# Supplementary material for: New insights into the cellular temporal response to proteostatic stress
Source: eLife. 2018 Oct 12;7:e39054. doi: 10.7554/eLife.39054 (PMC6185107; doi:10.7554/eLife.39054)
Supplement: Supplementary file 1. — Content: Worksheet 1: Description: Notes on columns in other worksheets; Worksheet 2: Total_RNA_Tunicamycin_Rep1: log2 transformed normalized count values for tunicamycin treated replicate 1; Worksheet 3: Total_RNA_Tunicamycin_Rep2: log2 transformed normalized count values for tunicamycin treated replicate 2; Worksheet 4: Total_RNA_Tunicamycin_Rep3: log2 transformed normalized count values for tunicamycin treated replicate 3; Worksheet 5: Total_RNA_H2O2_Rep1: log2 transformed normalized count values for hydrogen peroxide treated replicate 1; Worksheet 6: Total_RNA_H2O2_Rep2: log2 transformed normalized count values for hydrogen peroxide treated replicate 2; Worksheet 7: Total_RNA_H2O2_Rep3: log2 transformed normalized count values for hydrogen peroxide treated replicate 3 [file elife-39054-supp1.xlsx]

## Sheet: README
Column_Head	Description	Note
DNA_Rep1_-1hr	Constant DNA expression at 1hr before 0hr
DNA_Rep1_0hr	Constant DNA expression at 0hr
DNA_Rep1_1hr	Constant DNA expression at 1hr after tunicamycin treatment
DNA_Rep1_4hr	Constant DNA expression at 4hr after tunicamycin treatment
DNA_Rep1_8hr	Constant DNA expression at 8hr after tunicamycin treatment
Total_RNA_Tm_Rep1_-1hr	PECA input(Gaussian Smoothing) RNA expression at 1hr before 0hr
Total_RNA_Tm_Rep1_0hr	PECA input(Gaussian Smoothing) RNA expression at 0hr
Total_RNA_Tm_Rep1_1hr	PECA input(Gaussian Smoothing) RNA expression at 1hr after tunicamycin treatment
Total_RNA_Tm_Rep1_4hr	PECA input(Gaussian Smoothing) RNA expression at 4hr after tunicamycin treatment
Total_RNA_Tm_Rep1_8hr	PECA input(Gaussian Smoothing) RNA expression at 8hr after tunicamycin treatment
R0	Rate ratio at 1hr before 0hr
R1	Rate ratio at 0hr
R2	Rate ratio at 1hr
R3	Rate ratio at 4hr
CPS1	Change Point Score at change point 0hr
CPS2	Change Point Score at change point 1hr
CPS3	Change Point Scoreat change point 4hr
signedCPS1	Signed Change Point Score at the change point 0hr	Negative means downregulation Positive means upregulation
signedCPS2	Signed Change Point Score at the change point 1hr
signedCPS3	Signed Change Point Score at the change point 4hr
FDR1	False Discovery Rate at the change point 0hr
FDR2	False Discovery Rate at the change point 1hr
FDR3	False Discovery Rate at the change point 4hr
Full Name	Abbreviation
Tunicamycin	Tm
Hydrogen Peroxide	H2O2
Replicate	Rep
ChangePointScore	CPS

## Sheet: Total_RNA_Tunicamycin_Rep1
GeneID	DNA_Rep1_-1hr	DNA_Rep1_0hr	DNA_Rep1_1hr	DNA_Rep1_4hr	DNA_Rep1_8hr	Total_RNA_Tm_Rep1_-1hr	Total_RNA_Tm_Rep1_0hr	Total_RNA_Tm_Rep1_1hr	Total_RNA_Tm_Rep1_4hr	Total_RNA_Tm_Rep1_8hr	R0	R1	R2	R3	CPS1	CPS2	CPS3	signedCPS1	signedCPS2	signedCPS3	FDR1	FDR2	FDR3
ENSG00000000003	1	1	1	1	1	10.2917	10.2832	10.2609	10.2893	10.337	0.266563	0.266561	0.269179	0.278389	0.019	0.224	0.552	-0.019	0.224	0.552	0.735789	0.3911	0.198102
ENSG00000000419	1	1	1	1	1	10.3215	10.3209	10.3038	10.3066	10.3565	0.267884	0.267889	0.268119	0.273334	0.021	0.038	0.389	0.021	0.038	0.389	0.728651	0.663904	0.280772
ENSG00000000457	1	1	1	1	1	7.61398	7.6041	7.58192	7.60698	7.63116	0.266965	0.266943	0.2695	0.271695	0.013	0.31	0.226	-0.013	0.31	0.226	0.756391	0.330548	0.389481
ENSG00000000460	1	1	1	1	1	8.96931	8.94579	8.89404	8.93504	8.94222	0.265215	0.265244	0.26572	0.265878	0.015	0.051	0.03	0.015	0.051	0.03	0.749715	0.618101	0.6949
ENSG00000000938	1	1	1	1	1	-1.72708	-1.72556	-1.72202	-1.72571	-1.72931	0.269007	0.269005	0.268996	0.268984	0.002	0.006	0.009	-0.002	-0.006	-0.009	0.795894	0.779335	0.769479
ENSG00000000971	1	1	1	1	1	8.47844	8.46096	8.55197	8.74003	8.76924	0.260533	0.269202	0.320424	0.319814	0.201	0.893	0.079	0.201	0.893	-0.079	0.409393	0.0491238	0.54851
ENSG00000001036	1	1	1	1	1	11.1744	11.171	11.1617	11.165	11.1643	0.268746	0.268738	0.268739	0.268739	0.01	0.001	0	-0.01	0.001	0	0.766253	0.801876	0.807521
ENSG00000001084	1	1	1	1	1	10.0726	10.0523	10.0559	10.1972	10.3319	0.265934	0.266457	0.312192	0.32644	0.063	0.823	0.271	0.063	0.823	0.271	0.583153	0.0712941	0.355944
ENSG00000001167	1	1	1	1	1	8.37248	8.38343	8.47753	8.52303	8.48045	0.260809	0.272031	0.272316	0.271879	0.483	0.042	0.045	0.483	0.042	-0.045	0.231776	0.648635	0.637678
ENSG00000001460	1	1	1	1	1	6.78907	6.77446	6.67673	6.62057	6.60851	0.286976	0.258934	0.256922	0.256812	0.874	0.121	0.02	-0.874	-0.121	-0.02	0.0546604	0.486399	0.732295
ENSG00000001461	1	1	1	1	1	10.5248	10.525	10.4709	10.3964	10.3672	0.274259	0.267953	0.249536	0.249327	0.251	0.787	0.035	-0.251	-0.787	-0.035	0.371328	0.0851976	0.675568
ENSG00000001497	1	1	1	1	1	10.225	10.195	10.1202	10.1998	10.3031	0.261551	0.261122	0.270994	0.291792	0.056	0.353	0.542	-0.056	0.353	0.542	0.6027	0.302902	0.202619
ENSG00000001561	1	1	1	1	1	-2.20718	-2.20728	-2.20761	-2.20688	-2.20508	0.269062	0.269063	0.269064	0.269065	0.001	0.003	0.002	0.001	0.003	0.002	0.801876	0.79088	0.795894
ENSG00000001617	1	1	1	1	1	10.4981	10.4996	10.4907	10.4595	10.4223	0.268738	0.268476	0.260168	0.255437	0.04	0.655	0.332	-0.04	-0.655	-0.332	0.655872	0.14665	0.315502
ENSG00000001626	1	1	1	1	1	0.298625	0.295226	0.291903	0.301411	0.299491	0.268785	0.268788	0.268813	0.268815	0.006	0.02	0.004	0.006	0.02	0.004	0.779335	0.732295	0.786632
ENSG00000001629	1	1	1	1	1	11.3855	11.386	11.3828	11.364	11.3305	0.268008	0.267849	0.265086	0.258036	0.027	0.306	0.612	-0.027	-0.306	-0.612	0.706592	0.333082	0.168522
ENSG00000001630	1	1	1	1	1	9.94551	9.91784	9.8723	9.96913	10.056	0.258454	0.25842	0.280996	0.29224	0.037	0.695	0.318	-0.037	0.695	0.318	0.667783	0.126627	0.324968
ENSG00000001631	1	1	1	1	1	9.2313	9.22335	9.21157	9.24343	9.27484	0.266818	0.266816	0.273397	0.277493	0.012	0.594	0.325	-0.012	0.594	0.325	0.759531	0.178268	0.320605
ENSG00000002016	1	1	1	1	1	7.93237	7.91553	7.83036	7.82	7.86406	0.266823	0.265171	0.2652	0.265495	0.101	0.016	0.03	-0.101	0.016	0.03	0.512775	0.746456	0.6949
ENSG00000002330	1	1	1	1	1	9.48848	9.50988	9.51989	9.42261	9.37162	0.275813	0.275676	0.247118	0.246313	0.042	0.964	0.056	-0.042	-0.964	-0.056	0.648635	0.0238044	0.6027
ENSG00000002549	1	1	1	1	1	10.323	10.3043	10.259	10.3035	10.3519	0.265295	0.265148	0.269416	0.275697	0.027	0.296	0.343	-0.027	0.296	0.343	0.706592	0.339816	0.309923
ENSG00000002587	1	1	1	1	1	4.59627	4.60071	4.57915	4.54362	4.56271	0.26895	0.266422	0.265574	0.265595	0.251	0.114	0.015	-0.251	-0.114	0.015	0.371328	0.49535	0.749715
ENSG00000002726	1	1	1	1	1	4.82176	4.82166	4.84254	4.85552	4.82688	0.271466	0.271555	0.271553	0.271414	0.022	0.011	0.03	0.022	-0.011	-0.03	0.725057	0.762792	0.6949
ENSG00000002745	1	1	1	1	1	2.1557	2.14514	2.12656	2.15646	2.17534	0.265614	0.265598	0.270283	0.271521	0.023	0.529	0.138	-0.023	0.529	0.138	0.721143	0.209386	0.467371
ENSG00000002746	1	1	1	1	1	6.05301	6.06191	6.09401	6.09471	6.09675	0.267629	0.268481	0.268522	0.268543	0.124	0.013	0.009	0.124	0.013	0.009	0.482495	0.756391	0.769479
ENSG00000002822	1	1	1	1	1	9.37623	9.37016	9.40829	9.50722	9.58339	0.266024	0.267254	0.302262	0.305165	0.064	0.931	0.092	0.064	0.931	0.092	0.580563	0.0363035	0.52648
ENSG00000002834	1	1	1	1	1	10.8375	10.8578	10.8776	10.78	10.6885	0.275326	0.275274	0.248043	0.241222	0.044	0.823	0.214	-0.044	-0.823	-0.214	0.640947	0.0712941	0.399289
ENSG00000002919	1	1	1	1	1	8.54847	8.53673	8.50618	8.51196	8.49213	0.26793	0.267514	0.267453	0.267289	0.064	0.016	0.032	-0.064	-0.016	-0.032	0.580563	0.746456	0.686873
ENSG00000002933	1	1	1	1	1	5.30808	5.32696	5.34134	5.24226	5.14782	0.274303	0.274068	0.247657	0.239068	0.046	0.774	0.254	-0.046	-0.774	-0.254	0.634375	0.0906408	0.368635
ENSG00000003056	1	1	1	1	1	11.8735	11.8928	11.9466	11.9083	11.858	0.273115	0.273176	0.271187	0.265683	0.022	0.153	0.317	0.022	-0.153	-0.317	0.725057	0.45138	0.325607
ENSG00000003096	1	1	1	1	1	10.7279	10.7046	10.6855	10.7655	10.7787	0.26217	0.262257	0.280826	0.280996	0.031	0.933	0.032	0.031	0.933	0.032	0.690883	0.0356711	0.686873
ENSG00000003137	1	1	1	1	1	3.20887	3.20249	3.19597	3.22387	3.24641	0.26716	0.267155	0.274147	0.276459	0.011	0.729	0.219	-0.011	0.729	0.219	0.762792	0.111655	0.395212
ENSG00000003147	1	1	1	1	1	6.25254	6.28414	6.37976	6.35462	6.34512	0.269796	0.270683	0.270497	0.270465	0.067	0.023	0.015	0.067	-0.023	-0.015	0.573148	0.721143	0.749715
ENSG00000003249	1	1	1	1	1	6.45809	6.45873	6.39646	6.31928	6.31105	0.27823	0.263605	0.252521	0.252453	0.524	0.51	0.029	-0.524	-0.51	-0.029	0.212403	0.218845	0.698919
ENSG00000003393	1	1	1	1	1	9.57144	9.55505	9.52739	9.56372	9.56411	0.26591	0.265944	0.266757	0.266837	0.011	0.116	0.019	0.011	0.116	0.019	0.762792	0.492915	0.735789
ENSG00000003400	1	1	1	1	1	6.27375	6.25285	6.18497	6.22565	6.30607	0.263474	0.263188	0.265398	0.276545	0.032	0.139	0.439	-0.032	0.139	0.439	0.686873	0.466174	0.254361
ENSG00000003402	1	1	1	1	1	9.71817	9.73193	9.75851	9.71012	9.65499	0.273855	0.273961	0.265223	0.256797	0.026	0.511	0.409	0.026	-0.511	-0.409	0.710337	0.218098	0.270184
ENSG00000003436	1	1	1	1	1	11.5102	11.5071	11.5295	11.5869	11.6336	0.267366	0.267818	0.28896	0.289947	0.04	0.951	0.059	0.04	0.951	0.059	0.655872	0.0295476	0.593458
ENSG00000003509	1	1	1	1	1	8.31866	8.31466	8.31668	8.3621	8.42922	0.270372	0.270663	0.279541	0.293884	0.031	0.44	0.556	0.031	0.44	0.556	0.690883	0.25375	0.196478
ENSG00000003756	1	1	1	1	1	10.164	10.1384	10.156	10.3053	10.3633	0.264972	0.265764	0.312371	0.312801	0.056	0.981	0.058	0.056	0.981	0.058	0.6027	0.0139647	0.596701
ENSG00000003987	1	1	1	1	1	1.26885	1.278	1.29372	1.27322	1.27158	0.270445	0.270445	0.270183	0.270137	0.009	0.065	0.016	0.009	-0.065	-0.016	0.769479	0.577976	0.746456
ENSG00000003989	1	1	1	1	1	11.5546	11.5331	11.5295	11.6332	11.6802	0.263745	0.263901	0.294268	0.295084	0.033	0.974	0.046	0.033	0.974	0.046	0.683203	0.0184652	0.634375
ENSG00000004059	1	1	1	1	1	10.4333	10.4532	10.4287	10.313	10.299	0.271081	0.269899	0.2415	0.241579	0.066	0.965	0.037	-0.066	-0.965	0.037	0.575891	0.0234157	0.667783
ENSG00000004139	1	1	1	1	1	6.46012	6.44921	6.41818	6.43293	6.44585	0.266617	0.266595	0.266656	0.266752	0.01	0.021	0.02	-0.01	0.021	0.02	0.766253	0.728651	0.732295
ENSG00000004142	1	1	1	1	1	10.873	10.8899	10.8908	10.8117	10.7863	0.273129	0.272994	0.251356	0.251186	0.031	0.982	0.028	-0.031	-0.982	-0.028	0.690883	0.0130049	0.702953
ENSG00000004399	1	1	1	1	1	9.66145	9.65999	9.66573	9.64895	9.57471	0.267625	0.267587	0.266468	0.251244	0.017	0.094	0.748	-0.017	-0.094	-0.748	0.743011	0.523367	0.102566
ENSG00000004455	1	1	1	1	1	12.5224	12.5274	12.5162	12.4883	12.5034	0.267534	0.266837	0.266423	0.266452	0.112	0.076	0.01	-0.112	-0.076	0.01	0.4981	0.554186	0.766253
ENSG00000004468	1	1	1	1	1	2.88658	2.87895	2.8425	2.84959	2.89309	0.265435	0.265379	0.265467	0.267314	0.011	0.023	0.164	-0.011	0.023	0.164	0.762792	0.721143	0.441025
ENSG00000004478	1	1	1	1	1	11.7784	11.7672	11.7571	11.7902	11.7857	0.267263	0.267328	0.269606	0.269608	0.023	0.332	0.013	0.023	0.332	0.013	0.721143	0.315502	0.756391
ENSG00000004487	1	1	1	1	1	11.8097	11.786	11.7527	11.8304	11.8749	0.259767	0.259804	0.279456	0.281545	0.037	0.867	0.109	0.037	0.867	0.109	0.667783	0.0567794	0.502037
ENSG00000004534	1	1	1	1	1	9.32277	9.30023	9.29035	9.38255	9.4084	0.262314	0.262423	0.287384	0.287617	0.036	0.976	0.029	0.036	0.976	0.029	0.671675	0.0172558	0.698919
ENSG00000004660	1	1	1	1	1	8.88038	8.88323	8.88533	8.87498	8.87257	0.268833	0.268811	0.268346	0.268309	0.013	0.179	0.016	-0.013	-0.179	-0.016	0.756391	0.427055	0.746456
ENSG00000004700	1	1	1	1	1	11.0958	11.0573	11.0372	11.2056	11.2865	0.257801	0.257903	0.309876	0.311228	0.057	0.975	0.062	0.057	0.975	0.062	0.599715	0.0179757	0.585966
ENSG00000004766	1	1	1	1	1	9.86446	9.84366	9.89122	10.0483	10.09	0.264374	0.267331	0.315116	0.315456	0.106	0.943	0.058	0.106	0.943	0.058	0.505991	0.0322041	0.596701
ENSG00000004776	1	1	1	1	1	-0.864322	-0.863494	-0.863131	-0.862428	-0.853045	0.269583	0.269589	0.269602	0.269748	0.005	0.008	0.055	0.005	0.008	0.055	0.782914	0.772693	0.605901
ENSG00000004777	1	1	1	1	1	3.63739	3.64357	3.69421	3.71011	3.66857	0.271705	0.272273	0.272288	0.271915	0.052	0.011	0.046	0.052	0.011	-0.046	0.614827	0.762792	0.634375
ENSG00000004779	1	1	1	1	1	11.4562	11.4657	11.4398	11.3798	11.403	0.271245	0.264631	0.26123	0.261377	0.43	0.269	0.021	-0.43	-0.269	0.021	0.259613	0.35766	0.728651
ENSG00000004799	1	1	1	1	1	12.6434	12.6348	12.6506	12.6968	12.6775	0.26983	0.272005	0.27468	0.274557	0.209	0.267	0.025	0.209	0.267	-0.025	0.403053	0.359004	0.714008
ENSG00000004809	1	1	1	1	1	-0.283628	-0.286509	-0.289131	-0.280359	-0.280744	0.26892	0.268931	0.268974	0.268981	0.006	0.026	0.006	0.006	0.026	0.006	0.779335	0.710337	0.779335
ENSG00000004838	1	1	1	1	1	4.70681	4.73413	4.72997	4.60545	4.58869	0.27473	0.274155	0.243477	0.243461	0.054	0.975	0.029	-0.054	-0.975	-0.029	0.608712	0.0179757	0.698919
ENSG00000004846	1	1	1	1	1	6.6814	6.62373	6.40526	6.3829	6.35486	0.292948	0.262882	0.261743	0.261399	0.609	0.079	0.053	-0.609	-0.079	-0.053	0.169774	0.54851	0.611681
ENSG00000004848	1	1	1	1	1	-1.21709	-1.21694	-1.22286	-1.22847	-1.22396	0.268518	0.268494	0.268488	0.268487	0.017	0.005	0.001	-0.017	-0.005	-0.001	0.743011	0.782914	0.801876
ENSG00000004864	1	1	1	1	1	11.1403	11.1331	11.1487	11.1988	11.2049	0.267886	0.268643	0.28198	0.281952	0.075	0.932	0.02	0.075	0.932	-0.02	0.556272	0.0359854	0.732295
ENSG00000004866	1	1	1	1	1	9.19279	9.20976	9.24502	9.19206	9.1338	0.275508	0.275548	0.265963	0.257993	0.042	0.513	0.376	0.042	-0.513	-0.376	0.648635	0.217145	0.28874
ENSG00000004897	1	1	1	1	1	11.0648	11.0603	11.0994	11.1638	11.1659	0.264689	0.271345	0.284016	0.28394	0.352	0.687	0.024	0.352	0.687	-0.024	0.303329	0.129998	0.717667
ENSG00000004948	1	1	1	1	1	1.16894	1.16324	1.13734	1.13081	1.12951	0.270572	0.268421	0.268347	0.268326	0.333	0.023	0.01	-0.333	-0.023	-0.01	0.314885	0.721143	0.766253
ENSG00000004961	1	1	1	1	1	9.1179	9.11163	9.08996	9.09731	9.11294	0.267031	0.267024	0.267055	0.267243	0.006	0.016	0.041	-0.006	0.016	0.041	0.779335	0.746456	0.652211
ENSG00000004975	1	1	1	1	1	10.1217	10.1258	10.1312	10.1375	10.181	0.270087	0.270175	0.271009	0.278697	0.018	0.098	0.579	0.018	0.098	0.579	0.739356	0.516887	0.185396
ENSG00000005001	1	1	1	1	1	-1.72564	-1.72548	-1.7254	-1.72601	-1.7261	0.268893	0.268894	0.268894	0.268894	0.001	0.001	0.002	0.001	0.001	-0.002	0.801876	0.801876	0.795894
ENSG00000005007	1	1	1	1	1	9.15269	9.14498	9.23607	9.38972	9.43385	0.259987	0.269468	0.313113	0.313449	0.223	0.859	0.057	0.223	0.859	0.057	0.391966	0.0590872	0.599715
ENSG00000005020	1	1	1	1	1	8.23106	8.23877	8.26746	8.27891	8.30541	0.267426	0.270659	0.272507	0.275074	0.321	0.235	0.256	0.321	0.235	0.256	0.322917	0.382394	0.36692
ENSG00000005022	1	1	1	1	1	12.7017	12.6954	12.6504	12.6382	12.6715	0.266555	0.266164	0.266158	0.266289	0.048	0.02	0.019	-0.048	-0.02	0.019	0.627772	0.732295	0.735789
ENSG00000005059	1	1	1	1	1	8.4979	8.51255	8.55553	8.50532	8.40747	0.273976	0.273927	0.268667	0.24914	0.04	0.237	0.623	-0.04	-0.237	-0.623	0.655872	0.380836	0.163016
ENSG00000005073	1	1	1	1	1	8.20161	8.19639	8.19734	8.25865	8.35619	0.270875	0.271331	0.283495	0.306389	0.04	0.421	0.597	0.04	0.421	0.597	0.655872	0.264311	0.176284
ENSG00000005075	1	1	1	1	1	8.94634	8.97149	8.97574	8.84507	8.76556	0.276113	0.276062	0.23696	0.235233	0.046	0.957	0.075	-0.046	-0.957	-0.075	0.634375	0.0269826	0.556272
ENSG00000005100	1	1	1	1	1	10.1519	10.1529	10.1969	10.2189	10.1575	0.274819	0.275063	0.275048	0.27404	0.028	0.02	0.092	0.028	-0.02	-0.092	0.702953	0.732295	0.52648
ENSG00000005102	1	1	1	1	1	4.68523	4.6848	4.67678	4.67446	4.68729	0.26808	0.268079	0.268078	0.268145	0.002	0.004	0.022	-0.002	-0.004	0.022	0.795894	0.786632	0.725057
ENSG00000005108	1	1	1	1	1	2.71993	2.72048	2.7591	2.78138	2.73182	0.272864	0.273038	0.273078	0.272682	0.025	0.021	0.046	0.025	0.021	-0.046	0.714008	0.728651	0.634375
ENSG00000005156	1	1	1	1	1	9.43462	9.4235	9.45199	9.51812	9.48657	0.269067	0.273537	0.277142	0.27688	0.275	0.264	0.026	0.275	0.264	-0.026	0.353732	0.361169	0.710337
ENSG00000005175	1	1	1	1	1	9.05291	9.02466	9.06059	9.21961	9.22203	0.265775	0.268582	0.308911	0.308258	0.107	0.943	0.048	0.107	0.943	-0.048	0.504686	0.0322041	0.627772
ENSG00000005187	1	1	1	1	1	1.65359	1.64735	1.63598	1.65179	1.65936	0.267897	0.267887	0.268752	0.268906	0.012	0.217	0.036	-0.012	0.217	0.036	0.759531	0.397012	0.671675
ENSG00000005189	1	1	1	1	1	7.52701	7.51618	7.5256	7.56996	7.54151	0.271391	0.271827	0.272394	0.272322	0.058	0.074	0.025	0.058	0.074	-0.025	0.596701	0.558323	0.714008
ENSG00000005194	1	1	1	1	1	10.1465	10.1509	10.1499	10.1343	10.1434	0.268562	0.268492	0.268442	0.268442	0.024	0.023	0.005	-0.024	-0.023	0.005	0.717667	0.721143	0.782914
ENSG00000005238	1	1	1	1	1	6.78867	6.78184	6.75412	6.75417	6.76301	0.268188	0.268063	0.268062	0.268081	0.029	0.006	0.006	-0.029	-0.006	0.006	0.698919	0.779335	0.779335
ENSG00000005243	1	1	1	1	1	7.56721	7.5817	7.57453	7.51513	7.53727	0.268441	0.26707	0.262597	0.262856	0.114	0.362	0.03	-0.114	-0.362	0.03	0.49535	0.297199	0.6949
ENSG00000005249	1	1	1	1	1	7.11844	7.11291	7.15805	7.2201	7.18845	0.265372	0.273949	0.276649	0.276331	0.476	0.194	0.037	0.476	0.194	-0.037	0.235422	0.414558	0.667783
ENSG00000005302	1	1	1	1	1	8.72504	8.73844	8.75889	8.71924	8.70007	0.273442	0.273443	0.26572	0.264881	0.026	0.706	0.095	0.026	-0.706	-0.095	0.710337	0.12132	0.521725
ENSG00000005339	1	1	1	1	1	9.59936	9.58925	9.64097	9.72561	9.68413	0.264739	0.276045	0.280133	0.279647	0.477	0.213	0.045	0.477	0.213	-0.045	0.234945	0.400027	0.637678
ENSG00000005379	1	1	1	1	1	5.36509	5.358	5.33991	5.34205	5.32574	0.268164	0.26797	0.267935	0.267744	0.046	0.014	0.04	-0.046	-0.014	-0.04	0.634375	0.753082	0.655872
ENSG00000005421	1	1	1	1	1	1.38999	1.38768	1.37984	1.37887	1.37496	0.268683	0.268636	0.268632	0.268621	0.021	0.005	0.008	-0.021	-0.005	-0.008	0.728651	0.782914	0.772693
ENSG00000005436	1	1	1	1	1	9.01339	9.01285	8.951	8.88517	8.89208	0.280185	0.260816	0.257009	0.256978	0.782	0.214	0.022	-0.782	-0.214	-0.022	0.087058	0.399289	0.725057
ENSG00000005448	1	1	1	1	1	9.88432	9.89462	9.84975	9.76741	9.7969	0.274645	0.262868	0.256737	0.257043	0.512	0.338	0.042	-0.512	-0.338	0.042	0.217587	0.312712	0.648635
ENSG00000005469	1	1	1	1	1	7.09369	7.09809	7.12216	7.13727	7.15182	0.26601	0.270863	0.273241	0.273773	0.523	0.35	0.075	0.523	0.35	0.075	0.212977	0.30474	0.556272
ENSG00000005471	1	1	1	1	1	1.51879	1.53251	1.57277	1.5589	1.55086	0.270103	0.270166	0.270149	0.270131	0.019	0.008	0.007	0.019	-0.008	-0.007	0.735789	0.772693	0.776003
ENSG00000005483	1	1	1	1	1	10.201	10.2072	10.2912	10.3055	10.1644	0.279271	0.280125	0.27995	0.269129	0.056	0.062	0.323	0.056	-0.062	-0.323	0.6027	0.585966	0.321922
ENSG00000005486	1	1	1	1	1	8.96467	8.99401	8.99182	8.88228	8.9187	0.271302	0.269059	0.257557	0.258228	0.12	0.535	0.055	-0.12	-0.535	0.055	0.487828	0.206295	0.605901
ENSG00000005700	1	1	1	1	1	11.0853	11.0626	11.0588	11.2023	11.3385	0.264808	0.265135	0.311241	0.325258	0.062	0.825	0.255	0.062	0.825	0.255	0.585966	0.0706735	0.367914
ENSG00000005801	1	1	1	1	1	8.56043	8.56037	8.59623	8.6874	8.81339	0.269148	0.270465	0.296658	0.319109	0.076	0.629	0.445	0.076	0.629	0.445	0.554186	0.160044	0.250927
ENSG00000005810	1	1	1	1	1	11.6428	11.6008	11.6079	11.7957	11.8111	0.260051	0.261141	0.310853	0.31047	0.067	0.969	0.049	0.067	0.969	-0.049	0.573148	0.0214036	0.624685
ENSG00000005812	1	1	1	1	1	11.1107	11.0981	11.0878	11.1237	11.113	0.26788	0.267931	0.268786	0.26879	0.016	0.128	0.008	0.016	0.128	0.008	0.746456	0.477405	0.772693
ENSG00000005844	1	1	1	1	1	2.89768	2.89339	2.87626	2.86962	2.85751	0.269338	0.267586	0.267139	0.26677	0.314	0.113	0.075	-0.314	-0.113	-0.075	0.327269	0.496918	0.556272
ENSG00000005882	1	1	1	1	1	7.78162	7.8074	7.88299	7.86195	7.8599	0.269366	0.269761	0.269771	0.269786	0.038	0.009	0.019	0.038	0.009	0.019	0.663904	0.769479	0.735789
ENSG00000005884	1	1	1	1	1	10.8262	10.8139	10.8382	10.9254	10.9466	0.266926	0.267901	0.293446	0.293471	0.066	0.96	0.04	0.066	0.96	0.04	0.575891	0.0255593	0.655872
ENSG00000005889	1	1	1	1	1	12.092	12.0942	12.0894	12.0873	12.1178	0.269702	0.269705	0.269761	0.27182	0.008	0.02	0.258	0.008	0.02	0.258	0.772693	0.732295	0.365593
ENSG00000005893	1	1	1	1	1	11.1791	11.159	11.174	11.2871	11.3188	0.26646	0.266864	0.299786	0.300143	0.037	0.983	0.029	0.037	0.983	0.029	0.667783	0.0122428	0.698919
ENSG00000005955	1	1	1	1	1	9.38682	9.37484	9.42172	9.53961	9.57665	0.264808	0.267009	0.304095	0.304254	0.089	0.949	0.037	0.089	0.949	0.037	0.531196	0.030392	0.667783
ENSG00000005961	1	1	1	1	1	1.99309	1.9894	1.96304	1.95217	1.96225	0.269711	0.268753	0.268732	0.268745	0.175	0.01	0.008	-0.175	-0.01	0.008	0.430492	0.766253	0.772693
ENSG00000005981	1	1	1	1	1	2.92614	2.9272	2.92876	2.93193	2.94646	0.26998	0.269996	0.270176	0.271389	0.008	0.058	0.281	0.008	0.058	0.281	0.772693	0.596701	0.350131
ENSG00000006007	1	1	1	1	1	11.5995	11.6152	11.6269	11.5655	11.5416	0.274231	0.274119	0.257777	0.257578	0.033	0.966	0.035	-0.033	-0.966	-0.035	0.683203	0.0229783	0.675568
ENSG00000006015	1	1	1	1	1	8.22813	8.2566	8.25367	8.12414	8.10306	0.275454	0.275107	0.242625	0.242638	0.039	0.985	0.026	-0.039	-0.985	0.026	0.659881	0.0108699	0.710337
ENSG00000006016	1	1	1	1	1	10.7247	10.7394	10.7527	10.6864	10.6331	0.274186	0.27402	0.255113	0.251744	0.029	0.861	0.166	-0.029	-0.861	-0.166	0.698919	0.0584355	0.439249
ENSG00000006025	1	1	1	1	1	7.46128	7.4747	7.52446	7.49114	7.40346	0.272502	0.272753	0.270748	0.256638	0.036	0.121	0.555	0.036	-0.121	-0.555	0.671675	0.486399	0.196883
ENSG00000006042	1	1	1	1	1	3.64194	3.6519	3.67368	3.64781	3.62366	0.270917	0.270955	0.268353	0.266036	0.02	0.304	0.239	0.02	-0.304	-0.239	0.732295	0.33444	0.379805
ENSG00000006047	1	1	1	1	1	0.89318	0.900584	0.908498	0.886985	0.88718	0.270244	0.270221	0.268864	0.26885	0.013	0.299	0.011	-0.013	-0.299	-0.011	0.756391	0.337715	0.762792
ENSG00000006071	1	1	1	1	1	3.77498	3.77323	3.75349	3.71719	3.6643	0.269229	0.268332	0.258822	0.251249	0.07	0.573	0.392	-0.07	-0.573	-0.392	0.56677	0.18826	0.279325
ENSG00000006114	1	1	1	1	1	8.41714	8.40826	8.47675	8.56571	8.49957	0.265993	0.274262	0.276367	0.275497	0.334	0.12	0.056	0.334	0.12	-0.056	0.314463	0.487828	0.6027
ENSG00000006116	1	1	1	1	1	-2.20661	-2.20656	-2.20654	-2.20673	-2.20676	0.268957	0.268957	0.268957	0.268957	0.002	0	0	0.002	0	0	0.795894	0.807521	0.807521
ENSG00000006118	1	1	1	1	1	9.22489	9.23293	9.25747	9.24253	9.21789	0.27054	0.270554	0.270191	0.269158	0.011	0.067	0.129	0.011	-0.067	-0.129	0.762792	0.573148	0.476383
ENSG00000006125	1	1	1	1	1	11.6307	11.6175	11.6516	11.7285	11.6866	0.269374	0.274095	0.277708	0.277187	0.254	0.237	0.05	0.254	0.237	-0.05	0.368635	0.380836	0.621201
ENSG00000006194	1	1	1	1	1	9.67839	9.67138	9.68853	9.7703	9.85409	0.268066	0.268813	0.295947	0.304037	0.051	0.804	0.234	0.051	0.804	0.234	0.618101	0.0781885	0.383186
ENSG00000006210	1	1	1	1	1	3.39393	3.39756	3.38593	3.36288	3.37612	0.268218	0.267402	0.267076	0.267093	0.128	0.071	0.011	-0.128	-0.071	0.011	0.477405	0.564616	0.762792
ENSG00000006282	1	1	1	1	1	9.73103	9.74172	9.71103	9.62274	9.60026	0.271842	0.270452	0.246279	0.246182	0.075	0.956	0.026	-0.075	-0.956	-0.026	0.556272	0.0274196	0.710337
ENSG00000006283	1	1	1	1	1	5.62957	5.62514	5.51869	5.40912	5.39364	0.288158	0.257069	0.245749	0.245685	0.701	0.367	0.043	-0.701	-0.367	-0.043	0.123822	0.294551	0.645009
ENSG00000006327	1	1	1	1	1	10.4514	10.4738	10.5403	10.5075	10.4674	0.275537	0.275634	0.274951	0.273357	0.033	0.062	0.117	0.033	-0.062	-0.117	0.683203	0.585966	0.491485
ENSG00000006377	1	1	1	1	1	4.91475	4.94872	5.03071	4.94196	4.83594	0.278068	0.278867	0.266628	0.249181	0.075	0.393	0.486	0.075	-0.393	-0.486	0.556272	0.278651	0.23055
ENSG00000006432	1	1	1	1	1	7.60056	7.60723	7.70337	7.76496	7.71237	0.262231	0.273177	0.274105	0.273453	0.421	0.075	0.042	0.421	0.075	-0.042	0.264311	0.556272	0.648635
ENSG00000006451	1	1	1	1	1	9.9165	9.92991	9.98523	9.97248	9.92058	0.274474	0.274571	0.274334	0.272165	0.016	0.035	0.157	0.016	-0.035	-0.157	0.746456	0.675568	0.447466
ENSG00000006453	1	1	1	1	1	8.97102	8.95278	8.90695	8.93289	8.94023	0.266714	0.266636	0.26677	0.266818	0.018	0.031	0.014	-0.018	0.031	0.014	0.739356	0.690883	0.753082
ENSG00000006459	1	1	1	1	1	7.80842	7.77466	7.72362	7.85561	7.98357	0.257297	0.257243	0.289699	0.308182	0.067	0.704	0.351	-0.067	0.704	0.351	0.573148	0.122504	0.304084
ENSG00000006468	1	1	1	1	1	8.34474	8.33136	8.29169	8.32292	8.37664	0.266014	0.265934	0.26779	0.276446	0.019	0.151	0.482	-0.019	0.151	0.482	0.735789	0.453208	0.232219
ENSG00000006530	1	1	1	1	1	8.05257	8.0533	8.15845	8.30398	8.37525	0.258291	0.269052	0.314365	0.316356	0.241	0.842	0.085	0.241	0.842	0.085	0.378449	0.0644146	0.537685
ENSG00000006534	1	1	1	1	1	10.6534	10.6676	10.6735	10.6006	10.5485	0.272949	0.272895	0.25096	0.249311	0.025	0.942	0.088	-0.025	-0.942	-0.088	0.714008	0.0325417	0.532744
ENSG00000006555	1	1	1	1	1	3.37161	3.38128	3.42267	3.43352	3.4424	0.263975	0.271233	0.27149	0.271576	0.688	0.042	0.022	0.688	0.042	0.022	0.129555	0.648635	0.725057
ENSG00000006576	1	1	1	1	1	10.2045	10.204	10.2242	10.2384	10.2107	0.271191	0.271236	0.271247	0.271141	0.01	0.003	0.021	0.01	0.003	-0.021	0.766253	0.79088	0.728651
ENSG00000006606	1	1	1	1	1	-0.83457	-0.832156	-0.822533	-0.824729	-0.83286	0.269744	0.269749	0.269745	0.269711	0.006	0.005	0.014	0.006	-0.005	-0.014	0.779335	0.782914	0.753082
ENSG00000006607	1	1	1	1	1	8.34197	8.34049	8.33325	8.32889	8.32329	0.268681	0.268273	0.26816	0.268111	0.137	0.056	0.021	-0.137	-0.056	-0.021	0.468271	0.6027	0.728651
ENSG00000006611	1	1	1	1	1	7.37641	7.38503	7.36967	7.32141	7.33405	0.269706	0.266583	0.260956	0.261038	0.277	0.518	0.026	-0.277	-0.518	0.026	0.352687	0.21514	0.710337
ENSG00000006625	1	1	1	1	1	10.8026	10.8133	10.8023	10.7527	10.7709	0.267972	0.266024	0.262476	0.262585	0.175	0.326	0.034	-0.175	-0.326	0.034	0.430492	0.319801	0.679382
ENSG00000006634	1	1	1	1	1	9.91131	9.91232	9.93138	9.94586	9.93791	0.268327	0.269953	0.270105	0.270109	0.291	0.043	0.005	0.291	0.043	0.005	0.343374	0.645009	0.782914
ENSG00000006638	1	1	1	1	1	8.19963	8.21754	8.18356	8.04115	7.967	0.272039	0.270963	0.229878	0.229003	0.066	0.973	0.055	-0.066	-0.973	-0.055	0.575891	0.0189675	0.605901
ENSG00000006652	1	1	1	1	1	10.654	10.6519	10.7061	10.8647	11.0869	0.269389	0.273659	0.317529	0.367139	0.121	0.597	0.527	0.121	0.597	0.527	0.486399	0.176284	0.210472
ENSG00000006659	1	1	1	1	1	-0.794782	-0.795752	-0.79719	-0.796159	-0.79954	0.268671	0.26867	0.26867	0.268667	0.001	0.001	0.003	-0.001	0.001	-0.003	0.801876	0.801876	0.79088
ENSG00000006695	1	1	1	1	1	8.98221	8.99237	8.98712	8.94017	8.94296	0.27018	0.269907	0.259635	0.259684	0.039	0.923	0.019	-0.039	-0.923	0.019	0.659881	0.0388806	0.735789
ENSG00000006704	1	1	1	1	1	10.4854	10.4723	10.4421	10.4802	10.5274	0.265292	0.265285	0.269289	0.277308	0.028	0.29	0.462	-0.028	0.29	0.462	0.702953	0.344214	0.242167
ENSG00000006712	1	1	1	1	1	9.43002	9.40938	9.37595	9.4497	9.5168	0.261502	0.261464	0.278019	0.286421	0.038	0.661	0.314	-0.038	0.661	0.314	0.663904	0.143319	0.327269
ENSG00000006715	1	1	1	1	1	11.2086	11.1983	11.2024	11.2495	11.2491	0.267219	0.267923	0.278408	0.278385	0.069	0.864	0.022	0.069	0.864	-0.022	0.56928	0.0575873	0.725057
ENSG00000006740	1	1	1	1	1	8.01077	8.01411	8.02017	7.99801	7.95946	0.268896	0.268839	0.266192	0.2581	0.017	0.28	0.616	-0.017	-0.28	-0.616	0.743011	0.350748	0.166698
ENSG00000006744	1	1	1	1	1	9.96305	9.95263	9.95753	10.0396	10.1238	0.268584	0.269034	0.293795	0.303272	0.053	0.769	0.273	0.053	0.769	0.273	0.611681	0.092847	0.35493
ENSG00000006747	1	1	1	1	1	3.71127	3.72485	3.77917	3.76823	3.72558	0.274589	0.274842	0.274601	0.273912	0.034	0.032	0.07	0.034	-0.032	-0.07	0.679382	0.686873	0.56677
ENSG00000006756	1	1	1	1	1	3.7766	3.77052	3.70057	3.66387	3.70986	0.270217	0.266659	0.266555	0.266711	0.196	0.027	0.022	-0.196	-0.027	0.022	0.412981	0.706592	0.725057
ENSG00000006757	1	1	1	1	1	8.31695	8.33059	8.33131	8.26202	8.22745	0.272038	0.271981	0.251952	0.25176	0.023	0.982	0.021	-0.023	-0.982	-0.021	0.721143	0.0130049	0.728651
ENSG00000006831	1	1	1	1	1	10.9756	10.9835	11.0276	11.008	10.9138	0.273058	0.273131	0.272377	0.255773	0.026	0.069	0.64	0.026	-0.069	-0.64	0.710337	0.56928	0.154187
ENSG00000006837	1	1	1	1	1	5.73097	5.72217	5.69296	5.68449	5.65553	0.270041	0.267107	0.265892	0.263817	0.279	0.158	0.221	-0.279	-0.158	-0.221	0.351456	0.446669	0.393519
ENSG00000007001	1	1	1	1	1	-0.356815	-0.357208	-0.359152	-0.354459	-0.341094	0.269573	0.269583	0.269742	0.271063	0.006	0.05	0.302	0.006	0.05	0.302	0.779335	0.621201	0.335764
ENSG00000007038	1	1	1	1	1	9.9232	9.94135	9.98479	9.96268	9.97094	0.270348	0.270397	0.270379	0.27038	0.016	0.009	0.008	0.016	-0.009	0.008	0.746456	0.769479	0.772693
ENSG00000007047	1	1	1	1	1	6.7409	6.72844	6.70619	6.71116	6.65775	0.267248	0.266948	0.266626	0.261744	0.04	0.049	0.358	-0.04	-0.049	-0.358	0.655872	0.624685	0.299741
ENSG00000007062	1	1	1	1	1	4.4046	4.40262	4.39434	4.40586	4.43823	0.268624	0.268661	0.269316	0.275338	0.016	0.101	0.571	0.016	0.101	0.571	0.746456	0.512775	0.189103
ENSG00000007080	1	1	1	1	1	8.56268	8.55903	8.54232	8.52282	8.48365	0.268749	0.268198	0.264273	0.257527	0.054	0.363	0.525	-0.054	-0.363	-0.525	0.608712	0.29667	0.211828
ENSG00000007168	1	1	1	1	1	11.6096	11.5949	11.6267	11.7256	11.7295	0.266351	0.268267	0.293838	0.293775	0.098	0.928	0.037	0.098	0.928	-0.037	0.516887	0.0373889	0.667783
ENSG00000007171	1	1	1	1	1	-2.20671	-2.20661	-2.20651	-2.2068	-2.20668	0.268925	0.268925	0.268925	0.268925	0	0.001	0.001	0	0.001	-0.001	0.807521	0.801876	0.801876
ENSG00000007202	1	1	1	1	1	13.2762	13.2803	13.2706	13.2231	13.1744	0.269391	0.268896	0.253505	0.250163	0.041	0.807	0.19	-0.041	-0.807	-0.19	0.652211	0.0773853	0.417972
ENSG00000007216	1	1	1	1	1	-1.72649	-1.72585	-1.72518	-1.7266	-1.72547	0.268987	0.268987	0.268986	0.268984	0	0.001	0.002	0	-0.001	-0.002	0.807521	0.801876	0.795894
ENSG00000007237	1	1	1	1	1	4.90002	4.91697	4.92897	4.86294	4.83871	0.274371	0.274339	0.256919	0.256363	0.015	0.938	0.051	-0.015	-0.938	-0.051	0.749715	0.0338315	0.618101
ENSG00000007255	1	1	1	1	1	5.30348	5.30308	5.26534	5.2251	5.22833	0.276024	0.263848	0.261609	0.261617	0.778	0.215	0.008	-0.778	-0.215	0.008	0.0887649	0.398521	0.772693
ENSG00000007264	1	1	1	1	1	1.04042	1.04163	1.04416	1.04451	1.05073	0.269203	0.269211	0.269215	0.26926	0.007	0.004	0.02	0.007	0.004	0.02	0.776003	0.786632	0.732295
ENSG00000007306	1	1	1	1	1	-2.20428	-2.20463	-2.20678	-2.20767	-2.20735	0.268912	0.268912	0.268911	0.268911	0	0.001	0.003	0	-0.001	0.003	0.807521	0.801876	0.79088
ENSG00000007312	1	1	1	1	1	0.458607	0.459672	0.445105	0.426316	0.432102	0.270065	0.267157	0.26651	0.26651	0.48	0.137	0.008	-0.48	-0.137	0.008	0.233446	0.468271	0.772693
ENSG00000007314	1	1	1	1	1	0.777874	0.774075	0.78323	0.810188	0.8121	0.268334	0.269248	0.275116	0.27514	0.125	0.812	0.012	0.125	0.812	0.012	0.481347	0.0755552	0.759531
ENSG00000007341	1	1	1	1	1	8.62141	8.60248	8.60775	8.6962	8.70646	0.265569	0.26575	0.288767	0.288795	0.034	0.979	0.022	0.034	0.979	0.022	0.679382	0.0153519	0.725057
ENSG00000007372	1	1	1	1	1	8.13337	8.11558	8.08814	8.17682	8.29405	0.264345	0.264524	0.2813	0.307075	0.04	0.474	0.572	0.04	0.474	0.572	0.655872	0.236782	0.188597
ENSG00000007376	1	1	1	1	1	9.64253	9.65434	9.65383	9.59394	9.5675	0.271567	0.271486	0.254217	0.254127	0.018	0.987	0.025	-0.018	-0.987	-0.025	0.739356	0.00925	0.714008
ENSG00000007384	1	1	1	1	1	7.10177	7.09927	7.10774	7.13089	7.13866	0.268286	0.269064	0.275498	0.275554	0.114	0.858	0.019	0.114	0.858	0.019	0.49535	0.0594283	0.735789
ENSG00000007392	1	1	1	1	1	8.12098	8.10935	8.11503	8.19723	8.26688	0.266945	0.267137	0.295239	0.299376	0.03	0.902	0.153	0.03	0.902	0.153	0.6949	0.0458821	0.45138
ENSG00000007402	1	1	1	1	1	-0.471745	-0.472351	-0.476079	-0.474674	-0.466681	0.268967	0.268969	0.268972	0.269023	0.006	0.003	0.024	0.006	0.003	0.024	0.779335	0.79088	0.717667
ENSG00000007516	1	1	1	1	1	2.6991	2.70212	2.69806	2.68195	2.68454	0.268348	0.267754	0.266649	0.266648	0.155	0.316	0.006	-0.155	-0.316	-0.006	0.449082	0.326087	0.779335
ENSG00000007520	1	1	1	1	1	10.3521	10.3523	10.3215	10.2784	10.2612	0.272237	0.268307	0.257279	0.257166	0.242	0.792	0.022	-0.242	-0.792	-0.022	0.377415	0.0829375	0.725057
ENSG00000007541	1	1	1	1	1	9.221	9.24116	9.2447	9.13228	9.0488	0.275277	0.274824	0.240079	0.23733	0.057	0.928	0.121	-0.057	-0.928	-0.121	0.599715	0.0373889	0.486399
ENSG00000007545	1	1	1	1	1	6.95504	6.99065	7.12707	7.10746	7.03586	0.276812	0.27857	0.278156	0.276567	0.085	0.038	0.087	0.085	-0.038	-0.087	0.537685	0.663904	0.534598
ENSG00000007866	1	1	1	1	1	6.37208	6.3664	6.32923	6.30988	6.309	0.274994	0.265902	0.265629	0.265618	0.823	0.045	0.01	-0.823	-0.045	-0.01	0.0712941	0.637678	0.766253
ENSG00000007908	1	1	1	1	1	-2.20661	-2.20656	-2.20654	-2.20673	-2.20676	0.268988	0.268989	0.26899	0.268989	0.002	0.001	0.003	0.002	0.001	-0.003	0.795894	0.801876	0.79088
ENSG00000007923	1	1	1	1	1	10.2375	10.238	10.2464	10.2322	10.1777	0.268669	0.268687	0.267766	0.256614	0.02	0.09	0.705	0.02	-0.09	-0.705	0.732295	0.5297	0.121726
ENSG00000007933	1	1	1	1	1	0.879895	0.880661	0.882047	0.882954	0.889251	0.269487	0.269498	0.269502	0.269543	0.006	0.003	0.021	0.006	0.003	0.021	0.779335	0.79088	0.728651
ENSG00000007944	1	1	1	1	1	7.81423	7.82738	7.8534	7.80145	7.73245	0.273211	0.273304	0.264645	0.251901	0.032	0.426	0.539	0.032	-0.426	-0.539	0.686873	0.261709	0.203812
ENSG00000007952	1	1	1	1	1	-2.20671	-2.20661	-2.20651	-2.2068	-2.20668	0.268906	0.268904	0.268904	0.268904	0.004	0	0.001	-0.004	0	-0.001	0.786632	0.807521	0.801876
ENSG00000007968	1	1	1	1	1	8.86888	8.87452	8.82495	8.74102	8.73126	0.275531	0.267108	0.249484	0.249534	0.316	0.731	0.029	-0.316	-0.731	0.029	0.326087	0.110695	0.698919
ENSG00000008018	1	1	1	1	1	12.3185	12.3222	12.304	12.2772	12.3014	0.268157	0.26763	0.267525	0.267563	0.076	0.02	0.01	-0.076	-0.02	0.01	0.554186	0.732295	0.766253
ENSG00000008083	1	1	1	1	1	9.04032	9.03838	9.01387	8.99625	9.00226	0.271915	0.266614	0.266442	0.266428	0.668	0.038	0.008	-0.668	-0.038	-0.008	0.139401	0.663904	0.772693
ENSG00000008086	1	1	1	1	1	7.44239	7.45412	7.46263	7.46816	7.58016	0.271273	0.271575	0.272599	0.296884	0.028	0.069	0.712	0.028	0.069	0.712	0.702953	0.56928	0.118621
ENSG00000008128	1	1	1	1	1	7.00881	6.99309	6.89894	6.88545	6.95917	0.262348	0.261318	0.261423	0.26282	0.063	0.023	0.092	-0.063	0.023	0.092	0.583153	0.721143	0.52648
ENSG00000008130	1	1	1	1	1	11.164	11.1764	11.1826	11.1227	11.0828	0.272595	0.272591	0.254576	0.253318	0.029	0.93	0.082	-0.029	-0.93	-0.082	0.698919	0.0366729	0.543449
ENSG00000008196	1	1	1	1	1	-1.72763	-1.7258	-1.72192	-1.72613	-1.72884	0.268986	0.268985	0.268977	0.268974	0.003	0.009	0.001	-0.003	-0.009	-0.001	0.79088	0.769479	0.801876
ENSG00000008226	1	1	1	1	1	-1.48249	-1.48177	-1.48464	-1.48935	-1.48537	0.268578	0.268574	0.268571	0.268572	0.004	0.003	0.004	-0.004	-0.003	0.004	0.786632	0.79088	0.786632
ENSG00000008256	1	1	1	1	1	9.56864	9.57522	9.60396	9.60973	9.60996	0.267877	0.269596	0.269639	0.269638	0.266	0.016	0.007	0.266	0.016	-0.007	0.359615	0.746456	0.776003
ENSG00000008277	1	1	1	1	1	8.19966	8.20799	8.25299	8.26683	8.2589	0.265452	0.269984	0.270122	0.270101	0.43	0.039	0.009	0.43	0.039	-0.009	0.259613	0.659881	0.769479
ENSG00000008282	1	1	1	1	1	10.033	10.0408	10.0852	10.0886	10.0509	0.273031	0.273197	0.273172	0.272757	0.025	0.011	0.048	0.025	-0.011	-0.048	0.714008	0.762792	0.627772
ENSG00000008283	1	1	1	1	1	9.67598	9.67689	9.641	9.65218	9.79374	0.266527	0.266396	0.267388	0.297225	0.044	0.065	0.74	-0.044	0.065	0.74	0.640947	0.577976	0.10623
ENSG00000008294	1	1	1	1	1	11.4302	11.4092	11.4139	11.5359	11.6114	0.264584	0.265123	0.30457	0.307166	0.049	0.942	0.1	0.049	0.942	0.1	0.624685	0.0325417	0.514152
ENSG00000008300	1	1	1	1	1	9.52679	9.52074	9.52519	9.52235	9.43905	0.267326	0.267266	0.266887	0.253377	0.024	0.041	0.623	-0.024	-0.041	-0.623	0.717667	0.652211	0.163016
ENSG00000008311	1	1	1	1	1	6.727	6.71646	6.66298	6.64856	6.65655	0.272923	0.268005	0.267893	0.267888	0.395	0.027	0.014	-0.395	-0.027	-0.014	0.277505	0.706592	0.753082
ENSG00000008323	1	1	1	1	1	1.61126	1.61435	1.63672	1.65722	1.6767	0.266995	0.269805	0.275141	0.276098	0.277	0.595	0.121	0.277	0.595	0.121	0.352687	0.177798	0.486399
ENSG00000008324	1	1	1	1	1	9.58413	9.59825	9.58124	9.4838	9.43442	0.270779	0.270298	0.241711	0.241422	0.044	0.981	0.034	-0.044	-0.981	-0.034	0.640947	0.0139647	0.679382
ENSG00000008382	1	1	1	1	1	6.83811	6.83643	6.79286	6.7267	6.66801	0.27318	0.26979	0.247996	0.246174	0.14	0.838	0.095	-0.14	-0.838	-0.095	0.464949	0.0660535	0.521725
ENSG00000008394	1	1	1	1	1	10.7216	10.7447	10.7485	10.6414	10.6021	0.275009	0.274697	0.245602	0.245312	0.041	0.972	0.032	-0.041	-0.972	-0.032	0.652211	0.0195378	0.686873
ENSG00000008405	1	1	1	1	1	8.38181	8.38419	8.42015	8.44754	8.43758	0.264348	0.272669	0.273237	0.273213	0.716	0.075	0.013	0.716	0.075	-0.013	0.116836	0.556272	0.756391
ENSG00000008441	1	1	1	1	1	8.9244	8.96143	9.04511	8.92766	8.77626	0.283949	0.284833	0.264865	0.237938	0.069	0.457	0.531	0.069	-0.457	-0.531	0.56928	0.244724	0.208232
ENSG00000008513	1	1	1	1	1	10.4847	10.5007	10.6245	10.6528	10.5326	0.279305	0.28214	0.282177	0.277719	0.121	0.045	0.156	0.121	0.045	-0.156	0.486399	0.637678	0.448313
ENSG00000008516	1	1	1	1	1	-1.0815	-1.08323	-1.08374	-1.07946	-1.08526	0.269054	0.269054	0.269056	0.269054	0	0.001	0.003	0	0.001	-0.003	0.807521	0.801876	0.79088
ENSG00000008517	1	1	1	1	1	10.9601	10.9358	10.8848	10.9539	11.0216	0.261089	0.260872	0.271877	0.282375	0.039	0.474	0.388	-0.039	0.474	0.388	0.659881	0.236782	0.281479
ENSG00000008710	1	1	1	1	1	10.1614	10.1506	10.0984	10.1193	10.2096	0.264599	0.264392	0.265195	0.27902	0.032	0.064	0.534	-0.032	0.064	0.534	0.686873	0.580563	0.207042
ENSG00000008735	1	1	1	1	1	6.28774	6.29499	6.26939	6.22996	6.28028	0.265605	0.265432	0.265326	0.265507	0.028	0.015	0.021	-0.028	-0.015	0.021	0.702953	0.749715	0.728651
ENSG00000008838	1	1	1	1	1	9.63722	9.63779	9.62846	9.58248	9.49917	0.267335	0.26672	0.259367	0.241984	0.053	0.358	0.649	-0.053	-0.358	-0.649	0.611681	0.299741	0.149395
ENSG00000008853	1	1	1	1	1	9.84045	9.86216	9.90788	9.8494	9.79653	0.276136	0.276353	0.266896	0.260415	0.036	0.505	0.308	0.036	-0.505	-0.308	0.671675	0.221494	0.331785
ENSG00000008869	1	1	1	1	1	8.85333	8.84401	8.87528	8.95948	8.9843	0.266273	0.267996	0.292401	0.292425	0.084	0.949	0.028	0.084	0.949	0.028	0.539486	0.030392	0.702953
ENSG00000008952	1	1	1	1	1	11.0549	11.0352	10.9977	11.0493	11.0822	0.263509	0.263397	0.270751	0.273369	0.028	0.503	0.17	-0.028	0.503	0.17	0.702953	0.222444	0.435647
ENSG00000008988	1	1	1	1	1	14.2539	14.2854	14.3088	14.2013	14.192	0.278826	0.278767	0.254764	0.254803	0.047	0.935	0.037	-0.047	-0.935	0.037	0.631128	0.0350543	0.667783
ENSG00000009307	1	1	1	1	1	14.2419	14.2433	14.264	14.2822	14.2831	0.265726	0.271416	0.272646	0.272666	0.727	0.218	0.007	0.727	0.218	0.007	0.112614	0.395984	0.776003
ENSG00000009335	1	1	1	1	1	11.6116	11.6191	11.6411	11.6124	11.5554	0.271517	0.271492	0.269184	0.257477	0.022	0.178	0.661	-0.022	-0.178	-0.661	0.725057	0.427783	0.143319
ENSG00000009413	1	1	1	1	1	9.60303	9.6014	9.63434	9.65348	9.58949	0.273204	0.273255	0.273262	0.272143	0.018	0.023	0.091	0.018	0.023	-0.091	0.739356	0.721143	0.527853
ENSG00000009694	1	1	1	1	1	2.15284	2.14283	2.07173	2.04753	2.08722	0.26918	0.266344	0.266337	0.266581	0.178	0.021	0.033	-0.178	-0.021	0.033	0.427783	0.728651	0.683203
ENSG00000009724	1	1	1	1	1	-1.72642	-1.72586	-1.72525	-1.7265	-1.72548	0.268982	0.268982	0.268981	0.268982	0.002	0.004	0.002	-0.002	-0.004	0.002	0.795894	0.786632	0.795894
ENSG00000009765	1	1	1	1	1	3.51324	3.50247	3.46156	3.47224	3.50483	0.264825	0.264803	0.264919	0.265564	0.016	0.03	0.074	-0.016	0.03	0.074	0.746456	0.6949	0.558323
ENSG00000009780	1	1	1	1	1	8.47694	8.46963	8.46713	8.49991	8.51356	0.267353	0.267428	0.276583	0.276771	0.01	0.957	0.033	0.01	0.957	0.033	0.766253	0.0269826	0.683203
ENSG00000009830	1	1	1	1	1	7.95771	7.96204	8.01172	8.04305	8.02383	0.265087	0.271858	0.272208	0.272156	0.481	0.057	0.021	0.481	0.057	-0.021	0.232969	0.599715	0.728651
ENSG00000009844	1	1	1	1	1	10.0446	10.0384	9.99933	9.9818	9.98475	0.273272	0.266397	0.266172	0.26616	0.647	0.041	0.006	-0.647	-0.041	-0.006	0.150278	0.652211	0.779335
ENSG00000009950	1	1	1	1	1	2.57364	2.57262	2.58293	2.60875	2.63347	0.268292	0.268508	0.277638	0.278907	0.026	0.871	0.117	0.026	0.871	0.117	0.710337	0.0555145	0.491485
ENSG00000009954	1	1	1	1	1	12.0663	12.0431	12.0554	12.1996	12.2846	0.264818	0.265698	0.314299	0.316215	0.064	0.965	0.08	0.064	0.965	0.08	0.580563	0.0234157	0.546733
ENSG00000010017	1	1	1	1	1	9.47865	9.48682	9.54759	9.55313	9.47684	0.276379	0.276687	0.276552	0.273744	0.039	0.029	0.162	0.039	-0.029	-0.162	0.659881	0.698919	0.443002
ENSG00000010030	1	1	1	1	1	-1.72685	-1.72728	-1.72836	-1.72614	-1.72183	0.269212	0.269216	0.269229	0.269242	0.004	0.009	0.012	0.004	0.009	0.012	0.786632	0.769479	0.759531
ENSG00000010072	1	1	1	1	1	8.92936	8.9211	8.91218	8.93027	8.91537	0.26868	0.26867	0.268675	0.268663	0.008	0.005	0.008	-0.008	0.005	-0.008	0.772693	0.782914	0.772693
ENSG00000010165	1	1	1	1	1	9.88781	9.87526	9.85779	9.87933	9.85305	0.266855	0.266835	0.266842	0.26676	0.01	0.008	0.019	-0.01	0.008	-0.019	0.766253	0.772693	0.735789
ENSG00000010219	1	1	1	1	1	7.24	7.24453	7.18216	7.10174	7.12626	0.278649	0.260505	0.256106	0.256358	0.686	0.234	0.037	-0.686	-0.234	0.037	0.13051	0.383186	0.667783
ENSG00000010244	1	1	1	1	1	11.2386	11.2408	11.2481	11.2531	11.2669	0.269281	0.269398	0.270128	0.271373	0.034	0.204	0.276	0.034	0.204	0.276	0.679382	0.406738	0.353209
ENSG00000010256	1	1	1	1	1	12.0648	12.0579	12.0492	12.1096	12.2159	0.269559	0.269756	0.278172	0.307172	0.043	0.313	0.7	0.043	0.313	0.7	0.645009	0.328035	0.124296
ENSG00000010270	1	1	1	1	1	10.572	10.5874	10.5907	10.4983	10.4169	0.272529	0.27227	0.244868	0.240257	0.047	0.872	0.165	-0.047	-0.872	-0.165	0.631128	0.0551956	0.44019
ENSG00000010278	1	1	1	1	1	11.0664	11.0605	11.0302	11.0375	11.0823	0.266644	0.266626	0.266834	0.269917	0.021	0.034	0.25	-0.021	0.034	0.25	0.728651	0.679382	0.372163
ENSG00000010292	1	1	1	1	1	12.1479	12.1426	12.1634	12.1975	12.1677	0.270415	0.270852	0.271056	0.27097	0.056	0.034	0.016	0.056	0.034	-0.016	0.6027	0.679382	0.746456
ENSG00000010295	1	1	1	1	1	3.14339	3.13512	3.13402	3.15581	3.12749	0.26937	0.269397	0.269421	0.269317	0.01	0.01	0.02	0.01	0.01	-0.02	0.766253	0.766253	0.732295
ENSG00000010310	1	1	1	1	1	2.98757	2.98342	2.99851	3.02241	2.9958	0.270037	0.270239	0.270287	0.270236	0.04	0.01	0.012	0.04	0.01	-0.012	0.655872	0.766253	0.759531
ENSG00000010318	1	1	1	1	1	5.29378	5.28136	5.18901	5.14468	5.16981	0.279865	0.264049	0.263658	0.263705	0.633	0.052	0.022	-0.633	-0.052	0.022	0.157916	0.614827	0.725057
ENSG00000010319	1	1	1	1	1	4.37037	4.35362	4.32385	4.3642	4.37706	0.265495	0.265501	0.268057	0.26858	0.016	0.267	0.062	0.016	0.267	0.062	0.746456	0.359004	0.585966
ENSG00000010322	1	1	1	1	1	8.84746	8.85982	8.90033	8.88999	8.87595	0.270876	0.270987	0.27094	0.270858	0.025	0.011	0.018	0.025	-0.011	-0.018	0.714008	0.762792	0.739356
ENSG00000010327	1	1	1	1	1	-0.0242842	-0.0220769	-0.00873871	-0.00734442	-0.0193012	0.270013	0.270024	0.270021	0.269987	0.007	0.003	0.017	0.007	-0.003	-0.017	0.776003	0.79088	0.743011
ENSG00000010361	1	1	1	1	1	7.79659	7.78747	7.70754	7.66077	7.67837	0.281523	0.262298	0.261542	0.261674	0.816	0.063	0.022	-0.816	-0.063	0.022	0.0740723	0.583153	0.725057
ENSG00000010379	1	1	1	1	1	-1.72633	-1.72577	-1.72519	-1.72651	-1.72561	0.269057	0.269058	0.269059	0.269059	0.002	0.001	0.001	0.002	0.001	-0.001	0.795894	0.801876	0.801876
ENSG00000010404	1	1	1	1	1	8.88114	8.89269	8.93601	8.88835	8.76356	0.272982	0.273049	0.268974	0.24236	0.043	0.163	0.724	0.043	-0.163	-0.724	0.645009	0.441988	0.114233
ENSG00000010438	1	1	1	1	1	-1.48809	-1.48854	-1.48529	-1.48151	-1.48605	0.269153	0.269154	0.269154	0.269154	0.003	0.001	0.001	0.003	-0.001	-0.001	0.79088	0.801876	0.801876
ENSG00000010539	1	1	1	1	1	8.45734	8.46701	8.52284	8.55962	8.5922	0.261087	0.273743	0.279627	0.280754	0.618	0.346	0.091	0.618	0.346	0.091	0.165551	0.307776	0.527853
ENSG00000010626	1	1	1	1	1	7.88137	7.8801	7.83241	7.78915	7.80452	0.275923	0.263663	0.262356	0.262391	0.716	0.122	0.019	-0.716	-0.122	0.019	0.116836	0.484987	0.735789
ENSG00000010671	1	1	1	1	1	-1.96456	-1.96535	-1.96641	-1.96527	-1.96755	0.268657	0.268654	0.268654	0.268649	0.003	0	0.003	-0.003	0	-0.003	0.79088	0.807521	0.79088
ENSG00000010704	1	1	1	1	1	7.95732	7.94561	7.8843	7.87626	7.91075	0.266625	0.265925	0.265963	0.266117	0.068	0.016	0.024	-0.068	0.016	0.024	0.571307	0.746456	0.717667
ENSG00000010803	1	1	1	1	1	8.44505	8.45652	8.43782	8.357	8.32682	0.270339	0.269777	0.246672	0.246583	0.048	0.983	0.026	-0.048	-0.983	-0.026	0.627772	0.0122428	0.710337
ENSG00000010810	1	1	1	1	1	7.39626	7.38765	7.33513	7.32242	7.35221	0.26768	0.266671	0.266711	0.26678	0.095	0.008	0.017	-0.095	0.008	0.017	0.521725	0.772693	0.743011
ENSG00000010818	1	1	1	1	1	8.97633	8.97067	9.00409	9.05104	9.01374	0.269309	0.271379	0.271914	0.271769	0.167	0.068	0.023	0.167	0.068	-0.023	0.438174	0.571307	0.721143
ENSG00000010932	1	1	1	1	1	-1.48464	-1.48477	-1.48506	-1.48521	-1.48607	0.268871	0.26887	0.268869	0.26887	0.002	0.003	0.001	-0.002	-0.003	0.001	0.795894	0.79088	0.801876
ENSG00000011007	1	1	1	1	1	10.5771	10.5838	10.5994	10.5724	10.5289	0.271358	0.271314	0.26822	0.259522	0.023	0.255	0.609	-0.023	-0.255	-0.609	0.721143	0.367914	0.169774
ENSG00000011009	1	1	1	1	1	10.3422	10.3443	10.2913	10.2072	10.1707	0.273718	0.268752	0.246133	0.245848	0.197	0.845	0.034	-0.197	-0.845	-0.034	0.412065	0.0631497	0.679382
ENSG00000011021	1	1	1	1	1	7.38723	7.39002	7.43259	7.44624	7.38677	0.274943	0.275069	0.275113	0.273836	0.022	0.017	0.106	0.022	0.017	-0.106	0.725057	0.743011	0.505991
ENSG00000011028	1	1	1	1	1	10.5255	10.5212	10.542	10.581	10.5749	0.266409	0.271218	0.276269	0.276253	0.431	0.5	0.023	0.431	0.5	-0.023	0.258869	0.224072	0.721143
ENSG00000011083	1	1	1	1	1	-0.440139	-0.44248	-0.457912	-0.464409	-0.460689	0.268968	0.268595	0.268564	0.268565	0.101	0.017	0.006	-0.101	-0.017	0.006	0.512775	0.743011	0.779335
ENSG00000011105	1	1	1	1	1	7.693	7.69363	7.71716	7.71949	7.66394	0.271014	0.271053	0.270973	0.26715	0.011	0.018	0.29	0.011	-0.018	-0.29	0.762792	0.739356	0.344214
ENSG00000011114	1	1	1	1	1	10.1588	10.1534	10.1488	10.15	10.1092	0.267282	0.267248	0.267093	0.263313	0.008	0.029	0.364	-0.008	-0.029	-0.364	0.772693	0.698919	0.296008
ENSG00000011132	1	1	1	1	1	7.38016	7.3721	7.30905	7.27368	7.28232	0.279504	0.263388	0.262988	0.262989	0.866	0.045	0.015	-0.866	-0.045	0.015	0.0571312	0.637678	0.749715
ENSG00000011143	1	1	1	1	1	8.24959	8.23927	8.22972	8.2814	8.33158	0.265697	0.265938	0.280545	0.286131	0.04	0.743	0.258	0.04	0.743	0.258	0.655872	0.104676	0.365593
ENSG00000011198	1	1	1	1	1	9.73706	9.74289	9.73654	9.7104	9.72367	0.26744	0.266923	0.266409	0.266417	0.095	0.111	0.011	-0.095	-0.111	0.011	0.521725	0.49961	0.762792
ENSG00000011201	1	1	1	1	1	8.37637	8.39345	8.42305	8.37565	8.34891	0.275544	0.275637	0.266454	0.2651	0.036	0.697	0.121	0.036	-0.697	-0.121	0.671675	0.125917	0.486399
ENSG00000011243	1	1	1	1	1	8.92413	8.90104	8.82952	8.85906	8.899	0.262514	0.262245	0.26275	0.263812	0.023	0.048	0.088	-0.023	0.048	0.088	0.721143	0.627772	0.532744
ENSG00000011258	1	1	1	1	1	8.91307	8.89893	8.87749	8.89244	8.84436	0.265483	0.265347	0.265217	0.263885	0.02	0.023	0.121	-0.02	-0.023	-0.121	0.732295	0.721143	0.486399
ENSG00000011260	1	1	1	1	1	10.1976	10.1882	10.1948	10.2545	10.2886	0.26803	0.268257	0.28673	0.287169	0.033	0.969	0.043	0.033	0.969	0.043	0.683203	0.0214036	0.645009
ENSG00000011275	1	1	1	1	1	10.1778	10.1826	10.21	10.2466	10.3099	0.268523	0.269896	0.278864	0.291214	0.095	0.465	0.495	0.095	0.465	0.495	0.521725	0.240768	0.22658
ENSG00000011295	1	1	1	1	1	10.2867	10.2806	10.2692	10.273	10.253	0.267602	0.267561	0.267517	0.267222	0.015	0.018	0.064	-0.015	-0.018	-0.064	0.749715	0.739356	0.580563
ENSG00000011304	1	1	1	1	1	11.5186	11.5132	11.5254	11.5541	11.5341	0.270273	0.270717	0.270999	0.270974	0.072	0.052	0.012	0.072	0.052	-0.012	0.562654	0.614827	0.759531
ENSG00000011332	1	1	1	1	1	4.94481	4.93201	4.87779	4.89259	4.95294	0.264033	0.263911	0.264243	0.268177	0.021	0.036	0.236	-0.021	0.036	0.236	0.728651	0.671675	0.38166
ENSG00000011347	1	1	1	1	1	4.96784	4.96606	4.93426	4.89786	4.8793	0.272577	0.267478	0.258766	0.258608	0.35	0.658	0.027	-0.35	-0.658	-0.027	0.30474	0.144816	0.706592
ENSG00000011376	1	1	1	1	1	8.80114	8.79526	8.90106	9.08961	9.19852	0.260371	0.266679	0.332765	0.336258	0.154	0.917	0.101	0.154	0.917	0.101	0.449875	0.0405773	0.512775
ENSG00000011405	1	1	1	1	1	11.6814	11.6568	11.6538	11.7645	11.7953	0.2632	0.263441	0.294378	0.294552	0.028	0.984	0.04	0.028	0.984	0.04	0.702953	0.0114225	0.655872
ENSG00000011422	1	1	1	1	1	9.27005	9.27238	9.25235	9.21047	9.18694	0.270575	0.269068	0.256856	0.256462	0.119	0.874	0.04	-0.119	-0.874	-0.04	0.489181	0.0546604	0.655872
ENSG00000011426	1	1	1	1	1	11.0361	11.0246	11.0573	11.1398	11.1346	0.265342	0.27019	0.287687	0.28748	0.222	0.802	0.042	0.222	0.802	-0.042	0.392801	0.0791528	0.648635
ENSG00000011451	1	1	1	1	1	7.52884	7.56535	7.63316	7.52473	7.43659	0.284728	0.285264	0.261017	0.251338	0.072	0.688	0.283	0.072	-0.688	-0.283	0.562654	0.129555	0.348494
ENSG00000011454	1	1	1	1	1	9.67309	9.6636	9.71324	9.80533	9.7952	0.262828	0.27265	0.28868	0.288432	0.365	0.654	0.033	0.365	0.654	-0.033	0.295379	0.147226	0.683203
ENSG00000011465	1	1	1	1	1	5.20737	5.2079	5.23062	5.21093	5.10105	0.269978	0.269916	0.268543	0.24775	0.033	0.082	0.692	-0.033	-0.082	-0.692	0.683203	0.543449	0.127816
ENSG00000011478	1	1	1	1	1	8.78725	8.80331	8.80687	8.75091	8.76716	0.269868	0.26917	0.264875	0.264901	0.076	0.399	0.026	-0.076	-0.399	0.026	0.554186	0.275212	0.710337
ENSG00000011485	1	1	1	1	1	10.0876	10.0746	10.0723	10.1267	10.135	0.265854	0.265972	0.279602	0.279639	0.024	0.953	0.021	0.024	0.953	0.021	0.717667	0.0288585	0.728651
ENSG00000011523	1	1	1	1	1	10.6119	10.6098	10.5342	10.4885	10.5694	0.263995	0.262269	0.262142	0.263102	0.094	0.028	0.058	-0.094	-0.028	0.058	0.523367	0.702953	0.596701
ENSG00000011566	1	1	1	1	1	8.69307	8.68796	8.67786	8.69521	8.71484	0.267629	0.267629	0.270039	0.272858	0.011	0.385	0.345	0.011	0.385	0.345	0.762792	0.283526	0.308298
ENSG00000011590	1	1	1	1	1	-1.72149	-1.72313	-1.7265	-1.72483	-1.7281	0.268644	0.268642	0.268642	0.268639	0.001	0.001	0.006	-0.001	-0.001	-0.006	0.801876	0.801876	0.779335
ENSG00000011638	1	1	1	1	1	7.98534	7.99048	7.91221	7.83119	7.90663	0.271705	0.264525	0.26352	0.264397	0.281	0.073	0.053	-0.281	-0.073	0.053	0.350131	0.560587	0.611681
ENSG00000011677	1	1	1	1	1	6.55092	6.56409	6.56274	6.50234	6.49138	0.271509	0.271224	0.256189	0.256068	0.03	0.962	0.023	-0.03	-0.962	-0.023	0.6949	0.0247958	0.721143
ENSG00000012048	1	1	1	1	1	10.6495	10.6321	10.6534	10.7791	10.8526	0.266026	0.266888	0.309836	0.31137	0.048	0.958	0.071	0.048	0.958	0.071	0.627772	0.0264154	0.564616
ENSG00000012061	1	1	1	1	1	9.68295	9.68918	9.64223	9.56865	9.58369	0.275911	0.26299	0.25608	0.256156	0.563	0.4	0.033	-0.563	-0.4	0.033	0.193684	0.274637	0.683203
ENSG00000012124	1	1	1	1	1	1.57363	1.57291	1.54842	1.52201	1.51853	0.272598	0.266345	0.263323	0.263299	0.593	0.393	0.011	-0.593	-0.393	-0.011	0.178771	0.278651	0.762792
ENSG00000012174	1	1	1	1	1	9.21422	9.22652	9.34085	9.38547	9.29638	0.273047	0.27642	0.276669	0.275631	0.153	0.033	0.061	0.153	0.033	-0.061	0.45138	0.683203	0.588555
ENSG00000012211	1	1	1	1	1	6.24919	6.25627	6.26104	6.21087	6.14436	0.269914	0.269815	0.258597	0.247957	0.026	0.539	0.463	-0.026	-0.539	-0.463	0.710337	0.203812	0.241587
ENSG00000012223	1	1	1	1	1	-0.587365	-0.579705	-0.562678	-0.577274	-0.583277	0.270034	0.270036	0.269931	0.269865	0.007	0.03	0.021	0.007	-0.03	-0.021	0.776003	0.6949	0.728651
ENSG00000012232	1	1	1	1	1	9.47494	9.49387	9.50026	9.39758	9.3177	0.27449	0.274435	0.242982	0.24006	0.043	0.933	0.102	-0.043	-0.933	-0.102	0.645009	0.0356711	0.511413
ENSG00000012504	1	1	1	1	1	-1.96737	-1.96735	-1.96768	-1.96679	-1.96342	0.269148	0.269149	0.269151	0.269158	0.001	0.002	0.005	0.001	0.002	0.005	0.801876	0.795894	0.782914
ENSG00000012660	1	1	1	1	1	11.2891	11.2847	11.2901	11.3254	11.3521	0.268703	0.268781	0.280493	0.281445	0.029	0.925	0.085	0.029	0.925	0.085	0.698919	0.0383327	0.537685
ENSG00000012779	1	1	1	1	1	-0.386228	-0.384943	-0.380677	-0.384384	-0.392645	0.26881	0.268811	0.268775	0.26866	0.005	0.018	0.042	0.005	-0.018	-0.042	0.782914	0.739356	0.648635
ENSG00000012817	1	1	1	1	1	0.442183	0.441852	0.439467	0.434853	0.426628	0.268336	0.268288	0.268005	0.267534	0.017	0.116	0.158	-0.017	-0.116	-0.158	0.743011	0.492915	0.446669
ENSG00000012822	1	1	1	1	1	8.30806	8.30496	8.31675	8.32127	8.26625	0.269113	0.269086	0.268956	0.264691	0.015	0.023	0.309	-0.015	-0.023	-0.309	0.749715	0.721143	0.331056
ENSG00000012963	1	1	1	1	1	10.4273	10.4194	10.4053	10.4269	10.4397	0.266593	0.266555	0.269291	0.269927	0.017	0.433	0.1	-0.017	0.433	0.1	0.743011	0.257582	0.514152
ENSG00000012983	1	1	1	1	1	9.89367	9.88324	9.89941	9.97772	10.0197	0.267257	0.267898	0.29332	0.294146	0.044	0.956	0.058	0.044	0.956	0.058	0.640947	0.0274196	0.596701
ENSG00000013016	1	1	1	1	1	6.16407	6.15579	6.1491	6.16585	6.14082	0.267922	0.267921	0.26791	0.267829	0.01	0.005	0.016	-0.01	-0.005	-0.016	0.766253	0.782914	0.746456
ENSG00000013275	1	1	1	1	1	10.4342	10.4423	10.4416	10.4028	10.3912	0.270943	0.270667	0.260209	0.26006	0.033	0.949	0.025	-0.033	-0.949	-0.025	0.683203	0.030392	0.714008
ENSG00000013288	1	1	1	1	1	7.77108	7.77045	7.76956	7.77286	7.77713	0.269394	0.2694	0.269415	0.269461	0.005	0.015	0.026	0.005	0.015	0.026	0.782914	0.749715	0.710337
ENSG00000013293	1	1	1	1	1	4.2853	4.3016	4.34817	4.345	4.37277	0.268418	0.270236	0.270453	0.271051	0.161	0.036	0.071	0.161	0.036	0.071	0.443909	0.671675	0.564616
ENSG00000013297	1	1	1	1	1	5.91828	5.90501	5.83291	5.8141	5.83632	0.272718	0.267769	0.267653	0.267752	0.304	0.021	0.02	-0.304	-0.021	0.02	0.33444	0.728651	0.732295
ENSG00000013306	1	1	1	1	1	11.6136	11.6315	11.5951	11.4642	11.4257	0.272496	0.270848	0.234849	0.234758	0.08	0.963	0.028	-0.08	-0.963	-0.028	0.546733	0.0242548	0.702953
ENSG00000013364	1	1	1	1	1	11.1252	11.0971	11.1026	11.259	11.3438	0.262649	0.262979	0.314636	0.316385	0.039	0.973	0.072	0.039	0.973	0.072	0.659881	0.0189675	0.562654
ENSG00000013374	1	1	1	1	1	8.92485	8.9065	8.89974	8.98388	9.02407	0.264039	0.264134	0.289164	0.289763	0.026	0.964	0.04	0.026	0.964	0.04	0.710337	0.0238044	0.655872
ENSG00000013375	1	1	1	1	1	10.3723	10.348	10.3471	10.4733	10.5398	0.263434	0.263725	0.303098	0.305216	0.05	0.955	0.084	0.05	0.955	0.084	0.621201	0.0278947	0.539486
ENSG00000013392	1	1	1	1	1	6.26652	6.24356	6.2597	6.42348	6.55048	0.266199	0.266901	0.323524	0.331702	0.072	0.91	0.174	0.072	0.91	0.174	0.562654	0.0429078	0.431427
ENSG00000013441	1	1	1	1	1	9.53122	9.51906	9.6127	9.79917	9.87228	0.261384	0.266744	0.327866	0.328873	0.147	0.941	0.063	0.147	0.941	0.063	0.457764	0.0329537	0.583153
ENSG00000013503	1	1	1	1	1	8.76415	8.74621	8.80275	8.97156	9.04696	0.264337	0.266928	0.322903	0.323976	0.091	0.956	0.076	0.091	0.956	0.076	0.527853	0.0274196	0.554186
ENSG00000013523	1	1	1	1	1	7.5133	7.5362	7.61538	7.58969	7.53528	0.277169	0.277546	0.277022	0.275297	0.034	0.051	0.106	0.034	-0.051	-0.106	0.679382	0.618101	0.505991
ENSG00000013561	1	1	1	1	1	10.3598	10.3616	10.3718	10.3568	10.3072	0.269178	0.269184	0.268397	0.257811	0.014	0.087	0.724	0.014	-0.087	-0.724	0.753082	0.534598	0.114233
ENSG00000013563	1	1	1	1	1	9.38225	9.40687	9.41207	9.31462	9.31078	0.274713	0.274326	0.25238	0.252431	0.043	0.948	0.036	-0.043	-0.948	0.036	0.645009	0.0307211	0.671675
ENSG00000013573	1	1	1	1	1	9.77632	9.76412	9.77559	9.84118	9.84608	0.267593	0.268121	0.285584	0.285468	0.044	0.968	0.018	0.044	0.968	-0.018	0.640947	0.0219104	0.739356
ENSG00000013583	1	1	1	1	1	7.44117	7.44174	7.44818	7.44867	7.43724	0.26941	0.269411	0.26941	0.269347	0.005	0.004	0.022	0.005	-0.004	-0.022	0.782914	0.786632	0.725057
ENSG00000013588	1	1	1	1	1	9.45569	9.47057	9.53024	9.51356	9.45446	0.27467	0.274785	0.27436	0.271581	0.014	0.05	0.174	0.014	-0.05	-0.174	0.753082	0.621201	0.431427
ENSG00000013619	1	1	1	1	1	6.39836	6.40992	6.44369	6.38793	6.27031	0.273399	0.273295	0.267463	0.240696	0.04	0.232	0.735	-0.04	-0.232	-0.735	0.655872	0.38465	0.108711
ENSG00000013725	1	1	1	1	1	-1.96134	-1.96211	-1.9665	-1.96818	-1.96767	0.268829	0.268824	0.268823	0.268822	0.006	0.003	0.003	-0.006	-0.003	-0.003	0.779335	0.79088	0.79088
ENSG00000013810	1	1	1	1	1	8.73884	8.71776	8.72031	8.79843	8.76799	0.268898	0.269926	0.27591	0.275546	0.077	0.389	0.038	0.077	0.389	-0.038	0.552118	0.280772	0.663904
ENSG00000014123	1	1	1	1	1	9.28325	9.24616	9.22457	9.39899	9.51417	0.258309	0.258577	0.313358	0.318562	0.064	0.938	0.125	0.064	0.938	0.125	0.580563	0.0338315	0.481347
ENSG00000014138	1	1	1	1	1	9.40975	9.39015	9.36045	9.43781	9.51415	0.262277	0.262384	0.280546	0.291197	0.035	0.659	0.344	0.035	0.659	0.344	0.675568	0.144408	0.309176
ENSG00000014164	1	1	1	1	1	6.54717	6.54909	6.59624	6.61104	6.53215	0.274338	0.27451	0.274468	0.272201	0.032	0.031	0.145	0.032	-0.031	-0.145	0.686873	0.690883	0.45966
ENSG00000014216	1	1	1	1	1	11.0777	11.0643	11.0431	11.0837	11.1073	0.264811	0.264832	0.272433	0.274363	0.029	0.686	0.169	0.029	0.686	0.169	0.698919	0.13051	0.436465
ENSG00000014257	1	1	1	1	1	2.01848	2.00974	1.98175	1.99042	2.00184	0.267125	0.267078	0.267095	0.26714	0.017	0.01	0.017	-0.017	0.01	0.017	0.743011	0.766253	0.743011
ENSG00000014641	1	1	1	1	1	12.2246	12.2089	12.1724	12.2175	12.2728	0.264917	0.264826	0.270417	0.279743	0.03	0.342	0.456	-0.03	0.342	0.456	0.6949	0.310475	0.245168
ENSG00000014824	1	1	1	1	1	11.0228	11.0305	11.0416	11.0315	11.0549	0.27074	0.270775	0.270788	0.271044	0.012	0.008	0.052	0.012	0.008	0.052	0.759531	0.772693	0.614827
ENSG00000014914	1	1	1	1	1	6.1418	6.13355	6.05438	6.01311	6.05138	0.274557	0.266575	0.266332	0.26658	0.385	0.032	0.032	-0.385	-0.032	0.032	0.283526	0.686873	0.686873
ENSG00000014919	1	1	1	1	1	10.9353	10.9182	10.8802	10.9335	10.999	0.263012	0.262935	0.270404	0.282764	0.038	0.384	0.495	-0.038	0.384	0.495	0.663904	0.284095	0.22658
ENSG00000015133	1	1	1	1	1	7.77179	7.76745	7.80224	7.86478	7.87668	0.265764	0.269304	0.285502	0.285565	0.183	0.844	0.028	0.183	0.844	0.028	0.423567	0.0636264	0.702953
ENSG00000015153	1	1	1	1	1	8.0326	8.03964	8.09544	8.11422	8.07402	0.271188	0.271965	0.272029	0.271834	0.074	0.016	0.027	0.074	0.016	-0.027	0.558323	0.746456	0.706592
ENSG00000015171	1	1	1	1	1	10.4056	10.412	10.427	10.4106	10.3933	0.269536	0.269523	0.268561	0.267348	0.013	0.188	0.191	-0.013	-0.188	-0.191	0.756391	0.419397	0.417175
ENSG00000015285	1	1	1	1	1	-0.4391	-0.442415	-0.455314	-0.445275	-0.417281	0.268652	0.268684	0.269123	0.271982	0.014	0.083	0.351	0.014	0.083	0.351	0.753082	0.541619	0.304084
ENSG00000015413	1	1	1	1	1	-1.48773	-1.48752	-1.48791	-1.4866	-1.48002	0.269384	0.269386	0.269395	0.269439	0.005	0.009	0.021	0.005	0.009	0.021	0.782914	0.769479	0.728651
ENSG00000015475	1	1	1	1	1	9.03313	9.05069	9.0747	9.02242	9.00463	0.274822	0.274873	0.263961	0.263374	0.027	0.814	0.067	0.027	-0.814	-0.067	0.706592	0.0747367	0.573148
ENSG00000015479	1	1	1	1	1	12.9124	12.8898	12.9285	13.0968	13.1739	0.265561	0.266933	0.32308	0.324219	0.068	0.974	0.067	0.068	0.974	0.067	0.571307	0.0184652	0.573148
ENSG00000015520	1	1	1	1	1	0.346912	0.342917	0.322266	0.321785	0.338491	0.26685	0.266837	0.266842	0.266914	0.005	0.003	0.019	-0.005	0.003	0.019	0.782914	0.79088	0.735789
ENSG00000015532	1	1	1	1	1	9.38439	9.38836	9.38534	9.34757	9.30244	0.268448	0.268309	0.258283	0.25298	0.029	0.672	0.333	-0.029	-0.672	-0.333	0.698919	0.137282	0.314885
ENSG00000015568	1	1	1	1	1	-1.25659	-1.2555	-1.25035	-1.24931	-1.25013	0.269019	0.269026	0.269026	0.269026	0.006	0.001	0	0.006	0.001	0	0.779335	0.801876	0.807521
ENSG00000015592	1	1	1	1	1	-1.72641	-1.72703	-1.72833	-1.72584	-1.72232	0.269155	0.269156	0.269156	0.269161	0.003	0.002	0.005	0.003	0.002	0.005	0.79088	0.795894	0.782914
ENSG00000015676	1	1	1	1	1	10.459	10.4546	10.4289	10.4233	10.4375	0.267955	0.267786	0.267783	0.267808	0.034	0.005	0.009	-0.034	-0.005	0.009	0.679382	0.782914	0.769479
ENSG00000016082	1	1	1	1	1	6.48989	6.49679	6.57248	6.62585	6.61399	0.256567	0.277076	0.278603	0.278621	0.851	0.113	0.02	0.851	0.113	0.02	0.0614606	0.496918	0.732295
ENSG00000016391	1	1	1	1	1	6.80476	6.81521	6.86694	6.88453	6.88875	0.262364	0.272108	0.27257	0.272657	0.717	0.066	0.017	0.717	0.066	0.017	0.116501	0.575891	0.743011
ENSG00000016402	1	1	1	1	1	4.4101	4.42299	4.4356	4.40064	4.41072	0.270776	0.270697	0.270014	0.270019	0.03	0.106	0.006	-0.03	-0.106	0.006	0.6949	0.505991	0.779335
ENSG00000016490	1	1	1	1	1	-2.20683	-2.20665	-2.20646	-2.20689	-2.20662	0.268912	0.268913	0.268913	0.268914	0.002	0.001	0.001	0.002	-0.001	0.001	0.795894	0.801876	0.801876
ENSG00000016864	1	1	1	1	1	9.49842	9.48629	9.43909	9.44154	9.45743	0.267535	0.267287	0.267284	0.267347	0.044	0.011	0.014	-0.044	-0.011	0.014	0.640947	0.762792	0.753082
ENSG00000017260	1	1	1	1	1	10.7637	10.7623	10.8321	10.8979	10.8475	0.264716	0.273944	0.27508	0.274606	0.428	0.083	0.048	0.428	0.083	-0.048	0.260627	0.541619	0.627772
ENSG00000017373	1	1	1	1	1	2.5978	2.60656	2.63625	2.61813	2.57805	0.271326	0.271287	0.270622	0.267133	0.016	0.083	0.29	-0.016	-0.083	-0.29	0.746456	0.541619	0.344214
ENSG00000017427	1	1	1	1	1	7.26043	7.27845	7.30595	7.244	7.19646	0.275725	0.275681	0.261333	0.257203	0.036	0.748	0.213	-0.036	-0.748	-0.213	0.671675	0.102566	0.400027
ENSG00000017483	1	1	1	1	1	11.5466	11.5343	11.5118	11.5723	11.6622	0.266604	0.266765	0.275273	0.29656	0.035	0.346	0.65	0.035	0.346	0.65	0.675568	0.307776	0.149089
ENSG00000017621	1	1	1	1	1	5.44885	5.47059	5.52892	5.47288	5.38997	0.273351	0.273711	0.268062	0.255076	0.045	0.272	0.469	0.045	-0.272	-0.469	0.637678	0.355391	0.238858
ENSG00000017797	1	1	1	1	1	10.9554	10.9636	10.9564	10.9019	10.8695	0.270617	0.270356	0.253051	0.252325	0.035	0.937	0.063	-0.035	-0.937	-0.063	0.675568	0.0342511	0.583153
ENSG00000018189	1	1	1	1	1	7.58075	7.58101	7.52875	7.48723	7.53607	0.268147	0.26639	0.266254	0.266378	0.124	0.023	0.026	-0.124	-0.023	0.026	0.482495	0.721143	0.710337
ENSG00000018236	1	1	1	1	1	3.67398	3.66776	3.62822	3.6249	3.66572	0.264125	0.264074	0.264096	0.264764	0.013	0.014	0.08	-0.013	0.014	0.08	0.756391	0.753082	0.546733
ENSG00000018280	1	1	1	1	1	2.14172	2.14029	2.14008	2.15635	2.18314	0.269478	0.269531	0.27269	0.277418	0.02	0.397	0.509	0.02	0.397	0.509	0.732295	0.27646	0.219321
ENSG00000018408	1	1	1	1	1	9.96915	9.97374	10.062	10.0829	9.92857	0.279548	0.280811	0.280456	0.270015	0.064	0.058	0.291	0.064	-0.058	-0.291	0.580563	0.596701	0.343374
ENSG00000018510	1	1	1	1	1	12.7483	12.7333	12.7264	12.7895	12.8115	0.264621	0.264681	0.281998	0.282201	0.015	0.979	0.032	0.015	0.979	0.032	0.749715	0.0153519	0.686873
ENSG00000018610	1	1	1	1	1	10.0585	10.0579	10.0279	10.0043	10.0259	0.269284	0.267913	0.267832	0.267854	0.154	0.016	0.016	-0.154	-0.016	0.016	0.449875	0.746456	0.746456
ENSG00000018625	1	1	1	1	1	2.29491	2.30515	2.31813	2.27909	2.25002	0.272445	0.272317	0.263228	0.261098	0.029	0.75	0.169	-0.029	-0.75	-0.169	0.698919	0.101877	0.436465
ENSG00000018699	1	1	1	1	1	8.8694	8.8557	8.95765	9.1586	9.22829	0.259949	0.267981	0.330951	0.331928	0.178	0.91	0.104	0.178	0.91	0.104	0.427783	0.0429078	0.508628
ENSG00000019144	1	1	1	1	1	9.1303	9.13193	9.17422	9.17939	9.08732	0.272831	0.272989	0.272751	0.265085	0.029	0.039	0.362	0.029	-0.039	-0.362	0.698919	0.659881	0.297199
ENSG00000019169	1	1	1	1	1	-1.96473	-1.96542	-1.96636	-1.9654	-1.96744	0.268679	0.268679	0.268678	0.268676	0	0.001	0.004	0	-0.001	-0.004	0.807521	0.801876	0.786632
ENSG00000019186	1	1	1	1	1	8.18004	8.19386	8.25858	8.25344	8.19788	0.275907	0.276372	0.276176	0.27476	0.04	0.027	0.093	0.04	-0.027	-0.093	0.655872	0.706592	0.524999
ENSG00000019485	1	1	1	1	1	6.41133	6.43122	6.47466	6.42507	6.38233	0.273827	0.273907	0.26702	0.263739	0.03	0.44	0.193	0.03	-0.44	-0.193	0.6949	0.25375	0.415635
ENSG00000019505	1	1	1	1	1	4.73323	4.75483	4.81243	4.76363	4.69965	0.273407	0.273553	0.269238	0.261397	0.035	0.25	0.371	0.035	-0.25	-0.371	0.675568	0.372163	0.292199
ENSG00000019549	1	1	1	1	1	7.10158	7.1091	7.10422	7.07202	7.08343	0.268018	0.267328	0.265761	0.265786	0.093	0.254	0.014	-0.093	-0.254	0.014	0.524999	0.368635	0.753082
ENSG00000019582	1	1	1	1	1	2.89041	2.87485	2.83749	2.87021	2.89827	0.267037	0.266961	0.268724	0.27044	0.019	0.175	0.146	-0.019	0.175	0.146	0.735789	0.430492	0.458763
ENSG00000019991	1	1	1	1	1	-1.7262	-1.72574	-1.72528	-1.72638	-1.72567	0.268929	0.268927	0.268927	0.268926	0.002	0	0.001	-0.002	0	-0.001	0.795894	0.807521	0.801876
ENSG00000019995	1	1	1	1	1	10.689	10.6896	10.7	10.7029	10.6856	0.269957	0.269962	0.269957	0.269823	0.002	0.008	0.035	0.002	-0.008	-0.035	0.795894	0.772693	0.675568
ENSG00000020129	1	1	1	1	1	8.92177	8.91334	8.94147	8.99865	8.97356	0.267248	0.273358	0.2766	0.276348	0.412	0.258	0.033	0.412	0.258	-0.033	0.268867	0.365593	0.683203
ENSG00000020181	1	1	1	1	1	7.32212	7.31666	7.27019	7.20761	7.12684	0.272057	0.268515	0.250506	0.242031	0.143	0.66	0.305	-0.143	-0.66	-0.305	0.461868	0.143762	0.333714
ENSG00000020256	1	1	1	1	1	10.1567	10.1675	10.161	10.1136	10.1254	0.26938	0.268133	0.262089	0.26223	0.123	0.592	0.027	-0.123	-0.592	0.027	0.483895	0.179275	0.706592
ENSG00000020426	1	1	1	1	1	9.27234	9.26084	9.23241	9.27698	9.35156	0.265081	0.265167	0.27043	0.287009	0.028	0.276	0.627	0.028	0.276	0.627	0.702953	0.353209	0.161125
ENSG00000020577	1	1	1	1	1	8.12085	8.12119	8.08691	8.04301	8.03476	0.273337	0.266983	0.258627	0.258579	0.395	0.631	0.021	-0.395	-0.631	-0.021	0.277505	0.159199	0.728651
ENSG00000020633	1	1	1	1	1	8.85032	8.87815	8.9771	8.91623	8.76736	0.278566	0.279092	0.274387	0.248878	0.048	0.175	0.594	0.048	-0.175	-0.594	0.627772	0.430492	0.178268
ENSG00000020922	1	1	1	1	1	9.59145	9.572	9.59799	9.73147	9.79007	0.266346	0.266949	0.310591	0.311258	0.047	0.981	0.061	0.047	0.981	0.061	0.631128	0.0139647	0.588555
ENSG00000021300	1	1	1	1	1	3.92611	3.92949	3.97409	3.96626	3.85294	0.272701	0.272737	0.272041	0.257361	0.036	0.065	0.527	0.036	-0.065	-0.527	0.671675	0.577976	0.210472
ENSG00000021355	1	1	1	1	1	9.63045	9.61919	9.57458	9.58214	9.6125	0.264945	0.264886	0.264928	0.265197	0.016	0.013	0.034	-0.016	0.013	0.034	0.746456	0.756391	0.679382
ENSG00000021461	1	1	1	1	1	1.98397	1.98211	1.97328	1.98373	2.01613	0.268718	0.268736	0.269265	0.274806	0.014	0.079	0.536	0.014	0.079	0.536	0.753082	0.54851	0.205718
ENSG00000021488	1	1	1	1	1	-1.96773	-1.96785	-1.96612	-1.96446	-1.96642	0.269041	0.269042	0.269043	0.269041	0.006	0.001	0.003	0.006	0.001	-0.003	0.779335	0.801876	0.79088
ENSG00000021574	1	1	1	1	1	9.54236	9.52223	9.49973	9.56557	9.58634	0.261756	0.261724	0.27834	0.278849	0.017	0.922	0.043	-0.017	0.922	0.043	0.743011	0.039177	0.645009
ENSG00000021645	1	1	1	1	1	2.9114	2.91959	2.90055	2.85009	2.86333	0.270172	0.266671	0.260274	0.260452	0.275	0.576	0.033	-0.275	-0.576	0.033	0.353732	0.186776	0.683203
ENSG00000021762	1	1	1	1	1	9.40462	9.40834	9.36042	9.28267	9.26366	0.274011	0.267608	0.249584	0.249379	0.252	0.787	0.028	-0.252	-0.787	-0.028	0.370343	0.0851976	0.702953
ENSG00000021776	1	1	1	1	1	10.7476	10.7249	10.7424	10.8676	10.8967	0.266004	0.26703	0.303214	0.303203	0.059	0.976	0.044	0.059	0.976	-0.044	0.593458	0.0172558	0.640947
ENSG00000021826	1	1	1	1	1	12.4232	12.4183	12.4278	12.4696	12.4965	0.268	0.26817	0.282292	0.282522	0.025	0.981	0.035	0.025	0.981	0.035	0.714008	0.0139647	0.675568
ENSG00000022267	1	1	1	1	1	9.49141	9.51747	9.58055	9.51338	9.4338	0.275447	0.275883	0.266575	0.255523	0.047	0.386	0.407	0.047	-0.386	-0.407	0.631128	0.282889	0.271197
ENSG00000022277	1	1	1	1	1	11.5884	11.5998	11.6151	11.583	11.5764	0.271874	0.271852	0.267501	0.267322	0.018	0.571	0.03	-0.018	-0.571	-0.03	0.739356	0.189103	0.6949
ENSG00000022355	1	1	1	1	1	-1.96875	-1.96911	-1.96785	-1.96458	-1.96371	0.269322	0.269329	0.269336	0.269338	0.008	0.007	0.004	0.008	0.007	0.004	0.772693	0.776003	0.786632
ENSG00000022556	1	1	1	1	1	0.989292	0.980029	0.938582	0.935474	0.950588	0.268471	0.267917	0.267907	0.267946	0.076	0.008	0.01	-0.076	-0.008	0.01	0.554186	0.772693	0.766253
ENSG00000022567	1	1	1	1	1	7.83389	7.86625	7.96019	7.9258	7.90571	0.27268	0.273098	0.272806	0.272628	0.039	0.026	0.028	0.039	-0.026	-0.028	0.659881	0.710337	0.702953
ENSG00000022840	1	1	1	1	1	10.3778	10.3821	10.3568	10.2874	10.2295	0.271057	0.269804	0.24726	0.244919	0.067	0.891	0.115	-0.067	-0.891	-0.115	0.573148	0.0497882	0.494112
ENSG00000022976	1	1	1	1	1	7.59561	7.60177	7.56583	7.51372	7.55032	0.269201	0.265816	0.264942	0.265136	0.245	0.087	0.025	-0.245	-0.087	0.025	0.375817	0.534598	0.714008
ENSG00000023041	1	1	1	1	1	10.084	10.0976	10.126	10.0785	10.0196	0.274336	0.274314	0.266417	0.25635	0.025	0.438	0.475	-0.025	-0.438	-0.475	0.714008	0.25504	0.236272
ENSG00000023171	1	1	1	1	1	9.44757	9.43987	9.42362	9.38751	9.26271	0.267617	0.266694	0.262415	0.23449	0.061	0.191	0.778	-0.061	-0.191	-0.778	0.588555	0.417175	0.0887649
ENSG00000023191	1	1	1	1	1	10.4209	10.4131	10.3742	10.3837	10.4377	0.265333	0.265293	0.265502	0.269541	0.016	0.036	0.278	-0.016	0.036	0.278	0.746456	0.671675	0.352164
ENSG00000023228	1	1	1	1	1	12.3799	12.3614	12.3585	12.4471	12.4862	0.264019	0.264139	0.290908	0.29134	0.029	0.979	0.041	0.029	0.979	0.041	0.698919	0.0153519	0.652211
ENSG00000023287	1	1	1	1	1	11.7426	11.7319	11.7089	11.7405	11.7756	0.265737	0.265708	0.270345	0.276182	0.021	0.402	0.413	-0.021	0.402	0.413	0.728651	0.273895	0.268226
ENSG00000023318	1	1	1	1	1	8.29688	8.29409	8.34496	8.44112	8.50775	0.265118	0.267763	0.301941	0.30352	0.106	0.919	0.075	0.106	0.919	0.075	0.505991	0.0401019	0.556272
ENSG00000023330	1	1	1	1	1	10.0179	10	9.97698	10.0492	10.1118	0.262522	0.262454	0.282643	0.288059	0.033	0.81	0.212	-0.033	0.81	0.212	0.683203	0.0763162	0.400905
ENSG00000023445	1	1	1	1	1	7.76559	7.7537	7.76714	7.84129	7.86537	0.267087	0.267782	0.290219	0.29039	0.041	0.97	0.028	0.041	0.97	0.028	0.652211	0.0208608	0.702953
ENSG00000023516	1	1	1	1	1	10.3743	10.3575	10.3987	10.524	10.5457	0.265178	0.267409	0.303564	0.303651	0.099	0.952	0.048	0.099	0.952	0.048	0.515712	0.0292667	0.627772
ENSG00000023572	1	1	1	1	1	8.65922	8.65359	8.60156	8.58847	8.64694	0.263098	0.262813	0.262799	0.263606	0.041	0.018	0.073	-0.041	-0.018	0.073	0.652211	0.739356	0.560587
ENSG00000023608	1	1	1	1	1	8.2396	8.20578	8.16876	8.29044	8.35128	0.257012	0.256971	0.290477	0.292001	0.047	0.942	0.078	-0.047	0.942	0.078	0.631128	0.0325417	0.550255
ENSG00000023697	1	1	1	1	1	10.6989	10.7182	10.7331	10.6412	10.567	0.275455	0.275457	0.248548	0.243981	0.046	0.865	0.161	0.046	-0.865	-0.161	0.634375	0.0573838	0.443909
ENSG00000023734	1	1	1	1	1	12.4587	12.4617	12.4839	12.4857	12.4579	0.271326	0.27136	0.271356	0.271067	0.01	0.007	0.046	0.01	-0.007	-0.046	0.766253	0.776003	0.634375
ENSG00000023839	1	1	1	1	1	3.91358	3.90743	3.93904	3.98696	3.95231	0.269643	0.272013	0.272604	0.272534	0.19	0.077	0.01	0.19	0.077	-0.01	0.417972	0.552118	0.766253
ENSG00000023892	1	1	1	1	1	3.19111	3.19188	3.1773	3.15901	3.163	0.269885	0.267201	0.266238	0.266236	0.459	0.198	0.01	-0.459	-0.198	-0.01	0.243804	0.41137	0.766253
ENSG00000023902	1	1	1	1	1	7.11468	7.1291	7.07559	6.97199	7.01577	0.274611	0.261925	0.254268	0.254889	0.461	0.346	0.046	-0.461	-0.346	0.046	0.242815	0.307776	0.634375
ENSG00000023909	1	1	1	1	1	10.9045	10.908	10.931	10.9362	10.9198	0.270111	0.27027	0.270266	0.270247	0.039	0.008	0.008	0.039	-0.008	-0.008	0.659881	0.772693	0.772693
ENSG00000024048	1	1	1	1	1	9.6274	9.60599	9.65398	9.82641	9.89938	0.264184	0.266843	0.324203	0.325052	0.096	0.958	0.072	0.096	0.958	0.072	0.52026	0.0264154	0.562654
ENSG00000024422	1	1	1	1	1	9.30034	9.32012	9.40142	9.35533	9.2106	0.276927	0.277359	0.274067	0.250402	0.057	0.133	0.609	0.057	-0.133	-0.609	0.599715	0.472312	0.169774
ENSG00000024526	1	1	1	1	1	11.4562	11.4532	11.4394	11.4533	11.4973	0.268957	0.268973	0.269502	0.277718	0.018	0.067	0.596	0.018	0.067	0.596	0.739356	0.573148	0.176857
ENSG00000024862	1	1	1	1	1	7.50417	7.51623	7.51773	7.47877	7.50207	0.268622	0.268459	0.26812	0.26815	0.028	0.058	0.013	-0.028	-0.058	0.013	0.702953	0.596701	0.756391
ENSG00000025039	1	1	1	1	1	7.2367	7.26703	7.32281	7.20568	7.06566	0.279962	0.28067	0.257007	0.234991	0.077	0.545	0.471	0.077	-0.545	-0.471	0.552118	0.201055	0.237972
ENSG00000025156	1	1	1	1	1	7.88601	7.84611	7.78061	7.8884	7.93281	0.254594	0.254314	0.274736	0.27794	0.051	0.744	0.134	-0.051	0.744	0.134	0.618101	0.104114	0.471251
ENSG00000025293	1	1	1	1	1	10.2436	10.2292	10.2372	10.307	10.3097	0.266991	0.267434	0.28474	0.284564	0.039	0.966	0.023	0.039	0.966	-0.023	0.659881	0.0229783	0.721143
ENSG00000025423	1	1	1	1	1	4.40491	4.40548	4.39668	4.38886	4.40045	0.268158	0.268121	0.268113	0.268114	0.016	0.007	0.004	-0.016	-0.007	0.004	0.746456	0.776003	0.786632
ENSG00000025434	1	1	1	1	1	8.94133	8.95074	8.86861	8.76204	8.82857	0.276525	0.260392	0.257407	0.258176	0.498	0.145	0.055	-0.498	-0.145	0.055	0.225224	0.45966	0.605901
ENSG00000025708	1	1	1	1	1	7.84021	7.84436	7.80616	7.74673	7.75046	0.274774	0.265535	0.257041	0.25712	0.481	0.527	0.029	-0.481	-0.527	0.029	0.232969	0.210472	0.698919
ENSG00000025770	1	1	1	1	1	10.5941	10.6069	10.624	10.5832	10.5645	0.273598	0.273605	0.264768	0.263885	0.027	0.769	0.088	0.027	-0.769	-0.088	0.706592	0.092847	0.532744
ENSG00000025772	1	1	1	1	1	10.2586	10.2664	10.2484	10.1729	10.1157	0.270787	0.270107	0.245908	0.244485	0.054	0.946	0.078	-0.054	-0.946	-0.078	0.608712	0.0313054	0.550255
ENSG00000025796	1	1	1	1	1	9.1098	9.10607	9.21718	9.36777	9.38796	0.254472	0.277448	0.306213	0.306155	0.468	0.629	0.045	0.468	0.629	-0.045	0.239199	0.160044	0.637678
ENSG00000025800	1	1	1	1	1	11.9111	11.8952	11.8702	11.9156	11.9367	0.263179	0.263073	0.272261	0.273231	0.032	0.734	0.089	-0.032	0.734	0.089	0.686873	0.109239	0.531196
ENSG00000026025	1	1	1	1	1	13.6412	13.6283	13.6075	13.6698	13.753	0.265409	0.265664	0.276761	0.296012	0.038	0.431	0.598	0.038	0.431	0.598	0.663904	0.258869	0.175778
ENSG00000026103	1	1	1	1	1	8.71089	8.68593	8.60098	8.63083	8.69074	0.26083	0.260558	0.261061	0.263888	0.035	0.047	0.164	-0.035	0.047	0.164	0.675568	0.631128	0.441025
ENSG00000026297	1	1	1	1	1	7.36332	7.36398	7.30551	7.2655	7.34035	0.26399	0.263473	0.263351	0.264008	0.043	0.025	0.054	-0.043	-0.025	0.054	0.645009	0.714008	0.608712
ENSG00000026508	1	1	1	1	1	11.2518	11.25	11.2847	11.3084	11.249	0.27372	0.273854	0.273889	0.2731	0.026	0.016	0.07	0.026	0.016	-0.07	0.710337	0.746456	0.56677
ENSG00000026559	1	1	1	1	1	7.79641	7.78888	7.73018	7.71381	7.76345	0.265079	0.264567	0.264571	0.265068	0.05	0.016	0.05	-0.05	0.016	0.05	0.621201	0.746456	0.621201
ENSG00000026652	1	1	1	1	1	7.79819	7.79328	7.77267	7.79611	7.86357	0.267584	0.267613	0.269457	0.284042	0.014	0.137	0.692	0.014	0.137	0.692	0.753082	0.468271	0.127816
ENSG00000026751	1	1	1	1	1	2.43631	2.43308	2.43057	2.43227	2.41006	0.267576	0.267548	0.267492	0.266696	0.011	0.018	0.135	-0.011	-0.018	-0.135	0.762792	0.739356	0.470212
ENSG00000026950	1	1	1	1	1	7.93861	7.96157	7.96065	7.83016	7.74325	0.274679	0.2745	0.23489	0.232906	0.044	0.96	0.08	-0.044	-0.96	-0.08	0.640947	0.0255593	0.546733
ENSG00000027001	1	1	1	1	1	8.0194	8.01101	8.03496	8.14491	8.26562	0.268238	0.269568	0.305913	0.319339	0.071	0.793	0.291	0.071	0.793	0.291	0.564616	0.0825568	0.343374
ENSG00000027075	1	1	1	1	1	8.18435	8.17918	8.15982	8.21389	8.35235	0.26856	0.268841	0.273721	0.314546	0.035	0.161	0.827	0.035	0.161	0.827	0.675568	0.443909	0.0699974
ENSG00000027644	1	1	1	1	1	0.439711	0.443509	0.450998	0.451206	0.469787	0.269555	0.26962	0.269711	0.270694	0.023	0.025	0.176	0.023	0.025	0.176	0.721143	0.714008	0.429528
ENSG00000027697	1	1	1	1	1	8.81852	8.79966	8.80152	8.9142	8.99629	0.265122	0.265303	0.302396	0.305778	0.05	0.931	0.105	0.05	0.931	0.105	0.621201	0.0363035	0.507485
ENSG00000027847	1	1	1	1	1	8.75687	8.76863	8.77517	8.76704	8.85062	0.271575	0.271678	0.272073	0.282827	0.029	0.045	0.496	0.029	0.045	0.496	0.698919	0.637678	0.226207
ENSG00000027869	1	1	1	1	1	4.78698	4.7957	4.75789	4.68544	4.70293	0.274119	0.264296	0.25659	0.256711	0.474	0.458	0.021	-0.474	-0.458	0.021	0.236782	0.244281	0.728651
ENSG00000028116	1	1	1	1	1	9.01602	9.01814	9.05745	9.09246	9.08935	0.262535	0.273771	0.275543	0.275544	0.779	0.173	0.016	0.779	0.173	0.016	0.0883122	0.432387	0.746456
ENSG00000028137	1	1	1	1	1	4.33104	4.32734	4.29819	4.28319	4.29087	0.270837	0.267656	0.267528	0.267529	0.408	0.029	0.009	-0.408	-0.029	0.009	0.270758	0.698919	0.769479
ENSG00000028203	1	1	1	1	1	9.71043	9.70663	9.68345	9.68984	9.73325	0.267285	0.267307	0.267501	0.271121	0.013	0.037	0.31	0.013	0.037	0.31	0.756391	0.667783	0.330548
ENSG00000028277	1	1	1	1	1	4.77051	4.78897	4.79628	4.73085	4.73751	0.272804	0.272414	0.261372	0.261411	0.052	0.8	0.028	-0.052	-0.8	0.028	0.614827	0.0797154	0.702953
ENSG00000028310	1	1	1	1	1	10.689	10.6852	10.6627	10.6573	10.6692	0.268278	0.268048	0.268045	0.268048	0.051	0.006	0.003	-0.051	-0.006	0.003	0.618101	0.779335	0.79088
ENSG00000028528	1	1	1	1	1	9.89597	9.8768	9.88772	9.95511	9.89336	0.271114	0.271742	0.272098	0.271896	0.055	0.038	0.03	0.055	0.038	-0.03	0.605901	0.663904	0.6949
ENSG00000028839	1	1	1	1	1	8.74405	8.74092	8.70379	8.69814	8.75843	0.264927	0.264751	0.264854	0.267227	0.021	0.023	0.178	-0.021	0.023	0.178	0.728651	0.721143	0.427783
ENSG00000029153	1	1	1	1	1	9.65223	9.6627	9.69464	9.66248	9.59832	0.270778	0.270742	0.268654	0.256805	0.02	0.15	0.586	-0.02	-0.15	-0.586	0.732295	0.454396	0.181996
ENSG00000029363	1	1	1	1	1	12.12	12.1024	12.1534	12.3049	12.3557	0.264628	0.267144	0.315278	0.31556	0.1	0.954	0.047	0.1	0.954	0.047	0.514152	0.0284058	0.631128
ENSG00000029364	1	1	1	1	1	11.8851	11.8958	11.8767	11.8075	11.8	0.270859	0.269899	0.252387	0.25242	0.067	0.952	0.019	-0.067	-0.952	0.019	0.573148	0.0292667	0.735789
ENSG00000029534	1	1	1	1	1	2.82138	2.81146	2.81448	2.86512	2.88046	0.267083	0.267208	0.281424	0.281464	0.024	0.981	0.01	0.024	0.981	0.01	0.717667	0.0139647	0.766253
ENSG00000029639	1	1	1	1	1	7.88022	7.88681	7.93615	7.96839	7.97614	0.260275	0.274714	0.2764	0.276416	0.836	0.14	0.022	0.836	0.14	0.022	0.0667662	0.464949	0.725057
ENSG00000029725	1	1	1	1	1	11.8083	11.8093	11.8256	11.8386	11.8346	0.268096	0.270435	0.270642	0.270644	0.437	0.067	0.005	0.437	0.067	0.005	0.25565	0.573148	0.782914
ENSG00000029993	1	1	1	1	1	10.5035	10.5018	10.4863	10.4712	10.4602	0.270377	0.267964	0.264516	0.264261	0.312	0.552	0.048	-0.312	-0.552	-0.048	0.328705	0.198102	0.627772
ENSG00000030066	1	1	1	1	1	12.0455	12.0105	12.0551	12.2526	12.2567	0.264797	0.268174	0.318933	0.317926	0.112	0.942	0.076	0.112	0.942	-0.076	0.4981	0.0325417	0.554186
ENSG00000030110	1	1	1	1	1	8.2122	8.22627	8.27115	8.25424	8.22895	0.272951	0.272986	0.2729	0.27251	0.011	0.023	0.048	0.011	-0.023	-0.048	0.762792	0.721143	0.627772
ENSG00000030304	1	1	1	1	1	-2.20611	-2.20632	-2.20665	-2.20641	-2.20715	0.268938	0.268939	0.268939	0.268939	0.001	0	0.002	0.001	0	-0.002	0.801876	0.807521	0.795894
ENSG00000030419	1	1	1	1	1	7.7379	7.71942	7.68618	7.7027	7.6473	0.265507	0.265226	0.265117	0.262976	0.036	0.025	0.167	-0.036	-0.025	-0.167	0.671675	0.714008	0.438174
ENSG00000030582	1	1	1	1	1	9.97466	9.94969	9.92099	10.0001	10.0217	0.259606	0.259496	0.279027	0.279339	0.032	0.938	0.042	-0.032	0.938	0.042	0.686873	0.0338315	0.648635
ENSG00000031003	1	1	1	1	1	9.69249	9.68436	9.71985	9.80627	9.83695	0.265811	0.267434	0.294359	0.294733	0.088	0.943	0.047	0.088	0.943	0.047	0.532744	0.0322041	0.631128
ENSG00000031081	1	1	1	1	1	7.23923	7.25481	7.35602	7.36146	7.24557	0.281744	0.282592	0.282256	0.276337	0.056	0.055	0.208	0.056	-0.055	-0.208	0.6027	0.605901	0.403645
ENSG00000031691	1	1	1	1	1	8.59141	8.59114	8.55969	8.53635	8.56546	0.268132	0.267385	0.267348	0.267416	0.091	0.01	0.019	-0.091	-0.01	0.019	0.527853	0.766253	0.735789
ENSG00000031698	1	1	1	1	1	11.9185	11.8958	11.8803	12.0117	12.1521	0.263486	0.264117	0.30243	0.322565	0.063	0.718	0.353	0.063	0.718	0.353	0.583153	0.116065	0.302902
ENSG00000031823	1	1	1	1	1	9.29197	9.2712	9.19905	9.20609	9.21532	0.269452	0.268287	0.268262	0.268261	0.103	0.018	0.017	-0.103	-0.018	-0.017	0.510045	0.739356	0.743011
ENSG00000032219	1	1	1	1	1	7.24257	7.22222	7.26621	7.39727	7.38832	0.264812	0.270008	0.299196	0.298504	0.178	0.856	0.054	0.178	0.856	-0.054	0.427783	0.0600366	0.608712
ENSG00000032389	1	1	1	1	1	9.62233	9.62729	9.62337	9.58789	9.56144	0.269759	0.269556	0.258295	0.257278	0.036	0.903	0.091	-0.036	-0.903	-0.091	0.671675	0.045414	0.527853
ENSG00000032444	1	1	1	1	1	9.92258	9.94725	9.98318	9.89994	9.84382	0.278699	0.278804	0.257338	0.253452	0.048	0.811	0.173	0.048	-0.811	-0.173	0.627772	0.0759505	0.432387
ENSG00000032742	1	1	1	1	1	7.95691	7.95047	7.92672	7.95924	8.04278	0.266805	0.266844	0.26922	0.290411	0.026	0.141	0.759	0.026	0.141	0.759	0.710337	0.463769	0.0975106
ENSG00000033011	1	1	1	1	1	10.3239	10.3257	10.3508	10.3687	10.3598	0.266973	0.270446	0.270635	0.270632	0.455	0.043	0.009	0.455	0.043	-0.009	0.245918	0.645009	0.769479
ENSG00000033030	1	1	1	1	1	7.73752	7.71923	7.7556	7.92467	8.05539	0.265819	0.267507	0.327384	0.336527	0.083	0.904	0.167	0.083	0.904	0.167	0.541619	0.045008	0.438174
ENSG00000033050	1	1	1	1	1	11.0962	11.0887	11.1173	11.1857	11.1977	0.266149	0.268483	0.286752	0.286745	0.128	0.895	0.023	0.128	0.895	-0.023	0.477405	0.0483157	0.721143
ENSG00000033100	1	1	1	1	1	9.5343	9.54122	9.56822	9.56111	9.53751	0.271704	0.271716	0.271632	0.271168	0.01	0.025	0.067	0.01	-0.025	-0.067	0.766253	0.714008	0.573148
ENSG00000033122	1	1	1	1	1	1.88981	1.88566	1.87775	1.88411	1.87965	0.268269	0.268262	0.268265	0.268262	0.004	0.003	0.004	-0.004	0.003	-0.004	0.786632	0.79088	0.786632
ENSG00000033170	1	1	1	1	1	8.59405	8.61313	8.60105	8.51407	8.52882	0.271125	0.269252	0.253349	0.253645	0.124	0.82	0.041	-0.124	-0.82	0.041	0.482495	0.0724545	0.652211
ENSG00000033178	1	1	1	1	1	11.017	10.9949	11.0123	11.1571	11.2414	0.26613	0.266737	0.314929	0.317931	0.058	0.951	0.103	0.058	0.951	0.103	0.596701	0.0295476	0.510045
ENSG00000033327	1	1	1	1	1	6.94747	6.95234	6.93964	6.89438	6.8676	0.270226	0.270126	0.255542	0.255316	0.018	0.979	0.023	-0.018	-0.979	-0.023	0.739356	0.0153519	0.721143
ENSG00000033627	1	1	1	1	1	8.64365	8.61858	8.62289	8.75227	8.80444	0.26428	0.264711	0.304141	0.305181	0.05	0.968	0.058	0.05	0.968	0.058	0.621201	0.0219104	0.596701
ENSG00000033800	1	1	1	1	1	8.00945	8.0168	8.01663	7.98362	7.97745	0.270538	0.270496	0.261962	0.261916	0.019	0.972	0.012	-0.019	-0.972	-0.012	0.735789	0.0195378	0.759531
ENSG00000033867	1	1	1	1	1	11.0242	11.0089	11.0308	11.1497	11.2262	0.267037	0.267692	0.308771	0.310687	0.06	0.957	0.102	0.06	0.957	0.102	0.591191	0.0269826	0.511413
ENSG00000034053	1	1	1	1	1	-0.75034	-0.75115	-0.768371	-0.784004	-0.782178	0.270912	0.267128	0.266408	0.266396	0.599	0.163	0.004	-0.599	-0.163	-0.004	0.175137	0.441988	0.786632
ENSG00000034152	1	1	1	1	1	7.97765	8.02475	8.18567	8.09147	7.88074	0.285909	0.288298	0.279212	0.243329	0.101	0.223	0.584	0.101	-0.223	-0.584	0.512775	0.391966	0.182871
ENSG00000034239	1	1	1	1	1	-1.01904	-1.01855	-1.01854	-1.01722	-1.00884	0.269594	0.269603	0.269623	0.269796	0.006	0.012	0.069	0.006	0.012	0.069	0.779335	0.759531	0.56928
ENSG00000034510	1	1	1	1	1	14.529	14.5568	14.5618	14.4486	14.4401	0.275459	0.275167	0.24835	0.248431	0.038	0.977	0.029	-0.038	-0.977	0.029	0.663904	0.0166131	0.698919
ENSG00000034533	1	1	1	1	1	7.32045	7.32314	7.33779	7.3752	7.45548	0.270482	0.270795	0.276628	0.297797	0.027	0.28	0.703	0.027	0.28	0.703	0.706592	0.350748	0.122875
ENSG00000034677	1	1	1	1	1	11.1382	11.1298	11.1358	11.1874	11.2124	0.267619	0.267903	0.283982	0.284428	0.038	0.951	0.036	0.038	0.951	0.036	0.663904	0.0295476	0.671675
ENSG00000034693	1	1	1	1	1	8.38578	8.37137	8.37339	8.46806	8.55065	0.266664	0.267353	0.296973	0.303059	0.055	0.858	0.187	0.055	0.858	0.187	0.605901	0.0594283	0.420409
ENSG00000034713	1	1	1	1	1	9.5722	9.5899	9.59686	9.50562	9.44006	0.274152	0.274012	0.246102	0.244354	0.037	0.934	0.092	-0.037	-0.934	-0.092	0.667783	0.0353762	0.52648
ENSG00000034971	1	1	1	1	1	-1.96714	-1.96743	-1.96823	-1.96656	-1.96307	0.269129	0.269131	0.269131	0.269134	0.004	0	0.003	0.004	0	0.003	0.786632	0.807521	0.79088
ENSG00000035115	1	1	1	1	1	7.16255	7.1829	7.25124	7.22545	7.17545	0.275678	0.275911	0.275387	0.273809	0.03	0.053	0.106	0.03	-0.053	-0.106	0.6949	0.611681	0.505991
ENSG00000035141	1	1	1	1	1	10.1811	10.1847	10.2072	10.2	10.1549	0.270336	0.270376	0.270166	0.266585	0.016	0.039	0.286	0.016	-0.039	-0.286	0.746456	0.659881	0.346605
ENSG00000035403	1	1	1	1	1	10.6815	10.6781	10.7788	10.9318	10.9911	0.25874	0.269965	0.314515	0.316203	0.252	0.837	0.069	0.252	0.837	0.069	0.370343	0.0663381	0.56928
ENSG00000035499	1	1	1	1	1	9.58543	9.58053	9.55974	9.56031	9.5706	0.268049	0.268005	0.268005	0.268022	0.015	0	0.011	-0.015	0	0.011	0.749715	0.807521	0.762792
ENSG00000035664	1	1	1	1	1	6.99209	6.98548	6.98081	7.00897	7.02457	0.266927	0.266914	0.274913	0.275183	0.018	0.96	0.04	-0.018	0.96	0.04	0.739356	0.0255593	0.655872
ENSG00000035681	1	1	1	1	1	9.86639	9.86857	9.85744	9.84933	9.88379	0.268353	0.268316	0.268355	0.269054	0.009	0.011	0.094	-0.009	0.011	0.094	0.769479	0.762792	0.523367
ENSG00000035687	1	1	1	1	1	10.5393	10.5232	10.5198	10.5976	10.6359	0.264969	0.264988	0.288256	0.288807	0.023	0.977	0.039	0.023	0.977	0.039	0.721143	0.0166131	0.659881
ENSG00000035720	1	1	1	1	1	-1.9655	-1.96576	-1.96616	-1.96592	-1.96687	0.268908	0.268907	0.268907	0.268907	0.003	0.001	0.002	-0.003	0.001	0.002	0.79088	0.801876	0.795894
ENSG00000035862	1	1	1	1	1	10.9689	10.99	11.0635	11.0214	10.9232	0.275692	0.276085	0.273082	0.260642	0.044	0.143	0.437	0.044	-0.143	-0.437	0.640947	0.461868	0.25565
ENSG00000035928	1	1	1	1	1	10.9618	10.9436	10.9632	11.103	11.2096	0.267002	0.267968	0.31698	0.322487	0.054	0.928	0.148	0.054	0.928	0.148	0.608712	0.0373889	0.456435
ENSG00000036054	1	1	1	1	1	9.81677	9.80538	9.79795	9.8604	9.9206	0.266553	0.266543	0.284501	0.290371	0.024	0.789	0.233	-0.024	0.789	0.233	0.717667	0.0844017	0.383918
ENSG00000036257	1	1	1	1	1	10.6596	10.6711	10.7388	10.7234	10.6088	0.275948	0.276409	0.275696	0.260402	0.049	0.069	0.51	0.049	-0.069	-0.51	0.624685	0.56928	0.218845
ENSG00000036448	1	1	1	1	1	-2.2064	-2.20644	-2.20654	-2.20664	-2.20696	0.268828	0.268827	0.268827	0.268828	0.001	0.002	0.003	-0.001	0.002	0.003	0.801876	0.795894	0.79088
ENSG00000036530	1	1	1	1	1	-0.552635	-0.554175	-0.567362	-0.571617	-0.560339	0.267957	0.267939	0.267939	0.267954	0.009	0.001	0.006	-0.009	0.001	0.006	0.769479	0.801876	0.779335
ENSG00000036549	1	1	1	1	1	11.3929	11.3868	11.3636	11.39	11.4599	0.267333	0.267319	0.268931	0.285041	0.027	0.114	0.716	-0.027	0.114	0.716	0.706592	0.49535	0.116836
ENSG00000036565	1	1	1	1	1	0.784544	0.784215	0.773002	0.763967	0.770122	0.268641	0.268413	0.268388	0.268391	0.07	0.013	0.008	-0.07	-0.013	0.008	0.56677	0.756391	0.772693
ENSG00000036672	1	1	1	1	1	5.62057	5.63147	5.59532	5.50951	5.51123	0.273535	0.267194	0.251119	0.251167	0.266	0.754	0.024	-0.266	-0.754	0.024	0.359615	0.0997115	0.717667
ENSG00000037042	1	1	1	1	1	5.5455	5.57495	5.64059	5.58554	5.56468	0.274298	0.274614	0.272681	0.272017	0.024	0.133	0.064	0.024	-0.133	-0.064	0.717667	0.472312	0.580563
ENSG00000037241	1	1	1	1	1	10.3997	10.4217	10.4435	10.3601	10.3156	0.276679	0.276786	0.253866	0.252563	0.036	0.932	0.077	0.036	-0.932	-0.077	0.671675	0.0359854	0.552118
ENSG00000037280	1	1	1	1	1	2.79436	2.79447	2.81306	2.81352	2.76202	0.270199	0.270218	0.270103	0.266308	0.01	0.021	0.306	0.01	-0.021	-0.306	0.766253	0.728651	0.333082
ENSG00000037474	1	1	1	1	1	12.7006	12.6876	12.7196	12.8088	12.8057	0.266014	0.26955	0.289568	0.289382	0.155	0.867	0.035	0.155	0.867	-0.035	0.449082	0.0567794	0.675568
ENSG00000037637	1	1	1	1	1	9.22266	9.22891	9.26361	9.32599	9.44862	0.270293	0.271996	0.28328	0.314089	0.082	0.331	0.672	0.082	0.331	0.672	0.543449	0.316215	0.137282
ENSG00000037749	1	1	1	1	1	11.0999	11.0995	11.0933	11.1063	11.152	0.26936	0.269365	0.270496	0.280948	0.011	0.114	0.734	0.011	0.114	0.734	0.762792	0.49535	0.109239
ENSG00000037757	1	1	1	1	1	9.16127	9.15119	9.11987	9.12629	9.12767	0.269014	0.268889	0.268884	0.268889	0.031	0.006	0.003	-0.031	-0.006	0.003	0.690883	0.779335	0.79088
ENSG00000037897	1	1	1	1	1	7.6432	7.65617	7.68121	7.64955	7.63286	0.272122	0.272161	0.268676	0.267929	0.017	0.393	0.094	0.017	-0.393	-0.094	0.743011	0.278651	0.523367
ENSG00000037965	1	1	1	1	1	1.97784	1.97857	1.99006	1.98658	1.95214	0.269131	0.269125	0.26896	0.265854	0.005	0.034	0.343	-0.005	-0.034	-0.343	0.782914	0.679382	0.309923
ENSG00000038002	1	1	1	1	1	8.09776	8.09554	8.1068	8.15858	8.23358	0.269338	0.269904	0.284394	0.296373	0.043	0.596	0.417	0.043	0.596	0.417	0.645009	0.176857	0.266302
ENSG00000038210	1	1	1	1	1	9.93638	9.92715	9.91677	9.94101	9.93577	0.267692	0.267697	0.268039	0.268054	0.005	0.076	0.011	0.005	0.076	0.011	0.782914	0.554186	0.762792
ENSG00000038219	1	1	1	1	1	10.3859	10.35	10.3525	10.5235	10.573	0.261073	0.26117	0.312298	0.312401	0.045	0.988	0.058	0.045	0.988	0.058	0.637678	0.00833333	0.596701
ENSG00000038274	1	1	1	1	1	10.7693	10.7731	10.7936	10.8138	10.8452	0.268211	0.269455	0.27514	0.279469	0.118	0.526	0.35	0.118	0.526	0.35	0.490324	0.211048	0.30474
ENSG00000038295	1	1	1	1	1	10.5061	10.5143	10.5851	10.6271	10.6151	0.25854	0.275278	0.275789	0.275698	0.834	0.055	0.023	0.834	0.055	-0.023	0.0674541	0.605901	0.721143
ENSG00000038358	1	1	1	1	1	9.67312	9.64625	9.62108	9.73236	9.8053	0.259512	0.259657	0.2936	0.296444	0.053	0.929	0.106	0.053	0.929	0.106	0.611681	0.0370131	0.505991
ENSG00000038382	1	1	1	1	1	13.2417	13.2322	13.2706	13.3428	13.3158	0.265457	0.27401	0.280294	0.279884	0.439	0.379	0.044	0.439	0.379	-0.044	0.254361	0.287038	0.640947
ENSG00000038427	1	1	1	1	1	3.82743	3.82156	3.80296	3.80616	3.80661	0.269005	0.268954	0.268948	0.268949	0.017	0.003	0.005	-0.017	-0.003	0.005	0.743011	0.79088	0.782914
ENSG00000038532	1	1	1	1	1	9.40792	9.41594	9.43235	9.39657	9.34269	0.271109	0.271049	0.266238	0.25504	0.03	0.328	0.595	-0.03	-0.328	-0.595	0.6949	0.318252	0.177798
ENSG00000038945	1	1	1	1	1	1.93053	1.9307	1.9602	1.98615	1.96814	0.267841	0.270763	0.270941	0.270941	0.312	0.034	0.01	0.312	0.034	0.01	0.328705	0.679382	0.766253
ENSG00000039068	1	1	1	1	1	3.0284	3.02143	3.01417	3.03076	3.02086	0.268958	0.268965	0.268998	0.26898	0.005	0.012	0.007	0.005	0.012	-0.007	0.782914	0.759531	0.776003
ENSG00000039123	1	1	1	1	1	11.183	11.1575	11.1939	11.3659	11.4284	0.266064	0.267524	0.321635	0.322161	0.071	0.978	0.06	0.071	0.978	0.06	0.564616	0.0159974	0.591191
ENSG00000039139	1	1	1	1	1	6.95001	6.94846	6.96748	6.98491	6.95767	0.270549	0.270691	0.270699	0.270592	0.03	0.007	0.022	0.03	0.007	-0.022	0.6949	0.776003	0.725057
ENSG00000039319	1	1	1	1	1	10.2912	10.2618	10.2935	10.5066	10.6454	0.2659	0.267921	0.343542	0.348453	0.08	0.954	0.124	0.08	0.954	0.124	0.546733	0.0284058	0.482495
ENSG00000039523	1	1	1	1	1	7.78684	7.80786	7.93132	7.90633	7.7061	0.283049	0.285027	0.282833	0.253814	0.092	0.101	0.582	0.092	-0.101	-0.582	0.52648	0.512775	0.183915
ENSG00000039537	1	1	1	1	1	-1.03009	-1.02911	-1.02787	-1.02984	-1.02814	0.269027	0.269027	0.269027	0.269025	0	0.002	0.001	0	0.002	-0.001	0.807521	0.795894	0.801876
ENSG00000039560	1	1	1	1	1	12.0533	12.0489	12.0709	12.1079	12.0913	0.268067	0.271823	0.273542	0.273447	0.363	0.227	0.019	0.363	0.227	-0.019	0.29667	0.388495	0.735789
ENSG00000039600	1	1	1	1	1	0.523566	0.525716	0.525269	0.521508	0.535784	0.269277	0.26928	0.269288	0.269402	0.004	0.005	0.033	0.004	0.005	0.033	0.786632	0.782914	0.683203
ENSG00000039650	1	1	1	1	1	8.396	8.38889	8.37434	8.3795	8.3603	0.267806	0.267754	0.267739	0.26746	0.019	0.011	0.063	-0.019	-0.011	-0.063	0.735789	0.762792	0.583153
ENSG00000039987	1	1	1	1	1	-2.20737	-2.20661	-2.20491	-2.20672	-2.2082	0.268952	0.268953	0.26895	0.26895	0.002	0.005	0.001	0.002	-0.005	0.001	0.795894	0.782914	0.801876
ENSG00000040199	1	1	1	1	1	8.62933	8.631	8.56394	8.49124	8.51893	0.28009	0.260747	0.258269	0.25833	0.748	0.146	0.022	-0.748	-0.146	0.022	0.102566	0.458763	0.725057
ENSG00000040275	1	1	1	1	1	10.9511	10.9534	11.0035	11.0645	11.0967	0.263241	0.269761	0.287139	0.287646	0.274	0.753	0.049	0.274	0.753	0.049	0.354316	0.100204	0.624685
ENSG00000040341	1	1	1	1	1	8.96168	8.95602	8.94707	8.9383	8.88282	0.267265	0.267098	0.266304	0.25572	0.024	0.088	0.659	-0.024	-0.088	-0.659	0.717667	0.532744	0.144408
ENSG00000040487	1	1	1	1	1	7.90147	7.90095	7.90291	7.93932	8.0203	0.270898	0.271224	0.277096	0.296882	0.038	0.291	0.686	0.038	0.291	0.686	0.663904	0.343374	0.13051
ENSG00000040531	1	1	1	1	1	8.41186	8.40433	8.40998	8.45952	8.4896	0.26812	0.268177	0.28462	0.285105	0.014	0.958	0.05	0.014	0.958	0.05	0.753082	0.0264154	0.621201
ENSG00000040608	1	1	1	1	1	6.09499	6.09662	6.06272	6.03043	6.06396	0.268239	0.26724	0.267158	0.26722	0.101	0.016	0.022	-0.101	-0.016	0.022	0.512775	0.746456	0.725057
ENSG00000040633	1	1	1	1	1	9.98154	9.98749	9.95603	9.8889	9.8726	0.271643	0.268562	0.251825	0.251865	0.162	0.869	0.028	-0.162	-0.869	0.028	0.443002	0.0562059	0.702953
ENSG00000040731	1	1	1	1	1	-0.0811783	-0.0838959	-0.0957278	-0.0981583	-0.0985097	0.269027	0.268876	0.268858	0.268857	0.058	0.01	0.002	-0.058	-0.01	-0.002	0.596701	0.766253	0.795894
ENSG00000040933	1	1	1	1	1	9.20554	9.19021	9.14219	9.13586	9.09839	0.272251	0.266604	0.265625	0.264194	0.384	0.108	0.122	-0.384	-0.108	-0.122	0.284095	0.503419	0.484987
ENSG00000041353	1	1	1	1	1	9.39246	9.3976	9.40447	9.38741	9.37818	0.270105	0.270068	0.267316	0.266974	0.018	0.551	0.076	-0.018	-0.551	-0.076	0.739356	0.198644	0.554186
ENSG00000041357	1	1	1	1	1	12.1045	12.1065	12.1256	12.1556	12.1978	0.268276	0.269106	0.278339	0.283569	0.067	0.626	0.316	0.067	0.626	0.316	0.573148	0.161462	0.326087
ENSG00000041515	1	1	1	1	1	5.94844	5.94741	5.96577	5.95169	5.85221	0.269167	0.26915	0.268115	0.25057	0.032	0.073	0.668	-0.032	-0.073	-0.668	0.686873	0.560587	0.139401
ENSG00000041802	1	1	1	1	1	10.3529	10.3519	10.3759	10.4069	10.4053	0.266046	0.271024	0.275344	0.275331	0.457	0.478	0.009	0.457	0.478	-0.009	0.244724	0.234297	0.769479
ENSG00000041880	1	1	1	1	1	7.82009	7.80805	7.76222	7.75313	7.73672	0.273066	0.266227	0.265855	0.265627	0.553	0.056	0.033	-0.553	-0.056	-0.033	0.197763	0.6027	0.683203
ENSG00000041982	1	1	1	1	1	8.38778	8.35892	8.33142	8.45512	8.54531	0.258729	0.258883	0.295237	0.301772	0.047	0.874	0.172	0.047	0.874	0.172	0.631128	0.0546604	0.433503
ENSG00000041988	1	1	1	1	1	7.7332	7.73465	7.73928	7.74721	7.76895	0.269465	0.269613	0.270516	0.275114	0.037	0.165	0.596	0.037	0.165	0.596	0.667783	0.44019	0.176857
ENSG00000042062	1	1	1	1	1	-1.4898	-1.4905	-1.48831	-1.48234	-1.48092	0.269726	0.269763	0.26986	0.269864	0.022	0.059	0.003	0.022	0.059	0.003	0.725057	0.593458	0.79088
ENSG00000042088	1	1	1	1	1	9.11039	9.12223	9.13089	9.07554	9.03447	0.272608	0.272399	0.256822	0.254782	0.031	0.869	0.123	-0.031	-0.869	-0.123	0.690883	0.0562059	0.483895
ENSG00000042286	1	1	1	1	1	8.5797	8.57049	8.60122	8.67088	8.66162	0.265923	0.271816	0.282865	0.282714	0.327	0.648	0.034	0.327	0.648	-0.034	0.318963	0.149938	0.679382
ENSG00000042304	1	1	1	1	1	2.803	2.79854	2.79378	2.81069	2.82051	0.268214	0.268258	0.271249	0.271734	0.022	0.603	0.099	0.022	0.603	0.099	0.725057	0.173284	0.515712
ENSG00000042317	1	1	1	1	1	5.93969	5.9722	6.06048	6.02938	6.03553	0.270164	0.270644	0.270588	0.270558	0.045	0.019	0.007	0.045	-0.019	-0.007	0.637678	0.735789	0.776003
ENSG00000042429	1	1	1	1	1	9.79992	9.79122	9.82872	9.91038	9.9173	0.264771	0.268218	0.289553	0.289395	0.153	0.875	0.04	0.153	0.875	-0.04	0.45138	0.054468	0.655872
ENSG00000042445	1	1	1	1	1	9.94089	9.93888	9.94619	9.98373	10.0364	0.269437	0.269851	0.279373	0.2886	0.038	0.563	0.448	0.038	0.563	0.448	0.663904	0.193684	0.249257
ENSG00000042493	1	1	1	1	1	10.85	10.8432	10.7904	10.7664	10.7873	0.27145	0.267698	0.267527	0.267599	0.291	0.036	0.014	-0.291	-0.036	0.014	0.343374	0.671675	0.753082
ENSG00000042753	1	1	1	1	1	11.069	11.0815	11.043	10.9471	10.9464	0.273326	0.268267	0.248062	0.248216	0.217	0.826	0.031	-0.217	-0.826	0.031	0.397012	0.0703202	0.690883
ENSG00000042832	1	1	1	1	1	1.52423	1.5271	1.5288	1.51476	1.50443	0.269437	0.269393	0.2659	0.265408	0.018	0.763	0.108	-0.018	-0.763	-0.108	0.739356	0.0956174	0.503419
ENSG00000042980	1	1	1	1	1	-0.288476	-0.292133	-0.310435	-0.309765	-0.293395	0.267056	0.267044	0.267053	0.267159	0.008	0.007	0.029	-0.008	0.007	0.029	0.772693	0.776003	0.698919
ENSG00000043039	1	1	1	1	1	-1.26515	-1.26451	-1.2597	-1.25769	-1.25981	0.269013	0.269029	0.26903	0.269029	0.012	0.004	0.002	0.012	0.004	-0.002	0.759531	0.786632	0.795894
ENSG00000043093	1	1	1	1	1	11.0667	11.0677	11.0713	11.072	11.0747	0.269282	0.269288	0.269291	0.269298	0.003	0.003	0.006	0.003	0.003	0.006	0.79088	0.79088	0.779335
ENSG00000043143	1	1	1	1	1	10.1706	10.183	10.182	10.0941	10.0052	0.271425	0.271082	0.244974	0.238332	0.044	0.818	0.215	-0.044	-0.818	-0.215	0.640947	0.0733522	0.398521
ENSG00000043355	1	1	1	1	1	5.80647	5.81981	5.89687	5.90014	5.82509	0.277183	0.277664	0.277535	0.275601	0.046	0.031	0.114	0.046	-0.031	-0.114	0.634375	0.690883	0.49535
ENSG00000043514	1	1	1	1	1	9.14495	9.14672	9.22466	9.31124	9.32315	0.25812	0.276586	0.288997	0.289134	0.57	0.471	0.028	0.57	0.471	0.028	0.189845	0.237972	0.702953
ENSG00000043591	1	1	1	1	1	1.19734	1.19843	1.20059	1.19793	1.19639	0.269149	0.269147	0.269146	0.269141	0.001	0.004	0.006	-0.001	-0.004	-0.006	0.801876	0.786632	0.779335
ENSG00000044090	1	1	1	1	1	8.26715	8.24775	8.25302	8.35064	8.37923	0.265642	0.265769	0.293639	0.293902	0.031	0.986	0.032	0.031	0.986	0.032	0.690883	0.01015	0.686873
ENSG00000044115	1	1	1	1	1	12.9388	12.918	12.9455	13.0808	13.1268	0.266641	0.267123	0.309067	0.309571	0.041	0.986	0.048	0.041	0.986	0.048	0.652211	0.01015	0.627772
ENSG00000044446	1	1	1	1	1	7.79394	7.78103	7.78842	7.86389	7.89818	0.267804	0.267867	0.290752	0.291116	0.021	0.983	0.03	0.021	0.983	0.03	0.728651	0.0122428	0.6949
ENSG00000044459	1	1	1	1	1	9.5317	9.52457	9.53444	9.59485	9.64445	0.268328	0.268565	0.288294	0.290439	0.037	0.916	0.102	0.037	0.916	0.102	0.667783	0.0408935	0.511413
ENSG00000044524	1	1	1	1	1	7.14734	7.12422	7.10869	7.19919	7.23099	0.26241	0.262309	0.286914	0.287312	0.029	0.979	0.042	-0.029	0.979	0.042	0.698919	0.0153519	0.648635
ENSG00000044574	1	1	1	1	1	12.0447	11.9396	11.9717	12.7483	13.5179	0.258444	0.271969	0.645295	0.760524	0.266	0.907	0.512	0.266	0.907	0.512	0.359615	0.0440667	0.217587
ENSG00000046604	1	1	1	1	1	10.596	10.5897	10.6857	10.8091	10.7778	0.254141	0.280853	0.291095	0.290745	0.684	0.333	0.047	0.684	0.333	-0.047	0.1315	0.314885	0.631128
ENSG00000046647	1	1	1	1	1	6.23981	6.25587	6.30852	6.27985	6.22316	0.273143	0.273283	0.272301	0.267151	0.019	0.081	0.299	0.019	-0.081	-0.299	0.735789	0.545247	0.337715
ENSG00000046651	1	1	1	1	1	8.75555	8.73823	8.73504	8.83395	8.91184	0.265059	0.265304	0.297191	0.301768	0.052	0.894	0.154	0.052	0.894	0.154	0.614827	0.0487191	0.449875
ENSG00000046653	1	1	1	1	1	8.0206	8.01462	7.97075	7.95583	7.98242	0.26768	0.266987	0.266973	0.267009	0.077	0.013	0.013	-0.077	-0.013	0.013	0.552118	0.756391	0.756391
ENSG00000046889	1	1	1	1	1	2.64517	2.6341	2.59627	2.6054	2.62202	0.266758	0.266709	0.266732	0.266833	0.018	0.007	0.02	-0.018	0.007	0.02	0.739356	0.776003	0.732295
ENSG00000047056	1	1	1	1	1	7.65084	7.6692	7.71293	7.63519	7.50431	0.274822	0.27484	0.26478	0.238372	0.053	0.325	0.652	0.053	-0.325	-0.652	0.611681	0.320605	0.148174
ENSG00000047188	1	1	1	1	1	9.96968	9.95338	10.0251	10.1999	10.264	0.262762	0.266425	0.323459	0.32399	0.112	0.961	0.07	0.112	0.961	0.07	0.4981	0.025214	0.56677
ENSG00000047230	1	1	1	1	1	8.92264	8.89505	8.89646	9.00495	8.98656	0.264031	0.265427	0.286451	0.286165	0.074	0.838	0.048	0.074	0.838	-0.048	0.558323	0.0660535	0.627772
ENSG00000047249	1	1	1	1	1	10.0851	10.0696	10.0718	10.164	10.2288	0.265601	0.265785	0.296955	0.29895	0.032	0.955	0.085	0.032	0.955	0.085	0.686873	0.0278947	0.537685
ENSG00000047315	1	1	1	1	1	11.5715	11.5585	11.5997	11.6993	11.6952	0.264843	0.271293	0.29167	0.291583	0.253	0.769	0.03	0.253	0.769	-0.03	0.369684	0.092847	0.6949
ENSG00000047346	1	1	1	1	1	8.38908	8.37749	8.40544	8.45192	8.36736	0.271684	0.271937	0.272031	0.271003	0.033	0.028	0.072	0.033	0.028	-0.072	0.683203	0.702953	0.562654
ENSG00000047365	1	1	1	1	1	8.65443	8.65464	8.62792	8.63475	8.73153	0.26743	0.267333	0.26798	0.284649	0.02	0.054	0.647	-0.02	0.054	0.647	0.732295	0.608712	0.150278
ENSG00000047410	1	1	1	1	1	11.5658	11.5033	11.5144	11.8495	12.0098	0.256393	0.257116	0.372935	0.378564	0.093	0.977	0.161	0.093	0.977	0.161	0.524999	0.0166131	0.443909
ENSG00000047457	1	1	1	1	1	0.787631	0.782967	0.769992	0.774368	0.774161	0.268797	0.268787	0.268788	0.268788	0.007	0.001	0.004	-0.007	0.001	-0.004	0.776003	0.801876	0.786632
ENSG00000047578	1	1	1	1	1	7.98938	7.99147	8.0688	8.1075	8.00357	0.278648	0.279985	0.280104	0.277621	0.071	0.038	0.123	0.071	0.038	-0.123	0.564616	0.663904	0.483895
ENSG00000047579	1	1	1	1	1	5.38246	5.377	5.35465	5.37103	5.41991	0.267832	0.267845	0.268654	0.276313	0.029	0.093	0.489	0.029	0.093	0.489	0.698919	0.524999	0.229496
ENSG00000047597	1	1	1	1	1	7.37182	7.35961	7.39175	7.51615	7.60988	0.265899	0.267138	0.31139	0.315533	0.071	0.929	0.128	0.071	0.929	0.128	0.564616	0.0370131	0.477405
ENSG00000047617	1	1	1	1	1	5.08343	5.10978	5.191	5.14121	5.05624	0.276227	0.276574	0.273696	0.264042	0.033	0.15	0.376	0.033	-0.15	-0.376	0.683203	0.454396	0.28874
ENSG00000047621	1	1	1	1	1	9.44563	9.45245	9.50824	9.56566	9.62072	0.263322	0.270449	0.287684	0.291048	0.292	0.671	0.154	0.292	0.671	0.154	0.342657	0.137898	0.449875
ENSG00000047634	1	1	1	1	1	8.01564	8.02055	8.06997	8.06496	7.96076	0.273807	0.273943	0.273333	0.260579	0.043	0.057	0.478	0.043	-0.057	-0.478	0.645009	0.599715	0.234297
ENSG00000047644	1	1	1	1	1	9.41706	9.42842	9.41763	9.33517	9.27692	0.269929	0.269414	0.244999	0.243231	0.034	0.931	0.084	-0.034	-0.931	-0.084	0.679382	0.0363035	0.539486
ENSG00000047648	1	1	1	1	1	1.27323	1.28175	1.29159	1.26446	1.2566	0.271312	0.271266	0.266565	0.266417	0.024	0.683	0.028	-0.024	-0.683	-0.028	0.717667	0.131841	0.702953
ENSG00000047662	1	1	1	1	1	7.35614	7.35819	7.21956	7.0942	7.19971	0.279295	0.259963	0.257718	0.259139	0.471	0.102	0.068	-0.471	-0.102	0.068	0.237972	0.511413	0.571307
ENSG00000047849	1	1	1	1	1	10.894	10.8837	10.9391	11.0182	10.9503	0.268419	0.273538	0.274819	0.274235	0.236	0.085	0.051	0.236	0.085	-0.051	0.38166	0.537685	0.618101
ENSG00000047932	1	1	1	1	1	10.9871	10.9638	10.9622	11.0982	11.2023	0.263421	0.264025	0.309024	0.315274	0.059	0.904	0.163	0.059	0.904	0.163	0.593458	0.045008	0.441988
ENSG00000047936	1	1	1	1	1	3.76208	3.75288	3.73274	3.73985	3.71983	0.267705	0.267613	0.267586	0.267419	0.021	0.01	0.032	-0.021	-0.01	-0.032	0.728651	0.766253	0.686873
ENSG00000048028	1	1	1	1	1	9.08697	9.08274	9.05613	9.04956	9.06567	0.268053	0.267864	0.267854	0.267876	0.043	0.01	0.011	-0.043	-0.01	0.011	0.645009	0.766253	0.762792
ENSG00000048052	1	1	1	1	1	6.53049	6.54801	6.60485	6.5656	6.48541	0.273836	0.273952	0.271578	0.259028	0.042	0.145	0.501	0.042	-0.145	-0.501	0.648635	0.45966	0.223563
ENSG00000048140	1	1	1	1	1	8.95564	8.96407	8.93575	8.84269	8.77761	0.271427	0.270247	0.240995	0.239524	0.058	0.937	0.073	-0.058	-0.937	-0.073	0.596701	0.0342511	0.560587
ENSG00000048162	1	1	1	1	1	9.01322	9.02376	9.05862	9.0464	9.02493	0.272113	0.272129	0.272088	0.271791	0.007	0.011	0.045	0.007	-0.011	-0.045	0.776003	0.762792	0.637678
ENSG00000048342	1	1	1	1	1	8.99134	8.98546	9.03592	9.1081	9.08307	0.26294	0.274841	0.280417	0.280075	0.562	0.316	0.037	0.562	0.316	-0.037	0.194187	0.326087	0.667783
ENSG00000048392	1	1	1	1	1	9.6948	9.6889	9.66799	9.68417	9.72388	0.268006	0.26798	0.26866	0.274764	0.015	0.091	0.483	-0.015	0.091	0.483	0.749715	0.527853	0.231776
ENSG00000048405	1	1	1	1	1	8.76907	8.76787	8.80809	8.83769	8.78362	0.272957	0.273447	0.273476	0.273056	0.049	0.014	0.044	0.049	0.014	-0.044	0.624685	0.753082	0.640947
ENSG00000048462	1	1	1	1	1	-2.20661	-2.20656	-2.20654	-2.20673	-2.20676	0.268997	0.268996	0.268997	0.268997	0.001	0.001	0	-0.001	0.001	0	0.801876	0.801876	0.807521
ENSG00000048471	1	1	1	1	1	8.51719	8.52944	8.57691	8.53994	8.43742	0.272274	0.272472	0.270124	0.250586	0.028	0.12	0.678	0.028	-0.12	-0.678	0.702953	0.487828	0.134172
ENSG00000048540	1	1	1	1	1	3.19512	3.19256	3.16755	3.14381	3.12936	0.272051	0.267576	0.262813	0.262687	0.422	0.558	0.022	-0.422	-0.558	-0.022	0.263602	0.19587	0.725057
ENSG00000048544	1	1	1	1	1	10.079	10.0853	10.1173	10.1262	10.1223	0.266724	0.269797	0.269851	0.269857	0.377	0.016	0.009	0.377	0.016	0.009	0.288073	0.746456	0.769479
ENSG00000048649	1	1	1	1	1	10.3423	10.3067	10.2889	10.4164	10.4171	0.259558	0.259955	0.288273	0.288087	0.045	0.934	0.061	0.045	0.934	-0.061	0.637678	0.0353762	0.588555
ENSG00000048707	1	1	1	1	1	10.5696	10.5468	10.5842	10.7073	10.6718	0.265565	0.27273	0.291497	0.290313	0.254	0.658	0.072	0.254	0.658	-0.072	0.368635	0.144816	0.562654
ENSG00000048740	1	1	1	1	1	5.36323	5.36022	5.35482	5.32041	5.21759	0.26655	0.266322	0.262485	0.239509	0.018	0.183	0.761	-0.018	-0.183	-0.761	0.739356	0.423567	0.0966616
ENSG00000048828	1	1	1	1	1	11.5827	11.5748	11.5712	11.5811	11.534	0.267318	0.26726	0.267212	0.264726	0.016	0.014	0.24	-0.016	-0.014	-0.24	0.746456	0.753082	0.379009
ENSG00000048991	1	1	1	1	1	8.33056	8.35984	8.49101	8.46614	8.33018	0.283953	0.285746	0.283848	0.273394	0.072	0.088	0.299	0.072	-0.088	-0.299	0.562654	0.532744	0.337715
ENSG00000049089	1	1	1	1	1	0.855905	0.860082	0.860811	0.848836	0.860153	0.268265	0.268263	0.268259	0.268261	0.001	0.004	0.004	-0.001	-0.004	0.004	0.801876	0.786632	0.786632
ENSG00000049130	1	1	1	1	1	9.76794	9.76944	9.78852	9.80026	9.7905	0.268856	0.269594	0.269646	0.269636	0.145	0.021	0.004	0.145	0.021	-0.004	0.45966	0.728651	0.786632
ENSG00000049167	1	1	1	1	1	9.02111	9.02874	9.05644	9.06745	9.09497	0.267716	0.270726	0.272242	0.275263	0.292	0.186	0.296	0.292	0.186	0.296	0.342657	0.4212	0.339816
ENSG00000049192	1	1	1	1	1	10.3428	10.3641	10.3995	10.3508	10.348	0.273395	0.273381	0.271326	0.271088	0.023	0.21	0.04	-0.023	-0.21	-0.04	0.721143	0.402291	0.655872
ENSG00000049239	1	1	1	1	1	8.35027	8.3521	8.38949	8.37758	8.25853	0.271474	0.271506	0.270875	0.251368	0.021	0.061	0.63	0.021	-0.061	-0.63	0.728651	0.588555	0.159537
ENSG00000049245	1	1	1	1	1	10.9222	10.9558	11.0107	10.8974	10.8038	0.283144	0.283656	0.25414	0.247641	0.071	0.798	0.2	0.071	-0.798	-0.2	0.564616	0.0804698	0.40995
ENSG00000049246	1	1	1	1	1	8.61468	8.59704	8.56267	8.57574	8.52367	0.265963	0.26574	0.265654	0.263548	0.037	0.014	0.171	-0.037	-0.014	-0.171	0.667783	0.753082	0.434484
ENSG00000049247	1	1	1	1	1	0.325277	0.31903	0.27988	0.267404	0.283752	0.269291	0.268291	0.268269	0.268277	0.125	0.009	0.014	-0.125	-0.009	0.014	0.481347	0.769479	0.753082
ENSG00000049249	1	1	1	1	1	2.83907	2.82157	2.77757	2.83502	2.92444	0.263467	0.263392	0.26938	0.290112	0.031	0.272	0.635	-0.031	0.272	0.635	0.690883	0.355391	0.156765
ENSG00000049283	1	1	1	1	1	1.23684	1.23841	1.2585	1.27538	1.27641	0.265516	0.271471	0.272083	0.272102	0.79	0.122	0.009	0.79	0.122	0.009	0.0837015	0.484987	0.769479
ENSG00000049323	1	1	1	1	1	9.32045	9.30145	9.3077	9.42797	9.51506	0.265382	0.265769	0.306021	0.309896	0.042	0.934	0.121	0.042	0.934	0.121	0.648635	0.0353762	0.486399
ENSG00000049449	1	1	1	1	1	11.5089	11.4913	11.4785	11.5618	11.6254	0.263737	0.263987	0.289643	0.293372	0.029	0.88	0.143	0.029	0.88	0.143	0.698919	0.0529825	0.461868
ENSG00000049540	1	1	1	1	1	5.19087	5.2198	5.28342	5.20267	5.1173	0.278061	0.278572	0.26492	0.253583	0.045	0.488	0.373	0.045	-0.488	-0.373	0.637678	0.22987	0.290904
ENSG00000049541	1	1	1	1	1	11.1418	11.1362	11.1185	11.1319	11.1574	0.267984	0.267991	0.268418	0.270833	0.006	0.073	0.294	0.006	0.073	0.294	0.779335	0.560587	0.341504
ENSG00000049618	1	1	1	1	1	9.50281	9.52706	9.66062	9.67144	9.56633	0.278486	0.280913	0.280655	0.278019	0.112	0.04	0.105	0.112	-0.04	-0.105	0.4981	0.655872	0.507485
ENSG00000049656	1	1	1	1	1	14.2703	14.2814	14.2767	14.2205	14.2085	0.271211	0.270958	0.255698	0.255626	0.031	0.969	0.027	-0.031	-0.969	-0.027	0.690883	0.0214036	0.706592
ENSG00000049759	1	1	1	1	1	9.08151	9.07573	9.07698	9.10691	9.11841	0.26777	0.267823	0.276643	0.276712	0.019	0.953	0.022	0.019	0.953	0.022	0.735789	0.0288585	0.725057
ENSG00000049768	1	1	1	1	1	-1.22292	-1.22253	-1.22776	-1.23345	-1.22862	0.268879	0.268832	0.268828	0.268826	0.024	0.002	0.003	-0.024	-0.002	-0.003	0.717667	0.795894	0.79088
ENSG00000049769	1	1	1	1	1	6.00982	6.03498	6.06147	5.98803	5.98906	0.275614	0.275478	0.265334	0.265153	0.035	0.632	0.039	-0.035	-0.632	-0.039	0.675568	0.158558	0.659881
ENSG00000049860	1	1	1	1	1	10.9953	10.9805	10.9586	11.0323	11.1262	0.26534	0.265427	0.280747	0.298697	0.032	0.531	0.487	0.032	0.531	0.487	0.686873	0.208232	0.230176
ENSG00000049883	1	1	1	1	1	8.66212	8.66691	8.69776	8.74252	8.81657	0.26846	0.270359	0.281008	0.29608	0.104	0.453	0.508	0.104	0.453	0.508	0.508628	0.246905	0.219762
ENSG00000050030	1	1	1	1	1	-1.48738	-1.4868	-1.48455	-1.48464	-1.48532	0.269032	0.269034	0.269034	0.269034	0.003	0.001	0.003	0.003	0.001	-0.003	0.79088	0.801876	0.79088
ENSG00000050130	1	1	1	1	1	10.2754	10.2888	10.319	10.2733	10.2112	0.273701	0.273711	0.267211	0.257184	0.025	0.379	0.481	0.025	-0.379	-0.481	0.714008	0.287038	0.232969
ENSG00000050165	1	1	1	1	1	8.84199	8.85837	8.86836	8.80923	8.80231	0.274005	0.2737	0.259925	0.259807	0.036	0.907	0.032	-0.036	-0.907	-0.032	0.671675	0.0440667	0.686873
ENSG00000050327	1	1	1	1	1	7.89732	7.89868	7.91372	7.91799	7.89958	0.270543	0.270556	0.270552	0.270475	0.01	0.006	0.023	0.01	-0.006	-0.023	0.766253	0.779335	0.721143
ENSG00000050344	1	1	1	1	1	3.56621	3.55596	3.51893	3.52549	3.54204	0.267152	0.267073	0.267069	0.267122	0.018	0.006	0.018	-0.018	-0.006	0.018	0.739356	0.779335	0.739356
ENSG00000050393	1	1	1	1	1	10.508	10.5193	10.5295	10.4828	10.4539	0.272593	0.272583	0.259632	0.258827	0.019	0.926	0.063	-0.019	-0.926	-0.063	0.735789	0.0380975	0.583153
ENSG00000050405	1	1	1	1	1	10.0118	9.99291	9.97135	10.0249	10.0254	0.264823	0.264918	0.270551	0.27073	0.022	0.505	0.033	0.022	0.505	0.033	0.725057	0.221494	0.683203
ENSG00000050426	1	1	1	1	1	8.7272	8.73621	8.74274	8.7214	8.74287	0.268894	0.26889	0.26887	0.268915	0.005	0.012	0.011	-0.005	-0.012	0.011	0.782914	0.759531	0.762792
ENSG00000050438	1	1	1	1	1	2.19425	2.2054	2.22456	2.20223	2.20709	0.270192	0.270192	0.270126	0.270124	0.007	0.023	0.006	0.007	-0.023	-0.006	0.776003	0.721143	0.779335
ENSG00000050555	1	1	1	1	1	6.34749	6.34482	6.32968	6.36001	6.45247	0.268975	0.269102	0.270915	0.295101	0.024	0.108	0.805	0.024	0.108	0.805	0.717667	0.503419	0.0779402
ENSG00000050628	1	1	1	1	1	4.19968	4.21616	4.24244	4.17704	4.10815	0.275009	0.275108	0.259692	0.251877	0.036	0.656	0.32	0.036	-0.656	-0.32	0.671675	0.146107	0.323687
ENSG00000050730	1	1	1	1	1	4.69073	4.68336	4.63761	4.62595	4.6517	0.267917	0.267225	0.267199	0.267334	0.078	0.012	0.022	-0.078	-0.012	0.022	0.550255	0.759531	0.725057
ENSG00000050748	1	1	1	1	1	9.81549	9.82935	9.8547	9.81146	9.7739	0.274347	0.274394	0.265804	0.261744	0.021	0.604	0.266	0.021	-0.604	-0.266	0.728651	0.172779	0.359615
ENSG00000050767	1	1	1	1	1	-2.20675	-2.2066	-2.20646	-2.20686	-2.20669	0.26886	0.268859	0.268859	0.26886	0.001	0	0.001	-0.001	0	0.001	0.801876	0.807521	0.801876
ENSG00000050820	1	1	1	1	1	9.44398	9.46209	9.5107	9.45335	9.35737	0.27389	0.274203	0.267943	0.249494	0.049	0.269	0.617	0.049	-0.269	-0.617	0.624685	0.35766	0.166226
ENSG00000051009	1	1	1	1	1	8.30625	8.30952	8.2995	8.26858	8.25368	0.269729	0.269605	0.259643	0.259566	0.016	0.986	0.019	-0.016	-0.986	-0.019	0.746456	0.01015	0.735789
ENSG00000051108	1	1	1	1	1	10.2592	10.1532	10.1298	10.9241	11.8901	0.262575	0.264979	0.658615	0.784876	0.271	0.883	0.526	0.271	0.883	0.526	0.355944	0.0519005	0.211048
ENSG00000051128	1	1	1	1	1	8.1819	8.18593	8.13626	8.06216	8.06069	0.27628	0.264209	0.253206	0.253248	0.483	0.55	0.027	-0.483	-0.55	0.027	0.231776	0.19905	0.706592
ENSG00000051180	1	1	1	1	1	8.0003	7.98362	7.97738	8.0575	8.1036	0.264689	0.264667	0.289145	0.290274	0.027	0.957	0.069	-0.027	0.957	0.069	0.706592	0.0269826	0.56928
ENSG00000051341	1	1	1	1	1	9.71629	9.70366	9.70302	9.74559	9.72299	0.269255	0.269426	0.270182	0.270078	0.024	0.095	0.021	0.024	0.095	-0.021	0.717667	0.521725	0.728651
ENSG00000051382	1	1	1	1	1	8.66883	8.69184	8.81685	8.79374	8.61453	0.282806	0.284421	0.282384	0.259755	0.088	0.101	0.475	0.088	-0.101	-0.475	0.532744	0.512775	0.236272
ENSG00000051523	1	1	1	1	1	10.5907	10.5997	10.5401	10.4524	10.4972	0.27452	0.262033	0.257951	0.258468	0.482	0.232	0.046	-0.482	-0.232	0.046	0.232219	0.38465	0.634375
ENSG00000051596	1	1	1	1	1	11.0102	11.0129	11.0004	10.9746	10.9738	0.269921	0.268502	0.26288	0.262866	0.178	0.799	0.012	-0.178	-0.799	-0.012	0.427783	0.0800608	0.759531
ENSG00000051620	1	1	1	1	1	8.95017	8.97874	8.97765	8.84548	8.81338	0.27546	0.274892	0.240943	0.240737	0.043	0.978	0.037	-0.043	-0.978	-0.037	0.645009	0.0159974	0.667783
ENSG00000051825	1	1	1	1	1	10.6601	10.649	10.605	10.6061	10.6197	0.267991	0.267612	0.26763	0.267643	0.051	0.008	0.009	-0.051	0.008	0.009	0.618101	0.772693	0.769479
ENSG00000052126	1	1	1	1	1	9.96865	9.97755	10.0344	10.0503	10.0193	0.269545	0.270968	0.271005	0.270861	0.127	0.013	0.021	0.127	0.013	-0.021	0.478733	0.756391	0.728651
ENSG00000052344	1	1	1	1	1	1.83817	1.84482	1.86212	1.84366	1.81659	0.269893	0.269868	0.268684	0.265222	0.008	0.156	0.376	-0.008	-0.156	-0.376	0.772693	0.448313	0.28874
ENSG00000052723	1	1	1	1	1	11.0183	11.0113	10.9943	11.006	11.0118	0.26769	0.267689	0.267728	0.267774	0.003	0.017	0.018	-0.003	0.017	0.018	0.79088	0.743011	0.739356
ENSG00000052749	1	1	1	1	1	9.5057	9.48119	9.51927	9.68837	9.74923	0.264683	0.266207	0.320922	0.321583	0.075	0.975	0.064	0.075	0.975	0.064	0.556272	0.0179757	0.580563
ENSG00000052795	1	1	1	1	1	8.81216	8.82766	8.95409	8.97059	8.80886	0.285528	0.28735	0.286635	0.27646	0.08	0.059	0.27	0.08	-0.059	-0.27	0.546733	0.593458	0.356833
ENSG00000052802	1	1	1	1	1	10.5721	10.5716	10.607	10.6724	10.7291	0.266461	0.267567	0.29192	0.293854	0.058	0.916	0.092	0.058	0.916	0.092	0.596701	0.0408935	0.52648
ENSG00000052841	1	1	1	1	1	9.99925	9.99229	10.0167	10.0945	10.1479	0.267101	0.267747	0.294966	0.296268	0.054	0.948	0.077	0.054	0.948	0.077	0.608712	0.0307211	0.552118
ENSG00000052850	1	1	1	1	1	-1.72307	-1.72389	-1.72608	-1.72572	-1.72707	0.268851	0.268851	0.268851	0.268851	0.003	0	0.003	-0.003	0	0.003	0.79088	0.807521	0.79088
ENSG00000053108	1	1	1	1	1	10.4882	10.4795	10.5188	10.6043	10.6152	0.265318	0.268565	0.290837	0.29069	0.144	0.897	0.035	0.144	0.897	-0.035	0.460753	0.0472564	0.675568
ENSG00000053254	1	1	1	1	1	10.5654	10.5647	10.5489	10.5122	10.4574	0.268636	0.268078	0.259471	0.250105	0.047	0.513	0.468	-0.047	-0.513	-0.468	0.631128	0.217145	0.239199
ENSG00000053371	1	1	1	1	1	9.82801	9.85194	9.86975	9.80111	9.82644	0.271705	0.271291	0.269204	0.2693	0.049	0.175	0.024	-0.049	-0.175	0.024	0.624685	0.430492	0.717667
ENSG00000053372	1	1	1	1	1	11.1231	11.1208	11.0892	11.0672	11.0791	0.270883	0.266987	0.26664	0.266651	0.418	0.062	0.011	-0.418	-0.062	0.011	0.265796	0.585966	0.762792
ENSG00000053501	1	1	1	1	1	8.47212	8.47952	8.45077	8.37027	8.3274	0.271868	0.270842	0.245014	0.244789	0.06	0.971	0.037	-0.06	-0.971	-0.037	0.591191	0.0201541	0.667783
ENSG00000053524	1	1	1	1	1	4.58806	4.60445	4.61072	4.55391	4.56372	0.270874	0.270372	0.263764	0.263803	0.065	0.562	0.028	-0.065	-0.562	0.028	0.577976	0.194187	0.702953
ENSG00000053702	1	1	1	1	1	2.20877	2.21253	2.21818	2.18816	2.13529	0.269101	0.268998	0.264133	0.253292	0.025	0.341	0.61	-0.025	-0.341	-0.61	0.714008	0.311092	0.169368
ENSG00000053747	1	1	1	1	1	8.60413	8.58746	8.58854	8.66567	8.68318	0.265738	0.266004	0.286347	0.286479	0.034	0.974	0.026	0.034	0.974	0.026	0.679382	0.0184652	0.710337
ENSG00000053770	1	1	1	1	1	9.69348	9.71048	9.74939	9.70131	9.6452	0.273735	0.273814	0.26799	0.259129	0.028	0.35	0.445	0.028	-0.35	-0.445	0.702953	0.30474	0.250927
ENSG00000053900	1	1	1	1	1	8.64314	8.6194	8.59962	8.67896	8.68832	0.261048	0.261377	0.280275	0.28034	0.044	0.927	0.038	0.044	0.927	0.038	0.640947	0.0378325	0.663904
ENSG00000053918	1	1	1	1	1	5.73407	5.73712	5.67809	5.59731	5.59568	0.278463	0.26286	0.252312	0.252207	0.551	0.486	0.032	-0.551	-0.486	-0.032	0.198644	0.23055	0.686873
ENSG00000054116	1	1	1	1	1	10.8062	10.8105	10.7768	10.7181	10.7119	0.272585	0.268326	0.255342	0.255312	0.233	0.785	0.023	-0.233	-0.785	-0.023	0.383918	0.0858363	0.721143
ENSG00000054118	1	1	1	1	1	11.6964	11.6761	11.6965	11.8202	11.8621	0.266615	0.267748	0.306046	0.306383	0.059	0.967	0.044	0.059	0.967	0.044	0.593458	0.0223746	0.640947
ENSG00000054148	1	1	1	1	1	10.7341	10.7443	10.6864	10.5831	10.5966	0.277235	0.263396	0.2489	0.249129	0.44	0.574	0.041	-0.44	-0.574	0.041	0.25375	0.187754	0.652211
ENSG00000054179	1	1	1	1	1	0.549777	0.554179	0.580694	0.583583	0.560257	0.2712	0.271256	0.271253	0.271108	0.017	0.006	0.025	0.017	-0.006	-0.025	0.743011	0.779335	0.714008
ENSG00000054219	1	1	1	1	1	2.66762	2.67325	2.70677	2.72088	2.71847	0.265785	0.270914	0.27109	0.271103	0.569	0.036	0.007	0.569	0.036	0.007	0.190317	0.671675	0.776003
ENSG00000054267	1	1	1	1	1	9.62073	9.60314	9.62801	9.72468	9.71305	0.266696	0.269504	0.290211	0.289601	0.147	0.85	0.054	0.147	0.85	-0.054	0.457764	0.061679	0.608712
ENSG00000054277	1	1	1	1	1	9.63638	9.63202	9.58184	9.52578	9.48369	0.273476	0.267967	0.252201	0.25093	0.229	0.757	0.077	-0.229	-0.757	-0.077	0.387187	0.0982314	0.552118
ENSG00000054282	1	1	1	1	1	8.79026	8.79149	8.79097	8.81008	8.87271	0.27098	0.271103	0.273026	0.287038	0.031	0.144	0.697	0.031	0.144	0.697	0.690883	0.460753	0.125917
ENSG00000054356	1	1	1	1	1	-0.850257	-0.851205	-0.855259	-0.853195	-0.846176	0.269086	0.269086	0.269094	0.269162	0.002	0.006	0.034	-0.002	0.006	0.034	0.795894	0.779335	0.679382
ENSG00000054392	1	1	1	1	1	5.46623	5.46627	5.46912	5.46607	5.45053	0.268581	0.268578	0.268476	0.267602	0.005	0.037	0.184	-0.005	-0.037	-0.184	0.782914	0.667783	0.422888
ENSG00000054523	1	1	1	1	1	11.4193	11.4048	11.4419	11.5346	11.5097	0.266031	0.273417	0.286261	0.28562	0.318	0.578	0.053	0.318	0.578	-0.053	0.324968	0.185934	0.611681
ENSG00000054598	1	1	1	1	1	7.26604	7.26354	7.24523	7.23351	7.23077	0.271564	0.266942	0.266759	0.266728	0.782	0.046	0.01	-0.782	-0.046	-0.01	0.087058	0.634375	0.766253
ENSG00000054611	1	1	1	1	1	8.76186	8.76666	8.78424	8.78934	8.80168	0.268486	0.270074	0.270539	0.270843	0.279	0.112	0.067	0.279	0.112	0.067	0.351456	0.4981	0.573148
ENSG00000054654	1	1	1	1	1	9.83565	9.77663	9.75168	10.0099	10.1173	0.253023	0.253025	0.331976	0.334913	0.075	0.972	0.115	0.075	0.972	0.115	0.556272	0.0195378	0.494112
ENSG00000054690	1	1	1	1	1	5.85349	5.84273	5.7883	5.75741	5.72419	0.277324	0.264035	0.259853	0.259012	0.654	0.288	0.056	-0.654	-0.288	-0.056	0.147226	0.345395	0.6027
ENSG00000054793	1	1	1	1	1	12.3232	12.3158	12.3107	12.3326	12.3246	0.268239	0.268298	0.268597	0.268603	0.02	0.087	0.008	0.02	0.087	0.008	0.732295	0.534598	0.772693
ENSG00000054938	1	1	1	1	1	4.45402	4.45449	4.45188	4.45222	4.46549	0.269645	0.269645	0.269668	0.270086	0.002	0.013	0.118	0.002	0.013	0.118	0.795894	0.756391	0.490324
ENSG00000054965	1	1	1	1	1	9.27774	9.28648	9.31822	9.29625	9.24035	0.27103	0.27101	0.26998	0.261968	0.018	0.1	0.495	-0.018	-0.1	-0.495	0.739356	0.514152	0.22658
ENSG00000054967	1	1	1	1	1	7.63289	7.64668	7.70422	7.68487	7.61379	0.274218	0.274522	0.273919	0.267527	0.033	0.063	0.313	0.033	-0.063	-0.313	0.683203	0.583153	0.328035
ENSG00000054983	1	1	1	1	1	5.73175	5.72646	5.7938	5.89135	5.88785	0.259772	0.274588	0.290467	0.290345	0.483	0.571	0.032	0.483	0.571	-0.032	0.231776	0.189103	0.686873
ENSG00000055044	1	1	1	1	1	10.9557	10.9301	10.9279	11.0649	11.1492	0.262167	0.262551	0.308015	0.310752	0.038	0.96	0.091	0.038	0.96	0.091	0.663904	0.0255593	0.527853
ENSG00000055070	1	1	1	1	1	11.3992	11.4308	11.4827	11.3608	11.2332	0.281908	0.281781	0.252717	0.237861	0.056	0.671	0.348	-0.056	-0.671	-0.348	0.6027	0.137898	0.306538
ENSG00000055118	1	1	1	1	1	2.50968	2.51005	2.52294	2.53381	2.52789	0.269108	0.269759	0.269801	0.26981	0.16	0.025	0.005	0.16	0.025	0.005	0.444917	0.714008	0.782914
ENSG00000055130	1	1	1	1	1	10.0048	9.99923	10.0424	10.0964	10.0496	0.269766	0.272072	0.272772	0.272439	0.16	0.058	0.032	0.16	0.058	-0.032	0.444917	0.596701	0.686873
ENSG00000055147	1	1	1	1	1	8.97221	8.97594	8.98822	8.99681	9.02204	0.269168	0.269729	0.270967	0.274747	0.088	0.202	0.434	0.088	0.202	0.434	0.532744	0.408724	0.257378
ENSG00000055163	1	1	1	1	1	8.65475	8.66174	8.67634	8.62939	8.54155	0.269956	0.269679	0.263814	0.244926	0.043	0.271	0.69	-0.043	-0.271	-0.69	0.645009	0.355944	0.128531
ENSG00000055208	1	1	1	1	1	9.46829	9.46907	9.52122	9.54559	9.46445	0.276259	0.276517	0.276502	0.274577	0.027	0.021	0.118	0.027	-0.021	-0.118	0.706592	0.728651	0.490324
ENSG00000055211	1	1	1	1	1	9.12441	9.12523	9.12713	9.12258	9.11414	0.268525	0.268517	0.268434	0.268283	0.006	0.037	0.057	-0.006	-0.037	-0.057	0.779335	0.667783	0.599715
ENSG00000055332	1	1	1	1	1	10.3906	10.3791	10.3935	10.4285	10.3553	0.269099	0.269136	0.269195	0.26797	0.022	0.024	0.102	0.022	0.024	-0.102	0.725057	0.717667	0.511413
ENSG00000055483	1	1	1	1	1	9.20621	9.21635	9.31765	9.36412	9.29474	0.269247	0.274252	0.274559	0.273855	0.223	0.05	0.056	0.223	0.05	-0.056	0.391966	0.621201	0.6027
ENSG00000055609	1	1	1	1	1	10.1517	10.1545	10.2351	10.2901	10.2251	0.268129	0.272322	0.272644	0.272139	0.207	0.038	0.041	0.207	0.038	-0.041	0.40449	0.663904	0.652211
ENSG00000055732	1	1	1	1	1	7.81639	7.8257	7.90835	8.00181	8.09631	0.2613	0.269915	0.301435	0.30859	0.245	0.732	0.191	0.245	0.732	0.191	0.375817	0.110166	0.417175
ENSG00000055813	1	1	1	1	1	4.8084	4.8033	4.78663	4.79846	4.82326	0.268262	0.26827	0.268605	0.271225	0.007	0.069	0.324	0.007	0.069	0.324	0.776003	0.56928	0.32128
ENSG00000055917	1	1	1	1	1	10.4966	10.4946	10.5467	10.5857	10.5123	0.274662	0.275092	0.27516	0.274502	0.037	0.018	0.048	0.037	0.018	-0.048	0.667783	0.739356	0.627772
ENSG00000055950	1	1	1	1	1	9.45046	9.46298	9.43662	9.33912	9.29996	0.270969	0.270128	0.2423	0.242161	0.054	0.973	0.023	-0.054	-0.973	-0.023	0.608712	0.0189675	0.721143
ENSG00000055955	1	1	1	1	1	0.83665	0.842038	0.857257	0.850686	0.846432	0.269608	0.269611	0.269604	0.269599	0.006	0.005	0.003	0.006	-0.005	-0.003	0.779335	0.782914	0.79088
ENSG00000055957	1	1	1	1	1	-2.20675	-2.2066	-2.20646	-2.20686	-2.20669	0.268923	0.268924	0.268924	0.268925	0.002	0	0.002	0.002	0	0.002	0.795894	0.807521	0.795894
ENSG00000056050	1	1	1	1	1	8.25134	8.22842	8.1633	8.20316	8.25243	0.263804	0.26355	0.265001	0.268662	0.034	0.116	0.209	-0.034	0.116	0.209	0.679382	0.492915	0.403053
ENSG00000056097	1	1	1	1	1	11.895	11.8788	11.8973	12.0078	12.0639	0.267373	0.267802	0.304363	0.30521	0.039	0.979	0.053	0.039	0.979	0.053	0.659881	0.0153519	0.611681
ENSG00000056277	1	1	1	1	1	7.49931	7.48784	7.41244	7.41514	7.51997	0.261002	0.260537	0.260728	0.268364	0.043	0.037	0.291	-0.043	0.037	0.291	0.645009	0.667783	0.343374
ENSG00000056291	1	1	1	1	1	-1.47817	-1.47913	-1.48565	-1.48863	-1.48731	0.26879	0.268759	0.268755	0.268753	0.018	0.003	0.004	-0.018	-0.003	-0.004	0.739356	0.79088	0.786632
ENSG00000056487	1	1	1	1	1	-1.96756	-1.96752	-1.96788	-1.96689	-1.96301	0.269148	0.26915	0.269155	0.269161	0.002	0.006	0.007	0.002	0.006	0.007	0.795894	0.779335	0.776003
ENSG00000056558	1	1	1	1	1	3.2972	3.29873	3.33321	3.36151	3.34928	0.265449	0.272108	0.272661	0.272609	0.597	0.072	0.015	0.597	0.072	-0.015	0.176284	0.562654	0.749715
ENSG00000056586	1	1	1	1	1	11.5395	11.5429	11.5509	11.5305	11.4918	0.268823	0.268758	0.267091	0.259199	0.015	0.186	0.622	-0.015	-0.186	-0.622	0.749715	0.4212	0.163422
ENSG00000056661	1	1	1	1	1	6.66056	6.65482	6.65511	6.6254	6.48953	0.266491	0.266122	0.263363	0.234132	0.038	0.137	0.802	-0.038	-0.137	-0.802	0.663904	0.468271	0.0791528
ENSG00000056736	1	1	1	1	1	5.34956	5.33914	5.31903	5.3598	5.41201	0.265777	0.26582	0.271715	0.282841	0.023	0.382	0.554	0.023	0.382	0.554	0.721143	0.285333	0.197323
ENSG00000056972	1	1	1	1	1	7.67626	7.69966	7.74999	7.70751	7.69947	0.272765	0.272765	0.272244	0.27205	0.016	0.061	0.028	0.016	-0.061	-0.028	0.746456	0.588555	0.702953
ENSG00000056998	1	1	1	1	1	5.49833	5.50283	5.52928	5.5322	5.51017	0.271144	0.271219	0.271209	0.271111	0.015	0.005	0.02	0.015	-0.005	-0.02	0.749715	0.782914	0.732295
ENSG00000057019	1	1	1	1	1	10.8247	10.8224	10.8208	10.8251	10.8156	0.268512	0.268511	0.268511	0.268491	0.001	0	0.012	-0.001	0	-0.012	0.801876	0.807521	0.759531
ENSG00000057149	1	1	1	1	1	1.40845	1.40421	1.39887	1.41124	1.41352	0.26842	0.268433	0.268959	0.268995	0.006	0.177	0.02	0.006	0.177	0.02	0.779335	0.428804	0.732295
ENSG00000057252	1	1	1	1	1	10.8556	10.8363	10.8185	10.9174	11.0173	0.263534	0.263708	0.291993	0.304036	0.042	0.752	0.298	0.042	0.752	0.298	0.648635	0.100795	0.338531
ENSG00000057294	1	1	1	1	1	5.80981	5.80401	5.77093	5.77469	5.81906	0.265923	0.265894	0.26597	0.267904	0.015	0.023	0.173	-0.015	0.023	0.173	0.749715	0.721143	0.432387
ENSG00000057468	1	1	1	1	1	0.112713	0.10894	0.10232	0.103809	0.0872616	0.267913	0.267886	0.267858	0.267256	0.01	0.015	0.138	-0.01	-0.015	-0.138	0.766253	0.749715	0.467371
ENSG00000057593	1	1	1	1	1	-2.20428	-2.20463	-2.20678	-2.20767	-2.20735	0.26889	0.26889	0.26889	0.268889	0	0	0.005	0	0	-0.005	0.807521	0.807521	0.782914
ENSG00000057608	1	1	1	1	1	12.5812	12.5705	12.5887	12.6763	12.7334	0.267043	0.267598	0.297747	0.298823	0.054	0.964	0.063	0.054	0.964	0.063	0.608712	0.0238044	0.583153
ENSG00000057657	1	1	1	1	1	6.68545	6.67497	6.62175	6.57193	6.49032	0.271876	0.266765	0.254806	0.24416	0.22	0.472	0.391	-0.22	-0.472	-0.391	0.394352	0.23753	0.279695
ENSG00000057663	1	1	1	1	1	10.1592	10.1626	10.1548	10.1438	10.1734	0.268832	0.268814	0.268818	0.26906	0.011	0.007	0.041	-0.011	0.007	0.041	0.762792	0.776003	0.652211
ENSG00000057704	1	1	1	1	1	3.86881	3.87128	3.86113	3.83959	3.84032	0.269452	0.268423	0.264395	0.264397	0.165	0.73	0.005	-0.165	-0.73	0.005	0.44019	0.111059	0.782914
ENSG00000057757	1	1	1	1	1	10.479	10.4651	10.423	10.4343	10.4394	0.268366	0.26824	0.268241	0.268258	0.023	0.009	0.012	-0.023	0.009	0.012	0.721143	0.769479	0.759531
ENSG00000057935	1	1	1	1	1	8.60022	8.60392	8.63366	8.63284	8.58353	0.271604	0.271683	0.271554	0.268967	0.022	0.027	0.214	0.022	-0.027	-0.214	0.725057	0.706592	0.399289
ENSG00000058056	1	1	1	1	1	10.3986	10.3884	10.4477	10.5248	10.4422	0.270778	0.273286	0.274371	0.273501	0.133	0.064	0.049	0.133	0.064	-0.049	0.472312	0.580563	0.624685
ENSG00000058063	1	1	1	1	1	10.4221	10.4147	10.3953	10.4138	10.4385	0.268342	0.268332	0.269381	0.2722	0.012	0.162	0.316	-0.012	0.162	0.316	0.759531	0.443002	0.326087
ENSG00000058085	1	1	1	1	1	3.30519	3.31734	3.3683	3.3628	3.32864	0.272976	0.273114	0.272999	0.272558	0.02	0.019	0.055	0.02	-0.019	-0.055	0.732295	0.735789	0.605901
ENSG00000058091	1	1	1	1	1	9.838	9.84189	9.89871	9.9443	9.93586	0.259036	0.275397	0.276748	0.276714	0.838	0.114	0.015	0.838	0.114	-0.015	0.0660535	0.49535	0.749715
ENSG00000058262	1	1	1	1	1	11.6716	11.6577	11.6781	11.7982	11.8973	0.267495	0.268447	0.309216	0.315103	0.059	0.897	0.152	0.059	0.897	0.152	0.593458	0.0472564	0.452295
ENSG00000058272	1	1	1	1	1	10.5142	10.4721	10.4405	10.6273	10.7513	0.256538	0.256347	0.313161	0.320485	0.065	0.904	0.148	-0.065	0.904	0.148	0.577976	0.045008	0.456435
ENSG00000058335	1	1	1	1	1	1.05247	1.055	1.06539	1.07765	1.10501	0.269441	0.269756	0.271595	0.27703	0.049	0.247	0.569	0.049	0.247	0.569	0.624685	0.374394	0.190317
ENSG00000058404	1	1	1	1	1	2.11726	2.12407	2.13802	2.12202	2.11246	0.269642	0.269655	0.268978	0.268709	0.006	0.16	0.061	0.006	-0.16	-0.061	0.779335	0.444917	0.588555
ENSG00000058453	1	1	1	1	1	7.95245	7.9426	7.91552	7.93554	7.96142	0.26751	0.267498	0.267995	0.269841	0.013	0.074	0.193	-0.013	0.074	0.193	0.756391	0.558323	0.415635
ENSG00000058600	1	1	1	1	1	10.394	10.3983	10.4231	10.4272	10.4106	0.2704	0.270483	0.270479	0.270436	0.02	0.008	0.013	0.02	-0.008	-0.013	0.732295	0.772693	0.756391
ENSG00000058668	1	1	1	1	1	9.77209	9.75644	9.80566	9.90983	9.86703	0.265374	0.275725	0.285252	0.284526	0.387	0.41	0.04	0.387	0.41	-0.04	0.282184	0.269812	0.655872
ENSG00000058673	1	1	1	1	1	12.03	12.0178	12.0104	12.0683	12.1076	0.265556	0.265656	0.282991	0.284513	0.025	0.911	0.103	0.025	0.911	0.103	0.714008	0.0424592	0.510045
ENSG00000058729	1	1	1	1	1	8.98516	8.96924	9.01175	9.16095	9.24851	0.265193	0.266989	0.318852	0.321006	0.075	0.958	0.086	0.075	0.958	0.086	0.556272	0.0264154	0.536126
ENSG00000058799	1	1	1	1	1	8.50153	8.5009	8.47691	8.46151	8.48544	0.267315	0.267162	0.267144	0.267178	0.029	0.009	0.009	-0.029	-0.009	0.009	0.698919	0.769479	0.769479
ENSG00000058804	1	1	1	1	1	11.9177	11.9207	11.9471	11.963	11.958	0.266415	0.271128	0.271289	0.271282	0.626	0.037	0.008	0.626	0.037	-0.008	0.161462	0.667783	0.772693
ENSG00000058866	1	1	1	1	1	-1.96218	-1.96272	-1.9664	-1.96806	-1.96734	0.268817	0.268812	0.268811	0.26881	0.006	0.002	0.002	-0.006	-0.002	-0.002	0.779335	0.795894	0.795894
ENSG00000059122	1	1	1	1	1	9.62921	9.61288	9.55418	9.57841	9.63862	0.264125	0.263899	0.264799	0.268768	0.027	0.074	0.212	-0.027	0.074	0.212	0.706592	0.558323	0.400905
ENSG00000059145	1	1	1	1	1	9.37494	9.39058	9.42855	9.38476	9.32787	0.272784	0.27289	0.267887	0.258634	0.035	0.314	0.463	0.035	-0.314	-0.463	0.675568	0.327269	0.241587
ENSG00000059377	1	1	1	1	1	4.92353	4.93561	4.9661	4.93394	4.89077	0.271115	0.271208	0.268155	0.262017	0.023	0.256	0.417	0.023	-0.256	-0.417	0.721143	0.36692	0.266302
ENSG00000059378	1	1	1	1	1	7.57372	7.54853	7.49062	7.53139	7.53831	0.265549	0.265486	0.265716	0.26576	0.021	0.037	0.012	-0.021	0.037	0.012	0.728651	0.667783	0.759531
ENSG00000059573	1	1	1	1	1	8.96986	8.94889	8.99177	9.17908	9.30903	0.264872	0.266952	0.334327	0.33958	0.082	0.934	0.136	0.082	0.934	0.136	0.543449	0.0353762	0.469291
ENSG00000059588	1	1	1	1	1	10.5721	10.5672	10.5868	10.6344	10.6475	0.267249	0.267879	0.282227	0.282206	0.059	0.971	0.012	0.059	0.971	-0.012	0.593458	0.0201541	0.759531
ENSG00000059691	1	1	1	1	1	8.79224	8.77699	8.75084	8.82407	8.92519	0.265256	0.26531	0.279018	0.301432	0.037	0.456	0.555	0.037	0.456	0.555	0.667783	0.245168	0.196883
ENSG00000059728	1	1	1	1	1	7.42187	7.37942	7.32529	7.49313	7.62973	0.254623	0.254245	0.300163	0.314264	0.06	0.819	0.25	-0.06	0.819	0.25	0.591191	0.0728732	0.372163
ENSG00000059758	1	1	1	1	1	8.96354	8.95929	9.00024	9.06377	9.06145	0.263557	0.271924	0.282505	0.282452	0.411	0.59	0.021	0.411	0.59	-0.021	0.269373	0.179913	0.728651
ENSG00000059769	1	1	1	1	1	7.31918	7.32669	7.30719	7.26857	7.30586	0.267557	0.26722	0.266922	0.26713	0.045	0.032	0.023	-0.045	-0.032	0.023	0.637678	0.686873	0.721143
ENSG00000059804	1	1	1	1	1	8.24736	8.24225	8.23377	8.30202	8.44556	0.270207	0.270583	0.279763	0.321685	0.062	0.263	0.768	0.062	0.263	0.768	0.585966	0.361929	0.0932054
ENSG00000059915	1	1	1	1	1	1.33256	1.3204	1.28122	1.28506	1.2809	0.269476	0.268947	0.26894	0.268931	0.074	0.006	0.011	-0.074	-0.006	-0.011	0.558323	0.779335	0.762792
ENSG00000060069	1	1	1	1	1	8.93477	8.9257	8.91766	8.94518	8.9431	0.267754	0.267832	0.269711	0.269745	0.022	0.337	0.014	0.022	0.337	0.014	0.725057	0.313166	0.753082
ENSG00000060138	1	1	1	1	1	11.6914	11.689	11.6528	11.6266	11.64	0.272531	0.266354	0.266078	0.266075	0.571	0.048	0.017	-0.571	-0.048	-0.017	0.189103	0.627772	0.743011
ENSG00000060140	1	1	1	1	1	5.59523	5.58633	5.57321	5.60574	5.63277	0.265815	0.265849	0.273416	0.275678	0.019	0.71	0.213	0.019	0.71	0.213	0.735789	0.119464	0.400027
ENSG00000060237	1	1	1	1	1	11.811	11.819	11.8929	11.9016	11.794	0.277315	0.277578	0.277558	0.272167	0.041	0.036	0.216	0.041	-0.036	-0.216	0.652211	0.671675	0.397696
ENSG00000060339	1	1	1	1	1	9.73926	9.72539	9.75254	9.85313	9.88384	0.267019	0.267519	0.297662	0.297734	0.047	0.991	0.032	0.047	0.991	0.032	0.631128	0.00569565	0.686873
ENSG00000060491	1	1	1	1	1	9.52803	9.53568	9.53455	9.4834	9.4375	0.270586	0.270412	0.254404	0.251946	0.029	0.875	0.142	-0.029	-0.875	-0.142	0.698919	0.054468	0.462783
ENSG00000060558	1	1	1	1	1	0.100483	0.103672	0.0949181	0.0685481	0.0605956	0.269852	0.269225	0.261964	0.261846	0.069	0.915	0.025	-0.069	-0.915	-0.025	0.56928	0.041231	0.714008
ENSG00000060642	1	1	1	1	1	7.88224	7.90001	7.93069	7.89112	7.88825	0.271982	0.271999	0.270665	0.270509	0.018	0.162	0.029	0.018	-0.162	-0.029	0.739356	0.443002	0.698919
ENSG00000060656	1	1	1	1	1	7.38834	7.39257	7.42577	7.4163	7.34058	0.271798	0.271827	0.271328	0.260266	0.019	0.046	0.542	0.019	-0.046	-0.542	0.735789	0.634375	0.202619
ENSG00000060688	1	1	1	1	1	11.4318	11.4285	11.4109	11.4263	11.4812	0.268448	0.268454	0.269348	0.278784	0.016	0.091	0.559	0.016	0.091	0.559	0.746456	0.527853	0.19523
ENSG00000060709	1	1	1	1	1	-2.20671	-2.20661	-2.20651	-2.2068	-2.20668	0.268888	0.268886	0.268886	0.268886	0.002	0.001	0	-0.002	0.001	0	0.795894	0.801876	0.807521
ENSG00000060718	1	1	1	1	1	0.815966	0.826343	0.861221	0.859027	0.861162	0.267891	0.268666	0.268679	0.268689	0.117	0.012	0.006	0.117	0.012	0.006	0.491485	0.759531	0.779335
ENSG00000060749	1	1	1	1	1	10.9577	10.9756	11.0912	11.0905	10.9428	0.28314	0.284474	0.283661	0.272911	0.074	0.061	0.314	0.074	-0.061	-0.314	0.558323	0.588555	0.327269
ENSG00000060762	1	1	1	1	1	9.14297	9.14822	9.1356	9.09584	9.08675	0.270129	0.269291	0.258708	0.258687	0.072	0.94	0.01	-0.072	-0.94	-0.01	0.562654	0.0332269	0.766253
ENSG00000060971	1	1	1	1	1	8.74412	8.74939	8.79708	8.7989	8.72075	0.274251	0.274365	0.274156	0.269434	0.034	0.034	0.24	0.034	-0.034	-0.24	0.679382	0.679382	0.379009
ENSG00000060982	1	1	1	1	1	13.6133	13.5848	13.5459	13.6644	13.7777	0.260044	0.259963	0.288958	0.305059	0.051	0.702	0.355	-0.051	0.702	0.355	0.618101	0.123247	0.301587
ENSG00000061273	1	1	1	1	1	9.48255	9.4843	9.42342	9.33458	9.30457	0.276053	0.266827	0.247301	0.24694	0.312	0.733	0.039	-0.312	-0.733	-0.039	0.328705	0.10957	0.659881
ENSG00000061337	1	1	1	1	1	2.14965	2.13897	2.11396	2.1302	2.13182	0.268057	0.268047	0.268095	0.268105	0.007	0.018	0.008	-0.007	0.018	0.008	0.776003	0.739356	0.772693
ENSG00000061455	1	1	1	1	1	5.11813	5.11071	5.07627	5.0647	5.05755	0.272286	0.266718	0.266403	0.266343	0.609	0.06	0.02	-0.609	-0.06	-0.02	0.169774	0.591191	0.732295
ENSG00000061656	1	1	1	1	1	5.03087	5.03131	5.02042	4.99392	4.96294	0.26925	0.268911	0.260553	0.25815	0.044	0.751	0.2	-0.044	-0.751	-0.2	0.640947	0.101254	0.40995
ENSG00000061676	1	1	1	1	1	12.1817	12.1701	12.1892	12.2439	12.2057	0.271411	0.272501	0.273228	0.273083	0.091	0.068	0.018	0.091	0.068	-0.018	0.527853	0.571307	0.739356
ENSG00000061794	1	1	1	1	1	10.3526	10.3445	10.3186	10.3406	10.3861	0.26773	0.267744	0.268814	0.276138	0.009	0.115	0.49	0.009	0.115	0.49	0.769479	0.494112	0.228954
ENSG00000061918	1	1	1	1	1	-0.832599	-0.832675	-0.833003	-0.833535	-0.834726	0.268817	0.268818	0.268818	0.268818	0.002	0.003	0	0.002	-0.003	0	0.795894	0.79088	0.807521
ENSG00000061936	1	1	1	1	1	8.44669	8.44564	8.47041	8.49863	8.48742	0.26669	0.272013	0.272696	0.27269	0.551	0.115	0.006	0.551	0.115	-0.006	0.198644	0.494112	0.779335
ENSG00000061938	1	1	1	1	1	8.1602	8.14412	8.07613	8.06675	8.07149	0.27255	0.268417	0.268317	0.26832	0.303	0.035	0.015	-0.303	-0.035	0.015	0.33526	0.675568	0.749715
ENSG00000061987	1	1	1	1	1	9.44204	9.41213	9.42983	9.59776	9.658	0.26434	0.265367	0.316954	0.317416	0.064	0.976	0.07	0.064	0.976	0.07	0.580563	0.0172558	0.56677
ENSG00000062038	1	1	1	1	1	2.84458	2.84246	2.84742	2.85352	2.83251	0.269029	0.269021	0.269012	0.268839	0.004	0.005	0.046	-0.004	-0.005	-0.046	0.786632	0.782914	0.634375
ENSG00000062096	1	1	1	1	1	0.758905	0.760912	0.756229	0.748857	0.764758	0.268547	0.268536	0.268539	0.268618	0.007	0.006	0.026	-0.007	0.006	0.026	0.776003	0.779335	0.710337
ENSG00000062194	1	1	1	1	1	11.1338	11.1467	11.1699	11.1474	11.1577	0.271056	0.271052	0.270999	0.271009	0.008	0.012	0.005	-0.008	-0.012	0.005	0.772693	0.759531	0.782914
ENSG00000062282	1	1	1	1	1	6.27749	6.28771	6.24872	6.10682	5.96791	0.272468	0.27019	0.227087	0.219392	0.096	0.859	0.189	-0.096	-0.859	-0.189	0.52026	0.0590872	0.41874
ENSG00000062370	1	1	1	1	1	6.73673	6.73792	6.79293	6.83169	6.78305	0.269714	0.271612	0.271774	0.271557	0.139	0.029	0.03	0.139	0.029	-0.03	0.466174	0.698919	0.6949
ENSG00000062485	1	1	1	1	1	10.7852	10.7963	10.8442	10.8455	10.8267	0.270099	0.270526	0.270524	0.270471	0.051	0.008	0.009	0.051	-0.008	-0.009	0.618101	0.772693	0.769479
ENSG00000062524	1	1	1	1	1	-1.96645	-1.96615	-1.96586	-1.96661	-1.96621	0.269027	0.269027	0.269027	0.269026	0.006	0	0.002	-0.006	0	-0.002	0.779335	0.807521	0.795894
ENSG00000062582	1	1	1	1	1	7.48789	7.5099	7.48988	7.35768	7.3118	0.271935	0.270836	0.234766	0.234355	0.065	0.966	0.043	-0.065	-0.966	-0.043	0.577976	0.0229783	0.645009
ENSG00000062598	1	1	1	1	1	8.41914	8.41634	8.44313	8.4767	8.45474	0.268792	0.271133	0.271562	0.271502	0.245	0.067	0.011	0.245	0.067	-0.011	0.375817	0.573148	0.762792
ENSG00000062650	1	1	1	1	1	11.1709	11.157	11.1703	11.2505	11.2697	0.26713	0.267629	0.290845	0.29092	0.045	0.967	0.034	0.045	0.967	0.034	0.637678	0.0223746	0.679382
ENSG00000062716	1	1	1	1	1	11.2139	11.2254	11.2532	11.2475	11.2741	0.270264	0.270578	0.270723	0.271207	0.053	0.029	0.069	0.053	0.029	0.069	0.611681	0.698919	0.56928
ENSG00000062725	1	1	1	1	1	10.5588	10.543	10.5276	10.5877	10.6186	0.263331	0.263371	0.280254	0.281555	0.023	0.899	0.096	0.023	0.899	0.096	0.721143	0.0467099	0.52026
ENSG00000062822	1	1	1	1	1	10.4577	10.435	10.3961	10.4649	10.5136	0.260245	0.260189	0.274397	0.279441	0.031	0.685	0.231	-0.031	0.685	0.231	0.690883	0.131022	0.385556
ENSG00000063015	1	1	1	1	1	5.23086	5.23647	5.25419	5.24259	5.22076	0.269705	0.269704	0.26941	0.267973	0.008	0.059	0.208	-0.008	-0.059	-0.208	0.772693	0.593458	0.403645
ENSG00000063046	1	1	1	1	1	15.0125	15.0137	15.0115	15.0073	15.0156	0.268748	0.268747	0.268747	0.268753	0.001	0.001	0.004	-0.001	-0.001	0.004	0.801876	0.801876	0.786632
ENSG00000063127	1	1	1	1	1	1.31813	1.31842	1.3002	1.28296	1.29509	0.268664	0.267919	0.267816	0.267825	0.137	0.028	0.006	-0.137	-0.028	0.006	0.468271	0.702953	0.779335
ENSG00000063169	1	1	1	1	1	4.71259	4.71392	4.72934	4.75125	4.77596	0.268247	0.268987	0.276274	0.278295	0.087	0.742	0.191	0.087	0.742	0.191	0.534598	0.105139	0.417175
ENSG00000063176	1	1	1	1	1	7.28666	7.31595	7.31275	7.19453	7.21145	0.27416	0.2722	0.2512	0.251412	0.102	0.82	0.042	-0.102	-0.82	0.042	0.511413	0.0724545	0.648635
ENSG00000063177	1	1	1	1	1	13.2198	13.236	13.2095	13.118	13.1328	0.27199	0.267499	0.251514	0.25194	0.222	0.769	0.049	-0.222	-0.769	0.049	0.392801	0.092847	0.624685
ENSG00000063180	1	1	1	1	1	6.23154	6.23882	6.22055	6.16625	6.15798	0.27075	0.269371	0.255615	0.25564	0.105	0.914	0.025	-0.105	-0.914	0.025	0.507485	0.0414582	0.714008
ENSG00000063241	1	1	1	1	1	9.10203	9.10951	9.06681	8.98775	8.98971	0.27385	0.266715	0.252475	0.252562	0.304	0.706	0.023	-0.304	-0.706	0.023	0.33444	0.12132	0.721143
ENSG00000063244	1	1	1	1	1	11.3331	11.3189	11.2809	11.2953	11.2935	0.268379	0.268291	0.268293	0.268298	0.021	0.003	0.009	-0.021	0.003	0.009	0.728651	0.79088	0.769479
ENSG00000063245	1	1	1	1	1	9.70073	9.75085	9.86606	9.73225	9.58526	0.286237	0.287783	0.263751	0.240947	0.088	0.499	0.456	0.088	-0.499	-0.456	0.532744	0.224614	0.245168
ENSG00000063322	1	1	1	1	1	8.88378	8.896	8.89767	8.83775	8.80938	0.271921	0.271891	0.254901	0.254468	0.018	0.972	0.038	-0.018	-0.972	-0.038	0.739356	0.0195378	0.663904
ENSG00000063438	1	1	1	1	1	10.3152	10.3492	10.4041	10.287	10.188	0.282515	0.283103	0.254894	0.245892	0.065	0.755	0.257	0.065	-0.755	-0.257	0.577976	0.0989219	0.366348
ENSG00000063587	1	1	1	1	1	7.49505	7.49338	7.49464	7.47414	7.40133	0.267231	0.267224	0.265261	0.249749	0.022	0.152	0.733	-0.022	-0.152	-0.733	0.725057	0.452295	0.10957
ENSG00000063601	1	1	1	1	1	9.4953	9.4946	9.50917	9.52619	9.51973	0.268429	0.270519	0.270817	0.270807	0.362	0.073	0.005	0.362	0.073	-0.005	0.297199	0.560587	0.782914
ENSG00000063660	1	1	1	1	1	10.669	10.6779	10.7231	10.7067	10.6279	0.272725	0.272865	0.272079	0.262351	0.024	0.064	0.455	0.024	-0.064	-0.455	0.717667	0.580563	0.245918
ENSG00000063761	1	1	1	1	1	6.20128	6.20101	6.23393	6.24461	6.17351	0.272014	0.272117	0.2721	0.268846	0.026	0.02	0.205	0.026	-0.02	-0.205	0.710337	0.732295	0.40598
ENSG00000063854	1	1	1	1	1	8.88358	8.89043	8.91132	8.8846	8.82826	0.271164	0.271138	0.268747	0.257381	0.022	0.181	0.634	-0.022	-0.181	-0.634	0.725057	0.425193	0.157408
ENSG00000063978	1	1	1	1	1	10.2158	10.2351	10.269	10.2185	10.1944	0.274845	0.274942	0.267666	0.265959	0.035	0.53	0.132	0.035	-0.53	-0.132	0.675568	0.208911	0.473345
ENSG00000064012	1	1	1	1	1	10.0261	10.0252	10.0385	10.0823	10.1461	0.269946	0.270332	0.280189	0.292952	0.033	0.502	0.507	0.033	0.502	0.507	0.683203	0.223055	0.22017
ENSG00000064042	1	1	1	1	1	12.4734	12.4654	12.5	12.5912	12.6386	0.266673	0.268095	0.298062	0.298637	0.067	0.956	0.049	0.067	0.956	0.049	0.573148	0.0274196	0.624685
ENSG00000064102	1	1	1	1	1	11.0133	11.0092	11.0045	11.0401	11.1005	0.269816	0.269999	0.274629	0.289208	0.025	0.285	0.667	0.025	0.285	0.667	0.714008	0.347379	0.140118
ENSG00000064115	1	1	1	1	1	11.1874	11.2087	11.2485	11.1846	11.1308	0.277382	0.277679	0.264739	0.258638	0.042	0.62	0.292	0.042	-0.62	-0.292	0.648635	0.164571	0.342657
ENSG00000064195	1	1	1	1	1	1.26182	1.2598	1.2483	1.24317	1.24229	0.268997	0.268498	0.26845	0.268444	0.148	0.024	0.004	-0.148	-0.024	-0.004	0.456435	0.717667	0.786632
ENSG00000064199	1	1	1	1	1	5.83147	5.81677	5.74763	5.72644	5.71917	0.277631	0.264882	0.264444	0.264335	0.697	0.057	0.026	-0.697	-0.057	-0.026	0.125917	0.599715	0.710337
ENSG00000064201	1	1	1	1	1	-1.72748	-1.72805	-1.72583	-1.72255	-1.72656	0.26918	0.269182	0.269183	0.269182	0.004	0.002	0.001	0.004	0.002	-0.001	0.786632	0.795894	0.801876
ENSG00000064205	1	1	1	1	1	9.4517	9.45382	9.38582	9.32405	9.38677	0.270621	0.266257	0.265786	0.266117	0.213	0.042	0.036	-0.213	-0.042	0.036	0.400027	0.648635	0.671675
ENSG00000064225	1	1	1	1	1	4.96254	4.94842	4.91829	4.95999	5.00474	0.264541	0.26452	0.270678	0.277203	0.024	0.445	0.399	-0.024	0.445	0.399	0.717667	0.250927	0.275212
ENSG00000064270	1	1	1	1	1	1.77505	1.77995	1.78734	1.7742	1.77089	0.269775	0.269776	0.269266	0.269196	0.006	0.151	0.024	0.006	-0.151	-0.024	0.779335	0.453208	0.717667
ENSG00000064300	1	1	1	1	1	-1.72876	-1.7284	-1.72537	-1.72397	-1.72544	0.269004	0.269008	0.269009	0.269007	0.005	0.002	0.004	0.005	0.002	-0.004	0.782914	0.795894	0.786632
ENSG00000064309	1	1	1	1	1	9.04119	9.05412	9.10784	9.09308	9.03565	0.274095	0.274252	0.273853	0.270678	0.022	0.041	0.207	0.022	-0.041	-0.207	0.725057	0.652211	0.40449
ENSG00000064313	1	1	1	1	1	10.2949	10.2834	10.2983	10.3724	10.3963	0.267814	0.268179	0.290724	0.290897	0.035	0.972	0.032	0.035	0.972	0.032	0.675568	0.0195378	0.686873
ENSG00000064393	1	1	1	1	1	9.81208	9.83827	9.94818	9.89237	9.70749	0.280538	0.281513	0.277186	0.245381	0.061	0.155	0.628	0.061	-0.155	-0.628	0.588555	0.449082	0.160517
ENSG00000064419	1	1	1	1	1	11.5316	11.5171	11.5092	11.5749	11.6126	0.264656	0.264899	0.284158	0.285182	0.029	0.929	0.076	0.029	0.929	0.076	0.698919	0.0370131	0.554186
ENSG00000064490	1	1	1	1	1	9.22043	9.22808	9.18592	9.09959	9.08339	0.272945	0.268693	0.247896	0.247821	0.185	0.863	0.02	-0.185	-0.863	-0.02	0.422072	0.0578945	0.732295
ENSG00000064545	1	1	1	1	1	8.62297	8.61004	8.55343	8.58941	8.70874	0.264658	0.264387	0.266238	0.292713	0.039	0.102	0.714	-0.039	0.102	0.714	0.659881	0.511413	0.117678
ENSG00000064547	1	1	1	1	1	4.68203	4.67374	4.62464	4.5912	4.56191	0.27659	0.264367	0.259487	0.258762	0.644	0.331	0.062	-0.644	-0.331	-0.062	0.151809	0.316215	0.585966
ENSG00000064601	1	1	1	1	1	9.47719	9.50578	9.58637	9.53405	9.46788	0.275673	0.276073	0.273015	0.267255	0.037	0.18	0.253	0.037	-0.18	-0.253	0.667783	0.426247	0.369684
ENSG00000064607	1	1	1	1	1	9.24304	9.24774	9.29507	9.31599	9.28119	0.270179	0.271026	0.271058	0.270939	0.088	0.011	0.019	0.088	0.011	-0.019	0.532744	0.762792	0.735789
ENSG00000064651	1	1	1	1	1	10.2355	10.2091	10.2188	10.3695	10.4465	0.264342	0.264789	0.314523	0.315682	0.047	0.982	0.058	0.047	0.982	0.058	0.631128	0.0130049	0.596701
ENSG00000064652	1	1	1	1	1	8.06248	8.05331	8.02383	8.04709	8.09522	0.267097	0.267072	0.268468	0.275577	0.014	0.13	0.469	-0.014	0.13	0.469	0.753082	0.475261	0.238858
ENSG00000064655	1	1	1	1	1	-1.48595	-1.48534	-1.48471	-1.48612	-1.48512	0.26901	0.26901	0.26901	0.269009	0.004	0.001	0.001	-0.004	-0.001	-0.001	0.786632	0.801876	0.801876
ENSG00000064666	1	1	1	1	1	11.5185	11.5259	11.507	11.442	11.4088	0.270702	0.270256	0.25004	0.249833	0.045	0.974	0.03	-0.045	-0.974	-0.03	0.637678	0.0184652	0.6949
ENSG00000064687	1	1	1	1	1	8.85047	8.8396	8.82049	8.85003	8.8662	0.265355	0.265312	0.270047	0.271011	0.031	0.576	0.116	-0.031	0.576	0.116	0.690883	0.186776	0.492915
ENSG00000064692	1	1	1	1	1	4.0709	4.05509	4.03745	4.08098	4.07657	0.266046	0.266119	0.268651	0.268721	0.024	0.307	0.026	0.024	0.307	0.026	0.717667	0.332513	0.710337
ENSG00000064703	1	1	1	1	1	9.15038	9.14317	9.20357	9.2826	9.23228	0.265125	0.275036	0.277383	0.276868	0.414	0.143	0.039	0.414	0.143	-0.039	0.267719	0.461868	0.659881
ENSG00000064726	1	1	1	1	1	12.177	12.1924	12.2318	12.2019	12.1736	0.2717	0.271765	0.270426	0.268985	0.017	0.145	0.137	0.017	-0.145	-0.137	0.743011	0.45966	0.468271
ENSG00000064763	1	1	1	1	1	8.03059	8.03541	8.07039	8.07386	8.03182	0.273154	0.273238	0.273177	0.272413	0.019	0.012	0.078	0.019	-0.012	-0.078	0.735789	0.759531	0.550255
ENSG00000064787	1	1	1	1	1	1.87142	1.87358	1.85384	1.83777	1.87689	0.266741	0.266666	0.266658	0.267008	0.023	0.007	0.045	-0.023	-0.007	0.045	0.721143	0.776003	0.637678
ENSG00000064886	1	1	1	1	1	-2.2064	-2.20644	-2.20654	-2.20664	-2.20696	0.268946	0.268945	0.268945	0.268945	0.003	0.001	0	-0.003	0.001	0	0.79088	0.801876	0.807521
ENSG00000064932	1	1	1	1	1	10.1511	10.1726	10.2099	10.1431	10.0921	0.277378	0.277548	0.263344	0.258495	0.048	0.668	0.232	0.048	-0.668	-0.232	0.627772	0.139401	0.38465
ENSG00000064933	1	1	1	1	1	9.05732	9.01834	8.89407	8.96026	9.0791	0.257526	0.256729	0.260111	0.277035	0.06	0.146	0.438	-0.06	0.146	0.438	0.591191	0.458763	0.25504
ENSG00000064961	1	1	1	1	1	10.7109	10.7246	10.6985	10.6107	10.6075	0.271163	0.268269	0.248898	0.249024	0.138	0.88	0.032	-0.138	-0.88	0.032	0.467371	0.0529825	0.686873
ENSG00000064989	1	1	1	1	1	4.70288	4.72727	4.75064	4.6937	4.73741	0.269628	0.269512	0.269349	0.269406	0.025	0.032	0.023	-0.025	-0.032	0.023	0.714008	0.686873	0.721143
ENSG00000064995	1	1	1	1	1	9.76673	9.77353	9.74299	9.68112	9.68425	0.273153	0.26675	0.256394	0.256478	0.345	0.666	0.031	-0.345	-0.666	0.031	0.308298	0.140493	0.690883
ENSG00000064999	1	1	1	1	1	8.36845	8.3633	8.37641	8.38973	8.3316	0.268911	0.268964	0.268927	0.265946	0.011	0.018	0.224	0.011	-0.018	-0.224	0.762792	0.739356	0.3911
ENSG00000065000	1	1	1	1	1	11.0496	11.0299	11.0056	11.0769	11.1209	0.261655	0.261648	0.280565	0.283192	0.031	0.854	0.142	-0.031	0.854	0.142	0.690883	0.0605163	0.462783
ENSG00000065029	1	1	1	1	1	8.56898	8.588	8.64896	8.63876	8.63568	0.2685	0.269243	0.269209	0.269215	0.073	0.013	0.012	0.073	-0.013	0.012	0.560587	0.756391	0.759531
ENSG00000065054	1	1	1	1	1	9.3258	9.33577	9.30943	9.21571	9.15931	0.271589	0.270849	0.241253	0.24063	0.049	0.97	0.045	-0.049	-0.97	-0.045	0.624685	0.0208608	0.637678
ENSG00000065057	1	1	1	1	1	9.79132	9.78199	9.69651	9.65533	9.70088	0.273745	0.266794	0.266435	0.266583	0.321	0.044	0.026	-0.321	-0.044	0.026	0.322917	0.640947	0.710337
ENSG00000065060	1	1	1	1	1	9.68999	9.65766	9.6402	9.82304	9.99741	0.261172	0.261357	0.317795	0.339862	0.063	0.807	0.311	0.063	0.807	0.311	0.583153	0.0773853	0.329659
ENSG00000065135	1	1	1	1	1	12.2298	12.222	12.2305	12.2932	12.3457	0.267806	0.268165	0.290156	0.292779	0.045	0.907	0.124	0.045	0.907	0.124	0.637678	0.0440667	0.482495
ENSG00000065150	1	1	1	1	1	13.6609	13.6542	13.6654	13.7141	13.7351	0.267823	0.267945	0.283488	0.283557	0.017	0.986	0.012	0.017	0.986	0.012	0.743011	0.01015	0.759531
ENSG00000065154	1	1	1	1	1	10.1171	10.1097	10.1223	10.1545	10.1214	0.270513	0.270643	0.270732	0.270647	0.025	0.017	0.018	0.025	0.017	-0.018	0.714008	0.743011	0.739356
ENSG00000065183	1	1	1	1	1	11.0198	10.9951	11.0331	11.1999	11.2526	0.265127	0.266783	0.318536	0.318922	0.068	0.971	0.066	0.068	0.971	0.066	0.571307	0.0201541	0.575891
ENSG00000065243	1	1	1	1	1	10.273	10.2639	10.3411	10.4881	10.5402	0.2619	0.267188	0.312772	0.313157	0.141	0.912	0.054	0.141	0.912	0.054	0.463769	0.0421682	0.608712
ENSG00000065268	1	1	1	1	1	8.75931	8.73031	8.60765	8.60815	8.66073	0.265396	0.26365	0.263821	0.26433	0.094	0.027	0.048	-0.094	0.027	0.048	0.523367	0.706592	0.627772
ENSG00000065308	1	1	1	1	1	9.56693	9.57196	9.59072	9.57422	9.53089	0.269573	0.269552	0.268623	0.261944	0.009	0.114	0.511	-0.009	-0.114	-0.511	0.769479	0.49535	0.218098
ENSG00000065320	1	1	1	1	1	-0.210806	-0.207687	-0.201139	-0.208165	-0.212227	0.269305	0.269303	0.269259	0.269241	0.002	0.024	0.011	-0.002	-0.024	-0.011	0.795894	0.717667	0.762792
ENSG00000065325	1	1	1	1	1	10.1883	10.2131	10.2389	10.1406	10.0765	0.278432	0.278415	0.250354	0.247894	0.04	0.913	0.102	-0.04	-0.913	-0.102	0.655872	0.0418025	0.511413
ENSG00000065328	1	1	1	1	1	10.0297	9.99316	9.96697	10.1032	10.141	0.2572	0.257347	0.294074	0.294519	0.037	0.956	0.033	0.037	0.956	0.033	0.667783	0.0274196	0.683203
ENSG00000065357	1	1	1	1	1	7.93936	7.91852	7.95285	8.06281	8.02338	0.267067	0.274786	0.286829	0.285856	0.315	0.518	0.054	0.315	0.518	-0.054	0.326822	0.21514	0.608712
ENSG00000065361	1	1	1	1	1	4.71192	4.6921	4.59607	4.58605	4.63113	0.267066	0.265344	0.265357	0.265566	0.11	0.018	0.022	-0.11	0.018	0.022	0.500848	0.739356	0.725057
ENSG00000065413	1	1	1	1	1	8.20093	8.17908	8.17771	8.27463	8.29499	0.263657	0.264072	0.290618	0.290771	0.038	0.969	0.037	0.038	0.969	0.037	0.663904	0.0214036	0.667783
ENSG00000065427	1	1	1	1	1	12.2257	12.2207	12.1974	12.2145	12.2725	0.267583	0.267597	0.268447	0.279424	0.013	0.09	0.615	0.013	0.09	0.615	0.756391	0.5297	0.167137
ENSG00000065457	1	1	1	1	1	9.17881	9.19396	9.268	9.24361	9.12635	0.275567	0.276237	0.275275	0.259459	0.047	0.066	0.511	0.047	-0.066	-0.511	0.631128	0.575891	0.218098
ENSG00000065485	1	1	1	1	1	7.78079	7.77942	7.80823	7.87024	7.9294	0.267179	0.26853	0.290098	0.293721	0.084	0.853	0.163	0.084	0.853	0.163	0.539486	0.0609198	0.441988
ENSG00000065491	1	1	1	1	1	7.88947	7.89317	7.83869	7.76211	7.7649	0.278148	0.262623	0.253699	0.253741	0.571	0.447	0.026	-0.571	-0.447	0.026	0.189103	0.249666	0.710337
ENSG00000065518	1	1	1	1	1	10.1041	10.1176	10.0518	9.91688	9.90733	0.276831	0.267111	0.238778	0.238881	0.26	0.798	0.04	-0.26	-0.798	0.04	0.364112	0.0804698	0.655872
ENSG00000065526	1	1	1	1	1	9.72522	9.72819	9.82562	9.88905	9.79869	0.2701	0.274878	0.275278	0.274236	0.204	0.044	0.059	0.204	0.044	-0.059	0.406738	0.640947	0.593458
ENSG00000065534	1	1	1	1	1	8.38949	8.38837	8.36581	8.35101	8.3671	0.26871	0.26818	0.268168	0.268178	0.092	0.008	0.015	-0.092	-0.008	0.015	0.52648	0.772693	0.749715
ENSG00000065548	1	1	1	1	1	11.5063	11.4936	11.4872	11.5627	11.6382	0.265704	0.26589	0.289126	0.296857	0.041	0.79	0.255	0.041	0.79	0.255	0.652211	0.0837015	0.367914
ENSG00000065559	1	1	1	1	1	10.2126	10.2244	10.2344	10.1694	10.1	0.272163	0.271981	0.255063	0.247187	0.031	0.717	0.319	-0.031	-0.717	-0.319	0.690883	0.116501	0.324328
ENSG00000065600	1	1	1	1	1	8.41632	8.3914	8.34733	8.43862	8.53602	0.259934	0.259964	0.278897	0.295668	0.041	0.575	0.429	0.041	0.575	0.429	0.652211	0.187248	0.260019
ENSG00000065609	1	1	1	1	1	2.36196	2.35276	2.30948	2.30349	2.31732	0.268994	0.268036	0.268019	0.268055	0.116	0.011	0.012	-0.116	-0.011	0.012	0.492915	0.762792	0.759531
ENSG00000065613	1	1	1	1	1	10.9841	10.9534	10.9614	11.1177	11.1686	0.26359	0.26427	0.309963	0.310388	0.049	0.98	0.058	0.049	0.98	0.058	0.624685	0.0147342	0.596701
ENSG00000065615	1	1	1	1	1	9.32901	9.3318	9.3337	9.30286	9.24867	0.268886	0.268742	0.263759	0.252144	0.031	0.346	0.62	-0.031	-0.346	-0.62	0.690883	0.307776	0.164571
ENSG00000065618	1	1	1	1	1	-0.640201	-0.64	-0.646686	-0.650033	-0.637063	0.268378	0.268372	0.268372	0.268406	0.004	0	0.012	-0.004	0	0.012	0.786632	0.807521	0.759531
ENSG00000065621	1	1	1	1	1	8.56216	8.56712	8.53629	8.47661	8.4668	0.27171	0.268485	0.254634	0.254587	0.182	0.84	0.02	-0.182	-0.84	-0.02	0.424434	0.0652044	0.732295
ENSG00000065665	1	1	1	1	1	6.09954	6.09839	6.19456	6.298	6.26923	0.253681	0.280943	0.286603	0.28623	0.766	0.22	0.046	0.766	0.22	-0.046	0.0942798	0.394352	0.634375
ENSG00000065675	1	1	1	1	1	0.225107	0.22349	0.220075	0.227381	0.238806	0.269268	0.269278	0.269645	0.270699	0.004	0.11	0.256	0.004	0.11	0.256	0.786632	0.500848	0.36692
ENSG00000065717	1	1	1	1	1	4.29636	4.29297	4.25572	4.22125	4.2064	0.27407	0.266123	0.260362	0.260123	0.516	0.475	0.036	-0.516	-0.475	-0.036	0.215717	0.236272	0.671675
ENSG00000065802	1	1	1	1	1	9.75952	9.76259	9.77094	9.75397	9.7191	0.26929	0.269203	0.26761	0.261652	0.017	0.207	0.551	-0.017	-0.207	-0.551	0.743011	0.40449	0.198644
ENSG00000065809	1	1	1	1	1	11.1733	11.1627	11.1517	11.1835	11.1843	0.266742	0.266756	0.270615	0.270687	0.016	0.519	0.022	0.016	0.519	0.022	0.746456	0.214768	0.725057
ENSG00000065833	1	1	1	1	1	10.5684	10.5618	10.5918	10.6371	10.596	0.270109	0.271085	0.271459	0.271283	0.09	0.043	0.025	0.09	0.043	-0.025	0.5297	0.645009	0.714008
ENSG00000065882	1	1	1	1	1	9.98013	9.99747	10.0146	9.92874	9.84356	0.274997	0.274913	0.250987	0.243201	0.041	0.766	0.256	-0.041	-0.766	-0.256	0.652211	0.0942798	0.36692
ENSG00000065883	1	1	1	1	1	10.3828	10.3814	10.4083	10.4614	10.5026	0.266454	0.26762	0.28665	0.287929	0.075	0.901	0.081	0.075	0.901	0.081	0.556272	0.046046	0.545247
ENSG00000065911	1	1	1	1	1	11.2858	11.2491	11.196	11.404	11.6996	0.260777	0.26172	0.302458	0.388318	0.101	0.476	0.668	0.101	0.476	0.668	0.512775	0.235422	0.139401
ENSG00000065923	1	1	1	1	1	8.1791	8.16827	8.14577	8.14804	8.10557	0.267914	0.267656	0.267302	0.263305	0.037	0.056	0.338	-0.037	-0.056	-0.338	0.667783	0.6027	0.312712
ENSG00000065970	1	1	1	1	1	7.39343	7.39821	7.42349	7.43241	7.43187	0.267061	0.270068	0.270136	0.270137	0.46	0.024	0.004	0.46	0.024	0.004	0.24319	0.717667	0.786632
ENSG00000065978	1	1	1	1	1	14.5147	14.5186	14.4837	14.43	14.4367	0.273979	0.265591	0.258819	0.258846	0.498	0.493	0.016	-0.498	-0.493	0.016	0.225224	0.227529	0.746456
ENSG00000065989	1	1	1	1	1	7.20923	7.22579	7.27255	7.21012	7.09038	0.275463	0.275491	0.268554	0.243084	0.043	0.254	0.687	0.043	-0.254	-0.687	0.645009	0.368635	0.129998
ENSG00000066027	1	1	1	1	1	9.76804	9.75638	9.72589	9.73442	9.72226	0.268533	0.268367	0.268355	0.268331	0.035	0.006	0.011	-0.035	-0.006	-0.011	0.675568	0.779335	0.762792
ENSG00000066032	1	1	1	1	1	0.855774	0.862224	0.861517	0.832151	0.827456	0.270318	0.270166	0.262741	0.262677	0.031	0.93	0.017	-0.031	-0.93	-0.017	0.690883	0.0366729	0.743011
ENSG00000066044	1	1	1	1	1	10.3366	10.3436	10.3749	10.3668	10.3289	0.271723	0.271805	0.271674	0.270007	0.021	0.024	0.156	0.021	-0.024	-0.156	0.728651	0.717667	0.448313
ENSG00000066056	1	1	1	1	1	3.10813	3.11811	3.13609	3.09772	3.05309	0.2721	0.272085	0.265305	0.257763	0.027	0.482	0.44	-0.027	-0.482	-0.44	0.706592	0.232219	0.25375
ENSG00000066084	1	1	1	1	1	10.6009	10.5968	10.6458	10.708	10.6811	0.26303	0.274302	0.277405	0.277147	0.576	0.218	0.028	0.576	0.218	-0.028	0.186776	0.395984	0.702953
ENSG00000066117	1	1	1	1	1	9.58246	9.59577	9.6096	9.53015	9.42857	0.272306	0.271538	0.253918	0.239334	0.06	0.573	0.439	-0.06	-0.573	-0.439	0.591191	0.18826	0.254361
ENSG00000066135	1	1	1	1	1	10.164	10.137	10.1534	10.3429	10.4928	0.265215	0.266304	0.333521	0.343218	0.072	0.915	0.177	0.072	0.915	0.177	0.562654	0.041231	0.428804
ENSG00000066136	1	1	1	1	1	8.69935	8.70653	8.6618	8.5977	8.64018	0.270659	0.264426	0.263139	0.26343	0.351	0.102	0.04	-0.351	-0.102	0.04	0.304084	0.511413	0.655872
ENSG00000066185	1	1	1	1	1	1.62962	1.62807	1.62627	1.63035	1.62958	0.268707	0.268708	0.268708	0.26871	0.007	0	0.001	0.007	0	0.001	0.776003	0.807521	0.801876
ENSG00000066230	1	1	1	1	1	-0.218316	-0.219045	-0.222317	-0.223168	-0.223474	0.268836	0.268834	0.268832	0.268833	0.003	0.001	0.004	-0.003	-0.001	0.004	0.79088	0.801876	0.786632
ENSG00000066248	1	1	1	1	1	7.23169	7.24363	7.21928	7.15608	7.19168	0.267812	0.264933	0.263041	0.26324	0.202	0.148	0.035	-0.202	-0.148	0.035	0.408724	0.456435	0.675568
ENSG00000066279	1	1	1	1	1	11.1913	11.168	11.2055	11.3338	11.3056	0.26514	0.270416	0.2956	0.294338	0.197	0.819	0.079	0.197	0.819	-0.079	0.412065	0.0728732	0.54851
ENSG00000066294	1	1	1	1	1	4.45475	4.46186	4.48304	4.49014	4.52118	0.269423	0.270222	0.271218	0.275331	0.104	0.126	0.412	0.104	0.126	0.412	0.508628	0.480219	0.268867
ENSG00000066322	1	1	1	1	1	9.83512	9.85488	9.85376	9.75998	9.73294	0.273088	0.272786	0.248607	0.248328	0.037	0.975	0.034	-0.037	-0.975	-0.034	0.667783	0.0179757	0.679382
ENSG00000066336	1	1	1	1	1	-2.20718	-2.20728	-2.20761	-2.20688	-2.20508	0.269138	0.269138	0.269139	0.26914	0.002	0.004	0.002	-0.002	0.004	0.002	0.795894	0.786632	0.795894
ENSG00000066379	1	1	1	1	1	8.66504	8.66241	8.63108	8.63201	8.69737	0.266267	0.266191	0.266498	0.272409	0.02	0.04	0.339	-0.02	0.04	0.339	0.732295	0.655872	0.312161
ENSG00000066382	1	1	1	1	1	6.27925	6.2841	6.28277	6.25532	6.24047	0.269648	0.269505	0.261777	0.261377	0.028	0.91	0.057	-0.028	-0.91	-0.057	0.702953	0.0429078	0.599715
ENSG00000066405	1	1	1	1	1	2.02836	2.0162	1.97044	1.97341	1.98604	0.268127	0.267834	0.26782	0.267839	0.038	0.011	0.014	-0.038	-0.011	0.014	0.663904	0.762792	0.753082
ENSG00000066422	1	1	1	1	1	9.3719	9.3643	9.44266	9.54453	9.49585	0.258933	0.278414	0.283676	0.282676	0.634	0.23	0.058	0.634	0.23	-0.058	0.157408	0.386372	0.596701
ENSG00000066427	1	1	1	1	1	9.20202	9.19114	9.15044	9.17051	9.22503	0.265814	0.265727	0.266564	0.272062	0.017	0.086	0.333	-0.017	0.086	0.333	0.743011	0.536126	0.314885
ENSG00000066455	1	1	1	1	1	9.55663	9.53842	9.4916	9.54372	9.62037	0.264455	0.264478	0.269597	0.285499	0.031	0.262	0.578	0.031	0.262	0.578	0.690883	0.362809	0.185934
ENSG00000066468	1	1	1	1	1	3.00147	2.99638	3.00897	3.03629	3.01572	0.270145	0.270541	0.270696	0.270677	0.06	0.033	0.017	0.06	0.033	-0.017	0.591191	0.683203	0.743011
ENSG00000066557	1	1	1	1	1	9.66725	9.6512	9.63805	9.6952	9.70973	0.263856	0.263895	0.278116	0.27834	0.029	0.945	0.027	0.029	0.945	0.027	0.698919	0.0316	0.706592
ENSG00000066583	1	1	1	1	1	9.70833	9.70864	9.69724	9.67135	9.6421	0.269772	0.269261	0.260736	0.258601	0.056	0.763	0.195	-0.056	-0.763	-0.195	0.6027	0.0956174	0.413756
ENSG00000066629	1	1	1	1	1	8.06288	8.05267	7.9985	7.97494	7.96518	0.277331	0.264286	0.26369	0.263576	0.804	0.071	0.023	-0.804	-0.071	-0.023	0.0781885	0.564616	0.721143
ENSG00000066651	1	1	1	1	1	8.86628	8.85043	8.8482	8.9486	9.04293	0.265794	0.266308	0.29812	0.305611	0.055	0.837	0.2	0.055	0.837	0.2	0.605901	0.0663381	0.40995
ENSG00000066654	1	1	1	1	1	10.2761	10.2663	10.2808	10.3485	10.3755	0.26717	0.267798	0.289106	0.289306	0.051	0.964	0.029	0.051	0.964	0.029	0.618101	0.0238044	0.698919
ENSG00000066697	1	1	1	1	1	9.35445	9.37982	9.43295	9.36236	9.29573	0.278067	0.278305	0.265907	0.256966	0.041	0.523	0.35	0.041	-0.523	-0.35	0.652211	0.212977	0.30474
ENSG00000066735	1	1	1	1	1	11.6728	11.6656	11.6146	11.58	11.5646	0.278059	0.262509	0.260722	0.260551	0.832	0.154	0.026	-0.832	-0.154	-0.026	0.0684033	0.449875	0.710337
ENSG00000066739	1	1	1	1	1	9.54873	9.53845	9.56993	9.63337	9.59509	0.269638	0.273239	0.274788	0.274545	0.224	0.122	0.031	0.224	0.122	-0.031	0.3911	0.484987	0.690883
ENSG00000066777	1	1	1	1	1	10.0045	9.98942	10.0235	10.1177	10.0993	0.265685	0.271734	0.288059	0.287503	0.255	0.711	0.05	0.255	0.711	-0.05	0.367914	0.119093	0.621201
ENSG00000066813	1	1	1	1	1	-0.548582	-0.550224	-0.562255	-0.571288	-0.57649	0.270177	0.267915	0.266949	0.266895	0.445	0.265	0.021	-0.445	-0.265	-0.021	0.250927	0.360438	0.728651
ENSG00000066827	1	1	1	1	1	8.51773	8.50182	8.49071	8.56353	8.61319	0.263485	0.263562	0.285994	0.28853	0.029	0.902	0.122	0.029	0.902	0.122	0.698919	0.0458821	0.484987
ENSG00000066855	1	1	1	1	1	10.0689	10.076	10.1152	10.148	10.192	0.265756	0.270822	0.278815	0.283463	0.29	0.497	0.254	0.29	0.497	0.254	0.344214	0.225597	0.368635
ENSG00000066923	1	1	1	1	1	6.82771	6.82778	6.83308	6.84332	6.85458	0.269166	0.269497	0.271901	0.272547	0.083	0.572	0.139	0.083	0.572	0.139	0.541619	0.188597	0.466174
ENSG00000066926	1	1	1	1	1	10.5603	10.5568	10.547	10.5441	10.5292	0.268015	0.267847	0.267618	0.266967	0.041	0.062	0.138	-0.041	-0.062	-0.138	0.652211	0.585966	0.467371
ENSG00000066933	1	1	1	1	1	10.3171	10.2955	10.2922	10.3862	10.4078	0.263875	0.264062	0.289288	0.289385	0.037	0.98	0.03	0.037	0.98	0.03	0.667783	0.0147342	0.6949
ENSG00000067048	1	1	1	1	1	-0.277769	-0.277923	-0.272692	-0.26551	-0.264093	0.269276	0.269716	0.269928	0.269943	0.163	0.096	0.01	0.163	0.096	0.01	0.441988	0.52026	0.766253
ENSG00000067057	1	1	1	1	1	12.3023	12.2879	12.2888	12.3572	12.3768	0.26545	0.265697	0.285149	0.285325	0.036	0.975	0.021	0.036	0.975	0.021	0.671675	0.0179757	0.728651
ENSG00000067064	1	1	1	1	1	11.1427	11.1401	11.1833	11.2422	11.2388	0.263025	0.273074	0.280826	0.280821	0.508	0.481	0.026	0.508	0.481	-0.026	0.219762	0.232969	0.710337
ENSG00000067066	1	1	1	1	1	9.63553	9.61932	9.59194	9.6604	9.74294	0.264314	0.264272	0.277367	0.293132	0.039	0.502	0.492	-0.039	0.502	0.492	0.659881	0.223055	0.228038
ENSG00000067082	1	1	1	1	1	9.4005	9.3694	9.31472	9.3488	9.2677	0.263109	0.262582	0.262426	0.260071	0.043	0.037	0.134	-0.043	-0.037	-0.134	0.645009	0.667783	0.471251
ENSG00000067113	1	1	1	1	1	8.16656	8.15664	8.11293	8.10557	8.10959	0.270236	0.268416	0.268337	0.268331	0.195	0.023	0.01	-0.195	-0.023	-0.01	0.413756	0.721143	0.766253
ENSG00000067141	1	1	1	1	1	4.07233	4.07379	4.08618	4.10786	4.1421	0.268942	0.269432	0.27517	0.280721	0.059	0.511	0.422	0.059	0.511	0.422	0.593458	0.218098	0.263602
ENSG00000067167	1	1	1	1	1	11.79	11.7919	11.8177	11.8472	11.8678	0.26599	0.269641	0.278069	0.278615	0.285	0.706	0.058	0.285	0.706	0.058	0.347379	0.12132	0.596701
ENSG00000067177	1	1	1	1	1	8.856	8.83262	8.80622	8.8845	8.91412	0.260188	0.26015	0.28057	0.281314	0.038	0.941	0.056	-0.038	0.941	0.056	0.663904	0.0329537	0.6027
ENSG00000067182	1	1	1	1	1	11.1652	11.1696	11.1346	11.054	10.9973	0.271962	0.270495	0.244377	0.243276	0.075	0.94	0.065	-0.075	-0.94	-0.065	0.556272	0.0332269	0.577976
ENSG00000067191	1	1	1	1	1	6.23744	6.24485	6.29167	6.32952	6.36727	0.26284	0.271722	0.280431	0.282253	0.426	0.497	0.114	0.426	0.497	0.114	0.261709	0.225597	0.49535
ENSG00000067208	1	1	1	1	1	10.0742	10.0549	9.99579	10.0231	10.0615	0.263436	0.263255	0.263669	0.264983	0.025	0.05	0.105	-0.025	0.05	0.105	0.714008	0.621201	0.507485
ENSG00000067221	1	1	1	1	1	7.51558	7.51067	7.54951	7.59935	7.5616	0.268803	0.272067	0.272795	0.272643	0.236	0.071	0.028	0.236	0.071	-0.028	0.38166	0.564616	0.702953
ENSG00000067225	1	1	1	1	1	15.7669	15.7477	15.7287	15.7993	15.8321	0.262663	0.262732	0.281275	0.282281	0.03	0.911	0.067	0.03	0.911	0.067	0.6949	0.0424592	0.573148
ENSG00000067248	1	1	1	1	1	9.84059	9.81759	9.84937	10.0038	10.0614	0.26592	0.26727	0.316216	0.31685	0.059	0.97	0.071	0.059	0.97	0.071	0.593458	0.0208608	0.564616
ENSG00000067334	1	1	1	1	1	10.4468	10.4272	10.4004	10.4754	10.5376	0.262293	0.262375	0.281383	0.287616	0.03	0.767	0.234	0.03	0.767	0.234	0.6949	0.0938893	0.383186
ENSG00000067365	1	1	1	1	1	7.91305	7.90435	7.80404	7.75653	7.83555	0.267954	0.263829	0.263604	0.264645	0.181	0.041	0.061	-0.181	-0.041	0.061	0.425193	0.652211	0.588555
ENSG00000067369	1	1	1	1	1	10.8332	10.8035	10.8266	10.9861	11.0125	0.265424	0.266949	0.311495	0.311067	0.069	0.975	0.038	0.069	0.975	-0.038	0.56928	0.0179757	0.663904
ENSG00000067445	1	1	1	1	1	-2.20718	-2.20728	-2.20761	-2.20688	-2.20508	0.269019	0.269019	0.269022	0.269022	0.001	0.004	0.001	-0.001	0.004	0.001	0.801876	0.786632	0.801876
ENSG00000067533	1	1	1	1	1	10.1689	10.1671	10.1654	10.1688	10.1626	0.268734	0.268734	0.268734	0.268722	0.001	0.001	0.009	-0.001	-0.001	-0.009	0.801876	0.801876	0.769479
ENSG00000067560	1	1	1	1	1	13.1343	13.1449	13.1684	13.1349	13.0928	0.27248	0.272512	0.267947	0.261122	0.021	0.357	0.472	0.021	-0.357	-0.472	0.728651	0.300203	0.23753
ENSG00000067596	1	1	1	1	1	10.6975	10.6783	10.7025	10.8064	10.7988	0.266884	0.268672	0.293254	0.292819	0.094	0.921	0.052	0.094	0.921	-0.052	0.523367	0.0394766	0.614827
ENSG00000067606	1	1	1	1	1	8.74039	8.74115	8.71322	8.70899	8.78692	0.266807	0.266684	0.266889	0.274883	0.018	0.034	0.397	-0.018	0.034	0.397	0.739356	0.679382	0.27646
ENSG00000067646	1	1	1	1	1	2.8695	2.87382	2.8823	2.88661	2.91808	0.269719	0.269856	0.270339	0.275519	0.03	0.075	0.521	0.03	0.075	0.521	0.6949	0.556272	0.214126
ENSG00000067704	1	1	1	1	1	9.95391	9.94067	9.98599	10.1458	10.28	0.265855	0.267974	0.324191	0.332773	0.086	0.901	0.173	0.086	0.901	0.173	0.536126	0.046046	0.432387
ENSG00000067715	1	1	1	1	1	4.17335	4.16447	4.13732	4.16064	4.20527	0.267016	0.26698	0.268435	0.276015	0.014	0.144	0.5	-0.014	0.144	0.5	0.753082	0.460753	0.224072
ENSG00000067798	1	1	1	1	1	8.52603	8.51481	8.53861	8.60951	8.60244	0.266719	0.269736	0.28463	0.2845	0.192	0.794	0.031	0.192	0.794	-0.031	0.416516	0.0821768	0.690883
ENSG00000067829	1	1	1	1	1	9.25209	9.24116	9.19462	9.18983	9.19803	0.270178	0.26887	0.268843	0.268869	0.147	0.014	0.009	-0.147	-0.014	0.009	0.457764	0.753082	0.769479
ENSG00000067836	1	1	1	1	1	7.86671	7.87198	7.83678	7.7691	7.75494	0.271807	0.268509	0.252242	0.25215	0.163	0.867	0.024	-0.163	-0.867	-0.024	0.441988	0.0567794	0.717667
ENSG00000067840	1	1	1	1	1	4.45154	4.4441	4.46211	4.51854	4.53119	0.267869	0.26835	0.283802	0.283802	0.037	0.973	0.024	0.037	0.973	0.024	0.667783	0.0189675	0.717667
ENSG00000067900	1	1	1	1	1	10.7519	10.7322	10.7438	10.8502	10.8793	0.264873	0.265649	0.297733	0.297835	0.048	0.978	0.035	0.048	0.978	0.035	0.627772	0.0159974	0.675568
ENSG00000067955	1	1	1	1	1	11.4334	11.4332	11.417	11.397	11.3904	0.270938	0.267698	0.263895	0.263892	0.411	0.574	0.007	-0.411	-0.574	-0.007	0.269373	0.187754	0.776003
ENSG00000067992	1	1	1	1	1	8.3739	8.36524	8.32597	8.30986	8.29216	0.274099	0.265605	0.264497	0.264231	0.673	0.128	0.04	-0.673	-0.128	-0.04	0.136803	0.477405	0.655872
ENSG00000068001	1	1	1	1	1	10.0905	10.0936	10.0616	9.989	9.9302	0.271782	0.270662	0.246228	0.244574	0.069	0.913	0.099	-0.069	-0.913	-0.099	0.56928	0.0418025	0.515712
ENSG00000068024	1	1	1	1	1	9.56675	9.55801	9.54705	9.57111	9.57215	0.267209	0.267243	0.269043	0.269075	0.016	0.349	0.015	0.016	0.349	0.015	0.746456	0.30582	0.749715
ENSG00000068028	1	1	1	1	1	8.80027	8.77516	8.76451	8.87274	8.91434	0.261748	0.261789	0.292855	0.293126	0.032	0.984	0.045	0.032	0.984	0.045	0.686873	0.0114225	0.637678
ENSG00000068078	1	1	1	1	1	5.14082	5.14439	5.11799	5.05981	5.02648	0.271476	0.269999	0.251757	0.251019	0.089	0.901	0.053	-0.089	-0.901	-0.053	0.531196	0.046046	0.611681
ENSG00000068079	1	1	1	1	1	8.32543	8.32822	8.31208	8.25815	8.19774	0.269368	0.268776	0.252212	0.247199	0.049	0.779	0.24	-0.049	-0.779	-0.24	0.624685	0.0883122	0.379009
ENSG00000068097	1	1	1	1	1	8.64571	8.62577	8.6675	8.80209	8.813	0.26584	0.268064	0.303895	0.303581	0.09	0.945	0.042	0.09	0.945	-0.042	0.5297	0.0316	0.648635
ENSG00000068120	1	1	1	1	1	10.4672	10.4783	10.4753	10.414	10.384	0.271461	0.271191	0.253345	0.253045	0.033	0.966	0.033	-0.033	-0.966	-0.033	0.683203	0.0229783	0.683203
ENSG00000068137	1	1	1	1	1	9.48158	9.48036	9.43465	9.37115	9.33008	0.273257	0.268906	0.250504	0.249787	0.204	0.832	0.053	-0.204	-0.832	-0.053	0.406738	0.0684033	0.611681
ENSG00000068305	1	1	1	1	1	10.4903	10.5043	10.5771	10.5993	10.5922	0.260926	0.272184	0.27239	0.272349	0.626	0.029	0.016	0.626	0.029	-0.016	0.161462	0.698919	0.746456
ENSG00000068308	1	1	1	1	1	9.28032	9.29394	9.33466	9.3051	9.25518	0.272257	0.272276	0.270912	0.264962	0.024	0.124	0.362	0.024	-0.124	-0.362	0.717667	0.482495	0.297199
ENSG00000068323	1	1	1	1	1	8.70408	8.70937	8.68964	8.6238	8.56986	0.270438	0.270018	0.248363	0.246252	0.036	0.902	0.114	-0.036	-0.902	-0.114	0.671675	0.0458821	0.49535
ENSG00000068354	1	1	1	1	1	7.40469	7.41207	7.40086	7.34761	7.32265	0.270261	0.269764	0.25361	0.253342	0.038	0.96	0.034	-0.038	-0.96	-0.034	0.663904	0.0255593	0.679382
ENSG00000068366	1	1	1	1	1	11.527	11.5026	11.5204	11.6605	11.7073	0.26571	0.266096	0.308467	0.308709	0.038	0.993	0.043	0.038	0.993	0.043	0.663904	0.00423077	0.645009
ENSG00000068383	1	1	1	1	1	10.0525	10.0616	10.0318	9.93756	9.88159	0.271566	0.270441	0.24172	0.241025	0.059	0.959	0.051	-0.059	-0.959	-0.051	0.593458	0.0260146	0.618101
ENSG00000068394	1	1	1	1	1	8.92838	8.90402	8.82057	8.84856	8.90578	0.261004	0.260634	0.261155	0.263373	0.041	0.047	0.128	-0.041	0.047	0.128	0.652211	0.631128	0.477405
ENSG00000068400	1	1	1	1	1	9.04955	9.02823	8.98495	9.05407	9.13086	0.261649	0.261662	0.271386	0.287647	0.041	0.396	0.546	0.041	0.396	0.546	0.652211	0.277033	0.200612
ENSG00000068438	1	1	1	1	1	10.9559	10.9555	10.94	10.934	10.9589	0.267015	0.267002	0.267004	0.267189	0.007	0.004	0.043	-0.007	0.004	0.043	0.776003	0.786632	0.645009
ENSG00000068489	1	1	1	1	1	10.9196	10.8898	10.6699	10.5839	10.6903	0.287308	0.259762	0.259393	0.261018	0.53	0.065	0.084	-0.53	-0.065	0.084	0.208911	0.577976	0.539486
ENSG00000068615	1	1	1	1	1	7.88288	7.89084	7.89368	7.87373	7.8983	0.268787	0.268784	0.26876	0.26881	0.007	0.007	0.015	-0.007	-0.007	0.015	0.776003	0.776003	0.749715
ENSG00000068650	1	1	1	1	1	8.90146	8.89501	8.89383	8.87298	8.75629	0.266671	0.26643	0.264788	0.23837	0.035	0.099	0.81	-0.035	-0.099	-0.81	0.675568	0.515712	0.0763162
ENSG00000068654	1	1	1	1	1	9.99864	9.97326	10.0149	10.1543	10.1205	0.265007	0.272805	0.296652	0.295149	0.256	0.721	0.088	0.256	0.721	-0.088	0.36692	0.115096	0.532744
ENSG00000068697	1	1	1	1	1	10.3713	10.3682	10.3791	10.4075	10.4155	0.268122	0.268529	0.276596	0.276615	0.055	0.955	0.011	0.055	0.955	0.011	0.605901	0.0278947	0.762792
ENSG00000068724	1	1	1	1	1	9.54012	9.54129	9.57536	9.59511	9.55876	0.271533	0.2718	0.271813	0.271689	0.036	0.014	0.022	0.036	0.014	-0.022	0.671675	0.753082	0.725057
ENSG00000068745	1	1	1	1	1	9.23491	9.24554	9.2314	9.1579	9.12428	0.270673	0.270124	0.248338	0.247957	0.036	0.961	0.036	-0.036	-0.961	-0.036	0.671675	0.025214	0.671675
ENSG00000068781	1	1	1	1	1	-1.7272	-1.72556	-1.72177	-1.72573	-1.72952	0.268854	0.268854	0.268835	0.268811	0.003	0.014	0.015	0.003	-0.014	-0.015	0.79088	0.753082	0.749715
ENSG00000068784	1	1	1	1	1	8.95279	8.92648	8.89057	8.97289	9.00952	0.25896	0.258696	0.278941	0.280457	0.038	0.858	0.089	-0.038	0.858	0.089	0.663904	0.0594283	0.531196
ENSG00000068793	1	1	1	1	1	11.2207	11.2044	11.2312	11.3303	11.3319	0.265956	0.268735	0.292476	0.292265	0.12	0.887	0.038	0.12	0.887	-0.038	0.487828	0.0509488	0.663904
ENSG00000068796	1	1	1	1	1	10.7369	10.7288	10.7528	10.8175	10.827	0.266586	0.268198	0.285446	0.285387	0.095	0.918	0.029	0.095	0.918	-0.029	0.521725	0.0403381	0.698919
ENSG00000068831	1	1	1	1	1	-1.96602	-1.96597	-1.96599	-1.96631	-1.96652	0.268896	0.268896	0.268895	0.268895	0.001	0.002	0	-0.001	-0.002	0	0.801876	0.795894	0.807521
ENSG00000068878	1	1	1	1	1	10.7513	10.7293	10.7589	10.8817	10.8773	0.267163	0.269077	0.298667	0.298003	0.091	0.926	0.061	0.091	0.926	-0.061	0.527853	0.0380975	0.588555
ENSG00000068885	1	1	1	1	1	8.31358	8.32709	8.43176	8.44946	8.33282	0.281978	0.283398	0.283139	0.278113	0.071	0.038	0.183	0.071	-0.038	-0.183	0.564616	0.663904	0.423567
ENSG00000068903	1	1	1	1	1	8.73883	8.75554	8.69967	8.55989	8.54297	0.274109	0.269437	0.237025	0.237012	0.159	0.904	0.024	-0.159	-0.904	-0.024	0.445871	0.045008	0.717667
ENSG00000068912	1	1	1	1	1	9.89479	9.89901	9.91528	9.93546	9.98353	0.269659	0.270067	0.273442	0.28451	0.047	0.279	0.619	0.047	0.279	0.619	0.631128	0.351456	0.164909
ENSG00000068971	1	1	1	1	1	6.6089	6.61367	6.59482	6.56776	6.60381	0.26721	0.267059	0.267041	0.267169	0.026	0.01	0.02	-0.026	-0.01	0.02	0.710337	0.766253	0.732295
ENSG00000068976	1	1	1	1	1	0.389744	0.393217	0.407785	0.406302	0.39675	0.269961	0.269965	0.26996	0.26994	0.003	0.003	0.007	0.003	-0.003	-0.007	0.79088	0.79088	0.776003
ENSG00000068985	1	1	1	1	1	3.07199	3.07433	3.08433	3.07046	3.03095	0.26916	0.269112	0.268047	0.261306	0.015	0.132	0.562	-0.015	-0.132	-0.562	0.749715	0.473345	0.194187
ENSG00000069011	1	1	1	1	1	11.0468	11.0526	10.9977	10.9456	11.033	0.262367	0.261632	0.261477	0.262473	0.049	0.03	0.061	-0.049	-0.03	0.061	0.624685	0.6949	0.588555
ENSG00000069018	1	1	1	1	1	0.040502	0.0409923	0.0399785	0.0336707	0.0257929	0.268095	0.268065	0.267419	0.266985	0.014	0.246	0.124	-0.014	-0.246	-0.124	0.753082	0.374899	0.482495
ENSG00000069020	1	1	1	1	1	8.63712	8.62727	8.57584	8.54018	8.49567	0.273783	0.266148	0.257762	0.255109	0.382	0.504	0.162	-0.382	-0.504	-0.162	0.285333	0.221969	0.443002
ENSG00000069122	1	1	1	1	1	0.746001	0.744587	0.741827	0.754755	0.780602	0.269299	0.269359	0.270937	0.275889	0.01	0.233	0.571	0.01	0.233	0.571	0.766253	0.383918	0.189103
ENSG00000069188	1	1	1	1	1	0.277957	0.279733	0.267552	0.251359	0.264235	0.268266	0.267908	0.267857	0.267879	0.078	0.017	0.007	-0.078	-0.017	0.007	0.550255	0.743011	0.776003
ENSG00000069248	1	1	1	1	1	10.5912	10.5608	10.5623	10.7117	10.7673	0.26292	0.263441	0.307591	0.308102	0.043	0.987	0.049	0.043	0.987	0.049	0.645009	0.00925	0.624685
ENSG00000069275	1	1	1	1	1	14.2326	14.2282	14.2282	14.2371	14.2136	0.268538	0.268545	0.268546	0.268248	0.005	0.008	0.065	0.005	0.008	-0.065	0.782914	0.772693	0.577976
ENSG00000069329	1	1	1	1	1	11.627	11.6027	11.5877	11.698	11.7668	0.261091	0.261255	0.295912	0.298086	0.034	0.951	0.081	0.034	0.951	0.081	0.679382	0.0295476	0.545247
ENSG00000069345	1	1	1	1	1	11.2442	11.2293	11.2277	11.3112	11.3704	0.265691	0.265863	0.292343	0.295021	0.044	0.91	0.112	0.044	0.91	0.112	0.640947	0.0429078	0.4981
ENSG00000069399	1	1	1	1	1	5.87397	5.87062	5.83397	5.80993	5.82013	0.272973	0.26625	0.265932	0.265958	0.593	0.049	0.008	-0.593	-0.049	0.008	0.178771	0.624685	0.772693
ENSG00000069424	1	1	1	1	1	9.08977	9.13063	9.17992	9.01405	8.87968	0.28415	0.284215	0.239938	0.230876	0.076	0.839	0.224	0.076	-0.839	-0.224	0.554186	0.0657419	0.3911
ENSG00000069431	1	1	1	1	1	2.62934	2.63632	2.64073	2.62347	2.64008	0.268804	0.2688	0.268798	0.268807	0.002	0.005	0.006	-0.002	-0.005	0.006	0.795894	0.782914	0.779335
ENSG00000069482	1	1	1	1	1	9.31542	9.31435	9.23017	9.14298	9.15482	0.285667	0.257343	0.253465	0.253546	0.842	0.175	0.027	-0.842	-0.175	0.027	0.0644146	0.430492	0.706592
ENSG00000069493	1	1	1	1	1	3.04197	3.0336	3.00748	3.00529	2.9877	0.269194	0.267865	0.267672	0.267183	0.195	0.042	0.084	-0.195	-0.042	-0.084	0.413756	0.648635	0.539486
ENSG00000069509	1	1	1	1	1	8.17939	8.20686	8.26552	8.18778	8.10908	0.278935	0.279285	0.265674	0.254446	0.044	0.525	0.373	0.044	-0.525	-0.373	0.640947	0.211828	0.290904
ENSG00000069535	1	1	1	1	1	5.92576	5.91216	5.8723	5.89618	5.92952	0.26608	0.266032	0.266592	0.268365	0.009	0.072	0.156	-0.009	0.072	0.156	0.769479	0.562654	0.448313
ENSG00000069667	1	1	1	1	1	5.18468	5.17423	5.13659	5.13903	5.14477	0.268768	0.268555	0.268549	0.268556	0.036	0.004	0.005	-0.036	-0.004	0.005	0.671675	0.786632	0.782914
ENSG00000069696	1	1	1	1	1	-0.691989	-0.693322	-0.70339	-0.708131	-0.704933	0.268877	0.268736	0.268736	0.268737	0.055	0	0.001	-0.055	0	0.001	0.605901	0.807521	0.801876
ENSG00000069702	1	1	1	1	1	8.42666	8.41979	8.44767	8.48307	8.42009	0.272915	0.273151	0.273297	0.272644	0.026	0.016	0.053	0.026	0.016	-0.053	0.710337	0.746456	0.611681
ENSG00000069712	1	1	1	1	1	5.77071	5.74559	5.68811	5.76417	5.85979	0.260902	0.260703	0.271397	0.289837	0.059	0.395	0.523	-0.059	0.395	0.523	0.593458	0.277505	0.212977
ENSG00000069764	1	1	1	1	1	0.272288	0.27204	0.268666	0.269242	0.277851	0.268869	0.268872	0.268885	0.268921	0.002	0.006	0.015	0.002	0.006	0.015	0.795894	0.779335	0.749715
ENSG00000069812	1	1	1	1	1	4.87055	4.85543	4.80542	4.81263	4.8173	0.269119	0.268774	0.268776	0.268804	0.048	0.016	0.01	-0.048	0.016	0.01	0.627772	0.746456	0.766253
ENSG00000069849	1	1	1	1	1	11.369	11.3625	11.3478	11.3705	11.4028	0.267264	0.267285	0.269523	0.275727	0.015	0.245	0.53	0.015	0.245	0.53	0.749715	0.375817	0.208911
ENSG00000069869	1	1	1	1	1	9.41742	9.41262	9.49451	9.62807	9.67857	0.261055	0.268696	0.309044	0.309995	0.193	0.868	0.068	0.193	0.868	0.068	0.415635	0.0565043	0.571307
ENSG00000069943	1	1	1	1	1	8.69591	8.70415	8.74139	8.72749	8.67085	0.272413	0.272422	0.272016	0.266256	0.016	0.054	0.366	0.016	-0.054	-0.366	0.746456	0.608712	0.294948
ENSG00000069956	1	1	1	1	1	11.3729	11.3545	11.3329	11.4139	11.4883	0.263275	0.263285	0.284631	0.293306	0.033	0.763	0.273	0.033	0.763	0.273	0.683203	0.0956174	0.35493
ENSG00000069966	1	1	1	1	1	10.7249	10.7176	10.688	10.6811	10.6732	0.270913	0.267609	0.267423	0.267358	0.432	0.043	0.017	-0.432	-0.043	-0.017	0.25826	0.645009	0.743011
ENSG00000069974	1	1	1	1	1	8.68969	8.69363	8.70324	8.68604	8.65604	0.269734	0.269703	0.268047	0.262529	0.014	0.208	0.527	-0.014	-0.208	-0.527	0.753082	0.403645	0.210472
ENSG00000069998	1	1	1	1	1	9.34624	9.33744	9.28551	9.28508	9.34219	0.263184	0.263094	0.263157	0.264605	0.02	0.018	0.103	-0.02	0.018	0.103	0.732295	0.739356	0.510045
ENSG00000070010	1	1	1	1	1	9.73557	9.73499	9.71725	9.71995	9.77199	0.267875	0.267889	0.268118	0.273733	0.015	0.035	0.388	0.015	0.035	0.388	0.749715	0.675568	0.281479
ENSG00000070018	1	1	1	1	1	10.7392	10.7326	10.7404	10.7734	10.7653	0.269406	0.270527	0.273898	0.273906	0.161	0.471	0.009	0.161	0.471	0.009	0.443909	0.237972	0.769479
ENSG00000070019	1	1	1	1	1	-1.72219	-1.72344	-1.72629	-1.72531	-1.72762	0.268791	0.268789	0.26879	0.268786	0.003	0.002	0.005	-0.003	0.002	-0.005	0.79088	0.795894	0.782914
ENSG00000070031	1	1	1	1	1	-2.2074	-2.20749	-2.20662	-2.20571	-2.2068	0.26896	0.26896	0.26896	0.268961	0.001	0.001	0.002	0.001	0.001	0.002	0.801876	0.801876	0.795894
ENSG00000070047	1	1	1	1	1	8.36386	8.35267	8.37222	8.41983	8.36662	0.271871	0.272129	0.272342	0.27201	0.034	0.031	0.03	0.034	0.031	-0.03	0.679382	0.690883	0.6949
ENSG00000070061	1	1	1	1	1	10.4644	10.4335	10.4239	10.552	10.5805	0.261422	0.261488	0.295007	0.295375	0.054	0.971	0.049	0.054	0.971	0.049	0.608712	0.0201541	0.624685
ENSG00000070081	1	1	1	1	1	8.46003	8.41439	8.37861	8.64038	8.92787	0.258738	0.259785	0.331674	0.396294	0.116	0.683	0.509	0.116	0.683	0.509	0.492915	0.131841	0.219321
ENSG00000070087	1	1	1	1	1	10.9141	10.9094	10.8885	10.8687	10.8298	0.269365	0.267924	0.263765	0.257378	0.122	0.374	0.466	-0.122	-0.374	-0.466	0.484987	0.290305	0.24012
ENSG00000070159	1	1	1	1	1	8.43256	8.43	8.44694	8.45269	8.39148	0.269298	0.269354	0.26924	0.264331	0.017	0.026	0.342	0.017	-0.026	-0.342	0.743011	0.710337	0.310475
ENSG00000070182	1	1	1	1	1	1.88105	1.88102	1.88236	1.88444	1.88547	0.26928	0.269283	0.269284	0.269288	0.002	0.005	0.004	0.002	0.005	0.004	0.795894	0.782914	0.786632
ENSG00000070190	1	1	1	1	1	1.06154	1.0597	1.04901	1.05257	1.07335	0.268411	0.268428	0.268506	0.26962	0.009	0.025	0.193	0.009	0.025	0.193	0.769479	0.714008	0.415635
ENSG00000070193	1	1	1	1	1	2.68923	2.69398	2.70527	2.69772	2.69579	0.269764	0.269769	0.269761	0.269757	0.005	0.005	0.005	0.005	-0.005	-0.005	0.782914	0.782914	0.782914
ENSG00000070214	1	1	1	1	1	10.7269	10.7249	10.7296	10.7397	10.7301	0.26946	0.269487	0.269491	0.269491	0.012	0.004	0	0.012	0.004	0	0.759531	0.786632	0.807521
ENSG00000070269	1	1	1	1	1	6.7554	6.757	6.8012	6.84461	6.8432	0.261444	0.27459	0.277212	0.277203	0.778	0.22	0.011	0.778	0.22	-0.011	0.0887649	0.394352	0.762792
ENSG00000070366	1	1	1	1	1	8.06002	8.04201	8.0286	8.09194	8.10243	0.263486	0.263499	0.278669	0.278742	0.019	0.968	0.024	0.019	0.968	0.024	0.735789	0.0219104	0.717667
ENSG00000070367	1	1	1	1	1	11.439	11.4349	11.4426	11.4672	11.4641	0.268984	0.269756	0.2732	0.27321	0.125	0.578	0.014	0.125	0.578	0.014	0.481347	0.185934	0.753082
ENSG00000070371	1	1	1	1	1	7.47759	7.47275	7.53389	7.62712	7.63522	0.261697	0.27228	0.291277	0.291511	0.37	0.678	0.04	0.37	0.678	0.04	0.292762	0.134172	0.655872
ENSG00000070388	1	1	1	1	1	1.83333	1.82956	1.81947	1.83154	1.85178	0.268625	0.268647	0.269142	0.2716	0.01	0.108	0.35	0.01	0.108	0.35	0.766253	0.503419	0.30474
ENSG00000070404	1	1	1	1	1	11.324	11.3494	11.3511	11.2246	11.1654	0.275005	0.274577	0.239814	0.239035	0.053	0.972	0.047	-0.053	-0.972	-0.047	0.611681	0.0195378	0.631128
ENSG00000070413	1	1	1	1	1	10.0187	10.0346	10.056	9.98868	9.92237	0.275141	0.275093	0.257024	0.250716	0.045	0.738	0.25	-0.045	-0.738	-0.25	0.637678	0.107157	0.372163
ENSG00000070423	1	1	1	1	1	8.74697	8.75467	8.71585	8.62849	8.60058	0.272299	0.270803	0.245868	0.245794	0.081	0.96	0.023	-0.081	-0.96	-0.023	0.545247	0.0255593	0.721143
ENSG00000070444	1	1	1	1	1	7.19288	7.19004	7.22698	7.22849	7.09577	0.271493	0.271827	0.271371	0.252611	0.048	0.059	0.586	0.048	-0.059	-0.586	0.627772	0.593458	0.181996
ENSG00000070476	1	1	1	1	1	8.1565	8.13298	8.06538	8.13133	8.24745	0.26327	0.263184	0.268741	0.295401	0.048	0.22	0.663	-0.048	0.22	0.663	0.627772	0.394352	0.142402
ENSG00000070495	1	1	1	1	1	9.08044	9.09246	9.11966	9.08068	9.02931	0.273017	0.272965	0.268376	0.259226	0.035	0.326	0.513	-0.035	-0.326	-0.513	0.675568	0.319801	0.217145
ENSG00000070501	1	1	1	1	1	8.65588	8.64921	8.62031	8.62247	8.64165	0.266671	0.266665	0.266688	0.266756	0.005	0.009	0.019	-0.005	0.009	0.019	0.782914	0.769479	0.735789
ENSG00000070526	1	1	1	1	1	-2.20675	-2.2066	-2.20646	-2.20686	-2.20669	0.2689	0.2689	0.2689	0.268899	0	0	0.001	0	0	-0.001	0.807521	0.807521	0.801876
ENSG00000070540	1	1	1	1	1	8.17711	8.16818	8.12805	8.15964	8.26198	0.266116	0.266125	0.267903	0.291801	0.032	0.103	0.737	0.032	0.103	0.737	0.686873	0.510045	0.107686
ENSG00000070601	1	1	1	1	1	-2.20661	-2.20656	-2.20654	-2.20673	-2.20676	0.268819	0.268818	0.26882	0.26882	0.002	0.002	0.001	-0.002	0.002	0.001	0.795894	0.795894	0.801876
ENSG00000070610	1	1	1	1	1	8.97148	8.98249	9.02134	8.96597	8.82892	0.272971	0.272885	0.26822	0.238084	0.038	0.173	0.772	-0.038	-0.173	-0.772	0.663904	0.432387	0.0916764
ENSG00000070614	1	1	1	1	1	9.89172	9.94357	10.0612	9.93252	9.80956	0.283887	0.285815	0.263318	0.248057	0.102	0.532	0.37	0.102	-0.532	-0.37	0.511413	0.207654	0.292762
ENSG00000070669	1	1	1	1	1	9.20267	9.14692	9.0525	9.32782	9.71337	0.254309	0.254379	0.307876	0.42793	0.109	0.503	0.691	0.109	0.503	0.691	0.502037	0.222444	0.128224
ENSG00000070718	1	1	1	1	1	8.13652	8.11696	8.14707	8.31102	8.43359	0.265409	0.266255	0.325785	0.331185	0.061	0.946	0.122	0.061	0.946	0.122	0.588555	0.0313054	0.484987
ENSG00000070729	1	1	1	1	1	1.50404	1.5065	1.49681	1.47994	1.49102	0.267892	0.267741	0.267652	0.267654	0.044	0.03	0.004	-0.044	-0.03	0.004	0.640947	0.6949	0.786632
ENSG00000070731	1	1	1	1	1	4.15419	4.16007	4.15545	4.12018	4.10602	0.269789	0.269789	0.259329	0.259276	0.011	0.992	0.014	0.011	-0.992	-0.014	0.762792	0.00488235	0.753082
ENSG00000070756	1	1	1	1	1	11.5423	11.5797	11.729	11.6803	11.5168	0.285079	0.286869	0.284131	0.263881	0.07	0.108	0.445	0.07	-0.108	-0.445	0.56677	0.503419	0.250927
ENSG00000070759	1	1	1	1	1	6.05453	6.07714	6.07259	5.98817	6.02446	0.268927	0.267038	0.26211	0.262463	0.12	0.307	0.035	-0.12	-0.307	0.035	0.487828	0.332513	0.675568
ENSG00000070761	1	1	1	1	1	9.01272	9.02216	9.03732	9.03326	9.07795	0.270449	0.270644	0.270912	0.275078	0.037	0.04	0.327	0.037	0.04	0.327	0.667783	0.655872	0.318963
ENSG00000070770	1	1	1	1	1	7.61058	7.61734	7.64782	7.65676	7.66191	0.265881	0.270651	0.270875	0.270919	0.588	0.048	0.015	0.588	0.048	0.015	0.18119	0.627772	0.749715
ENSG00000070778	1	1	1	1	1	6.64746	6.64338	6.67008	6.71696	6.71557	0.266132	0.270976	0.279273	0.279256	0.345	0.632	0.023	0.345	0.632	-0.023	0.308298	0.158558	0.721143
ENSG00000070785	1	1	1	1	1	9.60499	9.59909	9.63992	9.72518	9.76078	0.265485	0.268083	0.294177	0.294482	0.119	0.918	0.051	0.119	0.918	0.051	0.489181	0.0403381	0.618101
ENSG00000070808	1	1	1	1	1	1.52333	1.51952	1.50254	1.50392	1.51666	0.267587	0.267586	0.267587	0.267617	0.004	0.003	0.013	-0.004	0.003	0.013	0.786632	0.79088	0.756391
ENSG00000070814	1	1	1	1	1	10.2413	10.2282	10.2564	10.3464	10.3547	0.266202	0.267846	0.291938	0.291948	0.098	0.943	0.029	0.098	0.943	0.029	0.516887	0.0322041	0.698919
ENSG00000070831	1	1	1	1	1	13.0317	13.0397	13.0111	12.9499	12.9625	0.272192	0.266557	0.257987	0.258123	0.345	0.602	0.032	-0.345	-0.602	0.032	0.308298	0.173857	0.686873
ENSG00000070882	1	1	1	1	1	8.84729	8.82517	8.81746	8.9119	8.94145	0.263281	0.263504	0.289092	0.28935	0.029	0.97	0.035	0.029	0.97	0.035	0.698919	0.0208608	0.675568
ENSG00000070915	1	1	1	1	1	-0.0334043	-0.0360767	-0.0486167	-0.0488093	-0.040987	0.268238	0.26822	0.268219	0.268229	0.012	0.002	0.005	-0.012	-0.002	0.005	0.759531	0.795894	0.782914
ENSG00000070950	1	1	1	1	1	9.809	9.79744	9.77877	9.79777	9.7789	0.266773	0.266769	0.26678	0.266735	0.012	0.008	0.015	-0.012	0.008	-0.015	0.759531	0.772693	0.749715
ENSG00000070961	1	1	1	1	1	10.6402	10.6072	10.6659	10.9363	11.1039	0.26428	0.266985	0.365686	0.373152	0.096	0.959	0.157	0.096	0.959	0.157	0.52026	0.0260146	0.447466
ENSG00000071051	1	1	1	1	1	7.55654	7.54315	7.48129	7.48669	7.53918	0.262656	0.262546	0.262655	0.263818	0.019	0.024	0.092	-0.019	0.024	0.092	0.735789	0.717667	0.52648
ENSG00000071054	1	1	1	1	1	11.3638	11.3594	11.3889	11.4291	11.3991	0.269672	0.271606	0.272003	0.271943	0.174	0.051	0.018	0.174	0.051	-0.018	0.431427	0.618101	0.739356
ENSG00000071073	1	1	1	1	1	3.48955	3.50626	3.52001	3.46949	3.47685	0.272372	0.272226	0.266829	0.266785	0.027	0.522	0.021	-0.027	-0.522	-0.021	0.706592	0.213518	0.728651
ENSG00000071082	1	1	1	1	1	14.4558	14.4748	14.4532	14.3489	14.3471	0.271303	0.26917	0.24589	0.245976	0.099	0.911	0.03	-0.099	-0.911	0.03	0.515712	0.0424592	0.6949
ENSG00000071127	1	1	1	1	1	12.2822	12.2586	12.231	12.2928	12.2825	0.264517	0.264734	0.26756	0.26763	0.035	0.249	0.019	0.035	0.249	0.019	0.675568	0.372729	0.735789
ENSG00000071189	1	1	1	1	1	10.9878	10.9968	11.0135	10.9856	10.9607	0.272203	0.272236	0.266617	0.264579	0.011	0.62	0.218	0.011	-0.62	-0.218	0.762792	0.164571	0.395984
ENSG00000071205	1	1	1	1	1	8.30094	8.30635	8.30223	8.30366	8.37571	0.270598	0.270637	0.271076	0.282665	0.027	0.044	0.588	0.027	0.044	0.588	0.706592	0.640947	0.18119
ENSG00000071242	1	1	1	1	1	9.93219	9.96901	10.0647	9.9905	9.91148	0.277053	0.277865	0.271703	0.263062	0.053	0.257	0.301	0.053	-0.257	-0.301	0.611681	0.366348	0.336488
ENSG00000071243	1	1	1	1	1	8.49989	8.50047	8.52236	8.55891	8.59399	0.267264	0.268462	0.280943	0.282789	0.102	0.831	0.116	0.102	0.831	0.116	0.511413	0.0687778	0.492915
ENSG00000071246	1	1	1	1	1	4.69335	4.69937	4.71506	4.69621	4.66615	0.270044	0.270051	0.268755	0.26362	0.014	0.169	0.508	0.014	-0.169	-0.508	0.753082	0.436465	0.219762
ENSG00000071282	1	1	1	1	1	5.90694	5.88227	5.85065	5.92476	5.94544	0.260482	0.260406	0.27619	0.276864	0.026	0.839	0.064	-0.026	0.839	0.064	0.710337	0.0657419	0.580563
ENSG00000071462	1	1	1	1	1	11.319	11.3151	11.2734	11.243	11.2457	0.275886	0.26426	0.263587	0.263585	0.84	0.077	0.01	-0.84	-0.077	-0.01	0.0652044	0.552118	0.766253
ENSG00000071537	1	1	1	1	1	10.3699	10.2916	10.247	10.7419	11.3018	0.257566	0.261597	0.413197	0.604738	0.175	0.713	0.641	0.175	0.713	0.641	0.430492	0.118183	0.153576
ENSG00000071539	1	1	1	1	1	12.0296	12.0346	12.0582	12.0532	12.0252	0.270724	0.270724	0.270658	0.269997	0.011	0.019	0.098	-0.011	-0.019	-0.098	0.762792	0.735789	0.516887
ENSG00000071553	1	1	1	1	1	9.65692	9.67306	9.74404	9.73221	9.6659	0.276708	0.276981	0.276757	0.274391	0.032	0.035	0.137	0.032	-0.035	-0.137	0.686873	0.675568	0.468271
ENSG00000071564	1	1	1	1	1	10.1497	10.1632	10.1578	10.0832	10.0513	0.271467	0.2714	0.249646	0.249156	0.021	0.966	0.041	-0.021	-0.966	-0.041	0.728651	0.0229783	0.652211
ENSG00000071575	1	1	1	1	1	6.38092	6.36452	6.31489	6.31883	6.30081	0.270282	0.268358	0.268308	0.268149	0.178	0.013	0.026	-0.178	-0.013	-0.026	0.427783	0.756391	0.710337
ENSG00000071626	1	1	1	1	1	10.797	10.7953	10.7943	10.7961	10.7853	0.268397	0.268395	0.268394	0.268322	0.002	0.002	0.03	-0.002	-0.002	-0.03	0.795894	0.795894	0.6949
ENSG00000071655	1	1	1	1	1	9.95602	9.96215	9.92762	9.85787	9.84557	0.272194	0.268781	0.25167	0.251731	0.157	0.856	0.018	-0.157	-0.856	0.018	0.447466	0.0600366	0.739356
ENSG00000071794	1	1	1	1	1	10.6653	10.6168	10.5723	10.7544	10.8355	0.253013	0.252557	0.304238	0.306518	0.055	0.963	0.099	-0.055	0.963	0.099	0.605901	0.0242548	0.515712
ENSG00000071859	1	1	1	1	1	10.2777	10.2691	10.2496	10.2684	10.283	0.267896	0.267913	0.268633	0.269239	0.012	0.129	0.095	0.012	0.129	0.095	0.759531	0.476383	0.521725
ENSG00000071889	1	1	1	1	1	8.80412	8.81521	8.79656	8.71879	8.69222	0.2709	0.26991	0.247999	0.247776	0.069	0.956	0.031	-0.069	-0.956	-0.031	0.56928	0.0274196	0.690883
ENSG00000071894	1	1	1	1	1	9.53522	9.50697	9.48958	9.57786	9.55563	0.264482	0.264939	0.273607	0.273441	0.044	0.499	0.026	0.044	0.499	-0.026	0.640947	0.224614	0.710337
ENSG00000071909	1	1	1	1	1	2.51532	2.51341	2.49303	2.50158	2.56212	0.268285	0.268259	0.268679	0.277348	0.023	0.048	0.519	-0.023	0.048	0.519	0.721143	0.627772	0.214768
ENSG00000071967	1	1	1	1	1	10.3964	10.4183	10.4532	10.3877	10.3501	0.277848	0.277985	0.262436	0.260404	0.036	0.806	0.118	0.036	-0.806	-0.118	0.671675	0.0777239	0.490324
ENSG00000071991	1	1	1	1	1	0.163585	0.163024	0.154299	0.14512	0.141294	0.269153	0.268157	0.266821	0.266789	0.265	0.43	0.012	-0.265	-0.43	-0.012	0.360438	0.259613	0.759531
ENSG00000071994	1	1	1	1	1	10.6874	10.6956	10.6594	10.5843	10.5855	0.272598	0.268	0.252647	0.252709	0.219	0.805	0.029	-0.219	-0.805	0.029	0.395212	0.0779402	0.698919
ENSG00000072041	1	1	1	1	1	9.18253	9.17064	9.17232	9.26768	9.37948	0.269081	0.269722	0.295752	0.313378	0.065	0.665	0.392	0.065	0.665	0.392	0.577976	0.141074	0.279325
ENSG00000072042	1	1	1	1	1	10.7541	10.749	10.7633	10.8102	10.8341	0.267297	0.267868	0.283536	0.283903	0.049	0.94	0.039	0.049	0.94	0.039	0.624685	0.0332269	0.659881
ENSG00000072062	1	1	1	1	1	8.94358	8.95672	9.04172	9.02431	8.87187	0.277948	0.279004	0.277767	0.256063	0.063	0.081	0.57	0.063	-0.081	-0.57	0.583153	0.545247	0.189845
ENSG00000072071	1	1	1	1	1	5.84803	5.85264	5.85512	5.85716	5.9034	0.27045	0.270556	0.270834	0.277477	0.022	0.05	0.52	0.022	0.05	0.52	0.725057	0.621201	0.214565
ENSG00000072080	1	1	1	1	1	1.33205	1.33135	1.32712	1.32754	1.33347	0.268457	0.268458	0.268459	0.268476	0.004	0.002	0.013	0.004	0.002	0.013	0.786632	0.795894	0.756391
ENSG00000072110	1	1	1	1	1	10.8997	10.8963	10.9494	11.0214	11.0137	0.261792	0.273409	0.283702	0.28355	0.5	0.519	0.035	0.5	0.519	-0.035	0.224072	0.214768	0.675568
ENSG00000072121	1	1	1	1	1	9.56206	9.56575	9.59547	9.59679	9.55275	0.271993	0.272046	0.27199	0.270563	0.021	0.018	0.14	0.021	-0.018	-0.14	0.728651	0.739356	0.464949
ENSG00000072134	1	1	1	1	1	8.56015	8.5652	8.54567	8.49479	8.4756	0.27031	0.269939	0.254875	0.25483	0.037	0.982	0.012	-0.037	-0.982	-0.012	0.667783	0.0130049	0.759531
ENSG00000072135	1	1	1	1	1	8.10563	8.11316	8.10346	8.05257	8.03071	0.269497	0.2692	0.254594	0.254399	0.032	0.972	0.031	-0.032	-0.972	-0.031	0.686873	0.0195378	0.690883
ENSG00000072163	1	1	1	1	1	5.8065	5.79822	5.76711	5.75613	5.7318	0.271275	0.266846	0.26585	0.264447	0.433	0.136	0.154	-0.433	-0.136	-0.154	0.257582	0.469291	0.449875
ENSG00000072182	1	1	1	1	1	-1.72542	-1.72671	-1.72888	-1.72509	-1.72275	0.26881	0.26881	0.268819	0.268822	0.001	0.009	0.002	-0.001	0.009	0.002	0.801876	0.769479	0.795894
ENSG00000072195	1	1	1	1	1	8.25245	8.2711	8.27483	8.17768	8.11661	0.273594	0.273352	0.245015	0.243954	0.038	0.963	0.058	-0.038	-0.963	-0.058	0.663904	0.0242548	0.596701
ENSG00000072201	1	1	1	1	1	4.93046	4.94246	4.90535	4.83715	4.89752	0.266845	0.265111	0.264474	0.264796	0.114	0.051	0.03	-0.114	-0.051	0.03	0.49535	0.618101	0.6949
ENSG00000072210	1	1	1	1	1	11.692	11.69	11.689	11.6981	11.7031	0.269318	0.269337	0.270247	0.27049	0.011	0.327	0.09	0.011	0.327	0.09	0.762792	0.318963	0.5297
ENSG00000072274	1	1	1	1	1	13.4429	13.4211	13.4576	13.6235	13.7086	0.266167	0.266856	0.323432	0.324654	0.047	0.982	0.067	0.047	0.982	0.067	0.631128	0.0130049	0.573148
ENSG00000072310	1	1	1	1	1	11.5566	11.5506	11.5514	11.5785	11.5829	0.268105	0.268214	0.274823	0.274834	0.022	0.956	0.013	0.022	0.956	0.013	0.725057	0.0274196	0.756391
ENSG00000072364	1	1	1	1	1	11.2819	11.271	11.3443	11.4522	11.3986	0.260556	0.278734	0.283505	0.282656	0.56	0.201	0.064	0.56	0.201	-0.064	0.194961	0.409393	0.580563
ENSG00000072401	1	1	1	1	1	7.32794	7.33688	7.3628	7.33699	7.29032	0.27068	0.270626	0.268229	0.261042	0.021	0.22	0.455	-0.021	-0.22	-0.455	0.728651	0.394352	0.245918
ENSG00000072415	1	1	1	1	1	9.75694	9.74359	9.81357	9.95348	9.96496	0.26197	0.269157	0.304267	0.304266	0.213	0.854	0.043	0.213	0.854	-0.043	0.400027	0.0605163	0.645009
ENSG00000072422	1	1	1	1	1	10.5869	10.6043	10.6322	10.5623	10.4876	0.2756	0.275698	0.258761	0.250097	0.046	0.679	0.323	0.046	-0.679	-0.323	0.634375	0.133521	0.321922
ENSG00000072501	1	1	1	1	1	10.969	10.9221	10.9122	11.1101	11.1474	0.257753	0.258088	0.311455	0.311823	0.058	0.984	0.061	0.058	0.984	0.061	0.596701	0.0114225	0.588555
ENSG00000072506	1	1	1	1	1	11.2944	11.2916	11.2272	11.1753	11.2009	0.277248	0.263227	0.26235	0.262496	0.67	0.081	0.026	-0.67	-0.081	0.026	0.138376	0.545247	0.710337
ENSG00000072518	1	1	1	1	1	8.75953	8.76029	8.74939	8.70266	8.62409	0.267831	0.267176	0.257472	0.244214	0.06	0.456	0.533	-0.06	-0.456	-0.533	0.591191	0.245168	0.207314
ENSG00000072571	1	1	1	1	1	9.80128	9.79895	9.85308	9.92322	9.91944	0.260289	0.275579	0.283122	0.283092	0.63	0.386	0.026	0.63	0.386	-0.026	0.159537	0.282889	0.710337
ENSG00000072609	1	1	1	1	1	7.72828	7.73538	7.72216	7.67418	7.66535	0.270171	0.269679	0.257127	0.257129	0.053	0.967	0.016	-0.053	-0.967	0.016	0.611681	0.0223746	0.746456
ENSG00000072657	1	1	1	1	1	2.43908	2.43406	2.43834	2.45958	2.4483	0.270097	0.270265	0.270411	0.270406	0.041	0.044	0.008	0.041	0.044	-0.008	0.652211	0.640947	0.772693
ENSG00000072682	1	1	1	1	1	9.77863	9.7666	9.80661	9.93332	10.012	0.265393	0.266626	0.311146	0.313136	0.067	0.955	0.085	0.067	0.955	0.085	0.573148	0.0278947	0.537685
ENSG00000072694	1	1	1	1	1	-1.48891	-1.48741	-1.48397	-1.48566	-1.48417	0.269103	0.269103	0.269102	0.269104	0.004	0.001	0.003	-0.004	-0.001	0.003	0.786632	0.801876	0.79088
ENSG00000072736	1	1	1	1	1	9.55778	9.56999	9.58773	9.54263	9.50511	0.273445	0.273455	0.262716	0.25924	0.031	0.709	0.235	0.031	-0.709	-0.235	0.690883	0.120004	0.382394
ENSG00000072756	1	1	1	1	1	9.42662	9.41325	9.39912	9.46873	9.54571	0.265683	0.265728	0.284257	0.29408	0.031	0.7	0.339	0.031	0.7	0.339	0.690883	0.124296	0.312161
ENSG00000072778	1	1	1	1	1	10.6495	10.6268	10.5972	10.6754	10.7211	0.260237	0.260231	0.281497	0.283215	0.041	0.895	0.097	-0.041	0.895	0.097	0.652211	0.0483157	0.518662
ENSG00000072786	1	1	1	1	1	8.20581	8.19665	8.22	8.28929	8.30103	0.267038	0.268354	0.287087	0.287103	0.084	0.942	0.024	0.084	0.942	0.024	0.539486	0.0325417	0.717667
ENSG00000072803	1	1	1	1	1	11.4952	11.4869	11.4495	11.44	11.4369	0.271541	0.267631	0.267496	0.267458	0.422	0.037	0.016	-0.422	-0.037	-0.016	0.263602	0.667783	0.746456
ENSG00000072818	1	1	1	1	1	4.59807	4.61205	4.64278	4.61768	4.61155	0.271326	0.27134	0.271106	0.271006	0.01	0.042	0.022	0.01	-0.042	-0.022	0.766253	0.648635	0.725057
ENSG00000072832	1	1	1	1	1	6.77532	6.77784	6.78068	6.76493	6.74334	0.269099	0.269061	0.266118	0.26233	0.016	0.431	0.455	-0.016	-0.431	-0.455	0.746456	0.258869	0.245918
ENSG00000072840	1	1	1	1	1	8.06944	8.072	8.12972	8.13024	7.9915	0.274257	0.274818	0.27418	0.257877	0.046	0.061	0.485	0.046	-0.061	-0.485	0.634375	0.588555	0.230924
ENSG00000072849	1	1	1	1	1	9.92618	9.90844	9.87943	9.98263	10.1417	0.265629	0.265799	0.282837	0.325436	0.057	0.399	0.667	0.057	0.399	0.667	0.599715	0.275212	0.140118
ENSG00000072858	1	1	1	1	1	0.338492	0.334974	0.329196	0.339838	0.346638	0.268349	0.268355	0.269172	0.269352	0.005	0.252	0.053	0.005	0.252	0.053	0.782914	0.370343	0.611681
ENSG00000072864	1	1	1	1	1	9.51142	9.51851	9.51374	9.45797	9.40497	0.269529	0.269239	0.252329	0.248371	0.039	0.818	0.197	-0.039	-0.818	-0.197	0.659881	0.0733522	0.412065
ENSG00000072952	1	1	1	1	1	5.58322	5.57521	5.54971	5.52833	5.46432	0.268138	0.267291	0.264258	0.25061	0.069	0.203	0.68	-0.069	-0.203	-0.68	0.56928	0.407802	0.13304
ENSG00000072954	1	1	1	1	1	7.51399	7.52453	7.51187	7.44007	7.40552	0.270628	0.269916	0.248734	0.248156	0.055	0.95	0.046	-0.055	-0.95	-0.046	0.605901	0.0300178	0.634375
ENSG00000072958	1	1	1	1	1	9.03726	9.06084	9.12862	9.09496	9.06055	0.275091	0.27515	0.274797	0.273911	0.015	0.046	0.079	0.015	-0.046	-0.079	0.749715	0.634375	0.54851
ENSG00000073008	1	1	1	1	1	10.1916	10.1885	10.1849	10.2168	10.2748	0.269325	0.269486	0.274438	0.288235	0.028	0.303	0.651	0.028	0.303	0.651	0.702953	0.33526	0.148784
ENSG00000073009	1	1	1	1	1	8.78343	8.79094	8.80686	8.80454	8.83121	0.270091	0.270224	0.270275	0.271445	0.024	0.014	0.164	0.024	0.014	0.164	0.717667	0.753082	0.441025
ENSG00000073050	1	1	1	1	1	8.25613	8.24048	8.19814	8.22623	8.25598	0.265926	0.265872	0.266551	0.267706	0.011	0.084	0.11	-0.011	0.084	0.11	0.762792	0.539486	0.500848
ENSG00000073060	1	1	1	1	1	9.98673	9.9942	9.96586	9.90398	9.9076	0.272183	0.268018	0.256027	0.256109	0.243	0.742	0.033	-0.243	-0.742	0.033	0.376971	0.105139	0.683203
ENSG00000073067	1	1	1	1	1	2.1729	2.16284	2.11181	2.11582	2.16816	0.262782	0.262667	0.262756	0.264318	0.019	0.023	0.128	-0.019	0.023	0.128	0.735789	0.721143	0.477405
ENSG00000073111	1	1	1	1	1	12.6627	12.6377	12.6569	12.7923	12.8178	0.265571	0.266816	0.30507	0.305148	0.072	0.97	0.04	0.072	0.97	0.04	0.562654	0.0208608	0.655872
ENSG00000073146	1	1	1	1	1	0.316222	0.315173	0.315831	0.315782	0.302795	0.268247	0.268245	0.268225	0.267922	0.003	0.014	0.082	-0.003	-0.014	-0.082	0.79088	0.753082	0.543449
ENSG00000073150	1	1	1	1	1	6.03177	6.05563	6.08431	6.01656	6.01208	0.275964	0.27584	0.265708	0.265429	0.035	0.674	0.044	-0.035	-0.674	-0.044	0.675568	0.136256	0.640947
ENSG00000073169	1	1	1	1	1	8.42077	8.41802	8.40331	8.44768	8.57359	0.269442	0.269749	0.274397	0.307591	0.044	0.182	0.795	0.044	0.182	0.795	0.640947	0.424434	0.081607
ENSG00000073282	1	1	1	1	1	4.27535	4.29092	4.30414	4.24994	4.23762	0.274028	0.273897	0.261331	0.261074	0.035	0.913	0.038	-0.035	-0.913	-0.038	0.675568	0.0418025	0.663904
ENSG00000073331	1	1	1	1	1	7.44045	7.46251	7.49452	7.44962	7.47424	0.271344	0.271342	0.271227	0.271238	0.011	0.019	0.011	-0.011	-0.019	0.011	0.762792	0.735789	0.762792
ENSG00000073350	1	1	1	1	1	7.73724	7.73497	7.7333	7.71048	7.63393	0.26731	0.267025	0.265136	0.247357	0.037	0.119	0.775	-0.037	-0.119	-0.775	0.667783	0.489181	0.0902198
ENSG00000073417	1	1	1	1	1	10.2852	10.2935	10.2871	10.2328	10.2002	0.2703	0.27018	0.253116	0.252452	0.022	0.955	0.058	-0.022	-0.955	-0.058	0.725057	0.0278947	0.596701
ENSG00000073464	1	1	1	1	1	8.61352	8.61302	8.61347	8.62983	8.66459	0.270029	0.270052	0.27243	0.280137	0.009	0.266	0.612	0.009	0.266	0.612	0.769479	0.359615	0.168522
ENSG00000073536	1	1	1	1	1	9.57328	9.56132	9.48957	9.45253	9.44134	0.281696	0.261875	0.26085	0.260815	0.872	0.085	0.013	-0.872	-0.085	-0.013	0.0551956	0.537685	0.756391
ENSG00000073578	1	1	1	1	1	11.8182	11.7973	11.8018	11.9324	12.0308	0.264495	0.265035	0.308983	0.314479	0.049	0.909	0.151	0.049	0.909	0.151	0.624685	0.0432993	0.453208
ENSG00000073584	1	1	1	1	1	9.68039	9.67847	9.68459	9.69306	9.6767	0.269681	0.26969	0.269695	0.269644	0.006	0.003	0.018	0.006	0.003	-0.018	0.779335	0.79088	0.739356
ENSG00000073598	1	1	1	1	1	-2.20646	-2.20647	-2.20655	-2.20666	-2.2069	0.26895	0.268948	0.268948	0.268948	0.003	0	0	-0.003	0	0	0.79088	0.807521	0.807521
ENSG00000073605	1	1	1	1	1	-0.340027	-0.339299	-0.334785	-0.333529	-0.33579	0.269052	0.26906	0.269061	0.269061	0.007	0.001	0.003	0.007	0.001	-0.003	0.776003	0.801876	0.79088
ENSG00000073614	1	1	1	1	1	11.527	11.5099	11.5415	11.6509	11.6563	0.26629	0.268753	0.296353	0.296074	0.107	0.927	0.04	0.107	0.927	-0.04	0.504686	0.0378325	0.655872
ENSG00000073670	1	1	1	1	1	4.69021	4.68181	4.67905	4.70499	4.69066	0.268756	0.26879	0.268987	0.268961	0.011	0.052	0.009	0.011	0.052	-0.009	0.762792	0.614827	0.769479
ENSG00000073711	1	1	1	1	1	7.0657	7.08829	7.15944	7.10291	6.99053	0.27594	0.276109	0.270748	0.251259	0.05	0.216	0.585	0.05	-0.216	-0.585	0.621201	0.397696	0.182467
ENSG00000073712	1	1	1	1	1	11.4794	11.4579	11.4446	11.5378	11.5873	0.262533	0.262551	0.289686	0.291254	0.036	0.951	0.078	0.036	0.951	0.078	0.671675	0.0295476	0.550255
ENSG00000073734	1	1	1	1	1	-0.366681	-0.366218	-0.361595	-0.359211	-0.36172	0.269007	0.269016	0.269016	0.269018	0.006	0.001	0.003	0.006	0.001	0.003	0.779335	0.801876	0.79088
ENSG00000073737	1	1	1	1	1	1.67437	1.67275	1.66061	1.65896	1.67296	0.267547	0.267538	0.267545	0.26761	0.006	0.006	0.023	-0.006	0.006	0.023	0.779335	0.779335	0.721143
ENSG00000073754	1	1	1	1	1	-1.7153	-1.71674	-1.72648	-1.73074	-1.72836	0.268947	0.268772	0.268768	0.268771	0.068	0.007	0.004	-0.068	-0.007	0.004	0.571307	0.776003	0.786632
ENSG00000073756	1	1	1	1	1	9.839	9.78582	9.78495	10.0401	10.1309	0.257599	0.258421	0.335771	0.337653	0.064	0.978	0.112	0.064	0.978	0.112	0.580563	0.0159974	0.4981
ENSG00000073792	1	1	1	1	1	5.06374	5.07058	5.05948	5.01462	5.00493	0.270259	0.269906	0.256988	0.256958	0.037	0.97	0.013	-0.037	-0.97	-0.013	0.667783	0.0208608	0.756391
ENSG00000073803	1	1	1	1	1	9.3508	9.36348	9.33131	9.23542	9.21879	0.272186	0.270233	0.245965	0.246031	0.092	0.943	0.02	-0.092	-0.943	0.02	0.52648	0.0322041	0.732295
ENSG00000073849	1	1	1	1	1	5.45657	5.45031	5.40661	5.38495	5.3911	0.273316	0.266041	0.26574	0.265731	0.57	0.055	0.009	-0.57	-0.055	-0.009	0.189845	0.605901	0.769479
ENSG00000073910	1	1	1	1	1	7.28872	7.27366	7.25214	7.29842	7.32011	0.263752	0.263728	0.27379	0.274877	0.021	0.803	0.095	-0.021	0.803	0.095	0.728651	0.0787173	0.521725
ENSG00000073921	1	1	1	1	1	11.3107	11.2913	11.269	11.3306	11.3472	0.262174	0.262254	0.276261	0.276546	0.029	0.905	0.039	0.029	0.905	0.039	0.698919	0.044685	0.659881
ENSG00000073969	1	1	1	1	1	10.642	10.6195	10.6441	10.7677	10.7744	0.26688	0.268411	0.299553	0.299179	0.07	0.952	0.042	0.07	0.952	-0.042	0.56677	0.0292667	0.648635
ENSG00000074047	1	1	1	1	1	6.64881	6.66922	6.67321	6.56753	6.50247	0.273908	0.27381	0.243197	0.241601	0.049	0.952	0.084	-0.049	-0.952	-0.084	0.624685	0.0292667	0.539486
ENSG00000074054	1	1	1	1	1	9.7933	9.80067	9.86173	9.88642	9.8493	0.269217	0.271094	0.271164	0.271064	0.161	0.019	0.018	0.161	0.019	-0.018	0.443909	0.735789	0.739356
ENSG00000074071	1	1	1	1	1	11.0415	11.0431	11.0011	10.9535	10.9709	0.274894	0.26409	0.262187	0.262296	0.679	0.167	0.022	-0.679	-0.167	0.022	0.133521	0.438174	0.725057
ENSG00000074181	1	1	1	1	1	10.1454	10.156	10.21	10.1539	9.9674	0.273912	0.273761	0.268868	0.228334	0.062	0.165	0.786	-0.062	-0.165	-0.786	0.585966	0.44019	0.0856123
ENSG00000074201	1	1	1	1	1	11.2691	11.2576	11.225	11.2368	11.2397	0.268241	0.268207	0.26822	0.268236	0.012	0.008	0.004	-0.012	0.008	0.004	0.759531	0.772693	0.786632
ENSG00000074211	1	1	1	1	1	8.1929	8.20969	8.22502	8.11406	7.96496	0.271753	0.271182	0.247342	0.225524	0.052	0.578	0.485	-0.052	-0.578	-0.485	0.614827	0.185934	0.230924
ENSG00000074219	1	1	1	1	1	9.27141	9.29306	9.28443	9.16447	9.1128	0.272757	0.272523	0.238421	0.238062	0.039	0.984	0.041	-0.039	-0.984	-0.041	0.659881	0.0114225	0.652211
ENSG00000074266	1	1	1	1	1	9.18063	9.15471	9.12364	9.20575	9.23194	0.259359	0.259363	0.27944	0.280119	0.027	0.928	0.062	0.027	0.928	0.062	0.706592	0.0373889	0.585966
ENSG00000074276	1	1	1	1	1	-1.72019	-1.72189	-1.72903	-1.72835	-1.72383	0.268393	0.268389	0.268391	0.268401	0.005	0.003	0.01	-0.005	0.003	0.01	0.782914	0.79088	0.766253
ENSG00000074319	1	1	1	1	1	9.13315	9.12787	9.12326	9.14094	9.14379	0.267894	0.267929	0.270383	0.270442	0.014	0.631	0.02	0.014	0.631	0.02	0.753082	0.159199	0.732295
ENSG00000074356	1	1	1	1	1	10.1105	10.0962	10.0685	10.1119	10.1521	0.264159	0.264119	0.271139	0.276841	0.026	0.512	0.345	-0.026	0.512	0.345	0.710337	0.217587	0.308298
ENSG00000074370	1	1	1	1	1	9.407	9.42056	9.46898	9.43468	9.34979	0.273027	0.273077	0.270941	0.256133	0.031	0.13	0.593	0.031	-0.13	-0.593	0.690883	0.475261	0.178771
ENSG00000074410	1	1	1	1	1	10.3279	10.3404	10.3908	10.3515	10.2373	0.273108	0.273153	0.269949	0.247875	0.035	0.151	0.653	0.035	-0.151	-0.653	0.675568	0.453208	0.147835
ENSG00000074416	1	1	1	1	1	9.44277	9.47471	9.5173	9.40089	9.31762	0.281249	0.281208	0.250774	0.244838	0.064	0.826	0.191	-0.064	-0.826	-0.191	0.580563	0.0703202	0.417175
ENSG00000074527	1	1	1	1	1	7.35139	7.32732	7.23439	7.25468	7.32299	0.259431	0.259036	0.259325	0.261489	0.036	0.037	0.121	-0.036	0.037	0.121	0.671675	0.667783	0.486399
ENSG00000074582	1	1	1	1	1	9.40454	9.38914	9.36628	9.40516	9.40844	0.265115	0.265138	0.267729	0.267897	0.017	0.308	0.036	0.017	0.308	0.036	0.743011	0.331785	0.671675
ENSG00000074590	1	1	1	1	1	9.14235	9.15036	9.20056	9.24404	9.2925	0.264465	0.270063	0.283527	0.286403	0.28	0.652	0.153	0.28	0.652	0.153	0.350748	0.148174	0.45138
ENSG00000074603	1	1	1	1	1	10.6651	10.6616	10.6931	10.7152	10.6436	0.272841	0.27297	0.272984	0.270903	0.019	0.011	0.145	0.019	0.011	-0.145	0.735789	0.762792	0.45966
ENSG00000074621	1	1	1	1	1	6.10134	6.11069	6.08194	6.01762	6.03596	0.272376	0.265281	0.25823	0.258441	0.421	0.478	0.033	-0.421	-0.478	0.033	0.264311	0.234297	0.683203
ENSG00000074657	1	1	1	1	1	9.75078	9.77943	9.84817	9.78169	9.7146	0.274485	0.274634	0.268222	0.259803	0.041	0.299	0.349	0.041	-0.299	-0.349	0.652211	0.337715	0.30582
ENSG00000074660	1	1	1	1	1	1.3742	1.37078	1.34763	1.3366	1.33989	0.270608	0.267844	0.267772	0.267778	0.42	0.027	0.006	-0.42	-0.027	0.006	0.264986	0.706592	0.779335
ENSG00000074695	1	1	1	1	1	12.4382	12.4173	12.3962	12.4977	12.5964	0.263064	0.262932	0.291511	0.302488	0.047	0.772	0.282	-0.047	0.772	0.282	0.631128	0.0916764	0.349359
ENSG00000074696	1	1	1	1	1	11.9285	11.921	11.941	12.0219	12.0896	0.26736	0.268263	0.297096	0.299635	0.059	0.91	0.111	0.059	0.91	0.111	0.593458	0.0429078	0.49961
ENSG00000074706	1	1	1	1	1	2.0464	2.05145	2.06861	2.06637	2.064	0.269137	0.269162	0.26916	0.269155	0.011	0.004	0.006	0.011	-0.004	-0.006	0.762792	0.786632	0.779335
ENSG00000074755	1	1	1	1	1	9.88742	9.87831	9.92255	9.99747	9.96348	0.265512	0.274743	0.278426	0.277914	0.463	0.228	0.04	0.463	0.228	-0.04	0.241587	0.38774	0.655872
ENSG00000074800	1	1	1	1	1	15.9342	15.9234	15.9029	15.9367	15.9682	0.26526	0.265222	0.271452	0.275222	0.021	0.554	0.292	-0.021	0.554	0.292	0.728651	0.197323	0.342657
ENSG00000074803	1	1	1	1	1	-0.127977	-0.128799	-0.10809	-0.0887129	-0.108226	0.269401	0.26986	0.269915	0.269908	0.073	0.016	0.009	0.073	0.016	-0.009	0.560587	0.746456	0.769479
ENSG00000074842	1	1	1	1	1	11.2554	11.2466	11.1898	11.2036	11.3111	0.263546	0.263383	0.264095	0.279421	0.04	0.06	0.525	-0.04	0.06	0.525	0.655872	0.591191	0.211828
ENSG00000074855	1	1	1	1	1	6.84385	6.83778	6.83349	6.84601	6.82658	0.268439	0.268442	0.268449	0.268398	0.005	0.005	0.016	0.005	0.005	-0.016	0.782914	0.782914	0.746456
ENSG00000074935	1	1	1	1	1	7.57387	7.52469	7.43859	7.67037	7.99056	0.256578	0.256258	0.300084	0.390316	0.102	0.483	0.653	-0.102	0.483	0.653	0.511413	0.231776	0.147835
ENSG00000074964	1	1	1	1	1	9.71628	9.73834	9.76186	9.65535	9.549	0.275943	0.276008	0.248343	0.237746	0.053	0.747	0.294	0.053	-0.747	-0.294	0.611681	0.103027	0.341504
ENSG00000074966	1	1	1	1	1	2.33307	2.3327	2.33935	2.34642	2.34122	0.269439	0.269467	0.269475	0.269475	0.012	0.006	0	0.012	0.006	0	0.759531	0.779335	0.807521
ENSG00000075035	1	1	1	1	1	-1.96719	-1.9673	-1.96778	-1.96666	-1.96349	0.269036	0.269037	0.269038	0.269043	0.002	0.002	0.005	0.002	0.002	0.005	0.795894	0.795894	0.782914
ENSG00000075043	1	1	1	1	1	-0.780268	-0.777039	-0.776659	-0.788887	-0.787112	0.268612	0.268564	0.268211	0.268209	0.018	0.149	0.003	-0.018	-0.149	-0.003	0.739356	0.455556	0.79088
ENSG00000075073	1	1	1	1	1	0.817265	0.814758	0.806289	0.80885	0.813597	0.26846	0.268458	0.268458	0.268473	0.002	0.002	0.009	-0.002	0.002	0.009	0.795894	0.795894	0.769479
ENSG00000075089	1	1	1	1	1	8.80822	8.80026	8.83244	8.90762	8.92118	0.265832	0.268118	0.288806	0.28877	0.118	0.917	0.014	0.118	0.917	-0.014	0.490324	0.0405773	0.753082
ENSG00000075131	1	1	1	1	1	9.84182	9.87149	9.96933	9.96345	9.97606	0.263907	0.269758	0.269875	0.269993	0.314	0.032	0.023	0.314	0.032	0.023	0.327269	0.686873	0.721143
ENSG00000075142	1	1	1	1	1	11.3042	11.3184	11.3116	11.2474	11.2537	0.270675	0.268978	0.257348	0.257447	0.125	0.823	0.018	-0.125	-0.823	0.018	0.481347	0.0712941	0.739356
ENSG00000075151	1	1	1	1	1	10.4307	10.4248	10.4668	10.5453	10.5599	0.264723	0.269384	0.289376	0.289466	0.206	0.834	0.029	0.206	0.834	0.029	0.405278	0.0674541	0.698919
ENSG00000075188	1	1	1	1	1	9.39908	9.38547	9.3897	9.46266	9.49242	0.26622	0.266505	0.287919	0.288237	0.023	0.975	0.033	0.023	0.975	0.033	0.721143	0.0179757	0.683203
ENSG00000075213	1	1	1	1	1	9.26317	9.23813	9.2255	9.36267	9.48381	0.262267	0.262514	0.306508	0.316767	0.059	0.849	0.218	0.059	0.849	0.218	0.593458	0.0620357	0.395984
ENSG00000075218	1	1	1	1	1	9.13545	9.14373	9.16911	9.12262	9.01838	0.271207	0.271008	0.26693	0.243192	0.039	0.183	0.746	-0.039	-0.183	-0.746	0.659881	0.423567	0.103488
ENSG00000075223	1	1	1	1	1	12.1337	12.124	12.1457	12.2281	12.271	0.266955	0.267488	0.294856	0.295293	0.049	0.976	0.044	0.049	0.976	0.044	0.624685	0.0172558	0.640947
ENSG00000075234	1	1	1	1	1	9.7828	9.79036	9.80329	9.77335	9.73943	0.271148	0.271186	0.265274	0.260616	0.018	0.553	0.376	0.018	-0.553	-0.376	0.739356	0.197763	0.28874
ENSG00000075239	1	1	1	1	1	9.92954	9.92396	9.93619	9.99784	10.0599	0.268274	0.268928	0.288941	0.295288	0.052	0.784	0.239	0.052	0.784	0.239	0.614827	0.0861894	0.379805
ENSG00000075240	1	1	1	1	1	9.15257	9.15189	9.09713	9.03615	9.03334	0.278435	0.26179	0.256527	0.25646	0.689	0.319	0.015	-0.689	-0.319	-0.015	0.128974	0.324328	0.749715
ENSG00000075275	1	1	1	1	1	9.62049	9.60828	9.64138	9.70479	9.64165	0.27089	0.271788	0.272118	0.271901	0.071	0.033	0.033	0.071	0.033	-0.033	0.564616	0.683203	0.683203
ENSG00000075290	1	1	1	1	1	-1.03365	-1.03563	-1.04031	-1.03885	-1.04236	0.268717	0.268711	0.26871	0.268705	0.005	0.001	0.007	-0.005	-0.001	-0.007	0.782914	0.801876	0.776003
ENSG00000075292	1	1	1	1	1	10.3401	10.3215	10.3533	10.489	10.5441	0.266008	0.26699	0.310676	0.311372	0.069	0.982	0.054	0.069	0.982	0.054	0.56928	0.0130049	0.608712
ENSG00000075303	1	1	1	1	1	8.96582	8.94985	8.90053	8.93114	8.98406	0.265331	0.265226	0.266548	0.272383	0.026	0.111	0.34	-0.026	0.111	0.34	0.710337	0.49961	0.311675
ENSG00000075336	1	1	1	1	1	9.57978	9.60367	9.62445	9.5205	9.44759	0.277706	0.277533	0.246704	0.244224	0.043	0.929	0.107	-0.043	-0.929	-0.107	0.645009	0.0370131	0.504686
ENSG00000075340	1	1	1	1	1	6.48376	6.48953	6.48268	6.46175	6.48901	0.268021	0.267962	0.26794	0.268004	0.018	0.008	0.017	-0.018	-0.008	0.017	0.739356	0.772693	0.743011
ENSG00000075391	1	1	1	1	1	9.08889	9.08544	9.13204	9.17647	9.11789	0.271335	0.272456	0.272542	0.272166	0.084	0.016	0.038	0.084	0.016	-0.038	0.539486	0.746456	0.663904
ENSG00000075399	1	1	1	1	1	4.98125	5.00046	5.07244	5.07031	5.05777	0.268091	0.269798	0.269777	0.269761	0.145	0.016	0.016	0.145	-0.016	-0.016	0.45966	0.746456	0.746456
ENSG00000075407	1	1	1	1	1	9.66971	9.64944	9.64483	9.72882	9.7424	0.26392	0.264133	0.285456	0.285414	0.028	0.971	0.03	0.028	0.971	-0.03	0.702953	0.0201541	0.6949
ENSG00000075413	1	1	1	1	1	10.5149	10.4906	10.4339	10.4998	10.5761	0.262339	0.262323	0.270718	0.285282	0.04	0.37	0.493	-0.04	0.37	0.493	0.655872	0.292762	0.227529
ENSG00000075415	1	1	1	1	1	13.1585	13.1608	13.1481	13.1273	13.1355	0.269577	0.267418	0.266614	0.266616	0.354	0.181	0.01	-0.354	-0.181	0.01	0.302212	0.425193	0.766253
ENSG00000075420	1	1	1	1	1	10.8787	10.8572	10.8886	11.0438	11.1215	0.266354	0.267308	0.318987	0.32058	0.059	0.969	0.088	0.059	0.969	0.088	0.593458	0.0214036	0.532744
ENSG00000075426	1	1	1	1	1	10.8373	10.8474	10.8835	10.8736	10.8497	0.27231	0.272353	0.272316	0.272147	0.01	0.015	0.029	0.01	-0.015	-0.029	0.766253	0.749715	0.698919
ENSG00000075429	1	1	1	1	1	-0.73362	-0.73802	-0.735608	-0.715442	-0.717483	0.269377	0.269614	0.272218	0.272243	0.053	0.52	0.01	0.053	0.52	0.01	0.611681	0.214565	0.766253
ENSG00000075461	1	1	1	1	1	4.13645	4.14362	4.15665	4.12173	4.07092	0.270826	0.270745	0.26475	0.255342	0.023	0.415	0.522	-0.023	-0.415	-0.522	0.721143	0.267416	0.213518
ENSG00000075539	1	1	1	1	1	9.91029	9.8928	9.9163	10.0364	10.089	0.266343	0.267409	0.305845	0.306525	0.064	0.968	0.053	0.064	0.968	0.053	0.580563	0.0219104	0.611681
ENSG00000075568	1	1	1	1	1	8.21384	8.21195	8.3263	8.43896	8.37325	0.254237	0.281463	0.284356	0.283655	0.708	0.126	0.052	0.708	0.126	-0.052	0.120611	0.480219	0.614827
ENSG00000075618	1	1	1	1	1	12.3308	12.3392	12.3475	12.2867	12.198	0.269737	0.26939	0.257744	0.241965	0.043	0.472	0.536	-0.043	-0.472	-0.536	0.645009	0.23753	0.205718
ENSG00000075624	1	1	1	1	1	16.2249	16.231	16.2265	16.1716	16.1095	0.269602	0.26921	0.252601	0.247244	0.034	0.772	0.244	-0.034	-0.772	-0.244	0.679382	0.0916764	0.376498
ENSG00000075643	1	1	1	1	1	11.0141	10.9925	10.9423	11.0157	11.1195	0.260621	0.260431	0.270761	0.294348	0.046	0.351	0.608	-0.046	0.351	0.608	0.634375	0.304084	0.17062
ENSG00000075651	1	1	1	1	1	10.3295	10.312	10.2948	10.3504	10.3577	0.263734	0.263733	0.275065	0.275186	0.019	0.879	0.029	-0.019	0.879	0.029	0.735789	0.0532624	0.698919
ENSG00000075702	1	1	1	1	1	8.31763	8.29397	8.30645	8.3905	8.31941	0.270836	0.271702	0.272686	0.272116	0.067	0.072	0.046	0.067	0.072	-0.046	0.573148	0.562654	0.634375
ENSG00000075711	1	1	1	1	1	10.9511	10.9422	10.962	10.9919	10.9176	0.270277	0.270355	0.270341	0.268721	0.02	0.017	0.116	0.02	-0.017	-0.116	0.732295	0.743011	0.492915
ENSG00000075785	1	1	1	1	1	9.43526	9.4425	9.52626	9.54356	9.42079	0.279118	0.279832	0.279553	0.273974	0.05	0.029	0.214	0.05	-0.029	-0.214	0.621201	0.698919	0.399289
ENSG00000075790	1	1	1	1	1	9.89163	9.90119	9.94912	9.97859	10.0145	0.263484	0.27198	0.278414	0.28034	0.466	0.418	0.134	0.466	0.418	0.134	0.24012	0.265796	0.471251
ENSG00000075826	1	1	1	1	1	3.27128	3.28278	3.31925	3.30385	3.27984	0.272091	0.272193	0.272006	0.271373	0.032	0.038	0.078	0.032	-0.038	-0.078	0.686873	0.663904	0.550255
ENSG00000075856	1	1	1	1	1	10.4744	10.433	10.379	10.5247	10.6161	0.253598	0.253118	0.292621	0.299958	0.059	0.859	0.187	-0.059	0.859	0.187	0.593458	0.0590872	0.420409
ENSG00000075884	1	1	1	1	1	1.3293	1.33877	1.3721	1.36259	1.3412	0.272071	0.272095	0.27203	0.271777	0.011	0.013	0.043	0.011	-0.013	-0.043	0.762792	0.756391	0.645009
ENSG00000075886	1	1	1	1	1	-2.20611	-2.20632	-2.20665	-2.20641	-2.20715	0.268896	0.268896	0.268896	0.268894	0.002	0.003	0.005	0.002	-0.003	-0.005	0.795894	0.79088	0.782914
ENSG00000075914	1	1	1	1	1	10.1762	10.1843	10.2177	10.2114	10.1833	0.272519	0.272553	0.27247	0.272074	0.011	0.022	0.054	0.011	-0.022	-0.054	0.762792	0.725057	0.608712
ENSG00000075945	1	1	1	1	1	8.30115	8.2806	8.26877	8.35193	8.38131	0.262745	0.262785	0.286255	0.286737	0.024	0.971	0.054	0.024	0.971	0.054	0.717667	0.0201541	0.608712
ENSG00000075975	1	1	1	1	1	10.1936	10.1939	10.231	10.2712	10.269	0.26264	0.273768	0.27649	0.276497	0.75	0.235	0.017	0.75	0.235	0.017	0.101877	0.382394	0.743011
ENSG00000076003	1	1	1	1	1	11.5608	11.5328	11.5665	11.7283	11.7463	0.265261	0.267218	0.312375	0.312215	0.08	0.956	0.066	0.08	0.956	-0.066	0.546733	0.0274196	0.575891
ENSG00000076043	1	1	1	1	1	9.41252	9.41864	9.42197	9.39833	9.39304	0.270419	0.270367	0.265052	0.26494	0.019	0.876	0.028	-0.019	-0.876	-0.028	0.735789	0.0541816	0.702953
ENSG00000076053	1	1	1	1	1	8.52211	8.52286	8.50947	8.49904	8.51928	0.267227	0.267201	0.267197	0.267264	0.01	0.005	0.019	-0.01	-0.005	0.019	0.766253	0.782914	0.735789
ENSG00000076067	1	1	1	1	1	7.32439	7.32822	7.3486	7.33927	7.2969	0.270058	0.270109	0.269782	0.265255	0.021	0.044	0.398	0.021	-0.044	-0.398	0.728651	0.640947	0.275954
ENSG00000076108	1	1	1	1	1	9.08607	9.09121	9.15747	9.1499	8.99293	0.277113	0.277582	0.276622	0.251725	0.045	0.077	0.627	0.045	-0.077	-0.627	0.637678	0.552118	0.161125
ENSG00000076201	1	1	1	1	1	7.31887	7.3131	7.40648	7.49997	7.40584	0.267629	0.273552	0.275088	0.274033	0.218	0.073	0.061	0.218	0.073	-0.061	0.395984	0.560587	0.588555
ENSG00000076242	1	1	1	1	1	10.3355	10.326	10.3234	10.3774	10.4221	0.26641	0.266612	0.283926	0.285841	0.031	0.895	0.093	0.031	0.895	0.093	0.690883	0.0483157	0.524999
ENSG00000076248	1	1	1	1	1	10.3903	10.3885	10.3911	10.4183	10.4602	0.270478	0.270553	0.275368	0.284742	0.02	0.376	0.596	0.02	0.376	0.596	0.732295	0.28874	0.176857
ENSG00000076258	1	1	1	1	1	3.59266	3.60765	3.66825	3.644	3.56436	0.274014	0.274104	0.273368	0.265139	0.027	0.061	0.365	0.027	-0.061	-0.365	0.706592	0.588555	0.295379
ENSG00000076321	1	1	1	1	1	8.83423	8.83601	8.88283	8.91868	8.89259	0.266139	0.271728	0.272183	0.272092	0.403	0.061	0.021	0.403	0.061	-0.021	0.273524	0.588555	0.728651
ENSG00000076344	1	1	1	1	1	2.99724	2.99161	2.9398	2.91782	2.95314	0.268078	0.266757	0.266695	0.26691	0.107	0.015	0.027	-0.107	-0.015	0.027	0.504686	0.749715	0.706592
ENSG00000076351	1	1	1	1	1	8.81382	8.82088	8.8505	8.81903	8.72776	0.271499	0.27144	0.269854	0.248368	0.03	0.094	0.78	-0.03	-0.094	-0.78	0.6949	0.523367	0.0881188
ENSG00000076356	1	1	1	1	1	4.97	4.95875	4.95564	5.01096	5.04217	0.26611	0.266323	0.282512	0.283316	0.028	0.938	0.068	0.028	0.938	0.068	0.702953	0.0338315	0.571307
ENSG00000076382	1	1	1	1	1	11.137	11.1326	11.14	11.1496	11.1058	0.268033	0.268017	0.268005	0.2662	0.011	0.014	0.18	-0.011	-0.014	-0.18	0.762792	0.753082	0.426247
ENSG00000076513	1	1	1	1	1	10.0965	10.0934	10.0497	10.0288	10.0701	0.265837	0.265455	0.265413	0.265629	0.038	0.017	0.022	-0.038	-0.017	0.022	0.663904	0.743011	0.725057
ENSG00000076554	1	1	1	1	1	10.8251	10.8434	10.8881	10.8355	10.7643	0.273875	0.274062	0.267365	0.25613	0.036	0.351	0.458	0.036	-0.351	-0.458	0.671675	0.304084	0.244281
ENSG00000076555	1	1	1	1	1	8.08594	8.08206	8.06708	8.04452	7.99021	0.26802	0.267696	0.26441	0.252487	0.037	0.249	0.68	-0.037	-0.249	-0.68	0.667783	0.372729	0.13304
ENSG00000076604	1	1	1	1	1	10.8039	10.7986	10.7513	10.7196	10.7215	0.276742	0.263956	0.263312	0.263318	0.81	0.083	0.014	-0.81	-0.083	0.014	0.0763162	0.541619	0.753082
ENSG00000076641	1	1	1	1	1	6.66656	6.6778	6.696	6.69791	6.76766	0.269869	0.270196	0.271054	0.283906	0.038	0.092	0.61	0.038	0.092	0.61	0.663904	0.52648	0.169368
ENSG00000076650	1	1	1	1	1	7.54661	7.55157	7.62319	7.70537	7.7579	0.261591	0.270611	0.29445	0.296218	0.293	0.742	0.095	0.293	0.742	0.095	0.34219	0.105139	0.521725
ENSG00000076662	1	1	1	1	1	7.37262	7.3678	7.29603	7.21711	7.17485	0.278374	0.26487	0.248036	0.247257	0.41	0.633	0.05	-0.41	-0.633	-0.05	0.269812	0.157916	0.621201
ENSG00000076685	1	1	1	1	1	9.43588	9.42064	9.43546	9.55601	9.65836	0.268098	0.268644	0.309452	0.317083	0.063	0.882	0.186	0.063	0.882	0.186	0.583153	0.0523142	0.4212
ENSG00000076706	1	1	1	1	1	11.9059	11.9056	11.9467	12.0018	12.0194	0.264095	0.270481	0.283512	0.283625	0.325	0.708	0.039	0.325	0.708	0.039	0.320605	0.120611	0.659881
ENSG00000076716	1	1	1	1	1	4.73141	4.72285	4.70944	4.71518	4.67903	0.267062	0.266947	0.26681	0.264538	0.02	0.031	0.251	-0.02	-0.031	-0.251	0.732295	0.690883	0.371328
ENSG00000076770	1	1	1	1	1	9.61065	9.61453	9.67745	9.70211	9.62314	0.276109	0.276626	0.276589	0.275101	0.042	0.021	0.084	0.042	-0.021	-0.084	0.648635	0.728651	0.539486
ENSG00000076826	1	1	1	1	1	0.855706	0.851713	0.853254	0.865242	0.849315	0.269397	0.2694	0.269403	0.269388	0.005	0.003	0.011	0.005	0.003	-0.011	0.782914	0.79088	0.762792
ENSG00000076864	1	1	1	1	1	8.11914	8.10019	8.0369	8.03296	8.00782	0.275131	0.266989	0.266806	0.266495	0.495	0.036	0.046	-0.495	-0.036	-0.046	0.22658	0.671675	0.634375
ENSG00000076924	1	1	1	1	1	8.1808	8.17605	8.19458	8.18167	8.04573	0.26905	0.268986	0.26805	0.241444	0.036	0.081	0.752	-0.036	-0.081	-0.752	0.671675	0.545247	0.100795
ENSG00000076928	1	1	1	1	1	9.5772	9.55553	9.52241	9.59694	9.65437	0.260881	0.260723	0.278716	0.284381	0.032	0.769	0.223	-0.032	0.769	0.223	0.686873	0.092847	0.391966
ENSG00000076944	1	1	1	1	1	7.00526	7.03549	7.10809	7.05962	7.04338	0.274075	0.274386	0.273807	0.273492	0.029	0.054	0.035	0.029	-0.054	-0.035	0.698919	0.608712	0.675568
ENSG00000076984	1	1	1	1	1	7.97091	7.96852	7.90048	7.82735	7.81426	0.280077	0.26233	0.252417	0.252281	0.602	0.436	0.027	-0.602	-0.436	-0.027	0.173857	0.256227	0.706592
ENSG00000077009	1	1	1	1	1	-2.20718	-2.20728	-2.20761	-2.20688	-2.20508	0.269129	0.269128	0.269128	0.26913	0.002	0	0.002	-0.002	0	0.002	0.795894	0.807521	0.795894
ENSG00000077044	1	1	1	1	1	11.6723	11.6741	11.6912	11.6868	11.645	0.270006	0.270022	0.269826	0.266373	0.014	0.034	0.333	0.014	-0.034	-0.333	0.753082	0.679382	0.314885
ENSG00000077063	1	1	1	1	1	6.15678	6.17274	6.24486	6.23035	6.15213	0.2767	0.276932	0.276562	0.272106	0.035	0.038	0.219	0.035	-0.038	-0.219	0.675568	0.663904	0.395212
ENSG00000077092	1	1	1	1	1	0.971347	0.975638	0.974197	0.950607	0.940046	0.269738	0.269673	0.262844	0.262662	0.018	0.931	0.032	-0.018	-0.931	-0.032	0.739356	0.0363035	0.686873
ENSG00000077097	1	1	1	1	1	12.1009	12.0793	12.0942	12.201	12.2024	0.265862	0.267115	0.294233	0.293995	0.071	0.951	0.039	0.071	0.951	-0.039	0.564616	0.0295476	0.659881
ENSG00000077147	1	1	1	1	1	12.5578	12.5494	12.5657	12.6354	12.6768	0.266471	0.267232	0.291596	0.292162	0.059	0.957	0.037	0.059	0.957	0.037	0.593458	0.0269826	0.667783
ENSG00000077150	1	1	1	1	1	7.86357	7.85468	7.8814	7.98143	8.06384	0.266529	0.26772	0.302969	0.307202	0.068	0.9	0.139	0.068	0.9	0.139	0.571307	0.0463977	0.466174
ENSG00000077152	1	1	1	1	1	10.0783	10.0773	10.0393	10.0176	10.0622	0.265342	0.265059	0.265025	0.265405	0.033	0.018	0.049	-0.033	-0.018	0.049	0.683203	0.739356	0.624685
ENSG00000077157	1	1	1	1	1	8.60812	8.62256	8.65955	8.6131	8.53992	0.273533	0.273572	0.268514	0.254846	0.026	0.272	0.565	0.026	-0.272	-0.565	0.710337	0.355391	0.192439
ENSG00000077232	1	1	1	1	1	11.8518	11.8399	11.849	11.9499	12.0541	0.268452	0.268851	0.30188	0.312974	0.054	0.804	0.26	0.054	0.804	0.26	0.608712	0.0781885	0.364112
ENSG00000077235	1	1	1	1	1	10.8199	10.8011	10.8585	11.0036	11.008	0.263243	0.26893	0.305513	0.305271	0.174	0.889	0.047	0.174	0.889	-0.047	0.431427	0.0503974	0.631128
ENSG00000077238	1	1	1	1	1	6.65656	6.64716	6.66917	6.69844	6.6104	0.269048	0.269171	0.269189	0.265735	0.026	0.02	0.19	0.026	0.02	-0.19	0.710337	0.732295	0.417972
ENSG00000077254	1	1	1	1	1	10.798	10.7839	10.8225	10.9411	10.9818	0.266093	0.267987	0.304268	0.304422	0.081	0.954	0.04	0.081	0.954	0.04	0.545247	0.0284058	0.655872
ENSG00000077264	1	1	1	1	1	7.54415	7.52146	7.44498	7.41565	7.32529	0.27437	0.266029	0.259881	0.247617	0.283	0.275	0.427	-0.283	-0.275	-0.427	0.348494	0.353732	0.261168
ENSG00000077274	1	1	1	1	1	4.12029	4.12212	4.16196	4.17467	4.11063	0.273704	0.273756	0.273763	0.272278	0.015	0.028	0.104	0.015	0.028	-0.104	0.749715	0.702953	0.508628
ENSG00000077279	1	1	1	1	1	1.96445	1.96394	1.95047	1.94764	1.97409	0.267951	0.267947	0.267947	0.268287	0.006	0.003	0.063	-0.006	0.003	0.063	0.779335	0.79088	0.583153
ENSG00000077312	1	1	1	1	1	9.24751	9.24468	9.21463	9.22067	9.29322	0.266588	0.266507	0.266824	0.275273	0.022	0.035	0.42	-0.022	0.035	0.42	0.725057	0.675568	0.264986
ENSG00000077327	1	1	1	1	1	1.69663	1.69218	1.69008	1.70291	1.69477	0.268917	0.268933	0.26895	0.268954	0.009	0.011	0.005	0.009	0.011	0.005	0.769479	0.762792	0.782914
ENSG00000077348	1	1	1	1	1	8.54325	8.55883	8.55271	8.49037	8.51353	0.268666	0.267372	0.262735	0.262942	0.112	0.392	0.035	-0.112	-0.392	0.035	0.4981	0.279325	0.675568
ENSG00000077380	1	1	1	1	1	10.6322	10.6055	10.6101	10.7328	10.7495	0.263484	0.264254	0.296679	0.29688	0.057	0.969	0.051	0.057	0.969	0.051	0.599715	0.0214036	0.618101
ENSG00000077420	1	1	1	1	1	1.66136	1.67546	1.70316	1.6776	1.68033	0.27076	0.27075	0.270643	0.270626	0.012	0.027	0.013	-0.012	-0.027	-0.013	0.759531	0.706592	0.756391
ENSG00000077454	1	1	1	1	1	6.57053	6.57699	6.60605	6.61716	6.6287	0.26561	0.271117	0.27182	0.271988	0.639	0.122	0.03	0.639	0.122	0.03	0.15456	0.484987	0.6949
ENSG00000077458	1	1	1	1	1	8.57662	8.56004	8.54293	8.64872	8.79208	0.266463	0.266627	0.289398	0.322758	0.045	0.511	0.55	0.045	0.511	0.55	0.637678	0.218098	0.19905
ENSG00000077463	1	1	1	1	1	7.15353	7.1494	7.17279	7.21474	7.20997	0.266884	0.271161	0.277417	0.277333	0.356	0.601	0.019	0.356	0.601	-0.019	0.300796	0.174329	0.735789
ENSG00000077498	1	1	1	1	1	-1.96218	-1.96272	-1.9664	-1.96806	-1.96734	0.268843	0.26883	0.268828	0.268829	0.01	0.002	0.002	-0.01	-0.002	0.002	0.766253	0.795894	0.795894
ENSG00000077514	1	1	1	1	1	9.93314	9.91757	9.87696	9.91775	9.97533	0.266611	0.266561	0.269641	0.279556	0.025	0.212	0.478	-0.025	0.212	0.478	0.714008	0.400905	0.234297
ENSG00000077522	1	1	1	1	1	-2.20611	-2.20632	-2.20665	-2.20641	-2.20715	0.268755	0.268754	0.268755	0.268754	0.001	0.001	0.002	-0.001	0.001	-0.002	0.801876	0.801876	0.795894
ENSG00000077549	1	1	1	1	1	10.2467	10.2337	10.1903	10.1825	10.153	0.271778	0.266503	0.26574	0.26454	0.397	0.093	0.113	-0.397	-0.093	-0.113	0.27646	0.524999	0.496918
ENSG00000077585	1	1	1	1	1	5.47431	5.49138	5.54953	5.5141	5.435	0.273474	0.273653	0.271799	0.260251	0.037	0.122	0.5	0.037	-0.122	-0.5	0.667783	0.484987	0.224072
ENSG00000077616	1	1	1	1	1	-2.20646	-2.20647	-2.20655	-2.20666	-2.2069	0.269006	0.269005	0.269005	0.269005	0.001	0	0.002	-0.001	0	-0.002	0.801876	0.807521	0.795894
ENSG00000077684	1	1	1	1	1	10.8648	10.8532	10.8542	10.9312	11.0016	0.267144	0.267574	0.291225	0.297697	0.045	0.815	0.214	0.045	0.815	0.214	0.637678	0.0743738	0.399289
ENSG00000077713	1	1	1	1	1	8.3898	8.39826	8.38587	8.3171	8.26767	0.269966	0.269686	0.247813	0.246688	0.034	0.951	0.07	-0.034	-0.951	-0.07	0.679382	0.0295476	0.56677
ENSG00000077721	1	1	1	1	1	9.47393	9.48541	9.47331	9.38089	9.30239	0.271041	0.270373	0.240631	0.237395	0.051	0.897	0.127	-0.051	-0.897	-0.127	0.618101	0.0472564	0.478733
ENSG00000077782	1	1	1	1	1	9.11095	9.10394	9.07256	9.06	9.04568	0.273536	0.266211	0.265499	0.26531	0.722	0.107	0.033	-0.722	-0.107	-0.033	0.11483	0.504686	0.683203
ENSG00000077809	1	1	1	1	1	12.4237	12.4131	12.4452	12.5201	12.5052	0.265782	0.271399	0.284044	0.283728	0.289	0.693	0.039	0.289	0.693	-0.039	0.344711	0.12734	0.659881
ENSG00000077935	1	1	1	1	1	2.16566	2.15513	2.14059	2.17713	2.20143	0.265069	0.265103	0.274465	0.27581	0.018	0.82	0.109	0.018	0.82	0.109	0.739356	0.0724545	0.502037
ENSG00000077942	1	1	1	1	1	10.2389	10.2452	10.3576	10.4273	10.3435	0.266028	0.274621	0.2751	0.274185	0.301	0.054	0.058	0.301	0.054	-0.058	0.336488	0.608712	0.596701
ENSG00000077943	1	1	1	1	1	2.44882	2.4499	2.47682	2.49946	2.49017	0.266151	0.27159	0.271883	0.271876	0.609	0.059	0.011	0.609	0.059	-0.011	0.169774	0.593458	0.762792
ENSG00000077984	1	1	1	1	1	-1.21512	-1.21622	-1.22392	-1.22753	-1.2259	0.268868	0.268808	0.2688	0.268802	0.026	0.009	0.003	-0.026	-0.009	0.003	0.710337	0.769479	0.79088
ENSG00000078018	1	1	1	1	1	7.64687	7.64222	7.72682	7.82225	7.77027	0.259874	0.27789	0.281141	0.280728	0.596	0.168	0.054	0.596	0.168	-0.054	0.176857	0.437438	0.608712
ENSG00000078043	1	1	1	1	1	9.4085	9.42177	9.44148	9.38875	9.33739	0.273626	0.273559	0.261214	0.254775	0.028	0.654	0.331	-0.028	-0.654	-0.331	0.702953	0.147226	0.316215
ENSG00000078061	1	1	1	1	1	8.92964	8.96399	9.01744	8.90713	8.83306	0.282888	0.282977	0.25569	0.251118	0.058	0.803	0.161	0.058	-0.803	-0.161	0.596701	0.0787173	0.443909
ENSG00000078070	1	1	1	1	1	8.13533	8.12715	8.1222	8.18949	8.28827	0.269281	0.269519	0.283235	0.304579	0.036	0.471	0.569	0.036	0.471	0.569	0.671675	0.237972	0.190317
ENSG00000078081	1	1	1	1	1	4.745	4.72495	4.70661	4.78957	4.84259	0.262626	0.262644	0.286141	0.289514	0.034	0.871	0.13	0.034	0.871	0.13	0.679382	0.0555145	0.475261
ENSG00000078098	1	1	1	1	1	8.09032	8.10016	8.18081	8.23476	8.24077	0.254901	0.278675	0.280749	0.280814	0.88	0.12	0.027	0.88	0.12	0.027	0.0529825	0.487828	0.706592
ENSG00000078114	1	1	1	1	1	6.82855	6.82788	6.882	6.91652	6.84021	0.274853	0.275492	0.275582	0.274775	0.045	0.017	0.062	0.045	0.017	-0.062	0.637678	0.743011	0.585966
ENSG00000078124	1	1	1	1	1	9.44364	9.44809	9.48072	9.4741	9.40965	0.271719	0.27176	0.27147	0.265329	0.017	0.037	0.36	0.017	-0.037	-0.36	0.743011	0.667783	0.298554
ENSG00000078140	1	1	1	1	1	10.9577	10.9649	11.0494	11.0703	10.9545	0.28055	0.28105	0.281022	0.276343	0.047	0.034	0.183	0.047	-0.034	-0.183	0.631128	0.679382	0.423567
ENSG00000078142	1	1	1	1	1	9.12315	9.10838	9.14033	9.24626	9.26701	0.266354	0.267569	0.298268	0.298251	0.066	0.967	0.029	0.066	0.967	-0.029	0.575891	0.0223746	0.698919
ENSG00000078177	1	1	1	1	1	9.32815	9.29934	9.25839	9.41587	9.63082	0.261705	0.26141	0.296963	0.347372	0.082	0.535	0.58	-0.082	0.535	0.58	0.543449	0.206295	0.184992
ENSG00000078237	1	1	1	1	1	8.65504	8.65513	8.65869	8.67136	8.69397	0.269546	0.269679	0.271841	0.276447	0.028	0.331	0.549	0.028	0.331	0.549	0.702953	0.316215	0.199491
ENSG00000078246	1	1	1	1	1	8.48411	8.47836	8.44042	8.47248	8.60309	0.26757	0.267405	0.269027	0.299851	0.041	0.086	0.765	-0.041	0.086	0.765	0.652211	0.536126	0.094736
ENSG00000078269	1	1	1	1	1	11.0772	11.0759	11.0836	11.0895	11.0685	0.269449	0.26945	0.26944	0.269304	0.003	0.006	0.033	0.003	-0.006	-0.033	0.79088	0.779335	0.683203
ENSG00000078295	1	1	1	1	1	3.48801	3.49672	3.48812	3.44835	3.46388	0.267981	0.266411	0.264476	0.264507	0.175	0.246	0.018	-0.175	-0.246	0.018	0.430492	0.374899	0.739356
ENSG00000078304	1	1	1	1	1	11.4282	11.434	11.4132	11.3731	11.3922	0.269189	0.266024	0.264823	0.264866	0.295	0.151	0.015	-0.295	-0.151	0.015	0.340817	0.453208	0.749715
ENSG00000078369	1	1	1	1	1	11.6772	11.6883	11.7039	11.6428	11.5589	0.271426	0.27129	0.259858	0.243958	0.04	0.464	0.538	-0.04	-0.464	-0.538	0.655872	0.241211	0.204561
ENSG00000078399	1	1	1	1	1	1.82076	1.81915	1.83479	1.85394	1.84021	0.269572	0.270101	0.270228	0.270229	0.089	0.028	0.005	0.089	0.028	0.005	0.531196	0.702953	0.782914
ENSG00000078401	1	1	1	1	1	3.68728	3.66092	3.5553	3.52739	3.48669	0.28467	0.261141	0.259993	0.259244	0.771	0.077	0.061	-0.771	-0.077	-0.061	0.0919684	0.552118	0.588555
ENSG00000078403	1	1	1	1	1	9.11648	9.1378	9.21389	9.19738	9.15865	0.274161	0.274627	0.274487	0.273868	0.044	0.024	0.051	0.044	-0.024	-0.051	0.640947	0.717667	0.618101
ENSG00000078487	1	1	1	1	1	3.98827	4.00309	4.00949	3.94415	3.91558	0.273693	0.273693	0.254539	0.254104	0.027	0.963	0.046	-0.027	-0.963	-0.046	0.706592	0.0242548	0.634375
ENSG00000078579	1	1	1	1	1	-2.20428	-2.20463	-2.20678	-2.20767	-2.20735	0.268813	0.268812	0.26881	0.268809	0.003	0.002	0.002	-0.003	-0.002	-0.002	0.79088	0.795894	0.795894
ENSG00000078589	1	1	1	1	1	-2.20718	-2.20728	-2.20761	-2.20688	-2.20508	0.269046	0.269047	0.269046	0.269049	0.002	0.002	0.003	0.002	-0.002	0.003	0.795894	0.795894	0.79088
ENSG00000078596	1	1	1	1	1	-0.460997	-0.462824	-0.477533	-0.48517	-0.48104	0.269169	0.268559	0.268532	0.268533	0.165	0.011	0.004	-0.165	-0.011	0.004	0.44019	0.762792	0.786632
ENSG00000078618	1	1	1	1	1	11.1616	11.1393	11.1788	11.3162	11.316	0.265114	0.269439	0.302671	0.302155	0.16	0.882	0.052	0.16	0.882	-0.052	0.444917	0.0523142	0.614827
ENSG00000078668	1	1	1	1	1	10.979	10.9708	10.9507	10.9749	11.0086	0.266951	0.266951	0.269917	0.274399	0.017	0.301	0.39	-0.017	0.301	0.39	0.743011	0.336488	0.280267
ENSG00000078674	1	1	1	1	1	11.1493	11.1259	11.1825	11.3773	11.4615	0.26393	0.26617	0.331556	0.332604	0.09	0.98	0.064	0.09	0.98	0.064	0.5297	0.0147342	0.580563
ENSG00000078687	1	1	1	1	1	6.35948	6.36209	6.42198	6.45284	6.38492	0.273746	0.27466	0.274681	0.273913	0.064	0.012	0.065	0.064	0.012	-0.065	0.580563	0.759531	0.577976
ENSG00000078699	1	1	1	1	1	7.59533	7.59686	7.58238	7.5563	7.54821	0.270296	0.26917	0.261812	0.26179	0.125	0.882	0.019	-0.125	-0.882	-0.019	0.481347	0.0523142	0.735789
ENSG00000078747	1	1	1	1	1	11.2388	11.2231	11.2188	11.3031	11.3634	0.26468	0.264743	0.291495	0.294468	0.026	0.91	0.114	0.026	0.91	0.114	0.710337	0.0429078	0.49535
ENSG00000078795	1	1	1	1	1	2.39369	2.38761	2.37043	2.37166	2.36092	0.268712	0.268493	0.268458	0.268359	0.052	0.018	0.027	-0.052	-0.018	-0.027	0.614827	0.739356	0.706592
ENSG00000078804	1	1	1	1	1	5.40071	5.40859	5.47087	5.45884	5.33077	0.275203	0.275519	0.274484	0.257212	0.042	0.074	0.541	0.042	-0.074	-0.541	0.648635	0.558323	0.202926
ENSG00000078808	1	1	1	1	1	11.2312	11.2329	11.2322	11.2471	11.3047	0.27061	0.270754	0.27165	0.284555	0.023	0.086	0.69	0.023	0.086	0.69	0.721143	0.536126	0.128531
ENSG00000078814	1	1	1	1	1	2.88468	2.88955	2.8934	2.87872	2.88141	0.269291	0.269265	0.269039	0.269024	0.014	0.083	0.006	-0.014	-0.083	-0.006	0.753082	0.541619	0.779335
ENSG00000078900	1	1	1	1	1	5.22769	5.23523	5.19362	5.11969	5.13205	0.274143	0.264448	0.255294	0.255383	0.446	0.526	0.026	-0.446	-0.526	0.026	0.250314	0.211048	0.710337
ENSG00000078902	1	1	1	1	1	7.65711	7.66187	7.65835	7.63483	7.63541	0.269277	0.268815	0.264362	0.264346	0.079	0.747	0.013	-0.079	-0.747	-0.013	0.54851	0.103027	0.756391
ENSG00000078967	1	1	1	1	1	7.73233	7.75861	7.73774	7.58543	7.53581	0.273044	0.272353	0.230337	0.230228	0.05	0.99	0.032	-0.05	-0.99	-0.032	0.621201	0.00669697	0.686873
ENSG00000079101	1	1	1	1	1	-0.392627	-0.395448	-0.415693	-0.425252	-0.420368	0.269299	0.268079	0.268031	0.268029	0.225	0.015	0.004	-0.225	-0.015	-0.004	0.390349	0.749715	0.786632
ENSG00000079102	1	1	1	1	1	-2.20683	-2.20665	-2.20646	-2.20689	-2.20662	0.26882	0.26882	0.268821	0.268821	0.001	0.001	0.002	0.001	0.001	-0.002	0.801876	0.801876	0.795894
ENSG00000079112	1	1	1	1	1	1.85476	1.84753	1.8503	1.88024	1.87229	0.269384	0.269729	0.272531	0.272522	0.065	0.443	0.018	0.065	0.443	-0.018	0.577976	0.252085	0.739356
ENSG00000079134	1	1	1	1	1	8.45563	8.44771	8.44734	8.49745	8.54235	0.267622	0.267854	0.282787	0.285714	0.032	0.846	0.154	0.032	0.846	0.154	0.686873	0.0626733	0.449875
ENSG00000079150	1	1	1	1	1	7.78259	7.76875	7.72548	7.7378	7.74936	0.267289	0.267222	0.267229	0.267301	0.017	0.009	0.022	-0.017	0.009	0.022	0.743011	0.769479	0.725057
ENSG00000079156	1	1	1	1	1	7.51588	7.48499	7.4282	7.54615	7.6854	0.258867	0.258547	0.281086	0.310999	0.067	0.522	0.52	-0.067	0.522	0.52	0.573148	0.213518	0.214565
ENSG00000079215	1	1	1	1	1	8.09708	8.0923	8.09951	8.14241	8.17987	0.268595	0.268771	0.28265	0.285183	0.026	0.846	0.153	0.026	0.846	0.153	0.710337	0.0626733	0.45138
ENSG00000079246	1	1	1	1	1	13.8621	13.8381	13.8514	13.9786	14.0106	0.26603	0.266446	0.303047	0.303331	0.037	0.984	0.028	0.037	0.984	0.028	0.667783	0.0114225	0.702953
ENSG00000079257	1	1	1	1	1	8.39059	8.37363	8.30617	8.29986	8.30164	0.272125	0.268364	0.268273	0.268253	0.263	0.027	0.022	-0.263	-0.027	-0.022	0.361929	0.706592	0.725057
ENSG00000079263	1	1	1	1	1	0.359211	0.360782	0.351241	0.331433	0.325397	0.269781	0.268861	0.263783	0.26377	0.146	0.844	0.014	-0.146	-0.844	-0.014	0.458763	0.0636264	0.753082
ENSG00000079277	1	1	1	1	1	8.20468	8.21407	8.25928	8.24819	8.18761	0.273368	0.273446	0.273066	0.268224	0.023	0.046	0.292	0.023	-0.046	-0.292	0.721143	0.634375	0.342657
ENSG00000079308	1	1	1	1	1	6.52382	6.54009	6.62034	6.61059	6.52404	0.278106	0.278354	0.278132	0.272882	0.032	0.038	0.238	0.032	-0.038	-0.238	0.686873	0.663904	0.380306
ENSG00000079313	1	1	1	1	1	7.15129	7.16552	7.20087	7.14777	7.06032	0.274307	0.274258	0.267446	0.250311	0.037	0.31	0.614	-0.037	-0.31	-0.614	0.667783	0.330548	0.167475
ENSG00000079332	1	1	1	1	1	12.0931	12.0878	12.0727	12.0857	12.1071	0.268397	0.268411	0.268937	0.270551	0.012	0.101	0.228	0.012	0.101	0.228	0.759531	0.512775	0.38774
ENSG00000079335	1	1	1	1	1	6.21495	6.19906	6.13493	6.15701	6.23201	0.262957	0.262761	0.263348	0.270265	0.029	0.053	0.321	-0.029	0.053	0.321	0.698919	0.611681	0.322917
ENSG00000079337	1	1	1	1	1	5.90112	5.89748	5.87674	5.88578	5.93053	0.26767	0.267701	0.268038	0.273975	0.015	0.049	0.447	0.015	0.049	0.447	0.749715	0.624685	0.249666
ENSG00000079385	1	1	1	1	1	0.814833	0.813302	0.802076	0.79886	0.807178	0.268429	0.2684	0.268402	0.268407	0.014	0.004	0.005	-0.014	0.004	0.005	0.753082	0.786632	0.782914
ENSG00000079387	1	1	1	1	1	9.23495	9.2413	9.23909	9.2177	9.23651	0.268279	0.268213	0.268188	0.268199	0.018	0.013	0.01	-0.018	-0.013	0.01	0.739356	0.756391	0.766253
ENSG00000079393	1	1	1	1	1	-1.96195	-1.96242	-1.96635	-1.96845	-1.96731	0.268877	0.268867	0.268866	0.268862	0.007	0.002	0.003	-0.007	-0.002	-0.003	0.776003	0.795894	0.79088
ENSG00000079432	1	1	1	1	1	9.21402	9.25252	9.36169	9.26645	9.11277	0.279921	0.280804	0.270163	0.242549	0.052	0.281	0.572	0.052	-0.281	-0.572	0.614827	0.350131	0.188597
ENSG00000079435	1	1	1	1	1	1.84598	1.84159	1.82976	1.83348	1.83124	0.268599	0.268591	0.268592	0.268593	0.005	0.001	0.001	-0.005	0.001	0.001	0.782914	0.801876	0.801876
ENSG00000079459	1	1	1	1	1	10.686	10.6965	10.7459	10.7522	10.735	0.268776	0.269824	0.269839	0.269788	0.114	0.009	0.017	0.114	0.009	-0.017	0.49535	0.769479	0.743011
ENSG00000079462	1	1	1	1	1	9.09484	9.10529	9.05843	8.95917	8.95319	0.274986	0.267438	0.246844	0.24691	0.268	0.777	0.028	-0.268	-0.777	0.028	0.358363	0.0893145	0.702953
ENSG00000079482	1	1	1	1	1	7.2575	7.24621	7.22647	7.28843	7.38394	0.266672	0.266907	0.276318	0.299058	0.036	0.367	0.638	0.036	0.367	0.638	0.671675	0.294551	0.155001
ENSG00000079616	1	1	1	1	1	10.6497	10.6376	10.6121	10.6484	10.6874	0.264225	0.264215	0.270391	0.275743	0.02	0.466	0.338	-0.02	0.466	0.338	0.732295	0.24012	0.312712
ENSG00000079691	1	1	1	1	1	9.51254	9.48778	9.4404	9.53179	9.64077	0.260424	0.260193	0.2765	0.299892	0.046	0.489	0.527	-0.046	0.489	0.527	0.634375	0.229496	0.210472
ENSG00000079739	1	1	1	1	1	11.3541	11.352	11.3682	11.3966	11.3994	0.267322	0.269658	0.275804	0.275825	0.246	0.736	0.013	0.246	0.736	0.013	0.374899	0.108215	0.756391
ENSG00000079785	1	1	1	1	1	10.7857	10.7584	10.7837	10.9341	10.9555	0.265616	0.267245	0.309512	0.309493	0.085	0.967	0.053	0.085	0.967	-0.053	0.537685	0.0223746	0.611681
ENSG00000079805	1	1	1	1	1	9.89173	9.8954	9.96888	10.0059	9.92547	0.275089	0.276294	0.276302	0.275419	0.078	0.029	0.062	0.078	0.029	-0.062	0.550255	0.698919	0.585966
ENSG00000079819	1	1	1	1	1	9.58916	9.56976	9.60644	9.72244	9.70664	0.265488	0.271005	0.294261	0.293281	0.196	0.792	0.063	0.196	0.792	-0.063	0.412981	0.0829375	0.583153
ENSG00000079841	1	1	1	1	1	7.19293	7.21245	7.26157	7.24419	7.26231	0.270604	0.270803	0.270823	0.270886	0.033	0.012	0.017	0.033	0.012	0.017	0.683203	0.759531	0.743011
ENSG00000079931	1	1	1	1	1	3.36673	3.3752	3.41073	3.4151	3.41196	0.267803	0.269155	0.269165	0.269165	0.186	0.011	0.013	0.186	0.011	0.013	0.4212	0.762792	0.756391
ENSG00000079950	1	1	1	1	1	9.22449	9.2319	9.26272	9.27262	9.2861	0.26649	0.271248	0.271727	0.271999	0.548	0.078	0.042	0.548	0.078	0.042	0.199831	0.550255	0.648635
ENSG00000079974	1	1	1	1	1	5.97611	5.96621	5.88905	5.87422	5.95633	0.260979	0.260169	0.260134	0.261919	0.059	0.026	0.097	-0.059	-0.026	0.097	0.593458	0.710337	0.518662
ENSG00000079999	1	1	1	1	1	9.69482	9.70211	9.73343	9.72012	9.67217	0.271187	0.271211	0.270881	0.266058	0.012	0.037	0.35	0.012	-0.037	-0.35	0.759531	0.667783	0.30474
ENSG00000080031	1	1	1	1	1	3.50885	3.52478	3.55104	3.51827	3.52618	0.270265	0.270228	0.270133	0.27013	0.016	0.022	0.007	-0.016	-0.022	-0.007	0.746456	0.725057	0.776003
ENSG00000080166	1	1	1	1	1	-1.96875	-1.96911	-1.96785	-1.96458	-1.96371	0.269208	0.269215	0.269219	0.26922	0.007	0.004	0.003	0.007	0.004	0.003	0.776003	0.786632	0.79088
ENSG00000080189	1	1	1	1	1	10.0619	10.0982	10.1348	10.0054	9.95262	0.282906	0.282807	0.248728	0.247739	0.056	0.954	0.07	-0.056	-0.954	-0.07	0.6027	0.0284058	0.56677
ENSG00000080200	1	1	1	1	1	7.66548	7.64325	7.59538	7.66468	7.74565	0.260811	0.260606	0.271765	0.286298	0.048	0.442	0.481	-0.048	0.442	0.481	0.627772	0.2529	0.232969
ENSG00000080224	1	1	1	1	1	4.97769	4.97105	4.94354	4.95992	5.01134	0.267113	0.267102	0.267888	0.275044	0.017	0.084	0.479	-0.017	0.084	0.479	0.743011	0.539486	0.233923
ENSG00000080298	1	1	1	1	1	7.71654	7.70663	7.71833	7.75119	7.69676	0.269199	0.269299	0.269361	0.26889	0.022	0.017	0.051	0.022	0.017	-0.051	0.725057	0.743011	0.618101
ENSG00000080345	1	1	1	1	1	11.7636	11.7341	11.7608	11.9476	12.033	0.266485	0.267136	0.327491	0.329602	0.059	0.972	0.084	0.059	0.972	0.084	0.593458	0.0195378	0.539486
ENSG00000080371	1	1	1	1	1	10.5132	10.4959	10.4199	10.4332	10.5058	0.261084	0.260664	0.261012	0.263791	0.032	0.039	0.158	-0.032	0.039	0.158	0.686873	0.659881	0.446669
ENSG00000080493	1	1	1	1	1	6.28578	6.28238	6.3292	6.39429	6.38777	0.26183	0.274537	0.281824	0.281865	0.581	0.422	0.028	0.581	0.422	0.028	0.18442	0.263602	0.702953
ENSG00000080503	1	1	1	1	1	10.0512	10.0139	9.99605	10.1404	10.1663	0.258054	0.258582	0.295854	0.295964	0.046	0.964	0.043	0.046	0.964	0.043	0.634375	0.0238044	0.645009
ENSG00000080546	1	1	1	1	1	8.33027	8.32804	8.31435	8.28581	8.22993	0.268197	0.267716	0.262809	0.251535	0.041	0.329	0.628	-0.041	-0.329	-0.628	0.652211	0.317638	0.160517
ENSG00000080561	1	1	1	1	1	7.73311	7.7276	7.6606	7.60696	7.60743	0.282452	0.260177	0.258507	0.258464	0.893	0.113	0.015	-0.893	-0.113	-0.015	0.0491238	0.496918	0.749715
ENSG00000080572	1	1	1	1	1	1.65925	1.6639	1.68343	1.67895	1.65977	0.270557	0.270572	0.27056	0.270151	0.011	0.009	0.075	0.011	-0.009	-0.075	0.762792	0.769479	0.556272
ENSG00000080573	1	1	1	1	1	2.80848	2.81213	2.86615	2.90003	2.8675	0.266375	0.270368	0.270574	0.270415	0.283	0.03	0.023	0.283	0.03	-0.023	0.348494	0.6949	0.721143
ENSG00000080603	1	1	1	1	1	9.6456	9.65319	9.75071	9.74399	9.52445	0.280523	0.281664	0.280114	0.24678	0.079	0.096	0.624	0.079	-0.096	-0.624	0.54851	0.52026	0.162543
ENSG00000080608	1	1	1	1	1	9.93186	9.91275	9.90025	9.99504	10.0709	0.26334	0.2636	0.292592	0.298117	0.047	0.868	0.176	0.047	0.868	0.176	0.631128	0.0565043	0.429528
ENSG00000080644	1	1	1	1	1	-2.20683	-2.20665	-2.20646	-2.20689	-2.20662	0.268925	0.268925	0.268925	0.268927	0.003	0	0.002	-0.003	0	0.002	0.79088	0.807521	0.795894
ENSG00000080709	1	1	1	1	1	2.52195	2.51994	2.53764	2.54716	2.49908	0.270001	0.270023	0.270019	0.268413	0.01	0.016	0.152	0.01	-0.016	-0.152	0.766253	0.746456	0.452295
ENSG00000080802	1	1	1	1	1	7.30402	7.32154	7.39916	7.4003	7.36198	0.271573	0.272309	0.272273	0.272079	0.06	0.017	0.025	0.06	-0.017	-0.025	0.591191	0.743011	0.714008
ENSG00000080815	1	1	1	1	1	9.77335	9.77138	9.80041	9.86011	9.90632	0.266375	0.267849	0.288766	0.290154	0.085	0.903	0.088	0.085	0.903	0.088	0.537685	0.045414	0.532744
ENSG00000080819	1	1	1	1	1	8.49701	8.46731	8.43331	8.50721	8.4816	0.266137	0.266306	0.267901	0.267935	0.031	0.129	0.026	0.031	0.129	0.026	0.690883	0.476383	0.710337
ENSG00000080822	1	1	1	1	1	8.94228	8.95719	8.96156	8.88839	8.84682	0.273342	0.27329	0.250881	0.250293	0.031	0.956	0.047	-0.031	-0.956	-0.047	0.690883	0.0274196	0.631128
ENSG00000080823	1	1	1	1	1	5.31841	5.33781	5.37985	5.33718	5.31059	0.271991	0.272049	0.268959	0.267719	0.023	0.262	0.104	0.023	-0.262	-0.104	0.721143	0.362809	0.508628
ENSG00000080824	1	1	1	1	1	13.8547	13.8237	13.8379	13.9703	13.9399	0.265581	0.268512	0.291863	0.290515	0.124	0.79	0.076	0.124	0.79	-0.076	0.482495	0.0837015	0.554186
ENSG00000080839	1	1	1	1	1	10.1037	10.0868	10.0841	10.1755	10.2376	0.26464	0.264778	0.295573	0.297386	0.035	0.962	0.089	0.035	0.962	0.089	0.675568	0.0247958	0.531196
ENSG00000080845	1	1	1	1	1	6.69364	6.69455	6.69172	6.69454	6.71947	0.269803	0.269824	0.269951	0.27188	0.009	0.034	0.288	0.009	0.034	0.288	0.769479	0.679382	0.345395
ENSG00000080854	1	1	1	1	1	1.16641	1.16548	1.15753	1.15229	1.1522	0.26867	0.268411	0.268352	0.26835	0.103	0.031	0.003	-0.103	-0.031	-0.003	0.510045	0.690883	0.79088
ENSG00000080986	1	1	1	1	1	9.309	9.27974	9.28854	9.44995	9.52632	0.263391	0.2636	0.315236	0.316664	0.04	0.978	0.068	0.04	0.978	0.068	0.655872	0.0159974	0.571307
ENSG00000081014	1	1	1	1	1	10.3497	10.343	10.3909	10.4693	10.4592	0.26233	0.273989	0.284362	0.284167	0.486	0.512	0.033	0.486	0.512	-0.033	0.23055	0.217587	0.683203
ENSG00000081019	1	1	1	1	1	8.43688	8.43017	8.43346	8.46691	8.47173	0.268031	0.268361	0.276419	0.276539	0.055	0.895	0.02	0.055	0.895	0.02	0.605901	0.0483157	0.732295
ENSG00000081026	1	1	1	1	1	9.1756	9.16023	9.17848	9.24558	9.20167	0.271596	0.273183	0.274626	0.274332	0.117	0.11	0.031	0.117	0.11	-0.031	0.491485	0.500848	0.690883
ENSG00000081041	1	1	1	1	1	5.3707	5.35249	5.33557	5.49597	5.75962	0.270411	0.271969	0.297618	0.381211	0.088	0.386	0.744	0.088	0.386	0.744	0.532744	0.282889	0.104114
ENSG00000081051	1	1	1	1	1	3.88529	3.91027	3.95348	3.88512	3.84875	0.278435	0.278688	0.265035	0.262925	0.035	0.738	0.13	0.035	-0.738	-0.13	0.675568	0.107157	0.475261
ENSG00000081052	1	1	1	1	1	9.55163	9.52604	9.55853	9.68891	9.65672	0.266136	0.27191	0.295107	0.293617	0.212	0.749	0.085	0.212	0.749	-0.085	0.400905	0.102303	0.537685
ENSG00000081059	1	1	1	1	1	8.09904	8.13356	8.21265	8.11775	8.01037	0.280508	0.281168	0.265471	0.248887	0.07	0.478	0.431	0.07	-0.478	-0.431	0.56677	0.234297	0.258869
ENSG00000081087	1	1	1	1	1	10.1935	10.1947	10.1958	10.1942	10.2	0.269349	0.269349	0.269352	0.269365	0.006	0.003	0.01	0.006	0.003	0.01	0.779335	0.79088	0.766253
ENSG00000081138	1	1	1	1	1	4.62462	4.60503	4.5476	4.58826	4.65209	0.264601	0.264491	0.266678	0.275615	0.029	0.152	0.413	-0.029	0.152	0.413	0.698919	0.452295	0.268226
ENSG00000081148	1	1	1	1	1	2.03583	2.04355	2.06657	2.05625	2.04435	0.27112	0.271122	0.271095	0.270991	0.002	0.015	0.023	0.002	-0.015	-0.023	0.795894	0.749715	0.721143
ENSG00000081154	1	1	1	1	1	10.7432	10.7438	10.7625	10.7625	10.7145	0.270035	0.270044	0.269925	0.26668	0.01	0.029	0.279	0.01	-0.029	-0.279	0.766253	0.698919	0.351456
ENSG00000081177	1	1	1	1	1	8.10077	8.12942	8.21588	8.18614	8.16057	0.273092	0.273514	0.273226	0.272928	0.038	0.028	0.035	0.038	-0.028	-0.035	0.663904	0.702953	0.675568
ENSG00000081181	1	1	1	1	1	6.67753	6.64786	6.53179	6.55498	6.63884	0.258115	0.257134	0.257632	0.261342	0.051	0.041	0.163	-0.051	0.041	0.163	0.618101	0.652211	0.441988
ENSG00000081189	1	1	1	1	1	8.44362	8.42002	8.3708	8.4035	8.38158	0.266137	0.266078	0.26609	0.266039	0.018	0.011	0.01	-0.018	0.011	-0.01	0.739356	0.762792	0.766253
ENSG00000081237	1	1	1	1	1	1.69178	1.68964	1.68562	1.68697	1.67955	0.268253	0.268248	0.268243	0.268222	0.003	0.004	0.013	-0.003	-0.004	-0.013	0.79088	0.786632	0.756391
ENSG00000081248	1	1	1	1	1	-1.96392	-1.9647	-1.96653	-1.96597	-1.96738	0.268787	0.268786	0.268786	0.268786	0.002	0.002	0.003	-0.002	-0.002	0.003	0.795894	0.795894	0.79088
ENSG00000081277	1	1	1	1	1	4.25081	4.27584	4.32809	4.26279	4.20849	0.276259	0.276558	0.266518	0.260711	0.041	0.502	0.258	0.041	-0.502	-0.258	0.652211	0.223055	0.365593
ENSG00000081307	1	1	1	1	1	9.31155	9.30923	9.32573	9.35923	9.37197	0.267468	0.267876	0.27885	0.27887	0.045	0.97	0.012	0.045	0.97	0.012	0.637678	0.0208608	0.759531
ENSG00000081320	1	1	1	1	1	10.2808	10.276	10.237	10.2327	10.285	0.264301	0.264207	0.26425	0.265306	0.015	0.014	0.096	-0.015	0.014	0.096	0.749715	0.753082	0.52026
ENSG00000081377	1	1	1	1	1	7.47024	7.48046	7.47857	7.42733	7.41029	0.270885	0.270759	0.256738	0.256677	0.023	0.976	0.021	-0.023	-0.976	-0.021	0.721143	0.0172558	0.728651
ENSG00000081386	1	1	1	1	1	7.8239	7.82515	7.87093	7.92979	7.95918	0.263521	0.271156	0.286258	0.28666	0.344	0.695	0.044	0.344	0.695	0.044	0.309176	0.126627	0.640947
ENSG00000081479	1	1	1	1	1	-0.239738	-0.236331	-0.233092	-0.246992	-0.255844	0.269416	0.269381	0.266854	0.266419	0.012	0.585	0.1	-0.012	-0.585	-0.1	0.759531	0.182467	0.514152
ENSG00000081665	1	1	1	1	1	4.16578	4.16844	4.16467	4.1675	4.21328	0.269983	0.270021	0.270231	0.276649	0.017	0.037	0.489	0.017	0.037	0.489	0.743011	0.667783	0.229496
ENSG00000081692	1	1	1	1	1	9.43165	9.42321	9.36809	9.35525	9.39402	0.265982	0.265481	0.265447	0.265725	0.049	0.013	0.037	-0.049	-0.013	0.037	0.624685	0.756391	0.667783
ENSG00000081721	1	1	1	1	1	9.33838	9.33169	9.30941	9.345	9.42944	0.267113	0.267103	0.269985	0.291308	0.034	0.15	0.74	-0.034	0.15	0.74	0.679382	0.454396	0.10623
ENSG00000081760	1	1	1	1	1	9.66136	9.6597	9.65532	9.67102	9.70593	0.269466	0.269523	0.271065	0.278608	0.017	0.175	0.625	0.017	0.175	0.625	0.743011	0.430492	0.162104
ENSG00000081791	1	1	1	1	1	9.18551	9.18927	9.18524	9.17503	9.20014	0.269391	0.269388	0.269391	0.269561	0.011	0.004	0.031	-0.011	0.004	0.031	0.762792	0.786632	0.690883
ENSG00000081800	1	1	1	1	1	-1.72961	-1.73059	-1.72607	-1.71964	-1.72674	0.269365	0.269373	0.269374	0.269373	0.005	0.001	0.003	0.005	0.001	-0.003	0.782914	0.801876	0.79088
ENSG00000081803	1	1	1	1	1	8.61425	8.60192	8.59207	8.63309	8.63627	0.26605	0.266129	0.273353	0.273433	0.023	0.79	0.03	0.023	0.79	0.03	0.721143	0.0837015	0.6949
ENSG00000081818	1	1	1	1	1	0.724748	0.728765	0.725065	0.700691	0.691821	0.269871	0.269725	0.262179	0.26208	0.026	0.95	0.027	-0.026	-0.95	-0.027	0.710337	0.0300178	0.706592
ENSG00000081853	1	1	1	1	1	-0.748102	-0.748329	-0.749334	-0.746684	-0.739464	0.269408	0.269413	0.269441	0.269574	0.003	0.019	0.059	0.003	0.019	0.059	0.79088	0.735789	0.593458
ENSG00000081870	1	1	1	1	1	8.51846	8.52831	8.4549	8.32466	8.31086	0.278242	0.266938	0.23958	0.239535	0.297	0.778	0.051	-0.297	-0.778	-0.051	0.339221	0.0887649	0.618101
ENSG00000081913	1	1	1	1	1	7.86506	7.86766	7.9264	7.94432	7.84702	0.276376	0.276706	0.276789	0.272678	0.033	0.032	0.185	0.033	0.032	-0.185	0.683203	0.686873	0.422072
ENSG00000081923	1	1	1	1	1	7.77478	7.78363	7.85479	7.88165	7.83628	0.269904	0.272356	0.272447	0.272228	0.153	0.022	0.035	0.153	0.022	-0.035	0.45138	0.725057	0.675568
ENSG00000081985	1	1	1	1	1	1.33702	1.3363	1.3292	1.33026	1.34597	0.268806	0.268807	0.268815	0.269198	0.003	0.006	0.087	0.003	0.006	0.087	0.79088	0.779335	0.534598
ENSG00000082014	1	1	1	1	1	7.94825	7.95079	7.97394	7.95503	7.86689	0.27022	0.27011	0.268785	0.252394	0.038	0.095	0.687	-0.038	-0.095	-0.687	0.663904	0.521725	0.129998
ENSG00000082068	1	1	1	1	1	10.7361	10.725	10.7091	10.7631	10.8294	0.266136	0.266219	0.277295	0.289328	0.025	0.539	0.45	0.025	0.539	0.45	0.714008	0.203812	0.248166
ENSG00000082126	1	1	1	1	1	1.85114	1.85824	1.85592	1.82246	1.81894	0.269989	0.269889	0.262032	0.26201	0.019	0.967	0.018	-0.019	-0.967	-0.018	0.735789	0.0223746	0.739356
ENSG00000082146	1	1	1	1	1	9.25021	9.24788	9.1829	9.09852	9.04888	0.2752	0.268456	0.244458	0.244014	0.221	0.826	0.049	-0.221	-0.826	-0.049	0.393519	0.0703202	0.624685
ENSG00000082153	1	1	1	1	1	14.0284	14.032	14.0482	14.0476	14.0367	0.270351	0.270358	0.270353	0.270304	0.008	0.003	0.019	0.008	-0.003	-0.019	0.772693	0.79088	0.735789
ENSG00000082175	1	1	1	1	1	-1.73035	-1.73102	-1.72589	-1.71985	-1.72636	0.269293	0.269306	0.269308	0.269312	0.008	0.004	0.006	0.008	0.004	0.006	0.772693	0.786632	0.779335
ENSG00000082196	1	1	1	1	1	3.13723	3.15143	3.18225	3.14943	3.12583	0.271012	0.271048	0.268802	0.267631	0.013	0.239	0.125	0.013	-0.239	-0.125	0.756391	0.379805	0.481347
ENSG00000082212	1	1	1	1	1	9.30683	9.29725	9.31111	9.40164	9.49006	0.268371	0.269068	0.299301	0.307468	0.053	0.819	0.224	0.053	0.819	0.224	0.611681	0.0728732	0.3911
ENSG00000082213	1	1	1	1	1	10.9421	10.9301	10.9316	11.0041	11.0578	0.266348	0.266775	0.290253	0.292736	0.038	0.903	0.1	0.038	0.903	0.1	0.663904	0.045414	0.514152
ENSG00000082258	1	1	1	1	1	9.33107	9.31807	9.32147	9.38957	9.41589	0.266733	0.26681	0.28676	0.286907	0.022	0.987	0.03	0.022	0.987	0.03	0.725057	0.00925	0.6949
ENSG00000082269	1	1	1	1	1	8.99001	8.97139	8.88299	8.90322	9.01516	0.260007	0.259419	0.260354	0.271791	0.047	0.07	0.371	-0.047	0.07	0.371	0.631128	0.56677	0.292199
ENSG00000082293	1	1	1	1	1	0.873273	0.878609	0.893862	0.893419	0.904002	0.269081	0.269323	0.26935	0.269457	0.063	0.012	0.032	0.063	0.012	0.032	0.583153	0.759531	0.686873
ENSG00000082397	1	1	1	1	1	0.239032	0.239439	0.247728	0.249774	0.235234	0.269863	0.269866	0.269864	0.269772	0.002	0.002	0.03	0.002	-0.002	-0.03	0.795894	0.795894	0.6949
ENSG00000082438	1	1	1	1	1	7.29119	7.28286	7.26702	7.29449	7.32253	0.266347	0.266403	0.27075	0.274103	0.02	0.465	0.313	0.02	0.465	0.313	0.732295	0.240768	0.328035
ENSG00000082458	1	1	1	1	1	9.8128	9.80879	9.76863	9.77023	9.84849	0.265158	0.265061	0.265295	0.272688	0.024	0.039	0.364	-0.024	0.039	0.364	0.717667	0.659881	0.296008
ENSG00000082482	1	1	1	1	1	5.72599	5.74089	5.81913	5.78829	5.64012	0.276911	0.277701	0.275427	0.250154	0.057	0.116	0.628	0.057	-0.116	-0.628	0.599715	0.492915	0.160517
ENSG00000082497	1	1	1	1	1	1.57767	1.57308	1.5768	1.61663	1.65855	0.269161	0.269304	0.281331	0.284939	0.032	0.781	0.225	0.032	0.781	0.225	0.686873	0.0877653	0.390349
ENSG00000082512	1	1	1	1	1	8.41301	8.4141	8.45873	8.48149	8.42137	0.274667	0.275006	0.275042	0.274122	0.033	0.009	0.082	0.033	0.009	-0.082	0.683203	0.769479	0.543449
ENSG00000082515	1	1	1	1	1	9.13169	9.1318	9.06637	9.0066	9.04589	0.274462	0.263844	0.262935	0.263177	0.522	0.077	0.036	-0.522	-0.077	0.036	0.213518	0.552118	0.671675
ENSG00000082516	1	1	1	1	1	10.1152	10.0755	10.0543	10.2079	10.2424	0.257708	0.257911	0.29868	0.298778	0.049	0.979	0.043	0.049	0.979	0.043	0.624685	0.0153519	0.645009
ENSG00000082556	1	1	1	1	1	1.82304	1.82364	1.80036	1.7746	1.78308	0.271142	0.26662	0.265634	0.265632	0.54	0.151	0.016	-0.54	-0.151	-0.016	0.203437	0.453208	0.746456
ENSG00000082641	1	1	1	1	1	10.6542	10.6448	10.6771	10.797	10.9079	0.267229	0.268772	0.309876	0.318662	0.084	0.853	0.201	0.084	0.853	0.201	0.539486	0.0609198	0.409393
ENSG00000082684	1	1	1	1	1	-1.96762	-1.96749	-1.9677	-1.96696	-1.96314	0.269275	0.269275	0.269276	0.269283	0	0.001	0.006	0	0.001	0.006	0.807521	0.801876	0.779335
ENSG00000082701	1	1	1	1	1	10.6145	10.6158	10.6267	10.6103	10.5504	0.268854	0.268744	0.267593	0.255809	0.022	0.105	0.678	-0.022	-0.105	-0.678	0.725057	0.507485	0.134172
ENSG00000082781	1	1	1	1	1	10.5516	10.5558	10.599	10.6422	10.6697	0.263385	0.271782	0.281741	0.282172	0.427	0.585	0.042	0.427	0.585	0.042	0.261168	0.182467	0.648635
ENSG00000082805	1	1	1	1	1	9.62639	9.6172	9.6759	9.75219	9.67912	0.268844	0.272494	0.273475	0.272824	0.181	0.073	0.048	0.181	0.073	-0.048	0.425193	0.560587	0.627772
ENSG00000082898	1	1	1	1	1	12.7696	12.7499	12.7575	12.8652	12.9096	0.265393	0.265681	0.298468	0.298752	0.035	0.986	0.043	0.035	0.986	0.043	0.675568	0.01015	0.645009
ENSG00000082996	1	1	1	1	1	10.3396	10.3579	10.3824	10.3432	10.3638	0.269971	0.269955	0.269877	0.269898	0.009	0.013	0.01	-0.009	-0.013	0.01	0.769479	0.756391	0.766253
ENSG00000083067	1	1	1	1	1	3.41882	3.44256	3.45786	3.38158	3.39288	0.273824	0.273403	0.262975	0.263086	0.058	0.664	0.035	-0.058	-0.664	0.035	0.596701	0.141687	0.675568
ENSG00000083093	1	1	1	1	1	9.56209	9.56943	9.60858	9.61564	9.59704	0.269861	0.270324	0.270326	0.270296	0.065	0.008	0.011	0.065	0.008	-0.011	0.577976	0.772693	0.762792
ENSG00000083097	1	1	1	1	1	8.03158	8.00894	7.99905	8.08328	8.08798	0.263197	0.26355	0.282882	0.282789	0.041	0.954	0.035	0.041	0.954	-0.035	0.652211	0.0284058	0.675568
ENSG00000083099	1	1	1	1	1	9.79257	9.80414	9.78938	9.73089	9.74683	0.26898	0.266763	0.25942	0.259538	0.17	0.607	0.032	-0.17	-0.607	0.032	0.435647	0.171092	0.686873
ENSG00000083123	1	1	1	1	1	8.86021	8.8638	8.84584	8.81949	8.84239	0.26804	0.267444	0.267399	0.267408	0.088	0.015	0.009	-0.088	-0.015	0.009	0.532744	0.749715	0.769479
ENSG00000083168	1	1	1	1	1	9.92045	9.91674	9.95461	10.0048	9.98346	0.265251	0.273386	0.275669	0.275553	0.527	0.21	0.028	0.527	0.21	-0.028	0.210472	0.402291	0.702953
ENSG00000083223	1	1	1	1	1	8.90655	8.90708	8.9565	8.99146	8.94247	0.270755	0.271993	0.272155	0.271862	0.104	0.02	0.033	0.104	0.02	-0.033	0.508628	0.732295	0.683203
ENSG00000083290	1	1	1	1	1	7.73427	7.74678	7.79234	7.7529	7.65236	0.272815	0.272895	0.269186	0.251143	0.055	0.174	0.611	0.055	-0.174	-0.611	0.605901	0.431427	0.168793
ENSG00000083312	1	1	1	1	1	13.4963	13.465	13.4714	13.6561	13.7768	0.262952	0.263785	0.324511	0.330019	0.081	0.942	0.135	0.081	0.942	0.135	0.545247	0.0325417	0.470212
ENSG00000083444	1	1	1	1	1	10.7025	10.6839	10.6621	10.7248	10.7512	0.261983	0.26203	0.277798	0.278615	0.028	0.911	0.066	0.028	0.911	0.066	0.702953	0.0424592	0.575891
ENSG00000083454	1	1	1	1	1	7.89784	7.88327	7.84326	7.86465	7.88208	0.265659	0.265572	0.265765	0.266003	0.014	0.032	0.037	-0.014	0.032	0.037	0.753082	0.686873	0.667783
ENSG00000083457	1	1	1	1	1	9.76532	9.77794	9.77208	9.71354	9.71452	0.27062	0.269881	0.257026	0.257176	0.067	0.912	0.031	-0.067	-0.912	0.031	0.573148	0.0421682	0.690883
ENSG00000083520	1	1	1	1	1	10.9324	10.9207	10.9572	11.0473	11.0469	0.265122	0.269869	0.290541	0.290525	0.203	0.833	0.035	0.203	0.833	-0.035	0.407802	0.0679142	0.675568
ENSG00000083535	1	1	1	1	1	9.15607	9.15021	9.16087	9.2153	9.26071	0.268441	0.268589	0.287007	0.289584	0.025	0.879	0.143	0.025	0.879	0.143	0.714008	0.0532624	0.461868
ENSG00000083544	1	1	1	1	1	8.87718	8.89326	8.9284	8.89693	8.88407	0.271237	0.271286	0.270541	0.270294	0.015	0.11	0.037	0.015	-0.11	-0.037	0.749715	0.500848	0.667783
ENSG00000083635	1	1	1	1	1	7.08918	7.11573	7.2371	7.26212	7.25204	0.254758	0.272766	0.27294	0.272975	0.682	0.046	0.04	0.682	0.046	0.04	0.132218	0.634375	0.655872
ENSG00000083642	1	1	1	1	1	9.66932	9.65771	9.72289	9.82469	9.77191	0.262942	0.277361	0.281947	0.281259	0.517	0.218	0.051	0.517	0.218	-0.051	0.215547	0.395984	0.618101
ENSG00000083720	1	1	1	1	1	12.8844	12.868	12.8691	12.9611	13.0186	0.265087	0.265364	0.29539	0.296858	0.033	0.954	0.075	0.033	0.954	0.075	0.683203	0.0284058	0.556272
ENSG00000083750	1	1	1	1	1	6.79486	6.79626	6.85162	6.89442	6.85708	0.266485	0.271406	0.271874	0.271738	0.308	0.051	0.023	0.308	0.051	-0.023	0.331785	0.618101	0.721143
ENSG00000083782	1	1	1	1	1	-1.48823	-1.48846	-1.48517	-1.48198	-1.48575	0.269116	0.26912	0.26912	0.269118	0.005	0.002	0.002	0.005	0.002	-0.002	0.782914	0.795894	0.795894
ENSG00000083799	1	1	1	1	1	10.2708	10.2595	10.2558	10.3152	10.3575	0.266278	0.266381	0.285045	0.286884	0.031	0.913	0.099	0.031	0.913	0.099	0.690883	0.0418025	0.515712
ENSG00000083807	1	1	1	1	1	8.33459	8.34826	8.31528	8.20202	8.15424	0.272133	0.271273	0.238143	0.237704	0.059	0.971	0.053	-0.059	-0.971	-0.053	0.593458	0.0201541	0.611681
ENSG00000083812	1	1	1	1	1	7.71397	7.71473	7.77141	7.81787	7.77927	0.265261	0.271642	0.272176	0.27204	0.366	0.052	0.027	0.366	0.052	-0.027	0.294948	0.614827	0.706592
ENSG00000083814	1	1	1	1	1	5.58825	5.55934	5.5092	5.5944	5.65228	0.257696	0.257517	0.276054	0.281563	0.039	0.729	0.216	-0.039	0.729	0.216	0.659881	0.111655	0.397696
ENSG00000083817	1	1	1	1	1	6.75784	6.74904	6.66476	6.6506	6.7665	0.259098	0.258275	0.258396	0.264136	0.058	0.033	0.215	-0.058	0.033	0.215	0.596701	0.683203	0.398521
ENSG00000083828	1	1	1	1	1	7.97498	7.98325	8.0072	8.00575	8.01933	0.268932	0.269517	0.269573	0.269746	0.095	0.018	0.039	0.095	0.018	0.039	0.521725	0.739356	0.659881
ENSG00000083838	1	1	1	1	1	5.86185	5.86347	5.84067	5.84743	5.94728	0.268351	0.268277	0.269001	0.286643	0.022	0.069	0.644	-0.022	0.069	0.644	0.725057	0.56928	0.151809
ENSG00000083844	1	1	1	1	1	8.28706	8.27	8.2424	8.27613	8.26278	0.267012	0.267016	0.267097	0.267106	0.01	0.021	0.01	0.01	0.021	0.01	0.766253	0.728651	0.766253
ENSG00000083845	1	1	1	1	1	14.4885	14.5063	14.4851	14.3844	14.3769	0.270606	0.26957	0.245511	0.24566	0.063	0.962	0.033	-0.063	-0.962	0.033	0.583153	0.0247958	0.683203
ENSG00000083857	1	1	1	1	1	13.2693	13.2674	13.2959	13.3372	13.3381	0.265259	0.271947	0.277967	0.27798	0.468	0.502	0.017	0.468	0.502	0.017	0.239199	0.223055	0.743011
ENSG00000083896	1	1	1	1	1	9.94074	9.91854	9.9231	10.0289	10.0509	0.26488	0.265191	0.294299	0.294147	0.035	0.995	0.036	0.035	0.995	-0.036	0.675568	0.00266667	0.671675
ENSG00000083937	1	1	1	1	1	10.2395	10.2412	10.2442	10.2397	10.2366	0.269054	0.269051	0.26903	0.269023	0.005	0.015	0.005	-0.005	-0.015	-0.005	0.782914	0.749715	0.782914
ENSG00000084070	1	1	1	1	1	7.21682	7.20855	7.22281	7.26102	7.22984	0.270864	0.271424	0.271613	0.271581	0.065	0.034	0.011	0.065	0.034	-0.011	0.577976	0.679382	0.762792
ENSG00000084072	1	1	1	1	1	9.54575	9.53642	9.50234	9.53306	9.61164	0.266594	0.266492	0.268339	0.286276	0.031	0.134	0.697	-0.031	0.134	0.697	0.690883	0.471251	0.125917
ENSG00000084073	1	1	1	1	1	11.6117	11.6031	11.6243	11.7095	11.7737	0.267292	0.267971	0.297653	0.299781	0.05	0.938	0.094	0.05	0.938	0.094	0.621201	0.0338315	0.523367
ENSG00000084090	1	1	1	1	1	12.9144	12.9261	12.9306	12.8765	12.8488	0.272267	0.272171	0.256571	0.256129	0.018	0.962	0.047	-0.018	-0.962	-0.047	0.739356	0.0247958	0.631128
ENSG00000084092	1	1	1	1	1	9.20174	9.19656	9.18114	9.21268	9.28283	0.268315	0.268438	0.271224	0.287582	0.02	0.169	0.669	0.02	0.169	0.669	0.732295	0.436465	0.138855
ENSG00000084093	1	1	1	1	1	10.3877	10.369	10.414	10.5576	10.5951	0.265081	0.26692	0.310938	0.310851	0.077	0.973	0.045	0.077	0.973	-0.045	0.552118	0.0189675	0.637678
ENSG00000084110	1	1	1	1	1	0.223293	0.222069	0.217459	0.219775	0.226153	0.268816	0.268814	0.268816	0.268854	0.006	0.005	0.021	-0.006	0.005	0.021	0.779335	0.782914	0.728651
ENSG00000084112	1	1	1	1	1	9.43697	9.44186	9.50749	9.5179	9.40557	0.276744	0.277048	0.276771	0.270065	0.037	0.035	0.27	0.037	-0.035	-0.27	0.667783	0.675568	0.356833
ENSG00000084207	1	1	1	1	1	13.1801	13.1992	13.1767	13.0672	13.0554	0.271128	0.269328	0.243087	0.243164	0.081	0.95	0.027	-0.081	-0.95	0.027	0.545247	0.0300178	0.706592
ENSG00000084234	1	1	1	1	1	10.663	10.6408	10.6478	10.7697	10.825	0.264016	0.264451	0.302988	0.303962	0.046	0.972	0.054	0.046	0.972	0.054	0.634375	0.0195378	0.608712
ENSG00000084444	1	1	1	1	1	7.35636	7.358	7.3736	7.39131	7.40803	0.267793	0.269379	0.274435	0.275259	0.215	0.66	0.11	0.215	0.66	0.11	0.398521	0.143762	0.500848
ENSG00000084453	1	1	1	1	1	5.06156	5.05031	5.01766	5.01877	4.99836	0.268873	0.267935	0.2678	0.267429	0.119	0.033	0.059	-0.119	-0.033	-0.059	0.489181	0.683203	0.593458
ENSG00000084463	1	1	1	1	1	9.94976	9.97024	10.0497	10.0286	9.96002	0.277081	0.277439	0.277006	0.273545	0.032	0.049	0.18	0.032	-0.049	-0.18	0.686873	0.624685	0.426247
ENSG00000084623	1	1	1	1	1	12.752	12.75	12.7048	12.6848	12.7442	0.263315	0.263045	0.263042	0.263845	0.035	0.017	0.07	-0.035	-0.017	0.07	0.675568	0.743011	0.56677
ENSG00000084628	1	1	1	1	1	2.12992	2.1292	2.10539	2.08567	2.09717	0.269881	0.267648	0.267501	0.267482	0.294	0.034	0.012	-0.294	-0.034	-0.012	0.341504	0.679382	0.759531
ENSG00000084636	1	1	1	1	1	7.23833	7.23122	7.21919	7.26908	7.35549	0.268808	0.268893	0.275293	0.297994	0.028	0.279	0.718	0.028	0.279	0.718	0.702953	0.351456	0.116065
ENSG00000084652	1	1	1	1	1	11.0605	11.0413	11.0139	11.0939	11.1753	0.263174	0.263176	0.282436	0.294033	0.036	0.652	0.354	0.036	0.652	0.354	0.671675	0.148174	0.302212
ENSG00000084674	1	1	1	1	1	0.898527	0.908149	0.933023	0.918782	0.91151	0.270435	0.270431	0.270365	0.270317	0.008	0.022	0.015	-0.008	-0.022	-0.015	0.772693	0.725057	0.749715
ENSG00000084676	1	1	1	1	1	8.14032	8.15233	8.22446	8.24265	8.20574	0.269582	0.271675	0.271733	0.271532	0.147	0.019	0.032	0.147	0.019	-0.032	0.457764	0.735789	0.686873
ENSG00000084693	1	1	1	1	1	10.4238	10.4302	10.3876	10.3126	10.3133	0.274614	0.265296	0.253301	0.253342	0.396	0.633	0.033	-0.396	-0.633	0.033	0.277033	0.157916	0.683203
ENSG00000084710	1	1	1	1	1	2.98019	2.99388	2.96425	2.87905	2.89256	0.272127	0.266829	0.252811	0.253079	0.254	0.727	0.028	-0.254	-0.727	0.028	0.368635	0.112614	0.702953
ENSG00000084731	1	1	1	1	1	7.44619	7.44251	7.39868	7.34161	7.28564	0.272676	0.269171	0.251215	0.248561	0.152	0.794	0.143	-0.152	-0.794	-0.143	0.452295	0.0821768	0.461868
ENSG00000084733	1	1	1	1	1	11.7056	11.7003	11.68	11.6768	11.6718	0.269431	0.26857	0.26852	0.268493	0.168	0.02	0.014	-0.168	-0.02	-0.014	0.437438	0.732295	0.753082
ENSG00000084734	1	1	1	1	1	-1.21902	-1.21869	-1.2227	-1.22731	-1.22396	0.268757	0.268741	0.268736	0.268736	0.011	0.004	0	-0.011	-0.004	0	0.762792	0.786632	0.807521
ENSG00000084754	1	1	1	1	1	11.2775	11.2624	11.257	11.359	11.4738	0.267542	0.26803	0.294155	0.313484	0.065	0.633	0.409	0.065	0.633	0.409	0.577976	0.157916	0.270184
ENSG00000084764	1	1	1	1	1	5.49288	5.49611	5.50528	5.51387	5.54285	0.269761	0.26989	0.27067	0.276485	0.027	0.119	0.596	0.027	0.119	0.596	0.706592	0.489181	0.176857
ENSG00000084774	1	1	1	1	1	10.2087	10.1847	10.2882	10.4957	10.4691	0.256453	0.276059	0.315433	0.313589	0.368	0.7	0.099	0.368	0.7	-0.099	0.294121	0.124296	0.515712
ENSG00000085063	1	1	1	1	1	13.6383	13.658	13.687	13.6085	13.5326	0.276204	0.276328	0.257362	0.249351	0.039	0.706	0.306	0.039	-0.706	-0.306	0.659881	0.12132	0.333082
ENSG00000085117	1	1	1	1	1	8.35171	8.33585	8.30685	8.33926	8.33912	0.266346	0.266358	0.266688	0.266737	0.016	0.059	0.012	0.016	0.059	0.012	0.746456	0.593458	0.759531
ENSG00000085185	1	1	1	1	1	5.58456	5.58039	5.5514	5.55246	5.59535	0.266082	0.26603	0.266094	0.267471	0.019	0.021	0.138	-0.019	0.021	0.138	0.735789	0.728651	0.467371
ENSG00000085224	1	1	1	1	1	11.463	11.4151	11.3958	11.6185	11.7361	0.255288	0.255983	0.32647	0.330833	0.078	0.952	0.122	0.078	0.952	0.122	0.550255	0.0292667	0.484987
ENSG00000085231	1	1	1	1	1	11.458	11.4637	11.4534	11.4166	11.413	0.269475	0.269004	0.260096	0.260081	0.048	0.933	0.01	-0.048	-0.933	-0.01	0.627772	0.0356711	0.766253
ENSG00000085274	1	1	1	1	1	9.20168	9.19643	9.19403	9.23518	9.29116	0.26886	0.269092	0.278141	0.288368	0.033	0.519	0.45	0.033	0.519	0.45	0.683203	0.214768	0.248166
ENSG00000085276	1	1	1	1	1	9.22037	9.1999	9.16028	9.19599	9.18661	0.266086	0.266056	0.266146	0.266195	0.014	0.021	0.015	-0.014	0.021	0.015	0.753082	0.728651	0.749715
ENSG00000085365	1	1	1	1	1	10.7905	10.7888	10.7972	10.8137	10.8134	0.26839	0.2695	0.272098	0.272115	0.242	0.618	0.011	0.242	0.618	0.011	0.377415	0.165551	0.762792
ENSG00000085377	1	1	1	1	1	8.63654	8.61551	8.67482	8.82115	8.79944	0.262762	0.273474	0.300053	0.299121	0.298	0.73	0.068	0.298	0.73	-0.068	0.338531	0.111059	0.571307
ENSG00000085382	1	1	1	1	1	7.86793	7.8692	7.86889	7.84442	7.79672	0.267644	0.267475	0.263609	0.25403	0.03	0.318	0.603	-0.03	-0.318	-0.603	0.6949	0.324968	0.173284
ENSG00000085415	1	1	1	1	1	10.3652	10.3702	10.4253	10.4567	10.4295	0.265318	0.271314	0.271531	0.271458	0.416	0.034	0.022	0.416	0.034	-0.022	0.266876	0.679382	0.725057
ENSG00000085433	1	1	1	1	1	8.44903	8.44101	8.43806	8.48732	8.53641	0.267059	0.267186	0.28182	0.286702	0.031	0.769	0.232	0.031	0.769	0.232	0.690883	0.092847	0.38465
ENSG00000085449	1	1	1	1	1	11.2716	11.2738	11.2753	11.2691	11.2718	0.269011	0.269006	0.269005	0.269003	0.006	0.001	0.002	-0.006	-0.001	-0.002	0.779335	0.801876	0.795894
ENSG00000085465	1	1	1	1	1	1.85905	1.84955	1.81311	1.82278	1.85329	0.265148	0.265108	0.26521	0.265829	0.016	0.023	0.079	-0.016	0.023	0.079	0.746456	0.721143	0.54851
ENSG00000085491	1	1	1	1	1	10.9977	10.9906	10.9951	11.0428	11.0758	0.267667	0.268268	0.28312	0.284566	0.051	0.886	0.097	0.051	0.886	0.097	0.618101	0.051105	0.518662
ENSG00000085511	1	1	1	1	1	10.3241	10.334	10.3819	10.3819	10.3473	0.272511	0.272667	0.27261	0.27228	0.025	0.013	0.041	0.025	-0.013	-0.041	0.714008	0.756391	0.652211
ENSG00000085514	1	1	1	1	1	-1.27685	-1.27676	-1.27273	-1.26982	-1.27318	0.269053	0.269057	0.269056	0.269056	0.006	0.001	0.002	0.006	-0.001	0.002	0.779335	0.801876	0.795894
ENSG00000085552	1	1	1	1	1	0.452451	0.454654	0.461492	0.459818	0.458855	0.269061	0.269065	0.269066	0.269066	0.007	0.003	0.002	0.007	0.003	0.002	0.776003	0.79088	0.795894
ENSG00000085563	1	1	1	1	1	5.95853	5.94608	5.9086	5.94672	6.02108	0.266151	0.266139	0.268831	0.286494	0.029	0.166	0.69	-0.029	0.166	0.69	0.698919	0.439249	0.128531
ENSG00000085644	1	1	1	1	1	6.83087	6.82555	6.79596	6.78176	6.77574	0.274063	0.266152	0.265778	0.265741	0.831	0.071	0.01	-0.831	-0.071	-0.01	0.0687778	0.564616	0.766253
ENSG00000085662	1	1	1	1	1	11.387	11.3908	11.3829	11.3511	11.3331	0.269516	0.26949	0.259302	0.259168	0.015	0.987	0.023	-0.015	-0.987	-0.023	0.749715	0.00925	0.721143
ENSG00000085719	1	1	1	1	1	10.7484	10.7328	10.7511	10.8499	10.8839	0.266884	0.267258	0.297679	0.298024	0.036	0.979	0.049	0.036	0.979	0.049	0.671675	0.0153519	0.624685
ENSG00000085721	1	1	1	1	1	10.6482	10.6372	10.7005	10.8393	10.892	0.263929	0.266556	0.310622	0.311337	0.086	0.953	0.068	0.086	0.953	0.068	0.536126	0.0288585	0.571307
ENSG00000085733	1	1	1	1	1	12.8419	12.8294	12.8142	12.8705	12.926	0.264777	0.264837	0.279877	0.286536	0.024	0.73	0.28	0.024	0.73	0.28	0.717667	0.111059	0.350748
ENSG00000085741	1	1	1	1	1	5.2715	5.26924	5.25653	5.27649	5.33998	0.268361	0.268475	0.269824	0.285108	0.029	0.113	0.736	0.029	0.113	0.736	0.698919	0.496918	0.108215
ENSG00000085760	1	1	1	1	1	9.97295	9.96509	9.96559	10.0199	10.0735	0.267877	0.26803	0.284319	0.290125	0.032	0.767	0.251	0.032	0.767	0.251	0.686873	0.0938893	0.371328
ENSG00000085788	1	1	1	1	1	9.88314	9.90055	9.95004	9.90216	9.82023	0.273636	0.273714	0.268483	0.252851	0.039	0.249	0.608	0.039	-0.249	-0.608	0.659881	0.372729	0.17062
ENSG00000085831	1	1	1	1	1	6.37632	6.37543	6.31366	6.27581	6.3495	0.264163	0.263187	0.263156	0.263926	0.074	0.022	0.057	-0.074	-0.022	0.057	0.558323	0.725057	0.599715
ENSG00000085832	1	1	1	1	1	10.5434	10.5341	10.5106	10.5604	10.6565	0.266854	0.267051	0.272255	0.297654	0.043	0.226	0.739	0.043	0.226	0.739	0.645009	0.389481	0.106528
ENSG00000085840	1	1	1	1	1	9.88885	9.86921	9.83576	9.89184	9.9249	0.261023	0.260859	0.273008	0.275144	0.034	0.727	0.143	-0.034	0.727	0.143	0.679382	0.112614	0.461868
ENSG00000085871	1	1	1	1	1	9.02877	9.03647	9.01561	8.95362	8.93788	0.270811	0.269616	0.252763	0.252702	0.078	0.941	0.016	-0.078	-0.941	-0.016	0.550255	0.0329537	0.746456
ENSG00000085872	1	1	1	1	1	6.90763	6.92129	6.96663	6.93088	6.85223	0.272593	0.272699	0.270628	0.255782	0.025	0.128	0.612	0.025	-0.128	-0.612	0.714008	0.477405	0.168522
ENSG00000085978	1	1	1	1	1	9.87256	9.87262	9.87739	9.8902	9.90939	0.269301	0.269476	0.272275	0.275319	0.035	0.448	0.413	0.035	0.448	0.413	0.675568	0.249257	0.268226
ENSG00000085982	1	1	1	1	1	9.69678	9.71249	9.72399	9.66029	9.63037	0.274676	0.274623	0.256175	0.255599	0.032	0.957	0.051	-0.032	-0.957	-0.051	0.686873	0.0269826	0.618101
ENSG00000085998	1	1	1	1	1	10.5758	10.5869	10.5944	10.5448	10.5148	0.273014	0.272997	0.257815	0.257328	0.019	0.961	0.046	-0.019	-0.961	-0.046	0.735789	0.025214	0.634375
ENSG00000085999	1	1	1	1	1	7.74274	7.75971	7.77779	7.73108	7.73827	0.272408	0.272289	0.26925	0.269233	0.024	0.329	0.024	-0.024	-0.329	-0.024	0.717667	0.317638	0.717667
ENSG00000086015	1	1	1	1	1	9.00229	9.02494	9.08769	9.03526	8.95824	0.274266	0.274397	0.269746	0.257116	0.03	0.234	0.511	0.03	-0.234	-0.511	0.6949	0.383186	0.218098
ENSG00000086061	1	1	1	1	1	12.8377	12.8276	12.8324	12.871	12.8501	0.270315	0.270719	0.271433	0.271362	0.059	0.093	0.02	0.059	0.093	-0.02	0.593458	0.524999	0.732295
ENSG00000086062	1	1	1	1	1	12.2169	12.2357	12.3091	12.2732	12.1665	0.275181	0.275899	0.27409	0.257981	0.053	0.094	0.538	0.053	-0.094	-0.538	0.611681	0.523367	0.204561
ENSG00000086065	1	1	1	1	1	11.0303	11.0267	11.0052	10.997	10.9999	0.269878	0.268189	0.26817	0.268154	0.294	0.008	0.006	-0.294	-0.008	-0.006	0.341504	0.772693	0.779335
ENSG00000086102	1	1	1	1	1	10.274	10.2564	10.2365	10.2988	10.3306	0.263127	0.263082	0.279102	0.280117	0.025	0.891	0.072	-0.025	0.891	0.072	0.714008	0.0497882	0.562654
ENSG00000086159	1	1	1	1	1	-1.22963	-1.22958	-1.23109	-1.22481	-1.20399	0.269841	0.269876	0.270168	0.273649	0.013	0.069	0.515	0.013	0.069	0.515	0.756391	0.56928	0.216091
ENSG00000086189	1	1	1	1	1	9.97772	9.97557	9.95059	9.93215	9.93529	0.272319	0.266465	0.265963	0.265949	0.699	0.103	0.008	-0.699	-0.103	-0.008	0.125073	0.510045	0.772693
ENSG00000086200	1	1	1	1	1	9.93429	9.9107	9.93218	10.0748	10.1261	0.26679	0.267445	0.311276	0.311808	0.052	0.974	0.062	0.052	0.974	0.062	0.614827	0.0184652	0.585966
ENSG00000086205	1	1	1	1	1	3.35861	3.3472	3.29272	3.29792	3.34933	0.262943	0.262848	0.262931	0.264109	0.019	0.02	0.102	-0.019	0.02	0.102	0.735789	0.732295	0.511413
ENSG00000086232	1	1	1	1	1	11.7228	11.7365	11.7742	11.7212	11.621	0.274025	0.274096	0.26848	0.246615	0.038	0.253	0.679	0.038	-0.253	-0.679	0.663904	0.369684	0.133521
ENSG00000086288	1	1	1	1	1	2.1733	2.17229	2.18006	2.18145	2.1519	0.269058	0.26905	0.269013	0.267723	0.013	0.014	0.181	-0.013	-0.014	-0.181	0.756391	0.753082	0.425193
ENSG00000086289	1	1	1	1	1	8.84077	8.84459	8.83137	8.78368	8.74137	0.270065	0.269664	0.253787	0.252361	0.028	0.908	0.094	-0.028	-0.908	-0.094	0.702953	0.0437509	0.523367
ENSG00000086300	1	1	1	1	1	5.05914	5.05585	5.00237	4.9518	4.9443	0.278278	0.262548	0.258097	0.257989	0.748	0.269	0.021	-0.748	-0.269	-0.021	0.102566	0.35766	0.728651
ENSG00000086475	1	1	1	1	1	10.8431	10.8571	10.86	10.7938	10.7647	0.273234	0.273051	0.253517	0.253311	0.023	0.979	0.039	-0.023	-0.979	-0.039	0.721143	0.0153519	0.659881
ENSG00000086504	1	1	1	1	1	10.9113	10.9052	10.8621	10.8457	10.8656	0.269939	0.268119	0.2681	0.268162	0.173	0.018	0.012	-0.173	-0.018	0.012	0.432387	0.739356	0.759531
ENSG00000086506	1	1	1	1	1	1.37236	1.37923	1.39627	1.37411	1.34069	0.270236	0.270223	0.268335	0.262729	0.012	0.22	0.486	-0.012	-0.22	-0.486	0.759531	0.394352	0.23055
ENSG00000086544	1	1	1	1	1	7.47671	7.49081	7.57436	7.65873	7.77782	0.263745	0.270509	0.295822	0.314378	0.19	0.583	0.384	0.19	0.583	0.384	0.417972	0.183443	0.284095
ENSG00000086570	1	1	1	1	1	0.450065	0.451788	0.462879	0.469251	0.47129	0.268857	0.269736	0.269842	0.269866	0.246	0.045	0.01	0.246	0.045	0.01	0.374899	0.637678	0.766253
ENSG00000086589	1	1	1	1	1	9.25413	9.22587	9.19406	9.28128	9.29804	0.259573	0.259568	0.277909	0.278515	0.042	0.84	0.062	-0.042	0.84	0.062	0.648635	0.0652044	0.585966
ENSG00000086598	1	1	1	1	1	12.5362	12.5323	12.5017	12.4942	12.5234	0.266378	0.266274	0.266263	0.266412	0.02	0.008	0.029	-0.02	-0.008	0.029	0.732295	0.772693	0.698919
ENSG00000086619	1	1	1	1	1	5.70156	5.69058	5.66171	5.78179	6.05376	0.268763	0.269878	0.284568	0.376389	0.09	0.254	0.829	0.09	0.254	0.829	0.5297	0.368635	0.0694434
ENSG00000086666	1	1	1	1	1	10.3662	10.3552	10.3138	10.3335	10.3884	0.265764	0.265771	0.266472	0.271816	0.016	0.07	0.331	0.016	0.07	0.331	0.746456	0.56677	0.316215
ENSG00000086696	1	1	1	1	1	2.95978	2.9469	2.91655	2.94158	2.95779	0.267124	0.26705	0.26772	0.268259	0.015	0.097	0.07	-0.015	0.097	0.07	0.749715	0.518662	0.56677
ENSG00000086712	1	1	1	1	1	9.38863	9.3523	9.28422	9.37703	9.42847	0.257803	0.257277	0.273194	0.277189	0.045	0.628	0.172	-0.045	0.628	0.172	0.637678	0.160517	0.433503
ENSG00000086717	1	1	1	1	1	3.93583	3.94052	3.95752	3.95486	3.94803	0.269835	0.269855	0.269854	0.269842	0.01	0.005	0.007	0.01	-0.005	-0.007	0.766253	0.782914	0.776003
ENSG00000086730	1	1	1	1	1	4.24152	4.23439	4.22605	4.24863	4.25513	0.267339	0.267378	0.270452	0.270708	0.019	0.522	0.056	0.019	0.522	0.056	0.735789	0.213518	0.6027
ENSG00000086758	1	1	1	1	1	11.7482	11.7226	11.7933	11.9838	11.9925	0.262491	0.269078	0.319146	0.3179	0.172	0.907	0.089	0.172	0.907	-0.089	0.433503	0.0440667	0.531196
ENSG00000086827	1	1	1	1	1	8.73368	8.71946	8.76689	8.89138	8.92014	0.265161	0.267337	0.304319	0.304549	0.093	0.953	0.044	0.093	0.953	0.044	0.524999	0.0288585	0.640947
ENSG00000086848	1	1	1	1	1	5.1259	5.12541	5.1781	5.24103	5.24252	0.259559	0.275155	0.282171	0.282217	0.657	0.371	0.017	0.657	0.371	0.017	0.145496	0.292199	0.743011
ENSG00000086967	1	1	1	1	1	-1.96668	-1.96626	-1.96581	-1.96676	-1.96604	0.268777	0.268777	0.268777	0.268778	0	0.002	0.002	0	0.002	0.002	0.807521	0.795894	0.795894
ENSG00000086991	1	1	1	1	1	3.72208	3.73802	3.80305	3.81203	3.81345	0.263198	0.270113	0.270309	0.270384	0.485	0.041	0.019	0.485	0.041	0.019	0.230924	0.652211	0.735789
ENSG00000087008	1	1	1	1	1	8.81867	8.81654	8.82302	8.83233	8.81485	0.269796	0.269799	0.269799	0.269756	0.002	0.002	0.015	0.002	-0.002	-0.015	0.795894	0.795894	0.749715
ENSG00000087053	1	1	1	1	1	11.9956	11.9997	12.0081	11.9851	11.9462	0.269404	0.269341	0.266846	0.258613	0.03	0.24	0.61	-0.03	-0.24	-0.61	0.6949	0.379009	0.169368
ENSG00000087074	1	1	1	1	1	8.71535	8.66569	8.64732	8.99987	9.42431	0.263175	0.265196	0.371253	0.49007	0.141	0.691	0.586	0.141	0.691	0.586	0.463769	0.128224	0.181996
ENSG00000087076	1	1	1	1	1	-0.671753	-0.668707	-0.654514	-0.654579	-0.663923	0.269946	0.26997	0.269969	0.269961	0.01	0.003	0.01	0.01	-0.003	-0.01	0.766253	0.79088	0.766253
ENSG00000087077	1	1	1	1	1	10.5549	10.5693	10.5891	10.5441	10.5241	0.27418	0.274139	0.264162	0.263555	0.018	0.825	0.064	-0.018	-0.825	-0.064	0.739356	0.0706735	0.580563
ENSG00000087085	1	1	1	1	1	-0.823404	-0.825801	-0.826716	-0.812115	-0.797644	0.268956	0.268975	0.272208	0.273943	0.007	0.593	0.287	0.007	0.593	0.287	0.776003	0.178771	0.346108
ENSG00000087086	1	1	1	1	1	15.7748	15.8151	15.7982	15.6017	15.5755	0.277217	0.275228	0.227186	0.227426	0.081	0.968	0.051	-0.081	-0.968	0.051	0.545247	0.0219104	0.618101
ENSG00000087087	1	1	1	1	1	10.1359	10.108	10.0824	10.1898	10.2434	0.259263	0.259212	0.290177	0.291488	0.034	0.959	0.068	-0.034	0.959	0.068	0.679382	0.0260146	0.571307
ENSG00000087088	1	1	1	1	1	9.09984	9.10387	9.02606	8.9369	8.9787	0.279179	0.260212	0.256972	0.257368	0.647	0.169	0.032	-0.647	-0.169	0.032	0.150278	0.436465	0.686873
ENSG00000087095	1	1	1	1	1	8.94752	8.95037	8.91164	8.84217	8.80853	0.273161	0.270136	0.248788	0.248547	0.138	0.897	0.029	-0.138	-0.897	-0.029	0.467371	0.0472564	0.698919
ENSG00000087111	1	1	1	1	1	10.3211	10.3206	10.3077	10.2897	10.2756	0.269927	0.268852	0.263565	0.263094	0.159	0.784	0.068	-0.159	-0.784	-0.068	0.445871	0.0861894	0.571307
ENSG00000087116	1	1	1	1	1	2.78299	2.77887	2.79598	2.82149	2.79338	0.270077	0.270319	0.27037	0.270322	0.042	0.013	0.017	0.042	0.013	-0.017	0.648635	0.756391	0.743011
ENSG00000087128	1	1	1	1	1	-1.96561	-1.96577	-1.96606	-1.96605	-1.96684	0.268878	0.268879	0.268879	0.268879	0.001	0	0.001	0.001	0	0.001	0.801876	0.807521	0.801876
ENSG00000087152	1	1	1	1	1	10.414	10.4263	10.4324	10.3622	10.296	0.272128	0.271928	0.251951	0.246597	0.043	0.81	0.223	-0.043	-0.81	-0.223	0.645009	0.0763162	0.391966
ENSG00000087157	1	1	1	1	1	8.29863	8.30931	8.32184	8.27645	8.23724	0.272218	0.272181	0.260631	0.257616	0.025	0.769	0.194	-0.025	-0.769	-0.194	0.714008	0.092847	0.414558
ENSG00000087191	1	1	1	1	1	10.6186	10.6223	10.6607	10.6708	10.6232	0.274104	0.274253	0.274224	0.273386	0.024	0.012	0.083	0.024	-0.012	-0.083	0.717667	0.759531	0.541619
ENSG00000087206	1	1	1	1	1	8.70395	8.68991	8.70204	8.77626	8.78188	0.267347	0.267976	0.287427	0.287306	0.053	0.96	0.024	0.053	0.96	-0.024	0.611681	0.0255593	0.717667
ENSG00000087237	1	1	1	1	1	1.70995	1.71108	1.70876	1.70478	1.71325	0.268769	0.268769	0.268768	0.268784	0.001	0.002	0.009	-0.001	-0.002	0.009	0.801876	0.795894	0.769479
ENSG00000087245	1	1	1	1	1	8.48731	8.49798	8.57513	8.59581	8.53652	0.273026	0.274162	0.274148	0.273692	0.081	0.021	0.044	0.081	-0.021	-0.044	0.545247	0.728651	0.640947
ENSG00000087250	1	1	1	1	1	-0.922826	-0.922229	-0.918734	-0.921156	-0.931143	0.268698	0.268696	0.268672	0.268448	0.002	0.012	0.074	-0.002	-0.012	-0.074	0.795894	0.759531	0.558323
ENSG00000087253	1	1	1	1	1	9.03743	9.03807	9.07123	9.10262	9.0927	0.264487	0.272015	0.273332	0.273329	0.654	0.149	0.014	0.654	0.149	-0.014	0.147226	0.455556	0.753082
ENSG00000087258	1	1	1	1	1	4.07261	4.07375	4.04885	4.02554	4.05056	0.268316	0.267742	0.267664	0.26774	0.073	0.019	0.013	-0.073	-0.019	0.013	0.560587	0.735789	0.756391
ENSG00000087263	1	1	1	1	1	9.89274	9.89067	9.94167	10.0191	10.0455	0.26368	0.269557	0.29049	0.290939	0.234	0.79	0.047	0.234	0.79	0.047	0.383186	0.0837015	0.631128
ENSG00000087266	1	1	1	1	1	8.39273	8.37119	8.31618	8.39805	8.53869	0.261448	0.261493	0.269892	0.307626	0.04	0.258	0.735	0.04	0.258	0.735	0.655872	0.365593	0.108711
ENSG00000087269	1	1	1	1	1	10.3338	10.3148	10.34	10.4501	10.4566	0.266681	0.268598	0.296138	0.29593	0.094	0.935	0.038	0.094	0.935	-0.038	0.523367	0.0350543	0.663904
ENSG00000087274	1	1	1	1	1	10.4958	10.4858	10.485	10.5224	10.5153	0.268766	0.269099	0.27304	0.273036	0.05	0.538	0.011	0.05	0.538	-0.011	0.621201	0.204561	0.762792
ENSG00000087299	1	1	1	1	1	8.4188	8.39602	8.37823	8.43843	8.40367	0.269007	0.269125	0.269562	0.269524	0.018	0.054	0.015	0.018	0.054	-0.015	0.739356	0.608712	0.749715
ENSG00000087301	1	1	1	1	1	8.26575	8.26982	8.33244	8.39641	8.41963	0.260208	0.27372	0.285448	0.285664	0.515	0.539	0.029	0.515	0.539	0.029	0.216091	0.203812	0.698919
ENSG00000087302	1	1	1	1	1	11.5454	11.537	11.5101	11.5233	11.5458	0.266955	0.266926	0.267126	0.267778	0.014	0.038	0.095	-0.014	0.038	0.095	0.753082	0.663904	0.521725
ENSG00000087303	1	1	1	1	1	4.08057	4.08607	4.09994	4.09891	4.11375	0.269748	0.269927	0.269973	0.270369	0.043	0.017	0.088	0.043	0.017	0.088	0.645009	0.743011	0.532744
ENSG00000087338	1	1	1	1	1	9.60831	9.61221	9.60044	9.55286	9.50745	0.270046	0.269702	0.254336	0.250984	0.03	0.831	0.181	-0.03	-0.831	-0.181	0.6949	0.0687778	0.425193
ENSG00000087365	1	1	1	1	1	11.7675	11.7375	11.6956	11.8043	11.8864	0.258018	0.257745	0.286454	0.293364	0.053	0.822	0.207	-0.053	0.822	0.207	0.611681	0.0716805	0.40449
ENSG00000087448	1	1	1	1	1	9.93655	9.93927	9.9414	9.90766	9.84462	0.267923	0.267743	0.26264	0.249607	0.023	0.322	0.638	-0.023	-0.322	-0.638	0.721143	0.3225	0.155001
ENSG00000087460	1	1	1	1	1	13.1551	13.1703	13.1722	13.0952	13.0548	0.272822	0.272756	0.250333	0.249525	0.025	0.973	0.056	-0.025	-0.973	-0.056	0.714008	0.0189675	0.6027
ENSG00000087470	1	1	1	1	1	11.2233	11.2086	11.1966	11.2549	11.2838	0.264341	0.264398	0.28039	0.28123	0.026	0.933	0.066	0.026	0.933	0.066	0.710337	0.0356711	0.575891
ENSG00000087494	1	1	1	1	1	4.90802	4.91748	4.91547	4.86386	4.83812	0.271158	0.271064	0.255551	0.255178	0.023	0.973	0.035	-0.023	-0.973	-0.035	0.721143	0.0189675	0.675568
ENSG00000087495	1	1	1	1	1	-0.716264	-0.717834	-0.72053	-0.715435	-0.711189	0.268911	0.268918	0.268969	0.26899	0.004	0.032	0.011	0.004	0.032	0.011	0.786632	0.686873	0.762792
ENSG00000087502	1	1	1	1	1	11.4209	11.4337	11.4643	11.4393	11.4209	0.270674	0.270684	0.270174	0.269615	0.013	0.083	0.072	0.013	-0.083	-0.072	0.756391	0.541619	0.562654
ENSG00000087510	1	1	1	1	1	-2.20646	-2.20647	-2.20655	-2.20666	-2.2069	0.268842	0.268842	0.268842	0.268842	0.001	0.003	0	0.001	-0.003	0	0.801876	0.79088	0.807521
ENSG00000087586	1	1	1	1	1	11.035	11.0445	11.0653	11.0378	11.007	0.271629	0.271647	0.268228	0.264202	0.019	0.383	0.35	0.019	-0.383	-0.35	0.735789	0.284798	0.30474
ENSG00000087589	1	1	1	1	1	1.23743	1.23582	1.23037	1.23201	1.23512	0.268427	0.268425	0.268425	0.268425	0.005	0	0	-0.005	0	0	0.782914	0.807521	0.807521
ENSG00000087842	1	1	1	1	1	10.0774	10.0734	10.0639	10.0877	10.1339	0.268152	0.268221	0.271364	0.281216	0.017	0.259	0.598	0.017	0.259	0.598	0.743011	0.364868	0.175778
ENSG00000087884	1	1	1	1	1	7.53412	7.5576	7.60064	7.54221	7.51569	0.275743	0.276072	0.267441	0.266082	0.04	0.571	0.108	0.04	-0.571	-0.108	0.655872	0.189103	0.503419
ENSG00000087903	1	1	1	1	1	6.37314	6.39534	6.47446	6.47887	6.49344	0.263083	0.270703	0.270944	0.271099	0.446	0.033	0.031	0.446	0.033	0.031	0.250314	0.683203	0.690883
ENSG00000087916	1	1	1	1	1	1.65906	1.65772	1.66543	1.67415	1.65978	0.270113	0.270121	0.270124	0.270103	0.004	0.003	0.008	0.004	0.003	-0.008	0.786632	0.79088	0.772693
ENSG00000087995	1	1	1	1	1	9.51529	9.51013	9.46418	9.43409	9.43699	0.276777	0.264099	0.263601	0.263592	0.882	0.059	0.011	-0.882	-0.059	-0.011	0.0523142	0.593458	0.762792
ENSG00000088002	1	1	1	1	1	3.27864	3.27026	3.21389	3.18598	3.19078	0.277663	0.264458	0.264077	0.264084	0.805	0.044	0.012	-0.805	-0.044	0.012	0.0779402	0.640947	0.759531
ENSG00000088035	1	1	1	1	1	7.85531	7.87094	7.91131	7.88681	7.87157	0.272245	0.272307	0.272151	0.271939	0.007	0.029	0.034	0.007	-0.029	-0.034	0.776003	0.698919	0.679382
ENSG00000088038	1	1	1	1	1	6.84382	6.868	6.99649	7.05239	7.07498	0.248323	0.280316	0.282338	0.282689	0.871	0.1	0.037	0.871	0.1	0.037	0.0555145	0.514152	0.667783
ENSG00000088053	1	1	1	1	1	3.26708	3.29357	3.32532	3.24401	3.22384	0.279149	0.279062	0.260625	0.260089	0.027	0.88	0.052	-0.027	-0.88	-0.052	0.706592	0.0529825	0.614827
ENSG00000088179	1	1	1	1	1	9.54719	9.53942	9.53818	9.57846	9.60262	0.266799	0.266893	0.279199	0.27969	0.017	0.951	0.052	0.017	0.951	0.052	0.743011	0.0295476	0.614827
ENSG00000088205	1	1	1	1	1	11.0865	11.0618	11.0919	11.2518	11.3092	0.266146	0.267165	0.316342	0.317044	0.067	0.978	0.062	0.067	0.978	0.062	0.573148	0.0159974	0.585966
ENSG00000088247	1	1	1	1	1	10.6565	10.6742	10.7666	10.7602	10.6628	0.279383	0.280048	0.279785	0.274308	0.042	0.038	0.234	0.042	-0.038	-0.234	0.648635	0.663904	0.383186
ENSG00000088256	1	1	1	1	1	10.0877	10.0946	10.0691	9.99993	9.9706	0.271455	0.270357	0.249166	0.249084	0.067	0.956	0.022	-0.067	-0.956	-0.022	0.573148	0.0274196	0.725057
ENSG00000088280	1	1	1	1	1	9.19654	9.19562	9.20629	9.22819	9.24304	0.267937	0.268199	0.275979	0.276109	0.05	0.954	0.024	0.05	0.954	0.024	0.621201	0.0284058	0.717667
ENSG00000088298	1	1	1	1	1	9.70284	9.71871	9.69689	9.6208	9.65767	0.267898	0.263964	0.260147	0.260498	0.23	0.254	0.037	-0.23	-0.254	0.037	0.386372	0.368635	0.667783
ENSG00000088305	1	1	1	1	1	6.72928	6.72771	6.76436	6.79815	6.76122	0.269804	0.270691	0.270779	0.27077	0.088	0.018	0.011	0.088	0.018	-0.011	0.532744	0.739356	0.762792
ENSG00000088325	1	1	1	1	1	11.2642	11.2431	11.241	11.3396	11.3743	0.264086	0.264231	0.29194	0.292448	0.027	0.977	0.045	0.027	0.977	0.045	0.706592	0.0166131	0.637678
ENSG00000088356	1	1	1	1	1	7.94918	7.95756	8.04968	8.09786	8.04093	0.265687	0.272896	0.27323	0.272764	0.319	0.039	0.05	0.319	0.039	-0.05	0.324328	0.659881	0.621201
ENSG00000088367	1	1	1	1	1	9.11154	9.13064	9.20924	9.18297	9.08904	0.276319	0.27676	0.275715	0.266045	0.043	0.085	0.356	0.043	-0.085	-0.356	0.645009	0.537685	0.300796
ENSG00000088386	1	1	1	1	1	2.69402	2.69245	2.70342	2.72447	2.72955	0.26788	0.26905	0.274389	0.274391	0.162	0.836	0.008	0.162	0.836	0.008	0.443002	0.0667662	0.772693
ENSG00000088387	1	1	1	1	1	9.78746	9.784	9.79781	9.80922	9.76192	0.269133	0.269166	0.269145	0.267775	0.014	0.007	0.156	0.014	-0.007	-0.156	0.753082	0.776003	0.448313
ENSG00000088448	1	1	1	1	1	9.1565	9.16303	9.14999	9.09484	9.06156	0.270087	0.269788	0.252538	0.252015	0.032	0.962	0.05	-0.032	-0.962	-0.05	0.686873	0.0247958	0.621201
ENSG00000088451	1	1	1	1	1	7.60143	7.56917	7.5935	7.80983	7.94867	0.26433	0.265577	0.34171	0.348178	0.071	0.955	0.146	0.071	0.955	0.146	0.564616	0.0278947	0.458763
ENSG00000088538	1	1	1	1	1	6.27828	6.27127	6.23417	6.20323	6.15905	0.27215	0.268371	0.25881	0.255621	0.227	0.602	0.197	-0.227	-0.602	-0.197	0.388495	0.173857	0.412065
ENSG00000088543	1	1	1	1	1	7.49052	7.4865	7.44559	7.40772	7.3882	0.275005	0.265365	0.25885	0.258585	0.53	0.47	0.034	-0.53	-0.47	-0.034	0.208911	0.238279	0.679382
ENSG00000088682	1	1	1	1	1	10.3199	10.3215	10.2951	10.2515	10.2343	0.271418	0.26943	0.256908	0.256714	0.151	0.865	0.029	-0.151	-0.865	-0.029	0.453208	0.0573838	0.698919
ENSG00000088726	1	1	1	1	1	2.01616	2.01591	2.02113	2.02089	2.00261	0.268887	0.268881	0.268867	0.268211	0.003	0.011	0.142	-0.003	-0.011	-0.142	0.79088	0.762792	0.462783
ENSG00000088727	1	1	1	1	1	7.79627	7.80624	7.82216	7.79777	7.79447	0.270994	0.270967	0.270056	0.269964	0.012	0.171	0.025	-0.012	-0.171	-0.025	0.759531	0.434484	0.714008
ENSG00000088756	1	1	1	1	1	7.35877	7.36099	7.38612	7.3991	7.38241	0.269366	0.269722	0.269743	0.269721	0.065	0.014	0.011	0.065	0.014	-0.011	0.577976	0.753082	0.762792
ENSG00000088766	1	1	1	1	1	9.27931	9.29626	9.29468	9.23145	9.25355	0.26951	0.268423	0.263853	0.263976	0.103	0.38	0.027	-0.103	-0.38	0.027	0.510045	0.286436	0.706592
ENSG00000088808	1	1	1	1	1	5.90185	5.87081	5.7765	5.79389	5.78596	0.270217	0.268574	0.268589	0.268557	0.112	0.017	0.016	-0.112	0.017	-0.016	0.4981	0.743011	0.746456
ENSG00000088812	1	1	1	1	1	8.3584	8.36131	8.45117	8.54385	8.54866	0.254427	0.279639	0.288936	0.28887	0.703	0.327	0.032	0.703	0.327	-0.032	0.122875	0.318963	0.686873
ENSG00000088826	1	1	1	1	1	6.39596	6.35861	6.25993	6.35031	6.47344	0.260703	0.259752	0.269367	0.294275	0.056	0.291	0.573	-0.056	0.291	0.573	0.6027	0.343374	0.18826
ENSG00000088827	1	1	1	1	1	-2.20661	-2.20656	-2.20654	-2.20673	-2.20676	0.268999	0.268998	0.268998	0.268998	0.001	0.003	0	-0.001	0.003	0	0.801876	0.79088	0.807521
ENSG00000088832	1	1	1	1	1	10.336	10.3667	10.4014	10.2889	10.2245	0.280255	0.280347	0.250366	0.248188	0.051	0.917	0.089	0.051	-0.917	-0.089	0.618101	0.0405773	0.531196
ENSG00000088833	1	1	1	1	1	8.55715	8.56572	8.59211	8.58772	8.5899	0.268926	0.269042	0.269042	0.269049	0.028	0.005	0.006	0.028	-0.005	0.006	0.702953	0.782914	0.779335
ENSG00000088836	1	1	1	1	1	4.62563	4.63261	4.68757	4.7246	4.73215	0.259188	0.275313	0.276964	0.277054	0.849	0.127	0.017	0.849	0.127	0.017	0.0620357	0.478733	0.743011
ENSG00000088854	1	1	1	1	1	6.23731	6.21713	6.173	6.20985	6.21948	0.265606	0.26556	0.265997	0.266178	0.016	0.051	0.032	-0.016	0.051	0.032	0.746456	0.618101	0.686873
ENSG00000088876	1	1	1	1	1	6.93179	6.93121	7.02478	7.14892	7.186	0.258295	0.272965	0.302728	0.303265	0.361	0.735	0.051	0.361	0.735	0.051	0.298025	0.108711	0.618101
ENSG00000088881	1	1	1	1	1	0.363226	0.365696	0.372322	0.370324	0.371945	0.268967	0.268969	0.268968	0.268968	0.004	0.001	0.002	0.004	-0.001	0.002	0.786632	0.801876	0.795894
ENSG00000088882	1	1	1	1	1	-0.976025	-0.97651	-0.973017	-0.968926	-0.973762	0.269278	0.269287	0.269287	0.269286	0.006	0.001	0.004	0.006	0.001	-0.004	0.779335	0.801876	0.786632
ENSG00000088888	1	1	1	1	1	8.3588	8.3719	8.40687	8.37976	8.34718	0.271089	0.271111	0.270119	0.26769	0.011	0.11	0.219	0.011	-0.11	-0.219	0.762792	0.500848	0.395212
ENSG00000088899	1	1	1	1	1	4.98617	4.98314	4.91379	4.84843	4.85216	0.281241	0.260385	0.256662	0.256674	0.763	0.218	0.022	-0.763	-0.218	0.022	0.0956174	0.395984	0.725057
ENSG00000088930	1	1	1	1	1	10.7441	10.727	10.7633	10.8845	10.9073	0.266036	0.267654	0.302455	0.302624	0.075	0.962	0.044	0.075	0.962	0.044	0.556272	0.0247958	0.640947
ENSG00000088986	1	1	1	1	1	11.4342	11.4221	11.3229	11.2671	11.2863	0.284202	0.261048	0.25997	0.26008	0.811	0.07	0.03	-0.811	-0.07	0.03	0.0759505	0.56677	0.6949
ENSG00000088992	1	1	1	1	1	11.6543	11.6567	11.5911	11.5116	11.5259	0.280657	0.260617	0.255608	0.255708	0.717	0.263	0.024	-0.717	-0.263	0.024	0.116501	0.361929	0.717667
ENSG00000089006	1	1	1	1	1	9.79445	9.78857	9.80751	9.86049	9.87807	0.267509	0.268425	0.283673	0.283712	0.073	0.948	0.022	0.073	0.948	0.022	0.560587	0.0307211	0.725057
ENSG00000089009	1	1	1	1	1	14.2656	14.2848	14.2888	14.209	14.197	0.273774	0.273388	0.253633	0.25357	0.036	0.967	0.024	-0.036	-0.967	-0.024	0.671675	0.0223746	0.717667
ENSG00000089022	1	1	1	1	1	8.94622	8.96009	9.00278	8.97485	8.9259	0.272359	0.272431	0.271023	0.26606	0.022	0.13	0.305	0.022	-0.13	-0.305	0.725057	0.475261	0.333714
ENSG00000089041	1	1	1	1	1	3.20939	3.20737	3.16137	3.14218	3.2056	0.263156	0.262847	0.262843	0.264051	0.038	0.016	0.093	-0.038	-0.016	0.093	0.663904	0.746456	0.524999
ENSG00000089048	1	1	1	1	1	8.58876	8.588	8.60131	8.63214	8.66365	0.268253	0.268722	0.279191	0.281021	0.048	0.832	0.146	0.048	0.832	0.146	0.627772	0.0684033	0.458763
ENSG00000089050	1	1	1	1	1	9.36098	9.37156	9.36037	9.3029	9.30071	0.270134	0.269213	0.255598	0.255649	0.073	0.936	0.02	-0.073	-0.936	0.02	0.560587	0.0346134	0.732295
ENSG00000089053	1	1	1	1	1	11.737	11.7493	11.7636	11.7219	11.7043	0.273463	0.273449	0.262833	0.262499	0.031	0.896	0.04	-0.031	-0.896	-0.04	0.690883	0.0478711	0.655872
ENSG00000089057	1	1	1	1	1	8.1716	8.15276	8.12221	8.16436	8.16209	0.266302	0.266312	0.267148	0.267185	0.007	0.108	0.007	0.007	0.108	0.007	0.776003	0.503419	0.776003
ENSG00000089060	1	1	1	1	1	7.32679	7.35476	7.42004	7.37609	7.36882	0.272346	0.272456	0.272216	0.272027	0.018	0.03	0.026	0.018	-0.03	-0.026	0.739356	0.6949	0.710337
ENSG00000089063	1	1	1	1	1	9.13379	9.1519	9.16307	9.07624	9.01401	0.274561	0.274613	0.24819	0.246861	0.041	0.939	0.074	0.041	-0.939	-0.074	0.652211	0.0335049	0.558323
ENSG00000089091	1	1	1	1	1	4.97195	4.95454	4.87408	4.87041	4.91171	0.26587	0.265075	0.265113	0.265319	0.065	0.014	0.027	-0.065	0.014	0.027	0.577976	0.753082	0.706592
ENSG00000089094	1	1	1	1	1	9.38938	9.38612	9.38585	9.37789	9.32441	0.267262	0.267149	0.266512	0.257413	0.026	0.07	0.597	-0.026	-0.07	-0.597	0.710337	0.56677	0.176284
ENSG00000089101	1	1	1	1	1	0.712929	0.709125	0.693898	0.700276	0.720641	0.268023	0.268021	0.268099	0.268945	0.005	0.023	0.139	-0.005	0.023	0.139	0.782914	0.721143	0.466174
ENSG00000089116	1	1	1	1	1	-1.7265	-1.72523	-1.7218	-1.72517	-1.73026	0.268875	0.268877	0.268868	0.268843	0.004	0.006	0.013	0.004	-0.006	-0.013	0.786632	0.779335	0.756391
ENSG00000089123	1	1	1	1	1	7.85635	7.84053	7.84826	7.91068	7.88059	0.270547	0.271719	0.274207	0.273978	0.101	0.208	0.033	0.101	0.208	-0.033	0.512775	0.403645	0.683203
ENSG00000089127	1	1	1	1	1	5.99301	5.98824	5.98075	5.99615	6.00684	0.26795	0.267954	0.270074	0.270856	0.01	0.442	0.135	0.01	0.442	0.135	0.766253	0.2529	0.470212
ENSG00000089154	1	1	1	1	1	11.9298	11.9061	11.9091	12.0219	12.0505	0.263711	0.264066	0.296128	0.296225	0.036	0.986	0.034	0.036	0.986	0.034	0.671675	0.01015	0.679382
ENSG00000089157	1	1	1	1	1	15.1748	15.1951	15.1804	15.0729	15.0553	0.271813	0.270973	0.244073	0.243997	0.056	0.969	0.026	-0.056	-0.969	-0.026	0.6027	0.0214036	0.710337
ENSG00000089159	1	1	1	1	1	9.25224	9.27353	9.32734	9.2479	9.11424	0.278317	0.278445	0.26733	0.2395	0.053	0.35	0.656	0.053	-0.35	-0.656	0.611681	0.30474	0.146107
ENSG00000089163	1	1	1	1	1	3.13178	3.13385	3.13837	3.14641	3.1753	0.269892	0.269955	0.270607	0.276492	0.017	0.108	0.634	0.017	0.108	0.634	0.743011	0.503419	0.157408
ENSG00000089177	1	1	1	1	1	8.35785	8.33567	8.32489	8.41534	8.44305	0.262646	0.26272	0.287281	0.287567	0.033	0.967	0.044	0.033	0.967	0.044	0.683203	0.0223746	0.640947
ENSG00000089195	1	1	1	1	1	8.14558	8.14478	8.16382	8.19588	8.2135	0.267299	0.268517	0.278625	0.278944	0.11	0.87	0.044	0.11	0.87	0.044	0.500848	0.0558595	0.640947
ENSG00000089199	1	1	1	1	1	3.13993	3.14659	3.16146	3.14799	3.14063	0.269745	0.269745	0.269601	0.269466	0.002	0.047	0.035	-0.002	-0.047	-0.035	0.795894	0.631128	0.675568
ENSG00000089220	1	1	1	1	1	12.5894	12.5895	12.5483	12.5068	12.5216	0.274896	0.264006	0.262985	0.263001	0.732	0.108	0.012	-0.732	-0.108	0.012	0.110166	0.503419	0.759531
ENSG00000089234	1	1	1	1	1	8.92671	8.93187	8.99546	9.0658	9.11357	0.262114	0.270998	0.290689	0.292126	0.321	0.714	0.082	0.321	0.714	0.082	0.322917	0.117678	0.543449
ENSG00000089248	1	1	1	1	1	9.86507	9.85077	9.8381	9.93868	10.0798	0.267317	0.267924	0.289378	0.320908	0.053	0.503	0.55	0.053	0.503	0.55	0.611681	0.222444	0.19905
ENSG00000089250	1	1	1	1	1	3.77443	3.78346	3.81125	3.80941	3.81886	0.268761	0.269282	0.269297	0.269326	0.099	0.014	0.012	0.099	0.014	0.012	0.515712	0.753082	0.759531
ENSG00000089280	1	1	1	1	1	8.5023	8.47976	8.56848	8.73819	8.67478	0.257683	0.280972	0.298492	0.295816	0.51	0.429	0.091	0.51	0.429	-0.091	0.218845	0.260019	0.527853
ENSG00000089289	1	1	1	1	1	10.1118	10.1162	10.0944	10.0518	10.0525	0.27159	0.26806	0.259376	0.259461	0.271	0.733	0.023	-0.271	-0.733	0.023	0.355944	0.10957	0.721143
ENSG00000089327	1	1	1	1	1	7.3028	7.3008	7.21362	7.13727	7.17559	0.282033	0.260692	0.258956	0.259251	0.736	0.108	0.031	-0.736	-0.108	0.031	0.108215	0.503419	0.690883
ENSG00000089335	1	1	1	1	1	8.35936	8.34883	8.32265	8.36343	8.43196	0.265561	0.265587	0.270511	0.286306	0.032	0.275	0.637	0.032	0.275	0.637	0.686873	0.353732	0.155443
ENSG00000089351	1	1	1	1	1	8.53328	8.54638	8.54299	8.46833	8.42652	0.271948	0.271748	0.249071	0.248331	0.03	0.963	0.061	-0.03	-0.963	-0.061	0.6949	0.0242548	0.588555
ENSG00000089356	1	1	1	1	1	3.17466	3.18508	3.17678	3.11046	3.07593	0.270329	0.270131	0.250201	0.249774	0.03	0.977	0.044	-0.03	-0.977	-0.044	0.6949	0.0166131	0.640947
ENSG00000089472	1	1	1	1	1	-0.616817	-0.614827	-0.610954	-0.610935	-0.601271	0.269332	0.269343	0.269361	0.269528	0.007	0.012	0.061	0.007	0.012	0.061	0.776003	0.759531	0.588555
ENSG00000089486	1	1	1	1	1	8.85013	8.85707	8.85662	8.79654	8.71862	0.269367	0.269155	0.253491	0.242752	0.032	0.626	0.404	-0.032	-0.626	-0.404	0.686873	0.161462	0.273119
ENSG00000089505	1	1	1	1	1	4.70209	4.69971	4.61095	4.53315	4.56832	0.28357	0.259885	0.258228	0.258499	0.784	0.099	0.032	-0.784	-0.099	0.032	0.0861894	0.515712	0.686873
ENSG00000089558	1	1	1	1	1	0.712703	0.712718	0.720064	0.725503	0.718162	0.269181	0.269202	0.269201	0.269202	0.014	0.001	0.004	0.014	-0.001	0.004	0.753082	0.801876	0.786632
ENSG00000089597	1	1	1	1	1	11.9491	11.9405	11.9959	12.0832	12.0541	0.262399	0.275304	0.28333	0.282844	0.522	0.387	0.052	0.522	0.387	-0.052	0.213518	0.282184	0.614827
ENSG00000089639	1	1	1	1	1	7.58091	7.55678	7.50044	7.53914	7.54741	0.265609	0.265534	0.265837	0.265951	0.022	0.044	0.026	-0.022	0.044	0.026	0.725057	0.640947	0.710337
ENSG00000089682	1	1	1	1	1	8.32606	8.32554	8.39187	8.46672	8.45858	0.258124	0.276721	0.283401	0.283385	0.694	0.326	0.028	0.694	0.326	-0.028	0.127034	0.319801	0.702953
ENSG00000089685	1	1	1	1	1	12.1857	12.2105	12.2297	12.1531	12.164	0.274653	0.274186	0.264042	0.264013	0.051	0.65	0.03	-0.051	-0.65	-0.03	0.618101	0.149089	0.6949
ENSG00000089692	1	1	1	1	1	-1.02233	-1.02474	-1.02495	-1.01269	-1.00628	0.268947	0.269068	0.271454	0.271765	0.037	0.625	0.085	0.037	0.625	0.085	0.667783	0.162104	0.537685
ENSG00000089693	1	1	1	1	1	10.3138	10.3393	10.3318	10.1779	10.0767	0.27406	0.273436	0.228771	0.226545	0.055	0.951	0.096	-0.055	-0.951	-0.096	0.605901	0.0295476	0.52026
ENSG00000089723	1	1	1	1	1	6.93282	6.92632	6.87791	6.82238	6.75409	0.272295	0.267977	0.251909	0.245956	0.18	0.649	0.258	-0.18	-0.649	-0.258	0.426247	0.149395	0.365593
ENSG00000089737	1	1	1	1	1	11.0306	11.0099	11.0437	11.162	11.1465	0.265901	0.271246	0.294927	0.294197	0.198	0.813	0.066	0.198	0.813	-0.066	0.41137	0.0751911	0.575891
ENSG00000089775	1	1	1	1	1	9.51174	9.4985	9.448	9.48979	9.60296	0.265088	0.265098	0.268043	0.294318	0.031	0.144	0.729	0.031	0.144	0.729	0.690883	0.460753	0.111655
ENSG00000089818	1	1	1	1	1	9.66545	9.66374	9.65222	9.65452	9.67573	0.268101	0.268097	0.268152	0.268762	0.009	0.019	0.116	-0.009	0.019	0.116	0.769479	0.735789	0.492915
ENSG00000089820	1	1	1	1	1	2.22019	2.21418	2.19264	2.19274	2.19246	0.269926	0.269445	0.269439	0.269438	0.109	0.005	0.002	-0.109	-0.005	-0.002	0.502037	0.782914	0.795894
ENSG00000089847	1	1	1	1	1	1.40233	1.39491	1.37063	1.37021	1.36167	0.269473	0.268578	0.268518	0.268467	0.154	0.016	0.013	-0.154	-0.016	-0.013	0.449875	0.746456	0.756391
ENSG00000089876	1	1	1	1	1	10.0092	9.9915	9.99246	10.0829	10.1228	0.265077	0.265245	0.292327	0.292993	0.036	0.971	0.051	0.036	0.971	0.051	0.671675	0.0201541	0.618101
ENSG00000089902	1	1	1	1	1	9.27226	9.26589	9.30713	9.36387	9.32146	0.269387	0.272494	0.273249	0.273147	0.205	0.069	0.026	0.205	0.069	-0.026	0.40598	0.56928	0.710337
ENSG00000089916	1	1	1	1	1	9.85434	9.86267	9.90622	9.88768	9.80199	0.272904	0.27315	0.272286	0.259245	0.034	0.075	0.545	0.034	-0.075	-0.545	0.679382	0.556272	0.201055
ENSG00000090006	1	1	1	1	1	7.61443	7.62194	7.62038	7.57226	7.53378	0.270638	0.270527	0.255583	0.25408	0.022	0.897	0.106	-0.022	-0.897	-0.106	0.725057	0.0472564	0.505991
ENSG00000090013	1	1	1	1	1	9.98035	9.98241	9.92288	9.86045	9.89638	0.274817	0.263325	0.261906	0.262215	0.543	0.118	0.031	-0.543	-0.118	0.031	0.202177	0.490324	0.690883
ENSG00000090020	1	1	1	1	1	5.30494	5.30237	5.33298	5.38118	5.38754	0.265296	0.27056	0.280758	0.280793	0.337	0.674	0.027	0.337	0.674	0.027	0.313166	0.136256	0.706592
ENSG00000090054	1	1	1	1	1	9.64321	9.64159	9.68538	9.74576	9.75479	0.262702	0.272339	0.282975	0.283018	0.446	0.581	0.026	0.446	0.581	0.026	0.250314	0.18442	0.710337
ENSG00000090060	1	1	1	1	1	11.3987	11.4038	11.4392	11.4294	11.3557	0.271719	0.27186	0.271321	0.26299	0.025	0.055	0.438	0.025	-0.055	-0.438	0.714008	0.605901	0.25504
ENSG00000090061	1	1	1	1	1	7.2507	7.27695	7.40026	7.37184	7.218	0.282507	0.284065	0.281724	0.262928	0.074	0.092	0.459	0.074	-0.092	-0.459	0.558323	0.52648	0.243804
ENSG00000090097	1	1	1	1	1	8.16803	8.1887	8.18184	8.06709	8.01329	0.273197	0.272809	0.239777	0.239119	0.047	0.978	0.052	-0.047	-0.978	-0.052	0.631128	0.0159974	0.614827
ENSG00000090238	1	1	1	1	1	6.27792	6.27576	6.22444	6.19159	6.2344	0.267726	0.266559	0.266496	0.266624	0.095	0.013	0.022	-0.095	-0.013	0.022	0.521725	0.756391	0.725057
ENSG00000090263	1	1	1	1	1	7.62045	7.6205	7.56293	7.51228	7.55129	0.27225	0.265407	0.264894	0.265124	0.387	0.049	0.03	-0.387	-0.049	0.03	0.282184	0.624685	0.6949
ENSG00000090266	1	1	1	1	1	10.5443	10.5678	10.5593	10.4476	10.4346	0.274062	0.273263	0.244747	0.244832	0.057	0.974	0.023	-0.057	-0.974	0.023	0.599715	0.0184652	0.721143
ENSG00000090273	1	1	1	1	1	10.9956	10.9727	10.8949	10.9187	10.9639	0.262405	0.262147	0.262489	0.263643	0.031	0.036	0.083	-0.031	0.036	0.083	0.690883	0.671675	0.541619
ENSG00000090316	1	1	1	1	1	10.1718	10.1749	10.1504	10.1129	10.1214	0.272183	0.26585	0.262724	0.262736	0.531	0.34	0.01	-0.531	-0.34	0.01	0.208232	0.311675	0.766253
ENSG00000090339	1	1	1	1	1	7.29961	7.29979	7.36101	7.45384	7.51333	0.264093	0.267919	0.29963	0.301439	0.138	0.886	0.084	0.138	0.886	0.084	0.467371	0.051105	0.539486
ENSG00000090372	1	1	1	1	1	10.0596	10.0793	10.1316	10.079	9.99981	0.273338	0.273562	0.267932	0.255239	0.037	0.28	0.504	0.037	-0.28	-0.504	0.667783	0.350748	0.221969
ENSG00000090376	1	1	1	1	1	6.85244	6.85175	6.94173	7.00102	6.88346	0.277237	0.279201	0.279537	0.277468	0.085	0.042	0.082	0.085	0.042	-0.082	0.537685	0.648635	0.543449
ENSG00000090382	1	1	1	1	1	3.38797	3.3876	3.38459	3.38171	3.37927	0.268462	0.26845	0.268438	0.268431	0.011	0.011	0.007	-0.011	-0.011	-0.007	0.762792	0.762792	0.776003
ENSG00000090402	1	1	1	1	1	5.23431	5.22584	5.22495	5.2568	5.25131	0.268259	0.268592	0.272132	0.272127	0.053	0.491	0.012	0.053	0.491	-0.012	0.611681	0.228479	0.759531
ENSG00000090432	1	1	1	1	1	9.61504	9.62649	9.63174	9.56663	9.50673	0.272045	0.271981	0.252457	0.248312	0.026	0.833	0.193	-0.026	-0.833	-0.193	0.710337	0.0679142	0.415635
ENSG00000090447	1	1	1	1	1	8.19069	8.18556	8.13351	8.09379	8.09019	0.277153	0.262997	0.260828	0.260832	0.771	0.181	0.016	-0.771	-0.181	0.016	0.0919684	0.425193	0.746456
ENSG00000090470	1	1	1	1	1	9.10932	9.10763	9.11476	9.14616	9.18713	0.269368	0.269644	0.27692	0.284432	0.043	0.528	0.452	0.043	0.528	0.452	0.645009	0.210031	0.247484
ENSG00000090487	1	1	1	1	1	10.9566	10.9706	10.9732	10.9055	10.8731	0.272553	0.272392	0.253421	0.252877	0.026	0.969	0.045	-0.026	-0.969	-0.045	0.710337	0.0214036	0.637678
ENSG00000090520	1	1	1	1	1	10.4167	10.3895	10.3577	10.5248	10.7551	0.26406	0.26454	0.300844	0.359438	0.077	0.518	0.607	0.077	0.518	0.607	0.552118	0.21514	0.171092
ENSG00000090530	1	1	1	1	1	8.06572	8.06969	8.08935	8.08654	8.06414	0.270628	0.270639	0.270622	0.270278	0.007	0.012	0.065	0.007	-0.012	-0.065	0.776003	0.759531	0.577976
ENSG00000090534	1	1	1	1	1	-1.72019	-1.72001	-1.72278	-1.72801	-1.73129	0.268282	0.268228	0.268029	0.267989	0.03	0.103	0.018	-0.03	-0.103	-0.018	0.6949	0.510045	0.739356
ENSG00000090539	1	1	1	1	1	0.248683	0.249829	0.253665	0.249598	0.240222	0.268686	0.268681	0.268636	0.268345	0.004	0.023	0.104	-0.004	-0.023	-0.104	0.786632	0.721143	0.508628
ENSG00000090554	1	1	1	1	1	3.97091	3.97996	4.01781	4.02837	4.04036	0.264894	0.271601	0.272038	0.272178	0.606	0.065	0.024	0.606	0.065	0.024	0.171633	0.577976	0.717667
ENSG00000090565	1	1	1	1	1	7.9473	7.96932	8.00603	7.88882	7.71675	0.275493	0.275504	0.252366	0.223428	0.064	0.511	0.541	0.064	-0.511	-0.541	0.580563	0.218098	0.202926
ENSG00000090581	1	1	1	1	1	9.05619	9.06104	9.07668	9.0808	9.09673	0.268884	0.269845	0.270367	0.271147	0.181	0.116	0.148	0.181	0.116	0.148	0.425193	0.492915	0.456435
ENSG00000090612	1	1	1	1	1	7.89636	7.91578	7.96837	7.95494	7.97214	0.269979	0.270551	0.270591	0.270683	0.067	0.012	0.02	0.067	0.012	0.02	0.573148	0.759531	0.732295
ENSG00000090615	1	1	1	1	1	11.7924	11.7786	11.746	11.7713	11.7859	0.266673	0.266672	0.266969	0.267254	0.012	0.05	0.044	-0.012	0.05	0.044	0.759531	0.621201	0.640947
ENSG00000090621	1	1	1	1	1	11.0636	11.0604	11.0703	11.0864	11.0642	0.27052	0.270553	0.270563	0.270512	0.011	0.007	0.013	0.011	0.007	-0.013	0.762792	0.776003	0.756391
ENSG00000090659	1	1	1	1	1	3.34608	3.34797	3.33196	3.29465	3.26642	0.269946	0.269616	0.25691	0.256474	0.039	0.948	0.045	-0.039	-0.948	-0.045	0.659881	0.0307211	0.637678
ENSG00000090661	1	1	1	1	1	1.26069	1.26455	1.2725	1.26714	1.27087	0.26947	0.269474	0.269475	0.269476	0.002	0.006	0.001	0.002	0.006	0.001	0.795894	0.779335	0.801876
ENSG00000090674	1	1	1	1	1	6.87058	6.88521	6.94013	6.9278	6.89077	0.274048	0.274227	0.274103	0.273375	0.025	0.022	0.073	0.025	-0.022	-0.073	0.714008	0.725057	0.560587
ENSG00000090686	1	1	1	1	1	10.2041	10.1864	10.2246	10.335	10.3177	0.264661	0.27121	0.292714	0.292027	0.241	0.76	0.052	0.241	0.76	-0.052	0.378449	0.0971186	0.614827
ENSG00000090776	1	1	1	1	1	6.45471	6.45398	6.426	6.39067	6.37462	0.272311	0.268521	0.259107	0.258961	0.255	0.75	0.023	-0.255	-0.75	-0.023	0.367914	0.101877	0.721143
ENSG00000090857	1	1	1	1	1	7.86687	7.88153	7.95395	7.94665	7.87217	0.277363	0.277784	0.277401	0.274058	0.04	0.037	0.178	0.04	-0.037	-0.178	0.655872	0.667783	0.427783
ENSG00000090861	1	1	1	1	1	11.3883	11.3279	11.2728	11.5581	11.8064	0.252262	0.251037	0.338291	0.371369	0.122	0.836	0.305	-0.122	0.836	0.305	0.484987	0.0667662	0.333714
ENSG00000090863	1	1	1	1	1	10.061	10.0464	10.1095	10.2504	10.2713	0.263095	0.268775	0.30669	0.306646	0.179	0.895	0.049	0.179	0.895	-0.049	0.427055	0.0483157	0.624685
ENSG00000090889	1	1	1	1	1	9.78828	9.76679	9.77996	9.91104	9.97931	0.265089	0.265333	0.309721	0.310928	0.041	0.984	0.063	0.041	0.984	0.063	0.652211	0.0114225	0.583153
ENSG00000090905	1	1	1	1	1	9.98208	9.98932	10.0447	10.0429	9.95402	0.275064	0.275161	0.274921	0.268127	0.031	0.034	0.311	0.031	-0.034	-0.311	0.690883	0.679382	0.329659
ENSG00000090920	1	1	1	1	1	-0.794461	-0.79724	-0.79793	-0.784788	-0.77865	0.268587	0.268614	0.271572	0.271782	0.013	0.742	0.059	0.013	0.742	0.059	0.756391	0.105139	0.593458
ENSG00000090924	1	1	1	1	1	7.46942	7.4786	7.52249	7.53832	7.54736	0.263031	0.272012	0.272722	0.272809	0.739	0.088	0.013	0.739	0.088	0.013	0.106528	0.532744	0.756391
ENSG00000090932	1	1	1	1	1	3.79278	3.7995	3.80479	3.77023	3.73795	0.270822	0.270789	0.261223	0.258644	0.012	0.768	0.209	-0.012	-0.768	-0.209	0.759531	0.0932054	0.403053
ENSG00000090971	1	1	1	1	1	8.86601	8.87944	8.86939	8.77759	8.71512	0.271441	0.270881	0.242208	0.240743	0.05	0.946	0.075	-0.05	-0.946	-0.075	0.621201	0.0313054	0.556272
ENSG00000090975	1	1	1	1	1	7.27878	7.30722	7.36075	7.24807	7.10611	0.279423	0.279981	0.257588	0.234501	0.065	0.529	0.496	0.065	-0.529	-0.496	0.577976	0.209386	0.226207
ENSG00000090989	1	1	1	1	1	9.03775	9.01231	9.03088	9.18951	9.27057	0.265158	0.265817	0.319645	0.321104	0.058	0.977	0.072	0.058	0.977	0.072	0.596701	0.0166131	0.562654
ENSG00000091009	1	1	1	1	1	11.3227	11.3093	11.285	11.36	11.4797	0.265606	0.265787	0.279229	0.306762	0.04	0.406	0.609	0.04	0.406	0.609	0.655872	0.271872	0.169774
ENSG00000091010	1	1	1	1	1	-1.21548	-1.21803	-1.22808	-1.22669	-1.22079	0.268098	0.268096	0.268096	0.2681	0.002	0.001	0.004	-0.002	0.001	0.004	0.795894	0.801876	0.786632
ENSG00000091039	1	1	1	1	1	11.3616	11.3594	11.3886	11.4256	11.4119	0.265389	0.272692	0.273967	0.273969	0.617	0.151	0.01	0.617	0.151	0.01	0.166226	0.453208	0.766253
ENSG00000091073	1	1	1	1	1	6.13936	6.15182	6.14972	6.11165	6.15187	0.266893	0.266756	0.266689	0.266854	0.022	0.015	0.024	-0.022	-0.015	0.024	0.725057	0.749715	0.717667
ENSG00000091127	1	1	1	1	1	10.4052	10.3872	10.3832	10.4595	10.4762	0.264461	0.264581	0.28517	0.285287	0.02	0.984	0.028	0.02	0.984	0.028	0.732295	0.0114225	0.702953
ENSG00000091128	1	1	1	1	1	1.6527	1.65601	1.66848	1.67073	1.67494	0.268955	0.269214	0.269236	0.269247	0.073	0.016	0.008	0.073	0.016	0.008	0.560587	0.746456	0.772693
ENSG00000091129	1	1	1	1	1	5.63576	5.6407	5.67284	5.70445	5.74304	0.266991	0.269557	0.279459	0.282913	0.169	0.647	0.203	0.169	0.647	0.203	0.436465	0.150278	0.407802
ENSG00000091136	1	1	1	1	1	11.1287	11.105	11.166	11.3622	11.4338	0.263462	0.267254	0.329838	0.330516	0.107	0.957	0.087	0.107	0.957	0.087	0.504686	0.0269826	0.534598
ENSG00000091137	1	1	1	1	1	2.96658	2.97479	3.02331	3.02261	2.96637	0.274127	0.274332	0.274179	0.272265	0.02	0.026	0.135	0.02	-0.026	-0.135	0.732295	0.710337	0.470212
ENSG00000091140	1	1	1	1	1	10.578	10.5479	10.5548	10.7103	10.7681	0.263139	0.263596	0.311054	0.311737	0.054	0.979	0.052	0.054	0.979	0.052	0.608712	0.0153519	0.614827
ENSG00000091157	1	1	1	1	1	8.74523	8.74889	8.83309	8.90355	8.87648	0.255038	0.277911	0.279816	0.279587	0.81	0.113	0.037	0.81	0.113	-0.037	0.0763162	0.496918	0.667783
ENSG00000091164	1	1	1	1	1	9.32373	9.31337	9.32028	9.38084	9.40542	0.267705	0.267951	0.285925	0.286145	0.036	0.975	0.04	0.036	0.975	0.04	0.671675	0.0179757	0.655872
ENSG00000091262	1	1	1	1	1	5.02962	5.0524	5.08064	5.0124	4.99654	0.276885	0.276863	0.262967	0.262537	0.026	0.827	0.046	-0.026	-0.827	-0.046	0.710337	0.0699974	0.634375
ENSG00000091317	1	1	1	1	1	11.5439	11.5575	11.5776	11.5411	11.5334	0.272152	0.27215	0.268735	0.268375	0.023	0.384	0.052	-0.023	-0.384	-0.052	0.721143	0.284095	0.614827
ENSG00000091409	1	1	1	1	1	11.0757	11.0544	11.0676	11.1836	11.2164	0.265529	0.265852	0.300693	0.300798	0.036	0.992	0.04	0.036	0.992	0.04	0.671675	0.00488235	0.655872
ENSG00000091428	1	1	1	1	1	4.56494	4.55406	4.53058	4.54449	4.53375	0.267761	0.267736	0.267727	0.267722	0.011	0.008	0.008	-0.011	-0.008	-0.008	0.762792	0.772693	0.772693
ENSG00000091436	1	1	1	1	1	11.8578	11.8482	11.841	11.8631	11.8397	0.268394	0.268408	0.268412	0.268388	0.008	0.006	0.008	0.008	0.006	-0.008	0.772693	0.779335	0.772693
ENSG00000091482	1	1	1	1	1	-0.655383	-0.658946	-0.672402	-0.670805	-0.665139	0.268471	0.268456	0.268456	0.268464	0.008	0.003	0.005	-0.008	-0.003	0.005	0.772693	0.79088	0.782914
ENSG00000091483	1	1	1	1	1	11.3955	11.3839	11.3869	11.4819	11.5923	0.268309	0.269052	0.295724	0.311597	0.059	0.691	0.375	0.059	0.691	0.375	0.593458	0.128224	0.289573
ENSG00000091490	1	1	1	1	1	11.2	11.207	11.2407	11.2454	11.2321	0.269534	0.27005	0.270074	0.270049	0.086	0.007	0.011	0.086	0.007	-0.011	0.536126	0.776003	0.762792
ENSG00000091513	1	1	1	1	1	-1.9655	-1.96576	-1.96616	-1.96592	-1.96687	0.268957	0.268957	0.268957	0.268956	0	0.002	0.001	0	0.002	-0.001	0.807521	0.795894	0.801876
ENSG00000091527	1	1	1	1	1	12.2054	12.1878	12.1464	12.2028	12.2814	0.263497	0.263456	0.270206	0.287219	0.039	0.313	0.609	-0.039	0.313	0.609	0.659881	0.328035	0.169774
ENSG00000091536	1	1	1	1	1	2.25658	2.27049	2.3022	2.27729	2.26811	0.271337	0.271358	0.271034	0.270941	0.008	0.057	0.021	0.008	-0.057	-0.021	0.772693	0.599715	0.728651
ENSG00000091542	1	1	1	1	1	12.2277	12.2357	12.1968	12.1301	12.157	0.272928	0.263403	0.259604	0.25987	0.491	0.264	0.038	-0.491	-0.264	0.038	0.228479	0.361169	0.663904
ENSG00000091583	1	1	1	1	1	-2.20646	-2.20647	-2.20655	-2.20666	-2.2069	0.268933	0.268933	0.268933	0.268935	0	0.002	0.002	0	0.002	0.002	0.807521	0.795894	0.795894
ENSG00000091592	1	1	1	1	1	6.87907	6.86718	6.87632	6.9566	7.00861	0.267261	0.267583	0.294575	0.295602	0.032	0.962	0.057	0.032	0.962	0.057	0.686873	0.0247958	0.599715
ENSG00000091622	1	1	1	1	1	7.88427	7.91838	8.00734	7.92498	7.81649	0.277601	0.278197	0.268804	0.251669	0.064	0.325	0.476	0.064	-0.325	-0.476	0.580563	0.320605	0.235422
ENSG00000091640	1	1	1	1	1	10.8003	10.8136	10.8072	10.7501	10.7643	0.269324	0.267479	0.260903	0.261013	0.171	0.545	0.029	-0.171	-0.545	0.029	0.434484	0.201055	0.698919
ENSG00000091651	1	1	1	1	1	9.03418	9.03858	9.0649	9.10826	9.1877	0.269109	0.270424	0.279658	0.297114	0.09	0.402	0.565	0.09	0.402	0.565	0.5297	0.273895	0.192439
ENSG00000091656	1	1	1	1	1	-1.49224	-1.4908	-1.48418	-1.4829	-1.48384	0.268979	0.268991	0.268991	0.268992	0.008	0.001	0.001	0.008	0.001	0.001	0.772693	0.801876	0.801876
ENSG00000091704	1	1	1	1	1	-2.20671	-2.20661	-2.20651	-2.2068	-2.20668	0.268957	0.268958	0.268958	0.268958	0.001	0	0	0.001	0	0	0.801876	0.807521	0.807521
ENSG00000091732	1	1	1	1	1	8.91391	8.93422	9.03329	9.0504	9.01958	0.265463	0.271022	0.271092	0.270943	0.292	0.027	0.024	0.292	0.027	-0.024	0.342657	0.706592	0.717667
ENSG00000091831	1	1	1	1	1	2.73703	2.7402	2.72771	2.7105	2.73621	0.267284	0.267241	0.267233	0.267296	0.016	0.01	0.025	-0.016	-0.01	0.025	0.746456	0.766253	0.714008
ENSG00000091844	1	1	1	1	1	5.15359	5.15707	5.19888	5.2009	5.12152	0.27296	0.273088	0.272877	0.267252	0.02	0.037	0.289	0.02	-0.037	-0.289	0.732295	0.667783	0.344711
ENSG00000091879	1	1	1	1	1	3.39204	3.41425	3.46319	3.43493	3.45437	0.271546	0.271653	0.271619	0.271646	0.02	0.01	0.007	0.02	-0.01	0.007	0.732295	0.766253	0.776003
ENSG00000091947	1	1	1	1	1	10.2162	10.221	10.2008	10.1723	10.2086	0.266679	0.266455	0.26639	0.266465	0.033	0.018	0.018	-0.033	-0.018	0.018	0.683203	0.739356	0.739356
ENSG00000091986	1	1	1	1	1	8.69709	8.68929	8.70451	8.74015	8.70473	0.269912	0.270194	0.270342	0.27026	0.036	0.023	0.013	0.036	0.023	-0.013	0.671675	0.721143	0.756391
ENSG00000092010	1	1	1	1	1	9.49105	9.48954	9.48829	9.49069	9.48452	0.268649	0.268648	0.268648	0.268642	0.004	0.001	0.005	-0.004	-0.001	-0.005	0.786632	0.801876	0.782914
ENSG00000092020	1	1	1	1	1	8.89021	8.88445	8.84556	8.8276	8.83449	0.272689	0.266974	0.26667	0.266661	0.521	0.051	0.015	-0.521	-0.051	-0.015	0.214126	0.618101	0.749715
ENSG00000092036	1	1	1	1	1	9.18542	9.19167	9.17438	9.14682	9.19261	0.266863	0.266792	0.266779	0.266999	0.017	0.012	0.029	-0.017	-0.012	0.029	0.743011	0.759531	0.698919
ENSG00000092051	1	1	1	1	1	-2.20646	-2.20647	-2.20655	-2.20666	-2.2069	0.269079	0.26908	0.26908	0.269081	0.002	0.003	0.005	0.002	0.003	0.005	0.795894	0.79088	0.782914
ENSG00000092068	1	1	1	1	1	1.57797	1.56876	1.55099	1.57327	1.5846	0.267449	0.26745	0.268584	0.269013	0.022	0.193	0.069	0.022	0.193	0.069	0.725057	0.415635	0.56928
ENSG00000092094	1	1	1	1	1	9.39241	9.38408	9.34509	9.35608	9.4094	0.265674	0.26566	0.265903	0.269795	0.018	0.03	0.252	-0.018	0.03	0.252	0.739356	0.6949	0.370343
ENSG00000092096	1	1	1	1	1	0.996845	0.99717	0.993621	0.985541	0.978787	0.268723	0.268574	0.266933	0.266595	0.052	0.553	0.102	-0.052	-0.553	-0.102	0.614827	0.197763	0.511413
ENSG00000092098	1	1	1	1	1	8.29155	8.28094	8.25203	8.29031	8.3596	0.265228	0.265236	0.268729	0.285041	0.027	0.227	0.674	0.027	0.227	0.674	0.706592	0.388495	0.136256
ENSG00000092108	1	1	1	1	1	10.0796	10.0696	10.0516	10.0905	10.137	0.265777	0.265727	0.272432	0.281572	0.02	0.449	0.494	-0.02	0.449	0.494	0.732295	0.248745	0.22702
ENSG00000092140	1	1	1	1	1	9.29588	9.28886	9.30911	9.37499	9.40945	0.267259	0.267998	0.289645	0.290201	0.058	0.958	0.041	0.058	0.958	0.041	0.596701	0.0264154	0.652211
ENSG00000092148	1	1	1	1	1	11.652	11.6215	11.6531	11.8693	12.0052	0.265897	0.26678	0.34347	0.349365	0.064	0.954	0.143	0.064	0.954	0.143	0.580563	0.0284058	0.461868
ENSG00000092199	1	1	1	1	1	13.7673	13.7637	13.7673	13.7987	13.8299	0.26906	0.269184	0.279025	0.281304	0.023	0.79	0.196	0.023	0.79	0.196	0.721143	0.0837015	0.412981
ENSG00000092200	1	1	1	1	1	-1.7237	-1.72467	-1.726	-1.7246	-1.72746	0.268743	0.26874	0.268741	0.268741	0.002	0.001	0.001	-0.002	0.001	0.001	0.795894	0.801876	0.801876
ENSG00000092201	1	1	1	1	1	12.02	11.9861	11.9982	12.1618	12.1852	0.26267	0.263624	0.308602	0.308405	0.055	0.977	0.052	0.055	0.977	-0.052	0.605901	0.0166131	0.614827
ENSG00000092203	1	1	1	1	1	9.7382	9.72862	9.70393	9.71647	9.71932	0.267984	0.267967	0.267989	0.267992	0.006	0.01	0.011	-0.006	0.01	0.011	0.779335	0.766253	0.762792
ENSG00000092208	1	1	1	1	1	8.11026	8.11869	8.18735	8.25698	8.32252	0.262741	0.269871	0.292235	0.295439	0.25	0.742	0.134	0.25	0.742	0.134	0.372163	0.105139	0.471251
ENSG00000092295	1	1	1	1	1	5.49681	5.48304	5.47705	5.53067	5.53939	0.265272	0.265389	0.278423	0.278388	0.029	0.957	0.02	0.029	0.957	-0.02	0.698919	0.0269826	0.732295
ENSG00000092330	1	1	1	1	1	9.45379	9.46151	9.46153	9.41203	9.36775	0.270334	0.270257	0.255761	0.252308	0.03	0.813	0.186	-0.03	-0.813	-0.186	0.6949	0.0751911	0.4212
ENSG00000092345	1	1	1	1	1	-2.20611	-2.20632	-2.20665	-2.20641	-2.20715	0.268874	0.268873	0.268872	0.268872	0.003	0.001	0.002	-0.003	-0.001	0.002	0.79088	0.801876	0.795894
ENSG00000092377	1	1	1	1	1	-2.2074	-2.20749	-2.20662	-2.20571	-2.2068	0.268867	0.268867	0.268866	0.268864	0	0.002	0.004	0	-0.002	-0.004	0.807521	0.795894	0.786632
ENSG00000092421	1	1	1	1	1	1.47725	1.46839	1.45383	1.47441	1.47586	0.267636	0.26764	0.268072	0.268141	0.005	0.104	0.022	0.005	0.104	0.022	0.782914	0.508628	0.725057
ENSG00000092439	1	1	1	1	1	11.9592	11.9508	11.9457	11.9867	12.0166	0.266399	0.266621	0.278913	0.280714	0.037	0.842	0.131	0.037	0.842	0.131	0.667783	0.0644146	0.474185
ENSG00000092445	1	1	1	1	1	10.4305	10.4394	10.4449	10.4196	10.4328	0.269212	0.269163	0.269088	0.269085	0.016	0.022	0.006	-0.016	-0.022	-0.006	0.746456	0.725057	0.779335
ENSG00000092470	1	1	1	1	1	11.2785	11.2668	11.2284	11.2734	11.3754	0.265091	0.265015	0.269441	0.293602	0.036	0.198	0.71	-0.036	0.198	0.71	0.671675	0.41137	0.119464
ENSG00000092529	1	1	1	1	1	1.79996	1.80353	1.82234	1.8267	1.82069	0.268836	0.269097	0.269116	0.269115	0.066	0.012	0.006	0.066	0.012	-0.006	0.575891	0.759531	0.779335
ENSG00000092531	1	1	1	1	1	10.5516	10.5475	10.5245	10.52	10.5315	0.268622	0.268462	0.268461	0.268469	0.036	0.004	0.003	-0.036	-0.004	0.003	0.671675	0.786632	0.79088
ENSG00000092607	1	1	1	1	1	6.35287	6.368	6.45071	6.51847	6.60877	0.260756	0.271844	0.291744	0.301592	0.326	0.576	0.283	0.326	0.576	0.283	0.319801	0.186776	0.348494
ENSG00000092621	1	1	1	1	1	12.1378	12.1076	12.0508	12.1423	12.2229	0.257211	0.256763	0.275828	0.286579	0.058	0.663	0.325	-0.058	0.663	0.325	0.596701	0.142402	0.320605
ENSG00000092758	1	1	1	1	1	5.9229	5.89634	5.80583	5.7945	5.74976	0.277206	0.264379	0.26346	0.262349	0.552	0.075	0.08	-0.552	-0.075	-0.08	0.198102	0.556272	0.546733
ENSG00000092820	1	1	1	1	1	11.9288	11.8731	11.8293	12.0621	12.1949	0.251921	0.251586	0.322052	0.328646	0.068	0.938	0.166	-0.068	0.938	0.166	0.571307	0.0338315	0.439249
ENSG00000092841	1	1	1	1	1	14.3781	14.4023	14.4114	14.3104	14.2827	0.275501	0.275345	0.249463	0.249245	0.03	0.976	0.037	-0.03	-0.976	-0.037	0.6949	0.0172558	0.667783
ENSG00000092847	1	1	1	1	1	10.7086	10.7116	10.7245	10.6893	10.5954	0.268707	0.268594	0.265841	0.243593	0.033	0.143	0.791	-0.033	-0.143	-0.791	0.683203	0.461868	0.0832873
ENSG00000092850	1	1	1	1	1	1.05165	1.0484	1.04166	1.05347	1.06882	0.268432	0.268444	0.269366	0.271128	0.01	0.211	0.32	0.01	0.211	0.32	0.766253	0.401612	0.323687
ENSG00000092853	1	1	1	1	1	10.2857	10.2357	10.169	10.3437	10.4554	0.250028	0.24973	0.297349	0.305379	0.072	0.879	0.182	-0.072	0.879	0.182	0.562654	0.0532624	0.424434
ENSG00000092871	1	1	1	1	1	7.72623	7.75824	7.7838	7.69153	7.71929	0.273784	0.273314	0.268178	0.26837	0.055	0.291	0.039	-0.055	-0.291	0.039	0.605901	0.343374	0.659881
ENSG00000092929	1	1	1	1	1	10.3107	10.3197	10.3456	10.3277	10.3018	0.270714	0.270725	0.270251	0.268485	0.008	0.072	0.2	0.008	-0.072	-0.2	0.772693	0.562654	0.40995
ENSG00000092931	1	1	1	1	1	8.57957	8.57905	8.59076	8.62045	8.65618	0.269054	0.269336	0.278213	0.282273	0.039	0.691	0.292	0.039	0.691	0.292	0.659881	0.128224	0.342657
ENSG00000092964	1	1	1	1	1	11.1742	11.1492	11.0755	11.1181	11.1773	0.263151	0.262923	0.264388	0.268819	0.038	0.109	0.237	-0.038	0.109	0.237	0.663904	0.502037	0.380836
ENSG00000092969	1	1	1	1	1	7.7945	7.77901	7.79864	7.90331	7.94891	0.267483	0.267956	0.301003	0.301416	0.041	0.984	0.044	0.041	0.984	0.044	0.652211	0.0114225	0.640947
ENSG00000092978	1	1	1	1	1	9.0713	9.04933	9.03139	9.1108	9.13357	0.261108	0.261157	0.282304	0.282561	0.024	0.967	0.033	0.024	0.967	0.033	0.717667	0.0223746	0.683203
ENSG00000093000	1	1	1	1	1	11.6455	11.666	11.7646	11.7668	11.7024	0.274723	0.275788	0.275495	0.274496	0.076	0.034	0.071	0.076	-0.034	-0.071	0.554186	0.679382	0.564616
ENSG00000093009	1	1	1	1	1	9.55005	9.53227	9.47377	9.51044	9.58633	0.264118	0.263812	0.266145	0.278117	0.039	0.158	0.486	-0.039	0.158	0.486	0.659881	0.446669	0.23055
ENSG00000093010	1	1	1	1	1	10.9598	10.966	10.9392	10.8736	10.8496	0.271498	0.270149	0.250996	0.250899	0.083	0.939	0.031	-0.083	-0.939	-0.031	0.541619	0.0335049	0.690883
ENSG00000093072	1	1	1	1	1	2.39976	2.40624	2.39931	2.37242	2.39219	0.267491	0.267324	0.267213	0.267239	0.03	0.029	0.012	-0.03	-0.029	0.012	0.6949	0.698919	0.759531
ENSG00000093144	1	1	1	1	1	10.3656	10.3528	10.3252	10.3523	10.3672	0.267206	0.267167	0.268276	0.268678	0.012	0.146	0.063	-0.012	0.146	0.063	0.759531	0.458763	0.583153
ENSG00000093167	1	1	1	1	1	9.99068	9.98355	9.97691	10.0323	10.117	0.26909	0.26928	0.279244	0.298757	0.027	0.406	0.606	0.027	0.406	0.606	0.706592	0.271872	0.171633
ENSG00000093183	1	1	1	1	1	10.4243	10.4482	10.4649	10.3651	10.3136	0.276776	0.276499	0.249251	0.248057	0.043	0.948	0.076	-0.043	-0.948	-0.076	0.645009	0.0307211	0.554186
ENSG00000093217	1	1	1	1	1	7.13775	7.13399	7.15945	7.18578	7.13939	0.272324	0.272449	0.272457	0.272106	0.019	0.01	0.043	0.019	0.01	-0.043	0.735789	0.766253	0.645009
ENSG00000094631	1	1	1	1	1	8.5181	8.49661	8.47668	8.53429	8.51267	0.266848	0.267021	0.268556	0.268527	0.028	0.144	0.028	0.028	0.144	-0.028	0.702953	0.460753	0.702953
ENSG00000094796	1	1	1	1	1	-2.20611	-2.20632	-2.20665	-2.20641	-2.20715	0.268837	0.268836	0.268836	0.268836	0.001	0.002	0.001	-0.001	-0.002	0.001	0.801876	0.795894	0.801876
ENSG00000094804	1	1	1	1	1	11.0302	10.9884	10.9706	11.2618	11.6111	0.263898	0.265948	0.350845	0.434879	0.121	0.697	0.533	0.121	0.697	0.533	0.486399	0.125917	0.207314
ENSG00000094841	1	1	1	1	1	7.96072	7.95347	7.89778	7.88059	7.92238	0.266059	0.265587	0.265593	0.265759	0.051	0.009	0.022	-0.051	0.009	0.022	0.618101	0.769479	0.725057
ENSG00000094880	1	1	1	1	1	9.75976	9.73315	9.72796	9.83333	9.83629	0.262816	0.263397	0.287968	0.287695	0.053	0.946	0.052	0.053	0.946	-0.052	0.611681	0.0313054	0.614827
ENSG00000094914	1	1	1	1	1	9.21164	9.21971	9.23456	9.20031	9.15522	0.271273	0.271208	0.265717	0.257302	0.025	0.399	0.527	-0.025	-0.399	-0.527	0.714008	0.275212	0.210472
ENSG00000094916	1	1	1	1	1	13.355	13.3591	13.3709	13.3219	13.2059	0.268338	0.26799	0.263501	0.236451	0.05	0.185	0.764	-0.05	-0.185	-0.764	0.621201	0.422072	0.0950949
ENSG00000094963	1	1	1	1	1	-1.95793	-1.9592	-1.96685	-1.96978	-1.9684	0.268791	0.268756	0.268751	0.268751	0.02	0.003	0.002	-0.02	-0.003	-0.002	0.732295	0.79088	0.795894
ENSG00000094975	1	1	1	1	1	9.74352	9.73556	9.76286	9.85084	9.91091	0.267269	0.268346	0.2978	0.299962	0.063	0.917	0.094	0.063	0.917	0.094	0.583153	0.0405773	0.523367
ENSG00000095002	1	1	1	1	1	10.3985	10.3668	10.3585	10.5079	10.5773	0.260592	0.260964	0.30653	0.30814	0.051	0.967	0.083	0.051	0.967	0.083	0.618101	0.0223746	0.541619
ENSG00000095015	1	1	1	1	1	9.08387	9.07958	9.12413	9.18179	9.15375	0.265076	0.273847	0.276192	0.276021	0.5	0.182	0.025	0.5	0.182	-0.025	0.224072	0.424434	0.714008
ENSG00000095059	1	1	1	1	1	9.69206	9.68632	9.67293	9.67276	9.65097	0.268326	0.268099	0.267944	0.266653	0.045	0.037	0.205	-0.045	-0.037	-0.205	0.637678	0.667783	0.40598
ENSG00000095066	1	1	1	1	1	7.09979	7.07946	6.96594	6.96291	7.07091	0.256271	0.255367	0.255676	0.260236	0.063	0.043	0.178	-0.063	0.043	0.178	0.583153	0.645009	0.427783
ENSG00000095139	1	1	1	1	1	10.4208	10.4119	10.4331	10.4868	10.469	0.26812	0.272276	0.277126	0.276951	0.311	0.412	0.024	0.311	0.412	-0.024	0.329659	0.268867	0.717667
ENSG00000095203	1	1	1	1	1	6.49215	6.47544	6.37697	6.33448	6.33705	0.285535	0.260921	0.260274	0.260337	0.864	0.053	0.014	-0.864	-0.053	0.014	0.0575873	0.611681	0.753082
ENSG00000095209	1	1	1	1	1	9.42127	9.42965	9.44455	9.43214	9.44529	0.270348	0.270354	0.270349	0.270348	0.005	0.004	0.004	0.005	-0.004	-0.004	0.782914	0.786632	0.786632
ENSG00000095261	1	1	1	1	1	10.933	10.9234	10.9142	10.9474	10.9583	0.265956	0.266022	0.27347	0.273821	0.014	0.841	0.05	0.014	0.841	0.05	0.753082	0.0648937	0.621201
ENSG00000095303	1	1	1	1	1	7.51349	7.49942	7.49145	7.55309	7.58474	0.26463	0.264571	0.282739	0.28346	0.024	0.959	0.044	-0.024	0.959	0.044	0.717667	0.0260146	0.640947
ENSG00000095319	1	1	1	1	1	11.2278	11.2165	11.2982	11.4056	11.3236	0.264981	0.276138	0.279122	0.277834	0.369	0.134	0.061	0.369	0.134	-0.061	0.293425	0.471251	0.588555
ENSG00000095321	1	1	1	1	1	7.91749	7.91393	7.83488	7.77772	7.82454	0.274689	0.264672	0.263975	0.264261	0.438	0.062	0.038	-0.438	-0.062	0.038	0.25504	0.585966	0.663904
ENSG00000095370	1	1	1	1	1	-1.21858	-1.22125	-1.23093	-1.23183	-1.23395	0.268734	0.268689	0.268681	0.268672	0.022	0.006	0.006	-0.022	-0.006	-0.006	0.725057	0.779335	0.779335
ENSG00000095380	1	1	1	1	1	9.96077	9.94793	9.96212	10.0348	10.0431	0.267741	0.268196	0.287624	0.287631	0.047	0.968	0.025	0.047	0.968	0.025	0.631128	0.0219104	0.714008
ENSG00000095383	1	1	1	1	1	10.2294	10.237	10.2866	10.3011	10.2731	0.269986	0.270697	0.270738	0.270593	0.072	0.011	0.028	0.072	0.011	-0.028	0.562654	0.762792	0.702953
ENSG00000095397	1	1	1	1	1	7.59312	7.60244	7.67084	7.64613	7.48344	0.276374	0.276778	0.275281	0.246802	0.045	0.084	0.66	0.045	-0.084	-0.66	0.637678	0.539486	0.143762
ENSG00000095464	1	1	1	1	1	-0.120018	-0.121533	-0.133968	-0.140733	-0.13771	0.268901	0.268584	0.268564	0.268565	0.082	0.01	0.002	-0.082	-0.01	0.002	0.543449	0.766253	0.795894
ENSG00000095485	1	1	1	1	1	9.50531	9.49539	9.49725	9.5623	9.61747	0.267311	0.267545	0.288571	0.292351	0.039	0.859	0.17	0.039	0.859	0.17	0.659881	0.0590872	0.435647
ENSG00000095539	1	1	1	1	1	3.72764	3.74926	3.80863	3.78563	3.78187	0.270054	0.270226	0.270193	0.270165	0.018	0.008	0.02	0.018	-0.008	-0.02	0.739356	0.772693	0.732295
ENSG00000095564	1	1	1	1	1	10.131	10.0985	10.1149	10.3161	10.4379	0.263653	0.264315	0.333142	0.338067	0.059	0.957	0.129	0.059	0.957	0.129	0.593458	0.0269826	0.476383
ENSG00000095574	1	1	1	1	1	7.49835	7.52202	7.60772	7.55343	7.41607	0.276887	0.277448	0.27369	0.249577	0.057	0.148	0.611	0.057	-0.148	-0.611	0.599715	0.456435	0.168793
ENSG00000095587	1	1	1	1	1	0.657227	0.660369	0.672205	0.669729	0.662109	0.269862	0.269866	0.269862	0.269849	0.003	0.005	0.006	0.003	-0.005	-0.006	0.79088	0.782914	0.779335
ENSG00000095596	1	1	1	1	1	-1.96596	-1.96594	-1.966	-1.96627	-1.96656	0.268855	0.268856	0.268857	0.268857	0.001	0.001	0	0.001	0.001	0	0.801876	0.801876	0.807521
ENSG00000095627	1	1	1	1	1	0.636277	0.630194	0.610593	0.616895	0.625873	0.267671	0.267665	0.267676	0.267704	0.011	0.008	0.012	-0.011	0.008	0.012	0.762792	0.772693	0.759531
ENSG00000095637	1	1	1	1	1	4.76773	4.7665	4.82045	4.83824	4.71435	0.274569	0.2749	0.274639	0.26594	0.028	0.047	0.316	0.028	-0.047	-0.316	0.702953	0.631128	0.326087
ENSG00000095713	1	1	1	1	1	1.31469	1.31364	1.32673	1.3392	1.3219	0.26991	0.269963	0.269991	0.269947	0.019	0.01	0.012	0.019	0.01	-0.012	0.735789	0.766253	0.759531
ENSG00000095739	1	1	1	1	1	7.7412	7.76534	7.76238	7.62619	7.54309	0.274204	0.273783	0.235208	0.232779	0.051	0.94	0.087	-0.051	-0.94	-0.087	0.618101	0.0332269	0.534598
ENSG00000095752	1	1	1	1	1	8.63134	8.61445	8.55089	8.54001	8.51965	0.274849	0.265871	0.265452	0.265076	0.552	0.056	0.042	-0.552	-0.056	-0.042	0.198102	0.6027	0.648635
ENSG00000095777	1	1	1	1	1	-2.20675	-2.2066	-2.20646	-2.20686	-2.20669	0.268954	0.268953	0.268953	0.268953	0.001	0	0.002	-0.001	0	0.002	0.801876	0.807521	0.795894
ENSG00000095787	1	1	1	1	1	11.1922	11.1937	11.1991	11.2139	11.2513	0.270151	0.270245	0.272237	0.280366	0.02	0.227	0.644	0.02	0.227	0.644	0.732295	0.388495	0.151809
ENSG00000095794	1	1	1	1	1	9.46903	9.47382	9.48343	9.43611	9.33894	0.268274	0.267967	0.263123	0.240145	0.032	0.223	0.744	-0.032	-0.223	-0.744	0.686873	0.391966	0.104114
ENSG00000095906	1	1	1	1	1	10.1739	10.1793	10.1294	10.0449	10.0324	0.274845	0.26732	0.24934	0.249234	0.28	0.761	0.038	-0.28	-0.761	-0.038	0.350748	0.0966616	0.663904
ENSG00000095932	1	1	1	1	1	2.49609	2.49424	2.50541	2.52829	2.53447	0.267933	0.268794	0.274886	0.274906	0.129	0.878	0.014	0.129	0.878	0.014	0.476383	0.0536141	0.753082
ENSG00000095951	1	1	1	1	1	8.16796	8.16252	8.16127	8.17236	8.14704	0.268372	0.268368	0.268369	0.268061	0.003	0.009	0.056	-0.003	0.009	-0.056	0.79088	0.769479	0.6027
ENSG00000096006	1	1	1	1	1	-1.96558	-1.96579	-1.96613	-1.96598	-1.96682	0.268856	0.268856	0.268856	0.268856	0	0	0.003	0	0	-0.003	0.807521	0.807521	0.79088
ENSG00000096060	1	1	1	1	1	8.89343	8.89855	8.93642	8.94924	8.92575	0.26959	0.270335	0.270335	0.270254	0.09	0.009	0.018	0.09	0.009	-0.018	0.5297	0.769479	0.739356
ENSG00000096063	1	1	1	1	1	11.0163	11.0056	10.9732	10.9904	11.0156	0.266764	0.266711	0.26703	0.26797	0.014	0.049	0.114	-0.014	0.049	0.114	0.753082	0.624685	0.49535
ENSG00000096070	1	1	1	1	1	7.10062	7.10795	7.21236	7.2448	7.10155	0.283622	0.284984	0.284946	0.278021	0.069	0.038	0.227	0.069	-0.038	-0.227	0.56928	0.663904	0.388495
ENSG00000096080	1	1	1	1	1	8.92202	8.93532	8.95628	8.91433	8.88683	0.273677	0.273725	0.265005	0.263132	0.028	0.705	0.144	0.028	-0.705	-0.144	0.702953	0.121726	0.460753
ENSG00000096092	1	1	1	1	1	10.2408	10.2658	10.2923	10.1815	10.0861	0.277145	0.277035	0.247587	0.240622	0.052	0.821	0.216	-0.052	-0.821	-0.216	0.614827	0.072216	0.397696
ENSG00000096093	1	1	1	1	1	7.88012	7.88281	7.87668	7.87481	7.91588	0.269937	0.269975	0.270071	0.273599	0.013	0.02	0.337	0.013	0.02	0.337	0.756391	0.732295	0.313166
ENSG00000096384	1	1	1	1	1	13.7482	13.725	13.7602	13.8893	13.872	0.266493	0.270713	0.297571	0.296785	0.158	0.854	0.052	0.158	0.854	-0.052	0.446669	0.0605163	0.614827
ENSG00000096395	1	1	1	1	1	-2.20718	-2.20728	-2.20761	-2.20688	-2.20508	0.269073	0.269073	0.269073	0.269072	0.003	0.001	0.004	-0.003	-0.001	-0.004	0.79088	0.801876	0.786632
ENSG00000096401	1	1	1	1	1	10.463	10.4355	10.4554	10.6139	10.6688	0.264913	0.266016	0.315869	0.316606	0.054	0.978	0.058	0.054	0.978	0.058	0.608712	0.0159974	0.596701
ENSG00000096433	1	1	1	1	1	11.9517	11.9354	11.9522	12.0333	12.0192	0.268554	0.270781	0.285118	0.284841	0.135	0.773	0.048	0.135	0.773	-0.048	0.470212	0.0912881	0.627772
ENSG00000096654	1	1	1	1	1	8.04598	8.0031	7.90279	8.05594	8.28447	0.253284	0.252537	0.273745	0.334455	0.064	0.383	0.69	-0.064	0.383	0.69	0.580563	0.284798	0.128531
ENSG00000096696	1	1	1	1	1	9.92777	9.89451	9.91746	10.1298	10.252	0.263722	0.264715	0.339532	0.343256	0.079	0.965	0.094	0.079	0.965	0.094	0.54851	0.0234157	0.523367
ENSG00000096717	1	1	1	1	1	8.77673	8.7733	8.81795	8.89143	8.91209	0.264093	0.269146	0.288947	0.289087	0.224	0.814	0.033	0.224	0.814	0.033	0.3911	0.0747367	0.683203
ENSG00000096746	1	1	1	1	1	9.39088	9.36993	9.35303	9.38366	9.29083	0.265265	0.265136	0.265144	0.260721	0.027	0.028	0.233	-0.027	0.028	-0.233	0.706592	0.702953	0.383918
ENSG00000096872	1	1	1	1	1	7.16707	7.1464	7.13124	7.2117	7.24264	0.26252	0.262603	0.28457	0.285365	0.032	0.95	0.061	0.032	0.95	0.061	0.686873	0.0300178	0.588555
ENSG00000096968	1	1	1	1	1	7.20006	7.19433	7.1649	7.16054	7.17471	0.268331	0.268149	0.26815	0.268171	0.037	0.003	0.011	-0.037	0.003	0.011	0.667783	0.79088	0.762792
ENSG00000096996	1	1	1	1	1	3.76724	3.78371	3.86579	3.86878	3.81122	0.274229	0.275153	0.275092	0.274035	0.063	0.029	0.082	0.063	-0.029	-0.082	0.583153	0.698919	0.543449
ENSG00000097007	1	1	1	1	1	11.5095	11.5016	11.4824	11.4947	11.4979	0.267796	0.267794	0.267824	0.267832	0.003	0.013	0.006	-0.003	0.013	0.006	0.79088	0.756391	0.779335
ENSG00000097021	1	1	1	1	1	8.3263	8.33313	8.33629	8.27612	8.18637	0.269036	0.268596	0.256984	0.241122	0.042	0.465	0.537	-0.042	-0.465	-0.537	0.648635	0.240768	0.205208
ENSG00000097033	1	1	1	1	1	10.2582	10.259	10.28	10.2837	10.2412	0.270764	0.270774	0.270693	0.269063	0.013	0.022	0.156	0.013	-0.022	-0.156	0.756391	0.725057	0.448313
ENSG00000097046	1	1	1	1	1	9.34764	9.33247	9.33201	9.42836	9.51447	0.265831	0.26598	0.298045	0.303238	0.039	0.893	0.16	0.039	0.893	0.16	0.659881	0.0491238	0.444917
ENSG00000097096	1	1	1	1	1	8.30072	8.30032	8.34474	8.37562	8.32102	0.272599	0.273044	0.273078	0.272666	0.049	0.014	0.039	0.049	0.014	-0.039	0.624685	0.753082	0.659881
ENSG00000099139	1	1	1	1	1	2.72175	2.7364	2.7756	2.75142	2.7302	0.271868	0.271958	0.271588	0.271031	0.013	0.059	0.066	0.013	-0.059	-0.066	0.756391	0.593458	0.575891
ENSG00000099194	1	1	1	1	1	14.3138	14.3162	14.3576	14.3969	14.4025	0.262433	0.273914	0.277701	0.277816	0.689	0.307	0.021	0.689	0.307	0.021	0.128974	0.332513	0.728651
ENSG00000099203	1	1	1	1	1	9.88034	9.88502	9.90223	9.9042	9.90839	0.268742	0.269313	0.269327	0.269344	0.127	0.009	0.008	0.127	0.009	0.008	0.478733	0.769479	0.772693
ENSG00000099204	1	1	1	1	1	11.94	11.9576	11.9818	11.8937	11.7854	0.274067	0.273743	0.255296	0.239261	0.049	0.57	0.451	-0.049	-0.57	-0.451	0.624685	0.189845	0.24779
ENSG00000099219	1	1	1	1	1	9.58491	9.55447	9.53743	9.65702	9.69008	0.260012	0.259915	0.29231	0.292526	0.042	0.988	0.035	-0.042	0.988	0.035	0.648635	0.00833333	0.675568
ENSG00000099246	1	1	1	1	1	10.4723	10.4644	10.4524	10.4664	10.4543	0.267624	0.267622	0.267629	0.267623	0.005	0.005	0.007	-0.005	0.005	-0.007	0.782914	0.782914	0.776003
ENSG00000099250	1	1	1	1	1	9.36783	9.36648	9.41376	9.50022	9.56782	0.264867	0.267347	0.298698	0.301291	0.092	0.905	0.1	0.092	0.905	0.1	0.52648	0.044685	0.514152
ENSG00000099256	1	1	1	1	1	7.24639	7.28017	7.33296	7.23754	7.19713	0.283348	0.283762	0.261734	0.260047	0.056	0.852	0.096	0.056	-0.852	-0.096	0.6027	0.0612436	0.52026
ENSG00000099260	1	1	1	1	1	9.46328	9.46331	9.45109	9.45021	9.48364	0.268369	0.26835	0.268405	0.270257	0.007	0.022	0.212	-0.007	0.022	0.212	0.776003	0.725057	0.400905
ENSG00000099282	1	1	1	1	1	5.37757	5.37987	5.39138	5.37805	5.3351	0.269568	0.26957	0.268957	0.260219	0.01	0.082	0.663	0.01	-0.082	-0.663	0.766253	0.543449	0.142402
ENSG00000099290	1	1	1	1	1	6.89551	6.86212	6.82374	6.91963	6.92361	0.258715	0.258876	0.275006	0.2752	0.037	0.776	0.049	0.037	0.776	0.049	0.667783	0.0897993	0.624685
ENSG00000099308	1	1	1	1	1	6.53652	6.53762	6.54132	6.51855	6.46189	0.268102	0.268015	0.265303	0.252981	0.019	0.216	0.682	-0.019	-0.216	-0.682	0.735789	0.397696	0.132218
ENSG00000099326	1	1	1	1	1	7.21607	7.21808	7.25049	7.26501	7.22901	0.271719	0.271952	0.271959	0.271735	0.039	0.011	0.037	0.039	0.011	-0.037	0.659881	0.762792	0.667783
ENSG00000099330	1	1	1	1	1	4.46609	4.44169	4.40435	4.45368	4.43111	0.266084	0.266086	0.266243	0.266254	0.011	0.029	0.012	0.011	0.029	0.012	0.762792	0.698919	0.759531
ENSG00000099331	1	1	1	1	1	9.80106	9.80205	9.8215	9.83016	9.80609	0.27124	0.271273	0.271273	0.2712	0.013	0.004	0.018	0.013	-0.004	-0.018	0.756391	0.786632	0.739356
ENSG00000099337	1	1	1	1	1	3.78839	3.79222	3.81703	3.81862	3.79097	0.272042	0.272077	0.27207	0.271668	0.015	0.011	0.065	0.015	-0.011	-0.065	0.749715	0.762792	0.577976
ENSG00000099338	1	1	1	1	1	1.95811	1.96707	2.00344	2.00634	2.00223	0.268144	0.268959	0.268975	0.268975	0.125	0.011	0.002	0.125	0.011	-0.002	0.481347	0.762792	0.795894
ENSG00000099341	1	1	1	1	1	13.0167	12.9983	12.8575	12.8281	12.9681	0.256127	0.25411	0.25409	0.259161	0.096	0.034	0.176	-0.096	-0.034	0.176	0.52026	0.679382	0.429528
ENSG00000099364	1	1	1	1	1	9.68988	9.69934	9.65103	9.53539	9.48194	0.27375	0.271532	0.236707	0.236092	0.091	0.953	0.058	-0.091	-0.953	-0.058	0.527853	0.0288585	0.596701
ENSG00000099365	1	1	1	1	1	2.92497	2.92035	2.88809	2.87055	2.87118	0.27339	0.266112	0.265776	0.265762	0.725	0.058	0.007	-0.725	-0.058	-0.007	0.113738	0.596701	0.776003
ENSG00000099377	1	1	1	1	1	8.72618	8.73156	8.71447	8.64816	8.58628	0.270334	0.269546	0.248381	0.245223	0.057	0.872	0.14	-0.057	-0.872	-0.14	0.599715	0.0551956	0.464949
ENSG00000099381	1	1	1	1	1	7.11684	7.14451	7.23996	7.18224	7.04977	0.277709	0.278511	0.273789	0.252296	0.069	0.176	0.564	0.069	-0.176	-0.564	0.56928	0.429528	0.193045
ENSG00000099385	1	1	1	1	1	9.4027	9.40281	9.33963	9.26481	9.25954	0.278479	0.263438	0.252844	0.25279	0.543	0.493	0.023	-0.543	-0.493	-0.023	0.202177	0.227529	0.721143
ENSG00000099617	1	1	1	1	1	0.281488	0.281451	0.276045	0.264821	0.251714	0.269012	0.268785	0.265553	0.264686	0.053	0.686	0.166	-0.053	-0.686	-0.166	0.611681	0.13051	0.439249
ENSG00000099622	1	1	1	1	1	11.0667	11.0767	11.0603	11.0132	11.0465	0.267168	0.266316	0.265746	0.265848	0.085	0.072	0.018	-0.085	-0.072	0.018	0.537685	0.562654	0.739356
ENSG00000099624	1	1	1	1	1	8.9192	8.94059	8.95094	8.85912	8.82089	0.275203	0.275156	0.249821	0.249522	0.025	0.987	0.038	-0.025	-0.987	-0.038	0.714008	0.00925	0.663904
ENSG00000099625	1	1	1	1	1	5.70613	5.70418	5.68676	5.6729	5.66789	0.271397	0.266478	0.265588	0.265527	0.703	0.172	0.016	-0.703	-0.172	-0.016	0.122875	0.433503	0.746456
ENSG00000099715	1	1	1	1	1	2.14086	2.12785	2.05953	2.04576	2.07241	0.269882	0.267319	0.267324	0.267424	0.182	0.014	0.023	-0.182	0.014	0.023	0.424434	0.753082	0.721143
ENSG00000099769	1	1	1	1	1	-2.20428	-2.20463	-2.20678	-2.20767	-2.20735	0.269021	0.26902	0.26902	0.269019	0.002	0	0.002	-0.002	0	-0.002	0.795894	0.807521	0.795894
ENSG00000099783	1	1	1	1	1	10.9117	10.8813	10.9009	11.0366	11.0046	0.266192	0.270248	0.293616	0.292193	0.162	0.736	0.082	0.162	0.736	-0.082	0.443002	0.108215	0.543449
ENSG00000099785	1	1	1	1	1	7.41726	7.43339	7.40427	7.30329	7.30095	0.271791	0.268825	0.246637	0.246736	0.137	0.896	0.022	-0.137	-0.896	0.022	0.468271	0.0478711	0.725057
ENSG00000099795	1	1	1	1	1	11.3689	11.3808	11.3438	11.2574	11.2713	0.273437	0.266061	0.252356	0.252653	0.326	0.671	0.033	-0.326	-0.671	0.033	0.319801	0.137898	0.683203
ENSG00000099797	1	1	1	1	1	10.3395	10.3352	10.3045	10.2989	10.3288	0.265871	0.265829	0.265831	0.265985	0.013	0.006	0.026	-0.013	0.006	0.026	0.756391	0.779335	0.710337
ENSG00000099800	1	1	1	1	1	10.6803	10.6828	10.625	10.5627	10.5981	0.274806	0.262797	0.261656	0.26182	0.566	0.091	0.033	-0.566	-0.091	0.033	0.191799	0.527853	0.683203
ENSG00000099804	1	1	1	1	1	9.69663	9.70716	9.64315	9.5399	9.57413	0.278795	0.259979	0.252451	0.25285	0.59	0.332	0.027	-0.59	-0.332	0.027	0.179913	0.315502	0.706592
[truncated: 15,274 more rows]

## Sheet: Total_RNA_Tunicamycin_Rep2
GeneID	DNA_Rep2_-1hr	DNA_Rep2_0hr	DNA_Rep2_1hr	DNA_Rep2_4hr	DNA_Rep2_8hr	Total_RNA_Tm_Rep2_-1hr	Total_RNA_Tm_Rep2_0hr	Total_RNA_Tm_Rep2_1hr	Total_RNA_Tm_Rep2_4hr	Total_RNA_Tm_Rep2_8hr	R0	R1	R2	R3	CPS1	CPS2	CPS3	signedCPS1	signedCPS2	signedCPS3	FDR1	FDR2	FDR3
ENSG00000000003	1	1	1	1	1	10.3379	10.3409	10.3114	10.2648	10.2647	0.27278	0.266502	0.259486	0.259469	0.413	0.59	0.019	-0.413	-0.59	-0.019	0.326483	0.23242	0.766764
ENSG00000000419	1	1	1	1	1	10.3219	10.3169	10.2883	10.3046	10.3754	0.266828	0.266796	0.267659	0.279913	0.012	0.077	0.588	-0.012	0.077	0.588	0.790396	0.60742	0.233499
ENSG00000000457	1	1	1	1	1	7.55952	7.53893	7.53724	7.6418	7.69552	0.26412	0.264246	0.296411	0.297528	0.035	0.96	0.075	0.035	0.96	0.075	0.709235	0.0268091	0.611222
ENSG00000000460	1	1	1	1	1	8.85648	8.87552	8.96663	8.96813	8.90749	0.275522	0.276014	0.275915	0.275053	0.037	0.026	0.066	0.037	-0.026	-0.066	0.702612	0.741762	0.628024
ENSG00000000938	1	1	1	1	1	-1.72537	-1.72688	-1.72695	-1.72245	-1.72662	0.269239	0.26924	0.269239	0.269239	0.001	0.002	0.003	0.001	-0.002	-0.003	0.827539	0.822356	0.818034
ENSG00000000971	1	1	1	1	1	8.55267	8.57726	8.62404	8.6154	8.71551	0.270646	0.271724	0.272733	0.287316	0.073	0.073	0.511	0.073	0.073	0.511	0.614836	0.614836	0.273154
ENSG00000001036	1	1	1	1	1	11.2099	11.208	11.1838	11.1528	11.1242	0.270947	0.2694	0.258969	0.258121	0.113	0.836	0.073	-0.113	-0.836	-0.073	0.554246	0.0969058	0.614836
ENSG00000001084	1	1	1	1	1	10.1172	10.1027	10.07	10.1553	10.3135	0.265675	0.265982	0.275746	0.321653	0.057	0.268	0.766	0.057	0.268	0.766	0.647152	0.419024	0.136133
ENSG00000001167	1	1	1	1	1	8.35249	8.36676	8.49494	8.5472	8.45787	0.269599	0.27599	0.276253	0.274749	0.227	0.051	0.07	0.227	0.051	-0.07	0.448294	0.661921	0.62048
ENSG00000001460	1	1	1	1	1	6.65956	6.64835	6.65511	6.69725	6.66699	0.270523	0.270875	0.271124	0.27103	0.051	0.031	0.016	0.051	0.031	-0.016	0.661921	0.723407	0.777424
ENSG00000001461	1	1	1	1	1	10.4526	10.4588	10.4677	10.435	10.3921	0.270314	0.270219	0.263784	0.256918	0.023	0.49	0.445	-0.023	-0.49	-0.445	0.752783	0.28485	0.309378
ENSG00000001497	1	1	1	1	1	10.1584	10.1589	10.2072	10.247	10.2146	0.266282	0.271467	0.271844	0.271748	0.358	0.05	0.022	0.358	0.05	-0.022	0.358726	0.664262	0.756429
ENSG00000001561	1	1	1	1	1	-2.20605	-2.2062	-2.20682	-2.20686	-2.2067	0.268859	0.268857	0.268857	0.268857	0.003	0	0.002	-0.003	0	-0.002	0.818034	0.832375	0.822356
ENSG00000001617	1	1	1	1	1	10.6172	10.5925	10.4807	10.4326	10.3767	0.286825	0.258071	0.253874	0.252612	0.759	0.191	0.082	-0.759	-0.191	-0.082	0.14014	0.476391	0.59912
ENSG00000001626	1	1	1	1	1	0.28862	0.290755	0.29839	0.298714	0.29978	0.268923	0.268942	0.268944	0.268947	0.012	0.004	0.004	0.012	0.004	0.004	0.790396	0.814303	0.814303
ENSG00000001629	1	1	1	1	1	11.3468	11.3621	11.3985	11.3652	11.3354	0.270903	0.270992	0.26931	0.267132	0.015	0.169	0.183	0.015	-0.169	-0.183	0.780935	0.495462	0.48331
ENSG00000001630	1	1	1	1	1	9.9293	9.91547	9.91221	9.97927	10.0135	0.265165	0.265325	0.286119	0.286667	0.03	0.964	0.04	0.03	0.964	0.04	0.726962	0.0243367	0.693363
ENSG00000001631	1	1	1	1	1	9.2101	9.21532	9.22719	9.235	9.27492	0.269574	0.269779	0.270402	0.27927	0.032	0.073	0.687	0.032	0.073	0.687	0.719727	0.614836	0.181334
ENSG00000002016	1	1	1	1	1	7.78896	7.78755	7.83567	7.89738	7.89941	0.262367	0.273531	0.282541	0.282537	0.512	0.503	0.021	0.512	0.503	-0.021	0.272654	0.277668	0.759861
ENSG00000002330	1	1	1	1	1	9.59636	9.56899	9.44028	9.40652	9.40723	0.284697	0.263253	0.262793	0.262677	0.705	0.04	0.03	-0.705	-0.04	-0.03	0.170605	0.693363	0.726962
ENSG00000002549	1	1	1	1	1	10.2805	10.2858	10.3033	10.3081	10.3238	0.268688	0.270011	0.270385	0.271013	0.214	0.087	0.113	0.214	0.087	0.113	0.458404	0.591345	0.554246
ENSG00000002587	1	1	1	1	1	4.5874	4.60724	4.61669	4.54011	4.52673	0.274433	0.2742	0.256194	0.255922	0.033	0.948	0.038	-0.033	-0.948	-0.038	0.716036	0.032236	0.699388
ENSG00000002726	1	1	1	1	1	4.8001	4.80494	4.84203	4.85743	4.83969	0.268649	0.269833	0.269864	0.269837	0.148	0.012	0.012	0.148	0.012	-0.012	0.515036	0.790396	0.790396
ENSG00000002745	1	1	1	1	1	2.15409	2.15182	2.14282	2.14781	2.16271	0.268756	0.268758	0.268825	0.269571	0.004	0.026	0.177	0.004	0.026	0.177	0.814303	0.741762	0.487947
ENSG00000002746	1	1	1	1	1	6.10474	6.09144	6.08158	6.10967	6.07011	0.26802	0.268041	0.268069	0.267811	0.013	0.013	0.035	0.013	0.013	-0.035	0.787437	0.787437	0.709235
ENSG00000002822	1	1	1	1	1	9.47489	9.45443	9.42357	9.48564	9.51781	0.261246	0.261185	0.275817	0.277185	0.027	0.854	0.101	-0.027	0.854	0.101	0.737716	0.0853543	0.570181
ENSG00000002834	1	1	1	1	1	10.9	10.8918	10.8247	10.7645	10.7208	0.276507	0.26531	0.251988	0.250858	0.416	0.593	0.079	-0.416	-0.593	-0.079	0.324877	0.230732	0.604133
ENSG00000002919	1	1	1	1	1	8.50685	8.51198	8.51269	8.49951	8.51787	0.268448	0.268457	0.268453	0.268484	0.006	0.006	0.011	0.006	-0.006	0.011	0.808093	0.808093	0.793516
ENSG00000002933	1	1	1	1	1	5.29512	5.28386	5.27465	5.28191	5.20916	0.265914	0.265791	0.265492	0.258324	0.024	0.046	0.395	-0.024	-0.046	-0.395	0.749195	0.675272	0.337387
ENSG00000003056	1	1	1	1	1	11.953	11.9446	11.9123	11.8951	11.8567	0.270431	0.267169	0.264196	0.25931	0.251	0.282	0.361	-0.251	-0.282	-0.361	0.430668	0.408683	0.357051
ENSG00000003096	1	1	1	1	1	10.6515	10.6674	10.7628	10.7833	10.7252	0.271416	0.273606	0.273629	0.273232	0.128	0.021	0.042	0.128	0.021	-0.042	0.536132	0.759861	0.687197
ENSG00000003137	1	1	1	1	1	3.25097	3.24408	3.2209	3.21545	3.19656	0.269339	0.267492	0.26699	0.266157	0.244	0.1	0.122	-0.244	-0.1	-0.122	0.435781	0.571555	0.542696
ENSG00000003147	1	1	1	1	1	6.40389	6.38282	6.29582	6.30981	6.37637	0.260134	0.259621	0.259924	0.261908	0.04	0.033	0.112	-0.04	0.033	0.112	0.693363	0.716036	0.555391
ENSG00000003249	1	1	1	1	1	6.40526	6.40403	6.37532	6.3484	6.35052	0.273784	0.265028	0.264027	0.264017	0.774	0.127	0.011	-0.774	-0.127	-0.011	0.131316	0.537414	0.793516
ENSG00000003393	1	1	1	1	1	9.51954	9.5377	9.57124	9.54138	9.55885	0.271662	0.27167	0.271631	0.271623	0.012	0.012	0.007	0.012	-0.012	-0.007	0.790396	0.790396	0.805388
ENSG00000003400	1	1	1	1	1	6.2385	6.24519	6.26541	6.24928	6.22004	0.270093	0.2701	0.269186	0.266036	0.01	0.138	0.331	0.01	-0.138	-0.331	0.796609	0.524925	0.375322
ENSG00000003402	1	1	1	1	1	9.7158	9.72491	9.74291	9.71112	9.67396	0.271612	0.271589	0.267198	0.260709	0.025	0.366	0.469	-0.025	-0.366	-0.469	0.74559	0.354066	0.295785
ENSG00000003436	1	1	1	1	1	11.4881	11.4957	11.5661	11.6084	11.5918	0.259028	0.27463	0.275249	0.275208	0.797	0.061	0.023	0.797	0.061	-0.023	0.117764	0.638301	0.752783
ENSG00000003509	1	1	1	1	1	8.36142	8.35702	8.33077	8.34162	8.39889	0.267298	0.267275	0.267644	0.275558	0.017	0.044	0.497	-0.017	0.044	0.497	0.773869	0.681305	0.280878
ENSG00000003756	1	1	1	1	1	10.1509	10.1602	10.2236	10.2731	10.3126	0.260892	0.273404	0.284285	0.285129	0.487	0.527	0.056	0.487	0.527	0.056	0.286857	0.265212	0.649405
ENSG00000003987	1	1	1	1	1	1.29538	1.29252	1.28195	1.27732	1.26636	0.268451	0.267842	0.267522	0.266984	0.154	0.098	0.136	-0.154	-0.098	-0.136	0.508952	0.574264	0.52693
ENSG00000003989	1	1	1	1	1	11.5049	11.5195	11.5933	11.6242	11.6423	0.256833	0.276052	0.277209	0.277404	0.854	0.094	0.028	0.854	0.094	0.028	0.0853543	0.580702	0.734155
ENSG00000004059	1	1	1	1	1	10.5348	10.5201	10.4263	10.3358	10.2252	0.27918	0.265111	0.241799	0.234035	0.329	0.587	0.234	-0.329	-0.587	-0.234	0.376505	0.234005	0.442856
ENSG00000004139	1	1	1	1	1	6.41554	6.41234	6.38538	6.41212	6.52416	0.267582	0.267625	0.269638	0.296282	0.039	0.113	0.74	0.039	0.113	0.74	0.696144	0.554246	0.151074
ENSG00000004142	1	1	1	1	1	10.9577	10.9335	10.8372	10.8172	10.7929	0.281006	0.263935	0.263281	0.263006	0.683	0.057	0.034	-0.683	-0.057	-0.034	0.183184	0.647152	0.712683
ENSG00000004399	1	1	1	1	1	9.66055	9.6632	9.6531	9.62345	9.60545	0.269808	0.269605	0.259805	0.25955	0.034	0.955	0.03	-0.034	-0.955	-0.03	0.712683	0.0289715	0.726962
ENSG00000004455	1	1	1	1	1	12.556	12.5476	12.5103	12.4971	12.4841	0.27401	0.266048	0.265519	0.265423	0.738	0.079	0.02	-0.738	-0.079	-0.02	0.152336	0.604133	0.763253
ENSG00000004468	1	1	1	1	1	2.87328	2.87506	2.85992	2.84845	2.88177	0.267143	0.267093	0.267108	0.267393	0.013	0.004	0.046	-0.013	0.004	0.046	0.787437	0.814303	0.675272
ENSG00000004478	1	1	1	1	1	11.8114	11.8087	11.7832	11.7615	11.7524	0.273225	0.265823	0.263586	0.263527	0.697	0.275	0.016	-0.697	-0.275	-0.016	0.175903	0.413668	0.777424
ENSG00000004487	1	1	1	1	1	11.7663	11.7709	11.818	11.8432	11.818	0.266561	0.269994	0.27014	0.270089	0.29	0.025	0.022	0.29	0.025	-0.022	0.402961	0.74559	0.756429
ENSG00000004534	1	1	1	1	1	9.29492	9.315	9.36491	9.34536	9.36164	0.270224	0.270429	0.270451	0.27048	0.025	0.01	0.007	0.025	0.01	0.007	0.74559	0.796609	0.805388
ENSG00000004660	1	1	1	1	1	8.88976	8.88509	8.88259	8.88849	8.86175	0.267592	0.267574	0.267547	0.266777	0.008	0.011	0.127	-0.008	-0.011	-0.127	0.802547	0.793516	0.537414
ENSG00000004700	1	1	1	1	1	11.0173	11.0482	11.1693	11.1842	11.1946	0.256807	0.272738	0.273036	0.273087	0.593	0.031	0.037	0.593	0.031	0.037	0.230732	0.723407	0.702612
ENSG00000004766	1	1	1	1	1	9.93152	9.94718	9.97831	9.9633	9.99916	0.271893	0.272066	0.272095	0.272594	0.022	0.015	0.062	0.022	0.015	0.062	0.756429	0.780935	0.636108
ENSG00000004776	1	1	1	1	1	-0.870473	-0.868373	-0.854664	-0.852599	-0.86506	0.270076	0.270108	0.270106	0.270073	0.017	0.002	0.012	0.017	-0.002	-0.012	0.773869	0.822356	0.790396
ENSG00000004777	1	1	1	1	1	3.73389	3.73096	3.67476	3.63761	3.67565	0.270851	0.267115	0.266885	0.267011	0.244	0.033	0.018	-0.244	-0.033	0.018	0.435781	0.716036	0.770425
ENSG00000004779	1	1	1	1	1	11.5009	11.486	11.429	11.4097	11.3698	0.276637	0.265088	0.262555	0.261009	0.597	0.19	0.118	-0.597	-0.19	-0.118	0.228566	0.477462	0.547885
ENSG00000004799	1	1	1	1	1	12.6091	12.6311	12.7276	12.7062	12.6036	0.278964	0.279462	0.278638	0.270886	0.045	0.054	0.281	0.045	-0.054	-0.281	0.678234	0.654724	0.409484
ENSG00000004809	1	1	1	1	1	-0.283817	-0.286067	-0.293257	-0.286482	-0.272108	0.269204	0.269196	0.269389	0.270371	0.003	0.066	0.214	-0.003	0.066	0.214	0.818034	0.628024	0.458404
ENSG00000004838	1	1	1	1	1	4.73705	4.70534	4.63358	4.67115	4.64197	0.265695	0.265263	0.265308	0.265185	0.039	0.016	0.027	-0.039	0.016	-0.027	0.696144	0.777424	0.737716
ENSG00000004846	1	1	1	1	1	6.26157	6.34475	6.54843	6.43182	6.41823	0.276458	0.278775	0.27593	0.2754	0.085	0.096	0.06	0.085	-0.096	-0.06	0.594129	0.577342	0.640131
ENSG00000004848	1	1	1	1	1	-1.21793	-1.2176	-1.22225	-1.22772	-1.22461	0.268468	0.268451	0.268442	0.268442	0.01	0.008	0.005	-0.01	-0.008	-0.005	0.796609	0.802547	0.811048
ENSG00000004864	1	1	1	1	1	11.1125	11.1313	11.2024	11.1938	11.1627	0.271744	0.27216	0.272094	0.271939	0.043	0.018	0.023	0.043	-0.018	-0.023	0.684161	0.770425	0.752783
ENSG00000004866	1	1	1	1	1	9.22118	9.22698	9.22552	9.18397	9.14383	0.270158	0.270002	0.257076	0.25432	0.025	0.828	0.18	-0.025	-0.828	-0.18	0.74559	0.101157	0.485366
ENSG00000004897	1	1	1	1	1	10.9814	11.014	11.1449	11.1617	11.1659	0.253917	0.272645	0.273057	0.273258	0.652	0.053	0.031	0.652	0.053	0.031	0.200682	0.657109	0.723407
ENSG00000004948	1	1	1	1	1	1.13059	1.13614	1.15407	1.14423	1.12561	0.270115	0.27011	0.270039	0.269405	0.008	0.018	0.109	-0.008	-0.018	-0.109	0.802547	0.770425	0.559205
ENSG00000004961	1	1	1	1	1	8.99298	9.01355	9.12196	9.14962	9.12114	0.258151	0.270639	0.270699	0.270556	0.543	0.033	0.02	0.543	0.033	-0.02	0.256035	0.716036	0.763253
ENSG00000004975	1	1	1	1	1	10.1791	10.155	10.0929	10.1404	10.1882	0.264323	0.264058	0.26666	0.271166	0.033	0.184	0.25	-0.033	0.184	0.25	0.716036	0.482501	0.431299
ENSG00000005001	1	1	1	1	1	-1.72025	-1.72153	-1.72939	-1.73004	-1.72234	0.267881	0.26788	0.267879	0.267891	0.006	0.005	0.007	-0.006	-0.005	0.007	0.808093	0.811048	0.805388
ENSG00000005007	1	1	1	1	1	9.24478	9.24116	9.26456	9.32768	9.38161	0.26716	0.268177	0.289733	0.292979	0.068	0.868	0.143	0.068	0.868	0.143	0.624147	0.0767042	0.520195
ENSG00000005020	1	1	1	1	1	8.18806	8.21819	8.32348	8.30066	8.25368	0.274753	0.275441	0.275235	0.274591	0.056	0.028	0.051	0.056	-0.028	-0.051	0.649405	0.734155	0.661921
ENSG00000005022	1	1	1	1	1	12.6448	12.6404	12.6542	12.684	12.6743	0.268464	0.271075	0.273043	0.272999	0.345	0.29	0.011	0.345	0.29	-0.011	0.366149	0.402961	0.793516
ENSG00000005059	1	1	1	1	1	8.55102	8.55351	8.54631	8.49001	8.39468	0.267144	0.266421	0.256324	0.23808	0.063	0.406	0.591	-0.063	-0.406	-0.591	0.633762	0.330808	0.231914
ENSG00000005073	1	1	1	1	1	8.29701	8.27184	8.17041	8.21438	8.35546	0.259433	0.25865	0.261195	0.284553	0.055	0.116	0.552	-0.055	0.116	0.552	0.652192	0.550523	0.251769
ENSG00000005075	1	1	1	1	1	8.9853	8.96408	8.87442	8.85738	8.85168	0.278201	0.265794	0.265413	0.265253	0.592	0.047	0.027	-0.592	-0.047	-0.027	0.231408	0.67244	0.737716
ENSG00000005100	1	1	1	1	1	10.1078	10.121	10.1838	10.2035	10.2092	0.260418	0.273167	0.273632	0.273711	0.763	0.057	0.021	0.763	0.057	0.021	0.137602	0.647152	0.759861
ENSG00000005102	1	1	1	1	1	4.74566	4.73786	4.68553	4.65597	4.65103	0.277714	0.263675	0.262717	0.262648	0.843	0.1	0.023	-0.843	-0.1	-0.023	0.0924091	0.571555	0.752783
ENSG00000005108	1	1	1	1	1	2.72922	2.73004	2.7468	2.75997	2.75338	0.268102	0.269952	0.270057	0.270057	0.321	0.039	0.005	0.321	0.039	0.005	0.381519	0.696144	0.811048
ENSG00000005156	1	1	1	1	1	9.36816	9.37525	9.45597	9.51986	9.52195	0.25409	0.279161	0.281966	0.281983	0.875	0.146	0.019	0.875	0.146	0.019	0.071868	0.51719	0.766764
ENSG00000005175	1	1	1	1	1	9.02016	9.05464	9.16185	9.14912	9.16756	0.264545	0.269786	0.269903	0.270064	0.265	0.025	0.03	0.265	0.025	0.03	0.42126	0.74559	0.726962
ENSG00000005187	1	1	1	1	1	1.61704	1.61733	1.64011	1.66598	1.66851	0.265618	0.27168	0.274759	0.274752	0.594	0.397	0.007	0.594	0.397	-0.007	0.230259	0.336405	0.805388
ENSG00000005189	1	1	1	1	1	7.48142	7.50438	7.56458	7.53969	7.54283	0.269806	0.269992	0.269968	0.26997	0.041	0.01	0.02	0.041	-0.01	0.02	0.6903	0.796609	0.763253
ENSG00000005194	1	1	1	1	1	10.1652	10.1607	10.1432	10.1401	10.1361	0.269409	0.268535	0.268474	0.268444	0.214	0.023	0.009	-0.214	-0.023	-0.009	0.458404	0.752783	0.799657
ENSG00000005238	1	1	1	1	1	6.81971	6.79638	6.70897	6.73462	6.80817	0.259919	0.259516	0.259905	0.263874	0.036	0.045	0.194	-0.036	0.045	0.194	0.706232	0.678234	0.473663
ENSG00000005243	1	1	1	1	1	7.61741	7.60527	7.55356	7.53691	7.51736	0.276027	0.264483	0.26376	0.263386	0.737	0.083	0.048	-0.737	-0.083	-0.048	0.153221	0.597462	0.669734
ENSG00000005249	1	1	1	1	1	7.19835	7.21928	7.24014	7.15132	7.08559	0.276825	0.276903	0.25142	0.24792	0.043	0.885	0.143	0.043	-0.885	-0.143	0.684161	0.0647146	0.520195
ENSG00000005302	1	1	1	1	1	8.79315	8.78187	8.72192	8.70307	8.71077	0.274434	0.266736	0.266586	0.266572	0.534	0.03	0.02	-0.534	-0.03	-0.02	0.260965	0.726962	0.763253
ENSG00000005339	1	1	1	1	1	9.54627	9.55583	9.64266	9.70889	9.72515	0.254307	0.279592	0.284293	0.284823	0.796	0.203	0.042	0.796	0.203	0.042	0.118544	0.466984	0.687197
ENSG00000005379	1	1	1	1	1	5.35962	5.35673	5.35651	5.35026	5.30483	0.26707	0.26704	0.266691	0.259547	0.015	0.048	0.587	-0.015	-0.048	-0.587	0.780935	0.669734	0.234005
ENSG00000005421	1	1	1	1	1	1.3697	1.37415	1.38777	1.38245	1.37611	0.270146	0.270147	0.270143	0.270113	0.005	0.006	0.016	0.005	-0.006	-0.016	0.811048	0.808093	0.777424
ENSG00000005436	1	1	1	1	1	8.98761	8.99403	8.96424	8.89822	8.88469	0.272131	0.268612	0.253059	0.252996	0.179	0.846	0.021	-0.179	-0.846	-0.021	0.486073	0.0903206	0.759861
ENSG00000005448	1	1	1	1	1	10.0092	9.96552	9.77781	9.76173	9.80672	0.276129	0.264503	0.264705	0.265334	0.334	0.048	0.047	-0.334	0.048	0.047	0.373315	0.669734	0.67244
ENSG00000005469	1	1	1	1	1	7.08794	7.0955	7.12154	7.1313	7.15973	0.268128	0.270143	0.271883	0.27524	0.211	0.207	0.327	0.211	0.207	0.327	0.461014	0.463791	0.377837
ENSG00000005471	1	1	1	1	1	1.56798	1.55984	1.54636	1.5605	1.55016	0.267593	0.267595	0.267598	0.267591	0.005	0.005	0.005	0.005	0.005	-0.005	0.811048	0.811048	0.811048
ENSG00000005483	1	1	1	1	1	10.1482	10.1718	10.266	10.2684	10.249	0.267307	0.270333	0.270384	0.270263	0.182	0.026	0.022	0.182	0.026	-0.022	0.483727	0.741762	0.756429
ENSG00000005486	1	1	1	1	1	9.06527	9.02431	8.87897	8.90772	8.97212	0.261207	0.260096	0.2605	0.261703	0.061	0.034	0.071	-0.061	0.034	0.071	0.638301	0.712683	0.61851
ENSG00000005700	1	1	1	1	1	11.0614	11.0687	11.1093	11.1776	11.3097	0.270006	0.272069	0.285342	0.319964	0.091	0.366	0.661	0.091	0.366	0.661	0.585261	0.354066	0.195882
ENSG00000005801	1	1	1	1	1	8.66288	8.65242	8.60829	8.64645	8.761	0.265351	0.265245	0.26774	0.295534	0.033	0.125	0.745	-0.033	0.125	0.745	0.716036	0.539775	0.148538
ENSG00000005810	1	1	1	1	1	11.5359	11.574	11.7366	11.7604	11.7492	0.250463	0.272166	0.272415	0.272281	0.642	0.058	0.038	0.642	0.058	-0.038	0.206173	0.644885	0.699388
ENSG00000005812	1	1	1	1	1	11.0595	11.0847	11.1311	11.0898	11.1149	0.273169	0.27326	0.273206	0.273272	0.025	0.017	0.015	0.025	-0.017	0.015	0.74559	0.773869	0.780935
ENSG00000005844	1	1	1	1	1	2.87413	2.86793	2.85663	2.87556	2.89126	0.267096	0.267086	0.270216	0.271378	0.011	0.518	0.173	-0.011	0.518	0.173	0.793516	0.269521	0.491617
ENSG00000005882	1	1	1	1	1	7.85868	7.84212	7.84191	7.89096	7.84235	0.271112	0.271268	0.271386	0.271258	0.022	0.025	0.024	0.022	0.025	-0.024	0.756429	0.74559	0.749195
ENSG00000005884	1	1	1	1	1	10.864	10.8547	10.8461	10.8918	10.9344	0.266372	0.266408	0.278991	0.28321	0.017	0.761	0.245	0.017	0.761	0.245	0.773869	0.139029	0.43461
ENSG00000005889	1	1	1	1	1	12.0558	12.0636	12.1033	12.114	12.1078	0.266204	0.269435	0.269475	0.269484	0.357	0.02	0.012	0.357	0.02	0.012	0.359254	0.763253	0.790396
ENSG00000005893	1	1	1	1	1	11.1435	11.152	11.2234	11.2756	11.2905	0.257093	0.277935	0.280866	0.281215	0.829	0.168	0.033	0.829	0.168	0.033	0.100563	0.496482	0.716036
ENSG00000005955	1	1	1	1	1	9.39587	9.40006	9.42455	9.48266	9.60242	0.270981	0.271768	0.282363	0.312841	0.049	0.34	0.67	0.049	0.34	0.67	0.666902	0.369587	0.18988
ENSG00000005961	1	1	1	1	1	1.94293	1.93327	1.93883	1.98906	1.99893	0.26782	0.268126	0.281336	0.281395	0.033	0.96	0.025	0.033	0.96	0.025	0.716036	0.0268091	0.74559
ENSG00000005981	1	1	1	1	1	2.93227	2.93118	2.92202	2.92672	2.95367	0.269041	0.269044	0.269219	0.271694	0.009	0.044	0.332	0.009	0.044	0.332	0.799657	0.681305	0.374562
ENSG00000006007	1	1	1	1	1	11.6393	11.6347	11.5925	11.5621	11.5591	0.276571	0.26392	0.263005	0.262963	0.877	0.101	0.019	-0.877	-0.101	-0.019	0.0703031	0.570181	0.766764
ENSG00000006015	1	1	1	1	1	8.31841	8.27853	8.13931	8.15044	8.1641	0.271678	0.267844	0.267937	0.268208	0.164	0.047	0.038	-0.164	0.047	0.038	0.499785	0.67244	0.699388
ENSG00000006016	1	1	1	1	1	10.9488	10.9069	10.655	10.5783	10.6739	0.290961	0.260247	0.259638	0.261701	0.529	0.074	0.095	-0.529	-0.074	0.095	0.264046	0.612858	0.578983
ENSG00000006025	1	1	1	1	1	7.46344	7.46688	7.4835	7.47937	7.45688	0.270126	0.270127	0.270059	0.269463	0.009	0.017	0.094	0.009	-0.017	-0.094	0.799657	0.773869	0.580702
ENSG00000006042	1	1	1	1	1	3.65497	3.64778	3.61211	3.62875	3.69873	0.266403	0.266432	0.267272	0.276567	0.022	0.081	0.471	0.022	0.081	0.471	0.756429	0.600699	0.294801
ENSG00000006047	1	1	1	1	1	0.910326	0.913038	0.90613	0.885144	0.880456	0.269505	0.26923	0.263609	0.263566	0.048	0.929	0.017	-0.048	-0.929	-0.017	0.669734	0.0411059	0.773869
ENSG00000006071	1	1	1	1	1	3.71132	3.71597	3.71644	3.71242	3.74958	0.270394	0.270418	0.270469	0.272999	0.01	0.018	0.268	0.01	0.018	0.268	0.796609	0.770425	0.419024
ENSG00000006114	1	1	1	1	1	8.33896	8.35922	8.48319	8.5446	8.55324	0.248774	0.280651	0.282336	0.282536	0.895	0.094	0.035	0.895	0.094	0.035	0.0586271	0.580702	0.709235
ENSG00000006116	1	1	1	1	1	-2.20643	-2.20642	-2.20666	-2.20688	-2.20664	0.268877	0.268877	0.268877	0.268876	0	0.001	0.002	0	0.001	-0.002	0.832375	0.827539	0.822356
ENSG00000006118	1	1	1	1	1	9.28576	9.26522	9.18882	9.21249	9.2783	0.262049	0.261748	0.262287	0.265445	0.027	0.058	0.176	-0.027	0.058	0.176	0.737716	0.644885	0.488844
ENSG00000006125	1	1	1	1	1	11.5331	11.5597	11.6818	11.7141	11.7206	0.251813	0.275782	0.276648	0.276785	0.805	0.075	0.032	0.805	0.075	0.032	0.113398	0.611222	0.719727
ENSG00000006194	1	1	1	1	1	9.71605	9.70223	9.69588	9.76792	9.82372	0.264812	0.264993	0.287698	0.290738	0.039	0.89	0.131	0.039	0.89	0.131	0.696144	0.0616818	0.532763
ENSG00000006210	1	1	1	1	1	3.38824	3.38415	3.35497	3.36075	3.41689	0.266714	0.266643	0.266896	0.272303	0.024	0.032	0.385	-0.024	0.032	0.385	0.749195	0.719727	0.342855
ENSG00000006282	1	1	1	1	1	9.71292	9.69472	9.64549	9.66393	9.66251	0.268449	0.268273	0.268282	0.2683	0.025	0.008	0.017	-0.025	0.008	0.017	0.74559	0.802547	0.773869
ENSG00000006283	1	1	1	1	1	5.61388	5.58792	5.46554	5.43721	5.44798	0.281213	0.265029	0.264681	0.264721	0.545	0.041	0.03	-0.545	-0.041	0.03	0.255193	0.6903	0.726962
ENSG00000006327	1	1	1	1	1	10.5915	10.5701	10.4898	10.4783	10.4572	0.276018	0.26602	0.265632	0.265382	0.525	0.04	0.029	-0.525	-0.04	-0.029	0.266078	0.693363	0.730523
ENSG00000006377	1	1	1	1	1	4.93174	4.94049	4.9452	4.92094	4.93757	0.268534	0.268495	0.268444	0.268452	0.014	0.014	0.004	-0.014	-0.014	0.004	0.784223	0.784223	0.814303
ENSG00000006432	1	1	1	1	1	7.67729	7.67601	7.72999	7.75289	7.64137	0.275892	0.276093	0.275893	0.270116	0.027	0.035	0.233	0.027	-0.035	-0.233	0.737716	0.709235	0.44382
ENSG00000006451	1	1	1	1	1	9.9106	9.91431	9.95113	9.9737	9.96308	0.264915	0.271378	0.27154	0.271507	0.592	0.033	0.016	0.592	0.033	-0.016	0.231408	0.716036	0.777424
ENSG00000006453	1	1	1	1	1	8.90726	8.90739	8.91978	8.94093	8.95983	0.268084	0.268615	0.275561	0.276436	0.08	0.819	0.11	0.08	0.819	0.11	0.602399	0.105784	0.557978
ENSG00000006459	1	1	1	1	1	7.65342	7.67324	7.78238	7.87466	7.99951	0.259868	0.27199	0.300159	0.315807	0.287	0.586	0.32	0.287	0.586	0.32	0.405586	0.234611	0.382361
ENSG00000006468	1	1	1	1	1	8.25752	8.26075	8.30701	8.35909	8.39073	0.263646	0.270809	0.284374	0.28495	0.347	0.68	0.051	0.347	0.68	0.051	0.364946	0.184967	0.661921
ENSG00000006530	1	1	1	1	1	8.20357	8.19754	8.16549	8.20491	8.33404	0.266412	0.266374	0.269258	0.304332	0.027	0.121	0.791	-0.027	0.121	0.791	0.737716	0.544116	0.121437
ENSG00000006534	1	1	1	1	1	10.707	10.6936	10.6228	10.5923	10.5792	0.280573	0.262374	0.261463	0.261417	0.844	0.075	0.026	-0.844	-0.075	-0.026	0.0917921	0.611222	0.741762
ENSG00000006555	1	1	1	1	1	3.4376	3.44434	3.43753	3.40229	3.40337	0.269487	0.268796	0.261548	0.261521	0.095	0.811	0.014	-0.095	-0.811	-0.014	0.578983	0.109804	0.784223
ENSG00000006576	1	1	1	1	1	10.1068	10.1346	10.2518	10.2582	10.2269	0.266504	0.271443	0.271333	0.271137	0.229	0.035	0.029	0.229	-0.035	-0.029	0.446833	0.709235	0.730523
ENSG00000006606	1	1	1	1	1	-0.833791	-0.834608	-0.83249	-0.82521	-0.821482	0.269643	0.269711	0.270281	0.270373	0.032	0.26	0.035	0.032	0.26	0.035	0.719727	0.424737	0.709235
ENSG00000006607	1	1	1	1	1	8.31637	8.31281	8.35345	8.37809	8.28572	0.27306	0.273293	0.273347	0.270083	0.022	0.027	0.171	0.022	0.027	-0.171	0.756429	0.737716	0.493795
ENSG00000006611	1	1	1	1	1	7.50651	7.48286	7.35531	7.30041	7.28312	0.29078	0.25765	0.256288	0.256113	0.873	0.071	0.027	-0.873	-0.071	-0.027	0.0730478	0.61851	0.737716
ENSG00000006625	1	1	1	1	1	10.859	10.8429	10.7515	10.739	10.8033	0.264196	0.263007	0.263007	0.263741	0.081	0.023	0.054	-0.081	-0.023	0.054	0.600699	0.752783	0.654724
ENSG00000006634	1	1	1	1	1	9.92638	9.93764	9.97046	9.94019	9.88666	0.27125	0.271266	0.269293	0.260409	0.025	0.163	0.52	0.025	-0.163	-0.52	0.74559	0.500887	0.268083
ENSG00000006638	1	1	1	1	1	8.08654	8.07235	8.11096	8.16603	8.0452	0.272006	0.272569	0.272885	0.269711	0.036	0.031	0.139	0.036	0.031	-0.139	0.706232	0.723407	0.524006
ENSG00000006652	1	1	1	1	1	10.8442	10.8172	10.6959	10.7732	11.0368	0.258279	0.257131	0.261963	0.333144	0.069	0.124	0.822	-0.069	0.124	0.822	0.622255	0.54073	0.104044
ENSG00000006659	1	1	1	1	1	-0.796459	-0.795133	-0.793221	-0.798063	-0.801956	0.26875	0.268746	0.268699	0.268663	0.004	0.031	0.016	-0.004	-0.031	-0.016	0.814303	0.723407	0.777424
ENSG00000006695	1	1	1	1	1	9.00612	9.00304	8.99039	8.966	8.90866	0.26785	0.267629	0.264096	0.251149	0.025	0.254	0.699	-0.025	-0.254	-0.699	0.74559	0.428744	0.174385
ENSG00000006704	1	1	1	1	1	10.4383	10.4306	10.4284	10.4886	10.5674	0.268632	0.268939	0.283198	0.298699	0.034	0.534	0.489	0.034	0.534	0.489	0.712683	0.260965	0.285443
ENSG00000006712	1	1	1	1	1	9.3416	9.3304	9.37866	9.49706	9.53947	0.264928	0.266915	0.305304	0.305397	0.1	0.959	0.035	0.1	0.959	0.035	0.571555	0.0271815	0.709235
ENSG00000006715	1	1	1	1	1	11.142	11.1615	11.2496	11.2586	11.2299	0.268251	0.270758	0.270733	0.270616	0.157	0.015	0.027	0.157	-0.015	-0.027	0.506306	0.780935	0.737716
ENSG00000006740	1	1	1	1	1	8.03585	8.04451	8.03865	7.97859	7.93433	0.269915	0.26973	0.251696	0.250557	0.027	0.932	0.079	-0.027	-0.932	-0.079	0.737716	0.0393485	0.604133
ENSG00000006744	1	1	1	1	1	9.93594	9.91779	9.94536	10.075	10.1331	0.265826	0.266862	0.309268	0.309804	0.061	0.973	0.049	0.061	0.973	0.049	0.638301	0.019156	0.666902
ENSG00000006747	1	1	1	1	1	3.71607	3.72126	3.74656	3.75768	3.76692	0.266242	0.271161	0.27185	0.272021	0.604	0.118	0.038	0.604	0.118	0.038	0.225146	0.547885	0.699388
ENSG00000006756	1	1	1	1	1	3.70628	3.70029	3.6725	3.69438	3.76734	0.267499	0.267419	0.268744	0.283085	0.018	0.103	0.648	-0.018	0.103	0.648	0.770425	0.567297	0.20299
ENSG00000006757	1	1	1	1	1	8.2993	8.2797	8.24023	8.29053	8.3268	0.263858	0.263666	0.27054	0.273981	0.029	0.469	0.236	-0.029	0.469	0.236	0.730523	0.295785	0.441458
ENSG00000006831	1	1	1	1	1	10.962	10.969	10.9679	10.9612	11.0201	0.270349	0.270398	0.27055	0.276525	0.02	0.027	0.405	0.02	0.027	0.405	0.763253	0.737716	0.331382
ENSG00000006837	1	1	1	1	1	5.75514	5.76636	5.71191	5.61884	5.65854	0.274872	0.261238	0.256111	0.256493	0.521	0.265	0.042	-0.521	-0.265	0.042	0.267681	0.42126	0.687197
ENSG00000007001	1	1	1	1	1	-0.358187	-0.357991	-0.348759	-0.3445	-0.35838	0.270123	0.270126	0.270123	0.270086	0.001	0.005	0.011	0.001	-0.005	-0.011	0.827539	0.811048	0.793516
ENSG00000007038	1	1	1	1	1	10.1164	10.0771	9.91266	9.91001	9.96736	0.268383	0.263481	0.263538	0.264129	0.178	0.037	0.054	-0.178	0.037	0.054	0.486853	0.702612	0.654724
ENSG00000007047	1	1	1	1	1	6.73971	6.74671	6.74356	6.68783	6.62927	0.269607	0.269378	0.252549	0.247809	0.03	0.806	0.228	-0.03	-0.806	-0.228	0.726962	0.112816	0.44763
ENSG00000007062	1	1	1	1	1	4.39573	4.37949	4.37552	4.44005	4.44476	0.264821	0.265173	0.280751	0.280796	0.037	0.96	0.02	0.037	0.96	0.02	0.702612	0.0268091	0.763253
ENSG00000007080	1	1	1	1	1	8.54142	8.52235	8.47598	8.52233	8.57415	0.265555	0.265296	0.269753	0.277547	0.029	0.283	0.398	-0.029	0.283	0.398	0.730523	0.408139	0.33555
ENSG00000007168	1	1	1	1	1	11.5857	11.6053	11.6824	11.6924	11.6999	0.26111	0.271335	0.271591	0.271671	0.591	0.04	0.015	0.591	0.04	0.015	0.231914	0.693363	0.780935
ENSG00000007171	1	1	1	1	1	-2.20723	-2.20741	-2.20672	-2.20566	-2.20681	0.268926	0.268927	0.268927	0.268927	0.003	0.002	0.002	0.003	0.002	-0.002	0.818034	0.822356	0.822356
ENSG00000007202	1	1	1	1	1	13.2438	13.2458	13.2723	13.2594	13.1703	0.270676	0.270658	0.269898	0.254566	0.029	0.063	0.652	-0.029	-0.063	-0.652	0.730523	0.633762	0.200682
ENSG00000007216	1	1	1	1	1	-1.72837	-1.72851	-1.72559	-1.72291	-1.72608	0.269097	0.269099	0.269099	0.269099	0.002	0	0.002	0.002	0	-0.002	0.822356	0.832375	0.822356
ENSG00000007237	1	1	1	1	1	4.87869	4.88329	4.88928	4.88007	4.88756	0.269401	0.269401	0.2694	0.269402	0.003	0.003	0.005	0.003	-0.003	0.005	0.818034	0.818034	0.811048
ENSG00000007255	1	1	1	1	1	5.29485	5.28352	5.23683	5.23836	5.25871	0.26696	0.26667	0.266677	0.26674	0.047	0.013	0.013	-0.047	0.013	0.013	0.67244	0.787437	0.787437
ENSG00000007264	1	1	1	1	1	1.05631	1.04983	1.03639	1.04783	1.04792	0.268307	0.268306	0.268316	0.268325	0.006	0.007	0.006	-0.006	0.007	0.006	0.808093	0.805388	0.808093
ENSG00000007306	1	1	1	1	1	-2.20648	-2.20644	-2.20663	-2.2069	-2.20663	0.268949	0.268948	0.268948	0.268948	0.004	0.001	0	-0.004	0.001	0	0.814303	0.827539	0.832375
ENSG00000007312	1	1	1	1	1	0.460074	0.455392	0.442791	0.441244	0.424797	0.268572	0.268331	0.268187	0.267436	0.063	0.04	0.143	-0.063	-0.04	-0.143	0.633762	0.693363	0.520195
ENSG00000007314	1	1	1	1	1	0.767267	0.764584	0.762415	0.794162	0.852585	0.269945	0.270016	0.27406	0.289397	0.021	0.267	0.705	0.021	0.267	0.705	0.759861	0.41964	0.170605
ENSG00000007341	1	1	1	1	1	8.63481	8.6451	8.64314	8.62693	8.69922	0.270853	0.270786	0.270905	0.275374	0.013	0.027	0.268	-0.013	0.027	0.268	0.787437	0.737716	0.419024
ENSG00000007372	1	1	1	1	1	8.09006	8.06866	8.07627	8.21299	8.31261	0.265219	0.265922	0.311406	0.316902	0.057	0.924	0.142	0.057	0.924	0.142	0.647152	0.0437383	0.521279
ENSG00000007376	1	1	1	1	1	9.76559	9.74501	9.6313	9.57086	9.53167	0.28907	0.257202	0.253744	0.253125	0.855	0.147	0.057	-0.855	-0.147	-0.057	0.0845175	0.516227	0.647152
ENSG00000007384	1	1	1	1	1	7.10086	7.10012	7.12009	7.13867	7.12014	0.26925	0.269644	0.269697	0.269699	0.069	0.018	0.009	0.069	0.018	0.009	0.622255	0.770425	0.799657
ENSG00000007392	1	1	1	1	1	8.19267	8.19445	8.15924	8.1386	8.2069	0.264973	0.264801	0.2648	0.26672	0.027	0.012	0.135	-0.027	-0.012	0.135	0.737716	0.790396	0.527799
ENSG00000007402	1	1	1	1	1	-0.473206	-0.472877	-0.479192	-0.479655	-0.45913	0.268794	0.268795	0.268819	0.269587	0.002	0.01	0.153	0.002	0.01	0.153	0.822356	0.796609	0.510141
ENSG00000007516	1	1	1	1	1	2.69956	2.69449	2.68807	2.69738	2.68647	0.26821	0.268215	0.268217	0.268202	0.011	0.004	0.008	0.011	0.004	-0.008	0.793516	0.814303	0.802547
ENSG00000007520	1	1	1	1	1	10.3995	10.3777	10.2869	10.2736	10.275	0.27684	0.267302	0.267103	0.2671	0.48	0.035	0.021	-0.48	-0.035	-0.021	0.29027	0.709235	0.759861
ENSG00000007541	1	1	1	1	1	9.31858	9.29237	9.17517	9.1276	9.07212	0.287392	0.25798	0.254528	0.253298	0.792	0.152	0.075	-0.792	-0.152	-0.075	0.120747	0.511236	0.611222
ENSG00000007545	1	1	1	1	1	7.08448	7.07561	7.0443	7.056	7.08333	0.266131	0.266097	0.266224	0.267071	0.015	0.024	0.112	-0.015	0.024	0.112	0.780935	0.749195	0.555391
ENSG00000007866	1	1	1	1	1	6.38347	6.37931	6.34473	6.31126	6.28311	0.272595	0.267875	0.258446	0.257812	0.287	0.673	0.074	-0.287	-0.673	-0.074	0.405586	0.188626	0.612858
ENSG00000007908	1	1	1	1	1	-2.20643	-2.20642	-2.20666	-2.20688	-2.20664	0.269017	0.269017	0.269018	0.269017	0	0.001	0.001	0	0.001	-0.001	0.832375	0.827539	0.827539
ENSG00000007923	1	1	1	1	1	10.1923	10.1921	10.2042	10.2295	10.2563	0.268478	0.268831	0.277241	0.279287	0.043	0.808	0.17	0.043	0.808	0.17	0.684161	0.111649	0.494629
ENSG00000007933	1	1	1	1	1	0.888325	0.887265	0.876686	0.876178	0.894391	0.267963	0.267969	0.267984	0.268242	0.004	0.007	0.062	0.004	0.007	0.062	0.814303	0.805388	0.636108
ENSG00000007944	1	1	1	1	1	7.76739	7.78461	7.85391	7.82859	7.74429	0.275297	0.275458	0.274614	0.265514	0.037	0.068	0.376	0.037	-0.068	-0.376	0.702612	0.624147	0.348052
ENSG00000007952	1	1	1	1	1	-2.20723	-2.20741	-2.20672	-2.20566	-2.20681	0.268858	0.268858	0.268858	0.268856	0.001	0.002	0.002	-0.001	0.002	-0.002	0.827539	0.822356	0.822356
ENSG00000007968	1	1	1	1	1	8.8041	8.81328	8.83719	8.79718	8.72289	0.271386	0.271284	0.267259	0.250851	0.025	0.23	0.682	-0.025	-0.23	-0.682	0.74559	0.446142	0.183814
ENSG00000008018	1	1	1	1	1	12.3404	12.3283	12.2976	12.3032	12.2794	0.268453	0.267912	0.267841	0.267531	0.078	0.019	0.045	-0.078	-0.019	-0.045	0.605695	0.766764	0.678234
ENSG00000008083	1	1	1	1	1	9.02054	9.00302	8.97515	9.02344	9.04292	0.263245	0.263157	0.271183	0.272369	0.032	0.642	0.102	-0.032	0.642	0.102	0.719727	0.206173	0.568724
ENSG00000008086	1	1	1	1	1	7.46811	7.43471	7.39899	7.52651	7.60267	0.256865	0.256687	0.293543	0.296739	0.039	0.929	0.105	-0.039	0.929	0.105	0.696144	0.0411059	0.564455
ENSG00000008128	1	1	1	1	1	6.8739	6.86835	6.90599	6.97435	6.98024	0.265292	0.269458	0.285385	0.285396	0.212	0.817	0.026	0.212	0.817	0.026	0.460215	0.107207	0.741762
ENSG00000008130	1	1	1	1	1	11.1962	11.1843	11.1408	11.1306	11.1067	0.27329	0.266275	0.265294	0.264539	0.543	0.116	0.078	-0.543	-0.116	-0.078	0.256035	0.550523	0.605695
ENSG00000008196	1	1	1	1	1	-1.72829	-1.72942	-1.72907	-1.72337	-1.7218	0.269403	0.26941	0.269453	0.269465	0.006	0.025	0.007	0.006	0.025	0.007	0.808093	0.74559	0.805388
ENSG00000008226	1	1	1	1	1	-1.4859	-1.48713	-1.48619	-1.48175	-1.48609	0.269229	0.26923	0.269231	0.269231	0.005	0.001	0.004	0.005	0.001	-0.004	0.811048	0.827539	0.814303
ENSG00000008256	1	1	1	1	1	9.62251	9.61965	9.59932	9.58968	9.59427	0.269725	0.268152	0.268119	0.268108	0.291	0.014	0.008	-0.291	-0.014	-0.008	0.402324	0.784223	0.802547
ENSG00000008277	1	1	1	1	1	8.16536	8.1861	8.24767	8.25045	8.29624	0.265636	0.270787	0.271636	0.273974	0.32	0.082	0.156	0.32	0.082	0.156	0.382361	0.59912	0.507182
ENSG00000008282	1	1	1	1	1	10.0277	10.0512	10.0881	10.0456	10.0769	0.272777	0.272758	0.272644	0.27274	0.014	0.019	0.017	-0.014	-0.019	0.017	0.784223	0.766764	0.773869
ENSG00000008283	1	1	1	1	1	9.74975	9.7134	9.61058	9.67858	9.76742	0.260165	0.259611	0.263478	0.27464	0.052	0.172	0.369	-0.052	0.172	0.369	0.659586	0.49272	0.352038
ENSG00000008294	1	1	1	1	1	11.3848	11.3898	11.4649	11.5431	11.5758	0.258308	0.275507	0.289054	0.289675	0.544	0.5	0.056	0.544	0.5	0.056	0.255597	0.279554	0.649405
ENSG00000008300	1	1	1	1	1	9.47579	9.48556	9.5405	9.53033	9.44793	0.274075	0.27426	0.273736	0.26613	0.032	0.058	0.358	0.032	-0.058	-0.358	0.719727	0.644885	0.358726
ENSG00000008311	1	1	1	1	1	6.63243	6.62996	6.6434	6.68262	6.71701	0.267586	0.267887	0.282256	0.283354	0.038	0.923	0.076	0.038	0.923	0.076	0.699388	0.0442136	0.609385
ENSG00000008323	1	1	1	1	1	1.67428	1.66969	1.63907	1.63097	1.65099	0.267907	0.267704	0.267695	0.267748	0.036	0.004	0.014	-0.036	-0.004	0.014	0.706232	0.814303	0.784223
ENSG00000008324	1	1	1	1	1	9.54249	9.55704	9.57385	9.51011	9.45272	0.273838	0.273889	0.257083	0.252093	0.023	0.78	0.23	0.023	-0.78	-0.23	0.752783	0.127392	0.446142
ENSG00000008382	1	1	1	1	1	6.80106	6.79381	6.76323	6.74563	6.71379	0.271284	0.266833	0.263762	0.260445	0.35	0.305	0.277	-0.35	-0.305	-0.277	0.363154	0.393008	0.412219
ENSG00000008394	1	1	1	1	1	10.6713	10.6718	10.6898	10.6969	10.6676	0.27126	0.271291	0.271285	0.270909	0.013	0.009	0.053	0.013	-0.009	-0.053	0.787437	0.799657	0.657109
ENSG00000008405	1	1	1	1	1	8.39294	8.40819	8.3999	8.37571	8.49793	0.271065	0.271069	0.271323	0.283875	0.037	0.043	0.411	0.037	0.043	0.411	0.702612	0.684161	0.327543
ENSG00000008441	1	1	1	1	1	8.9768	8.95609	8.92024	8.94107	8.88075	0.264729	0.264483	0.264348	0.26241	0.037	0.024	0.137	-0.037	-0.024	-0.137	0.702612	0.749195	0.52606
ENSG00000008513	1	1	1	1	1	10.5696	10.5773	10.5991	10.5813	10.5531	0.269872	0.269897	0.269167	0.266454	0.013	0.108	0.282	0.013	-0.108	-0.282	0.787437	0.56058	0.408683
ENSG00000008516	1	1	1	1	1	-1.0888	-1.08793	-1.08173	-1.07957	-1.08303	0.269261	0.269269	0.26927	0.269269	0.004	0.002	0.001	0.004	0.002	-0.001	0.814303	0.822356	0.827539
ENSG00000008517	1	1	1	1	1	10.7392	10.764	10.9044	11.0029	11.1055	0.250778	0.278545	0.301681	0.308796	0.523	0.495	0.185	0.523	0.495	0.185	0.266812	0.281772	0.481616
ENSG00000008710	1	1	1	1	1	10.1866	10.152	10.0379	10.1124	10.2686	0.2587	0.257505	0.262963	0.296375	0.074	0.175	0.651	-0.074	0.175	0.651	0.612858	0.489738	0.201498
ENSG00000008735	1	1	1	1	1	6.30568	6.28186	6.23604	6.28072	6.27704	0.265717	0.265724	0.266083	0.266105	0.008	0.048	0.01	0.008	0.048	0.01	0.802547	0.669734	0.796609
ENSG00000008838	1	1	1	1	1	9.61163	9.60098	9.57019	9.58042	9.58392	0.268341	0.268326	0.26833	0.268332	0.01	0.003	0.009	-0.01	0.003	0.009	0.796609	0.818034	0.799657
ENSG00000008853	1	1	1	1	1	9.84538	9.83381	9.87432	9.91811	9.79064	0.271744	0.272076	0.272299	0.266755	0.035	0.043	0.214	0.035	0.043	-0.214	0.709235	0.684161	0.458404
ENSG00000008869	1	1	1	1	1	8.83991	8.86328	8.94582	8.93794	8.92377	0.26865	0.269886	0.26988	0.269837	0.105	0.017	0.011	0.105	-0.017	-0.011	0.564455	0.773869	0.793516
ENSG00000008952	1	1	1	1	1	10.9686	10.9933	11.0807	11.0649	11.0296	0.273203	0.273883	0.273754	0.273462	0.059	0.027	0.035	0.059	-0.027	-0.035	0.642362	0.737716	0.709235
ENSG00000008988	1	1	1	1	1	14.3302	14.3117	14.2318	14.2189	14.2237	0.275991	0.267576	0.267463	0.267464	0.479	0.039	0.015	-0.479	-0.039	0.015	0.290763	0.696144	0.780935
ENSG00000009307	1	1	1	1	1	14.2228	14.2337	14.2815	14.2858	14.2724	0.268547	0.269553	0.269577	0.269555	0.12	0.01	0.008	0.12	0.01	-0.008	0.545323	0.796609	0.802547
ENSG00000009335	1	1	1	1	1	11.6215	11.6327	11.6466	11.5979	11.5517	0.272639	0.272617	0.260148	0.255257	0.034	0.705	0.273	-0.034	-0.705	-0.273	0.712683	0.170605	0.415027
ENSG00000009413	1	1	1	1	1	9.54187	9.57615	9.6702	9.62637	9.60213	0.274281	0.274633	0.274212	0.273805	0.032	0.03	0.041	0.032	-0.03	-0.041	0.719727	0.726962	0.6903
ENSG00000009694	1	1	1	1	1	2.11479	2.11389	2.08528	2.06433	2.08478	0.268968	0.268079	0.267984	0.268012	0.117	0.022	0.015	-0.117	-0.022	0.015	0.549157	0.756429	0.780935
ENSG00000009724	1	1	1	1	1	-1.7296	-1.73033	-1.72593	-1.72031	-1.7265	0.269105	0.269112	0.269115	0.269114	0.006	0.004	0.003	0.006	0.004	-0.003	0.808093	0.814303	0.818034
ENSG00000009765	1	1	1	1	1	3.50676	3.49395	3.45057	3.47299	3.52114	0.265288	0.265247	0.265856	0.269688	0.019	0.071	0.258	-0.019	0.071	0.258	0.766764	0.61851	0.426066
ENSG00000009780	1	1	1	1	1	8.47774	8.48124	8.49865	8.49678	8.47837	0.2708	0.270802	0.270759	0.270534	0.007	0.016	0.044	0.007	-0.016	-0.044	0.805388	0.777424	0.681305
ENSG00000009830	1	1	1	1	1	8.01756	8.0103	8.00843	8.02627	8.00088	0.269069	0.269076	0.269076	0.269033	0.006	0.004	0.012	0.006	-0.004	-0.012	0.808093	0.814303	0.790396
ENSG00000009844	1	1	1	1	1	9.97261	9.97552	10.002	10.0161	10.0052	0.268073	0.269562	0.269644	0.26964	0.215	0.024	0.005	0.215	0.024	-0.005	0.457547	0.749195	0.811048
ENSG00000009950	1	1	1	1	1	2.58061	2.58022	2.58832	2.60636	2.62437	0.268513	0.268841	0.275078	0.275869	0.053	0.822	0.102	0.053	0.822	0.102	0.657109	0.104044	0.568724
ENSG00000009954	1	1	1	1	1	12.021	12.0318	12.1124	12.1867	12.2544	0.259566	0.27203	0.293822	0.296736	0.357	0.663	0.118	0.357	0.663	0.118	0.359254	0.194649	0.547885
ENSG00000010017	1	1	1	1	1	9.4911	9.51088	9.50116	9.45728	9.58141	0.269905	0.269844	0.26992	0.277365	0.035	0.031	0.27	-0.035	0.031	0.27	0.709235	0.723407	0.417452
ENSG00000010030	1	1	1	1	1	-1.72791	-1.7286	-1.73172	-1.72782	-1.71625	0.269263	0.269272	0.269369	0.269793	0.009	0.043	0.117	0.009	0.043	0.117	0.799657	0.684161	0.549157
ENSG00000010072	1	1	1	1	1	8.85214	8.86791	8.92607	8.93255	8.94556	0.264528	0.270617	0.27082	0.27093	0.451	0.037	0.022	0.451	0.037	0.022	0.30636	0.702612	0.756429
ENSG00000010165	1	1	1	1	1	9.81855	9.83458	9.89468	9.88382	9.85026	0.273196	0.273374	0.273308	0.272922	0.024	0.019	0.043	0.024	-0.019	-0.043	0.749195	0.766764	0.684161
ENSG00000010219	1	1	1	1	1	7.14739	7.13959	7.16726	7.2048	7.13807	0.272861	0.273009	0.273035	0.272472	0.022	0.018	0.056	0.022	0.018	-0.056	0.756429	0.770425	0.649405
ENSG00000010244	1	1	1	1	1	11.2377	11.2438	11.2778	11.2717	11.2217	0.271927	0.271974	0.2718	0.268857	0.015	0.03	0.219	0.015	-0.03	-0.219	0.780935	0.726962	0.454151
ENSG00000010256	1	1	1	1	1	12.1401	12.1077	12.0337	12.1121	12.1858	0.261098	0.260481	0.272177	0.281206	0.059	0.462	0.314	-0.059	0.462	0.314	0.642362	0.299818	0.386493
ENSG00000010270	1	1	1	1	1	10.5583	10.5625	10.5526	10.5069	10.4643	0.26985	0.269586	0.254227	0.25224	0.031	0.88	0.131	-0.031	-0.88	-0.131	0.723407	0.0682859	0.532763
ENSG00000010278	1	1	1	1	1	11.0483	11.0385	11.034	11.0696	11.0695	0.267011	0.267094	0.273424	0.273427	0.019	0.754	0.013	0.019	0.754	0.013	0.766764	0.143364	0.787437
ENSG00000010292	1	1	1	1	1	12.1441	12.1505	12.197	12.1972	12.1312	0.274064	0.274251	0.27411	0.270556	0.027	0.023	0.215	0.027	-0.023	-0.215	0.737716	0.752783	0.457547
ENSG00000010295	1	1	1	1	1	3.11933	3.1398	3.16818	3.11858	3.12534	0.272127	0.272077	0.270633	0.270545	0.018	0.158	0.015	-0.018	-0.158	-0.015	0.770425	0.505312	0.780935
ENSG00000010310	1	1	1	1	1	2.99581	2.99737	3.00552	3.0042	2.99364	0.269649	0.26965	0.269646	0.269572	0.003	0.002	0.028	0.003	-0.002	-0.028	0.818034	0.822356	0.734155
ENSG00000010318	1	1	1	1	1	5.29451	5.28137	5.19305	5.15054	5.1611	0.282517	0.262284	0.261671	0.26178	0.82	0.061	0.018	-0.82	-0.061	0.018	0.105064	0.638301	0.770425
ENSG00000010319	1	1	1	1	1	4.38032	4.38333	4.3645	4.33382	4.34218	0.270465	0.266487	0.264403	0.264423	0.428	0.289	0.021	-0.428	-0.289	0.021	0.318369	0.403886	0.759861
ENSG00000010322	1	1	1	1	1	8.85078	8.84816	8.87626	8.91077	8.88921	0.268494	0.271484	0.272081	0.272014	0.303	0.077	0.018	0.303	0.077	-0.018	0.3943	0.60742	0.770425
ENSG00000010327	1	1	1	1	1	-0.00821819	-0.00955643	-0.0147752	-0.015746	-0.0171044	0.268846	0.26884	0.268838	0.268836	0.007	0.003	0.004	-0.007	-0.003	-0.004	0.805388	0.818034	0.814303
ENSG00000010361	1	1	1	1	1	7.78182	7.7674	7.7233	7.70665	7.64128	0.269408	0.267261	0.265076	0.252777	0.135	0.161	0.601	-0.135	-0.161	-0.601	0.527799	0.502593	0.226634
ENSG00000010379	1	1	1	1	1	-1.71226	-1.71422	-1.72681	-1.73199	-1.72909	0.269021	0.268681	0.268672	0.268672	0.109	0.008	0.002	-0.109	-0.008	-0.002	0.559205	0.802547	0.822356
ENSG00000010404	1	1	1	1	1	8.88898	8.91415	8.95	8.85214	8.76449	0.279046	0.279391	0.253323	0.244795	0.051	0.774	0.26	0.051	-0.774	-0.26	0.661921	0.131316	0.424737
ENSG00000010438	1	1	1	1	1	-1.4855	-1.48506	-1.48496	-1.48624	-1.48516	0.268933	0.268932	0.268932	0.268932	0.001	0	0.002	-0.001	0	0.002	0.827539	0.832375	0.822356
ENSG00000010539	1	1	1	1	1	8.54328	8.5492	8.53563	8.51195	8.55324	0.26744	0.267384	0.267379	0.267717	0.019	0.006	0.043	-0.019	-0.006	0.043	0.766764	0.808093	0.684161
ENSG00000010626	1	1	1	1	1	7.88018	7.87096	7.81586	7.79879	7.8186	0.27103	0.267971	0.267867	0.267915	0.237	0.027	0.015	-0.237	-0.027	0.015	0.440785	0.737716	0.780935
ENSG00000010671	1	1	1	1	1	-1.96743	-1.96512	-1.96102	-1.96729	-1.97082	0.269048	0.269046	0.269016	0.269002	0.005	0.016	0.007	-0.005	-0.016	-0.007	0.811048	0.777424	0.805388
ENSG00000010704	1	1	1	1	1	7.9336	7.93498	7.89407	7.8642	7.92139	0.264662	0.26431	0.264254	0.264642	0.042	0.015	0.04	-0.042	-0.015	0.04	0.687197	0.780935	0.693363
ENSG00000010803	1	1	1	1	1	8.45304	8.45925	8.42553	8.35456	8.33765	0.27289	0.269497	0.251267	0.251241	0.172	0.873	0.019	-0.172	-0.873	-0.019	0.49272	0.0730478	0.766764
ENSG00000010810	1	1	1	1	1	7.44883	7.43185	7.32112	7.29041	7.35548	0.268547	0.264338	0.264305	0.26508	0.186	0.026	0.07	-0.186	-0.026	0.07	0.480754	0.741762	0.62048
ENSG00000010818	1	1	1	1	1	8.83846	8.87961	9.05521	9.06952	9.02832	0.260148	0.273035	0.272727	0.27221	0.396	0.043	0.053	0.396	-0.043	-0.053	0.336817	0.684161	0.657109
ENSG00000010932	1	1	1	1	1	-1.47559	-1.47736	-1.48659	-1.48916	-1.48749	0.268955	0.268924	0.268923	0.268923	0.017	0.002	0.003	-0.017	-0.002	0.003	0.773869	0.822356	0.818034
ENSG00000011007	1	1	1	1	1	10.5866	10.5832	10.6007	10.5981	10.5059	0.268823	0.268777	0.268155	0.254949	0.019	0.057	0.576	-0.019	-0.057	-0.576	0.766764	0.647152	0.239667
ENSG00000011009	1	1	1	1	1	10.3367	10.3312	10.279	10.2241	10.1781	0.274114	0.267179	0.252265	0.250442	0.3	0.7	0.106	-0.3	-0.7	-0.106	0.396003	0.173817	0.563253
ENSG00000011021	1	1	1	1	1	7.33621	7.35236	7.39627	7.40904	7.48312	0.269206	0.271026	0.273381	0.286171	0.115	0.152	0.541	0.115	0.152	0.541	0.551783	0.511236	0.257179
ENSG00000011028	1	1	1	1	1	10.5892	10.577	10.5277	10.5377	10.5785	0.263473	0.263394	0.263531	0.264227	0.017	0.028	0.072	-0.017	0.028	0.072	0.773869	0.734155	0.616795
ENSG00000011083	1	1	1	1	1	-0.459102	-0.46223	-0.466195	-0.454301	-0.445501	0.268258	0.268306	0.270287	0.270691	0.019	0.491	0.108	0.019	0.491	0.108	0.766764	0.284025	0.56058
ENSG00000011105	1	1	1	1	1	7.7471	7.74643	7.71941	7.68011	7.65187	0.271203	0.269035	0.256985	0.256278	0.156	0.819	0.062	-0.156	-0.819	-0.062	0.507182	0.105784	0.636108
ENSG00000011114	1	1	1	1	1	10.0829	10.1109	10.1922	10.1512	10.105	0.276824	0.277165	0.276087	0.274436	0.033	0.076	0.109	0.033	-0.076	-0.109	0.716036	0.609385	0.559205
ENSG00000011132	1	1	1	1	1	7.37152	7.36583	7.2958	7.25973	7.31153	0.268316	0.265862	0.265799	0.26615	0.135	0.024	0.032	-0.135	-0.024	0.032	0.527799	0.749195	0.719727
ENSG00000011143	1	1	1	1	1	8.27375	8.27794	8.28557	8.27152	8.25779	0.269699	0.269686	0.267922	0.266402	0.015	0.368	0.279	-0.015	-0.368	-0.279	0.780935	0.35285	0.411024
ENSG00000011198	1	1	1	1	1	9.7082	9.71782	9.73165	9.71761	9.7428	0.271296	0.271311	0.271313	0.271471	0.012	0.008	0.032	0.012	0.008	0.032	0.790396	0.802547	0.719727
ENSG00000011201	1	1	1	1	1	8.34255	8.33732	8.3752	8.4271	8.39408	0.268694	0.272649	0.273696	0.273489	0.272	0.104	0.029	0.272	0.104	-0.029	0.415846	0.565728	0.730523
ENSG00000011243	1	1	1	1	1	8.88083	8.86355	8.8566	8.90493	8.86638	0.270299	0.270366	0.270621	0.270508	0.014	0.037	0.023	0.014	0.037	-0.023	0.784223	0.702612	0.752783
ENSG00000011258	1	1	1	1	1	8.78728	8.81451	8.92413	8.91367	8.855	0.275139	0.27609	0.275801	0.275016	0.06	0.031	0.052	0.06	-0.031	-0.052	0.640131	0.723407	0.659586
ENSG00000011260	1	1	1	1	1	10.2246	10.2226	10.2202	10.234	10.2549	0.269001	0.269025	0.271129	0.275665	0.012	0.336	0.549	0.012	0.336	0.549	0.790396	0.371942	0.253415
ENSG00000011275	1	1	1	1	1	10.2008	10.1907	10.1853	10.2499	10.3224	0.267433	0.267505	0.284127	0.294482	0.031	0.665	0.352	0.031	0.665	0.352	0.723407	0.193516	0.362134
ENSG00000011295	1	1	1	1	1	10.2726	10.2706	10.2655	10.2681	10.2689	0.268718	0.268718	0.268719	0.268719	0	0.002	0.002	0	0.002	0.002	0.832375	0.822356	0.822356
ENSG00000011304	1	1	1	1	1	11.5006	11.5001	11.5331	11.5612	11.5321	0.268977	0.270146	0.27025	0.270164	0.124	0.02	0.017	0.124	0.02	-0.017	0.54073	0.763253	0.773869
ENSG00000011332	1	1	1	1	1	4.94164	4.92377	4.90902	4.94382	4.88744	0.267058	0.267053	0.267093	0.266377	0.015	0.015	0.071	-0.015	0.015	-0.071	0.780935	0.780935	0.61851
ENSG00000011347	1	1	1	1	1	4.9759	4.96727	4.89823	4.87608	4.92942	0.266088	0.264966	0.264969	0.265472	0.084	0.014	0.04	-0.084	0.014	0.04	0.595894	0.784223	0.693363
ENSG00000011376	1	1	1	1	1	8.89561	8.86325	8.84341	9.03559	9.23998	0.261927	0.262529	0.317621	0.354136	0.081	0.724	0.419	0.081	0.724	0.419	0.600699	0.160056	0.323009
ENSG00000011405	1	1	1	1	1	11.5495	11.584	11.7427	11.7772	11.7658	0.248804	0.27464	0.275163	0.275014	0.753	0.054	0.037	0.753	0.054	-0.037	0.143854	0.654724	0.702612
ENSG00000011422	1	1	1	1	1	9.33517	9.30877	9.20504	9.19927	9.20846	0.27431	0.268694	0.268642	0.268603	0.276	0.018	0.016	-0.276	-0.018	-0.016	0.412816	0.770425	0.777424
ENSG00000011426	1	1	1	1	1	10.9775	11.0031	11.1342	11.1491	11.0758	0.27275	0.276457	0.276224	0.275107	0.163	0.036	0.066	0.163	-0.036	-0.066	0.500887	0.706232	0.628024
ENSG00000011451	1	1	1	1	1	7.64835	7.60826	7.4789	7.51183	7.54977	0.263713	0.262549	0.262953	0.263494	0.067	0.034	0.043	-0.067	0.034	0.043	0.626255	0.712683	0.684161
ENSG00000011454	1	1	1	1	1	9.59459	9.62569	9.7392	9.76764	9.8365	0.255357	0.276431	0.279752	0.284254	0.645	0.155	0.178	0.645	0.155	0.178	0.204414	0.507941	0.486853
ENSG00000011465	1	1	1	1	1	5.13967	5.15139	5.1947	5.19527	5.19414	0.267243	0.268351	0.268358	0.268363	0.133	0.012	0.01	0.133	0.012	0.01	0.53041	0.790396	0.796609
ENSG00000011478	1	1	1	1	1	8.77587	8.75909	8.75513	8.81332	8.79632	0.267552	0.26832	0.27348	0.273458	0.081	0.446	0.024	0.081	0.446	-0.024	0.600699	0.308762	0.749195
ENSG00000011485	1	1	1	1	1	10.0913	10.0865	10.0894	10.1146	10.1202	0.268425	0.268566	0.275109	0.275154	0.03	0.916	0.014	0.03	0.916	0.014	0.726962	0.0473227	0.784223
ENSG00000011523	1	1	1	1	1	10.5218	10.498	10.4889	10.5885	10.6168	0.262655	0.262976	0.29012	0.290299	0.057	0.961	0.04	0.057	0.961	0.04	0.647152	0.0261703	0.693363
ENSG00000011566	1	1	1	1	1	8.65601	8.66943	8.70627	8.69609	8.7042	0.269491	0.269701	0.269705	0.269714	0.034	0.002	0.006	0.034	0.002	0.006	0.712683	0.822356	0.808093
ENSG00000011590	1	1	1	1	1	-1.72757	-1.72565	-1.72227	-1.72683	-1.72804	0.269087	0.269087	0.269079	0.269078	0.001	0.006	0.001	-0.001	-0.006	-0.001	0.827539	0.808093	0.827539
ENSG00000011638	1	1	1	1	1	7.99779	7.96389	7.88309	7.9167	7.88072	0.266641	0.265847	0.26583	0.265707	0.065	0.012	0.023	-0.065	-0.012	-0.023	0.629907	0.790396	0.752783
ENSG00000011677	1	1	1	1	1	6.57723	6.57514	6.55145	6.51766	6.47891	0.270239	0.268865	0.25808	0.25541	0.101	0.752	0.186	-0.101	-0.752	-0.186	0.570181	0.14442	0.480754
ENSG00000012048	1	1	1	1	1	10.6326	10.6418	10.6971	10.7525	10.8285	0.265198	0.270281	0.286901	0.296275	0.2	0.597	0.307	0.2	0.597	0.307	0.468991	0.228566	0.391416
ENSG00000012061	1	1	1	1	1	9.72544	9.70977	9.63191	9.59267	9.5548	0.281052	0.262161	0.257653	0.256756	0.714	0.244	0.069	-0.714	-0.244	-0.069	0.165056	0.435781	0.622255
ENSG00000012124	1	1	1	1	1	1.52872	1.52949	1.53459	1.5411	1.55072	0.269432	0.269654	0.270574	0.271194	0.068	0.283	0.169	0.068	0.283	0.169	0.624147	0.408139	0.495462
ENSG00000012174	1	1	1	1	1	9.20949	9.24197	9.33125	9.31449	9.35365	0.26863	0.271165	0.271306	0.271961	0.156	0.03	0.055	0.156	0.03	0.055	0.507182	0.726962	0.652192
ENSG00000012211	1	1	1	1	1	6.14951	6.16133	6.22034	6.23827	6.23656	0.261393	0.271888	0.272068	0.272085	0.724	0.033	0.012	0.724	0.033	0.012	0.160056	0.716036	0.790396
ENSG00000012223	1	1	1	1	1	-0.578525	-0.582823	-0.583387	-0.567488	-0.57064	0.269307	0.269377	0.270144	0.270146	0.025	0.233	0.009	0.025	0.233	0.009	0.74559	0.44382	0.799657
ENSG00000012232	1	1	1	1	1	9.51683	9.51431	9.4777	9.40806	9.31164	0.270153	0.267819	0.249734	0.237581	0.101	0.604	0.389	-0.101	-0.604	-0.389	0.570181	0.225146	0.340613
ENSG00000012504	1	1	1	1	1	-1.96694	-1.96747	-1.96654	-1.96421	-1.96659	0.269003	0.269002	0.269001	0.268999	0.003	0.001	0.005	-0.003	-0.001	-0.005	0.818034	0.827539	0.811048
ENSG00000012660	1	1	1	1	1	11.2304	11.2398	11.3191	11.3601	11.3336	0.26079	0.273054	0.273607	0.27348	0.599	0.058	0.03	0.599	0.058	-0.03	0.227345	0.644885	0.726962
ENSG00000012779	1	1	1	1	1	-0.376205	-0.378146	-0.383888	-0.38578	-0.394261	0.268475	0.268413	0.268311	0.268083	0.023	0.043	0.078	-0.023	-0.043	-0.078	0.752783	0.684161	0.605695
ENSG00000012817	1	1	1	1	1	0.424416	0.427658	0.442095	0.441098	0.430755	0.270257	0.270262	0.270254	0.270227	0.003	0.003	0.013	0.003	-0.003	-0.013	0.818034	0.818034	0.787437
ENSG00000012822	1	1	1	1	1	8.35228	8.35418	8.31497	8.26578	8.27475	0.275362	0.263468	0.260272	0.260321	0.707	0.274	0.022	-0.707	-0.274	0.022	0.169163	0.414348	0.756429
ENSG00000012963	1	1	1	1	1	10.3995	10.4106	10.4546	10.44	10.3916	0.27299	0.273068	0.27274	0.269844	0.02	0.044	0.212	0.02	-0.044	-0.212	0.763253	0.681305	0.460215
ENSG00000012983	1	1	1	1	1	9.91909	9.92307	9.94906	9.96075	9.95666	0.266983	0.270281	0.270408	0.270405	0.472	0.029	0.005	0.472	0.029	-0.005	0.294243	0.730523	0.811048
ENSG00000013016	1	1	1	1	1	6.11756	6.13027	6.16601	6.15494	6.15656	0.269208	0.269352	0.269348	0.269337	0.032	0.011	0.011	0.032	-0.011	-0.011	0.719727	0.793516	0.793516
ENSG00000013275	1	1	1	1	1	10.4018	10.3962	10.4004	10.4319	10.4415	0.268277	0.268398	0.277513	0.277645	0.019	0.967	0.02	0.019	0.967	0.02	0.766764	0.0227083	0.763253
ENSG00000013288	1	1	1	1	1	7.79136	7.78193	7.736	7.74949	7.81781	0.264701	0.264622	0.264971	0.271872	0.016	0.039	0.363	-0.016	0.039	0.363	0.777424	0.696144	0.355995
ENSG00000013293	1	1	1	1	1	4.34621	4.33381	4.32071	4.3577	4.35929	0.26658	0.266602	0.270586	0.270739	0.009	0.511	0.032	0.009	0.511	0.032	0.799657	0.273154	0.719727
ENSG00000013297	1	1	1	1	1	5.91983	5.89767	5.84102	5.84985	5.80419	0.26778	0.266322	0.266059	0.264615	0.123	0.036	0.114	-0.123	-0.036	-0.114	0.54158	0.706232	0.553077
ENSG00000013306	1	1	1	1	1	11.6341	11.6148	11.528	11.4978	11.4706	0.282771	0.261362	0.260364	0.260029	0.831	0.078	0.039	-0.831	-0.078	-0.039	0.0995441	0.605695	0.696144
ENSG00000013364	1	1	1	1	1	11.1096	11.1065	11.1899	11.281	11.2386	0.258207	0.27801	0.281749	0.281133	0.658	0.188	0.053	0.658	0.188	-0.053	0.197724	0.479124	0.657109
ENSG00000013374	1	1	1	1	1	8.94308	8.94906	8.956	8.94775	8.96946	0.270368	0.27039	0.270395	0.270553	0.006	0.008	0.033	0.006	0.008	0.033	0.808093	0.802547	0.716036
ENSG00000013375	1	1	1	1	1	10.3716	10.3776	10.3936	10.4238	10.5165	0.270753	0.271131	0.274752	0.299716	0.033	0.174	0.771	0.033	0.174	0.771	0.716036	0.490679	0.133501
ENSG00000013392	1	1	1	1	1	6.31177	6.32042	6.34163	6.36737	6.4615	0.27049	0.271168	0.274262	0.298858	0.047	0.153	0.756	0.047	0.153	0.756	0.67244	0.510141	0.142155
ENSG00000013441	1	1	1	1	1	9.6491	9.6633	9.68811	9.69166	9.77727	0.26968	0.270214	0.271717	0.287521	0.04	0.111	0.606	0.04	0.111	0.606	0.693363	0.556727	0.224131
ENSG00000013503	1	1	1	1	1	8.81796	8.83308	8.87991	8.89858	8.96851	0.267609	0.270322	0.274175	0.287795	0.154	0.226	0.551	0.154	0.226	0.551	0.508952	0.44893	0.252239
ENSG00000013523	1	1	1	1	1	7.59735	7.59394	7.5949	7.58219	7.51169	0.267101	0.266963	0.266078	0.252824	0.027	0.085	0.676	-0.027	-0.085	-0.676	0.737716	0.594129	0.187129
ENSG00000013561	1	1	1	1	1	10.3346	10.3515	10.3624	10.3196	10.3564	0.268384	0.268359	0.268236	0.268335	0.017	0.022	0.02	-0.017	-0.022	0.02	0.773869	0.756429	0.763253
ENSG00000013563	1	1	1	1	1	9.49031	9.44904	9.3286	9.34968	9.31962	0.270417	0.266814	0.266715	0.266447	0.174	0.036	0.043	-0.174	-0.036	-0.043	0.490679	0.706232	0.684161
ENSG00000013573	1	1	1	1	1	9.76235	9.75803	9.78871	9.84108	9.83953	0.265622	0.271496	0.280097	0.280038	0.366	0.626	0.024	0.366	0.626	-0.024	0.354066	0.213501	0.749195
ENSG00000013583	1	1	1	1	1	7.39453	7.40275	7.42665	7.44139	7.4955	0.269375	0.270069	0.272549	0.283984	0.063	0.197	0.618	0.063	0.197	0.618	0.633762	0.47127	0.217954
ENSG00000013588	1	1	1	1	1	9.52605	9.52459	9.50948	9.48522	9.45235	0.269322	0.268728	0.26147	0.257956	0.067	0.654	0.286	-0.067	-0.654	-0.286	0.626255	0.199832	0.406189
ENSG00000013619	1	1	1	1	1	6.50326	6.48685	6.36729	6.31057	6.34132	0.285782	0.261836	0.261264	0.261596	0.734	0.043	0.035	-0.734	-0.043	0.035	0.154949	0.684161	0.709235
ENSG00000013725	1	1	1	1	1	-1.96719	-1.96723	-1.96815	-1.96724	-1.96272	0.269161	0.269162	0.269165	0.269177	0.002	0.003	0.008	0.002	0.003	0.008	0.822356	0.818034	0.802547
ENSG00000013810	1	1	1	1	1	8.6992	8.69872	8.71098	8.75596	8.82916	0.270125	0.270567	0.279926	0.297107	0.045	0.414	0.596	0.045	0.414	0.596	0.678234	0.325969	0.229007
ENSG00000014123	1	1	1	1	1	9.2128	9.22032	9.26224	9.35353	9.54163	0.270997	0.273413	0.290082	0.342973	0.099	0.343	0.706	0.099	0.343	0.706	0.572756	0.367625	0.169849
ENSG00000014138	1	1	1	1	1	9.38971	9.38088	9.39271	9.45328	9.47964	0.267484	0.267744	0.287302	0.287475	0.025	0.984	0.02	0.025	0.984	0.02	0.74559	0.0113043	0.763253
ENSG00000014164	1	1	1	1	1	6.56487	6.57338	6.58086	6.55888	6.57083	0.268759	0.268752	0.268704	0.268714	0.006	0.012	0.005	-0.006	-0.012	0.005	0.808093	0.790396	0.811048
ENSG00000014216	1	1	1	1	1	11.0544	11.0481	11.0575	11.0953	11.098	0.2684	0.268875	0.277746	0.277764	0.059	0.928	0.013	0.059	0.928	0.013	0.642362	0.041644	0.787437
ENSG00000014257	1	1	1	1	1	1.98346	1.98034	1.97958	1.99977	2.02031	0.268685	0.268807	0.273674	0.275965	0.023	0.663	0.28	0.023	0.663	0.28	0.752783	0.194649	0.410112
ENSG00000014641	1	1	1	1	1	12.179	12.1877	12.2315	12.2384	12.2197	0.269418	0.270218	0.270226	0.270185	0.098	0.011	0.01	0.098	0.011	-0.01	0.574264	0.793516	0.796609
ENSG00000014824	1	1	1	1	1	11.0911	11.099	11.0748	11.0072	10.9889	0.271151	0.270074	0.250868	0.250872	0.063	0.965	0.019	-0.063	-0.965	0.019	0.633762	0.0236413	0.766764
ENSG00000014914	1	1	1	1	1	6.00872	6.00648	6.0233	6.07464	6.13227	0.26809	0.268607	0.285724	0.291031	0.043	0.8	0.221	0.043	0.8	0.221	0.684161	0.116579	0.45268
ENSG00000014919	1	1	1	1	1	10.8763	10.8846	10.9402	10.9631	10.9478	0.264475	0.27083	0.271024	0.270945	0.46	0.033	0.018	0.46	0.033	-0.018	0.301125	0.716036	0.770425
ENSG00000015133	1	1	1	1	1	7.79877	7.79501	7.82293	7.86127	7.83812	0.26872	0.271968	0.272555	0.272451	0.297	0.081	0.019	0.297	0.081	-0.019	0.398225	0.600699	0.766764
ENSG00000015153	1	1	1	1	1	8.01965	8.04183	8.09783	8.07879	8.10081	0.270319	0.270797	0.270797	0.270951	0.057	0.009	0.025	0.057	-0.009	0.025	0.647152	0.799657	0.74559
ENSG00000015171	1	1	1	1	1	10.3805	10.3892	10.4186	10.4161	10.4152	0.268339	0.268602	0.268605	0.268617	0.048	0.005	0.015	0.048	0.005	0.015	0.669734	0.811048	0.780935
ENSG00000015285	1	1	1	1	1	-0.431812	-0.43228	-0.440388	-0.445287	-0.439115	0.268788	0.268764	0.26876	0.268765	0.013	0.006	0.003	-0.013	-0.006	0.003	0.787437	0.808093	0.818034
ENSG00000015413	1	1	1	1	1	-1.48486	-1.4847	-1.4852	-1.48611	-1.48523	0.268916	0.268915	0.268914	0.268915	0.003	0.002	0.003	-0.003	-0.002	0.003	0.818034	0.822356	0.818034
ENSG00000015475	1	1	1	1	1	9.11929	9.10236	9.04145	9.02642	8.98759	0.275601	0.264854	0.263225	0.261864	0.58	0.134	0.101	-0.58	-0.134	-0.101	0.237344	0.52914	0.570181
ENSG00000015479	1	1	1	1	1	12.9193	12.9388	13.0341	13.0639	13.0671	0.255596	0.275208	0.275689	0.275736	0.795	0.052	0.024	0.795	0.052	0.024	0.119197	0.659586	0.749195
ENSG00000015520	1	1	1	1	1	0.316814	0.319721	0.334028	0.337152	0.334075	0.268727	0.268846	0.268849	0.268851	0.043	0.002	0.003	0.043	0.002	0.003	0.684161	0.822356	0.818034
ENSG00000015532	1	1	1	1	1	9.47543	9.45267	9.36938	9.34018	9.26921	0.277058	0.263516	0.258633	0.253049	0.475	0.245	0.24	-0.475	-0.245	-0.24	0.292731	0.43461	0.438763
ENSG00000015568	1	1	1	1	1	-1.23925	-1.2399	-1.2508	-1.25886	-1.2545	0.268926	0.268645	0.268608	0.268608	0.082	0.021	0.004	-0.082	-0.021	-0.004	0.59912	0.759861	0.814303
ENSG00000015592	1	1	1	1	1	-1.72565	-1.72453	-1.72302	-1.72663	-1.72848	0.268823	0.268822	0.268814	0.268807	0.002	0.009	0.004	-0.002	-0.009	-0.004	0.822356	0.799657	0.814303
ENSG00000015676	1	1	1	1	1	10.451	10.4398	10.4051	10.4274	10.4676	0.266315	0.26625	0.267028	0.271761	0.024	0.092	0.335	-0.024	0.092	0.335	0.749195	0.583575	0.372613
ENSG00000016082	1	1	1	1	1	6.53603	6.53657	6.56445	6.59895	6.61117	0.265487	0.270325	0.277806	0.277983	0.353	0.654	0.031	0.353	0.654	0.031	0.361422	0.199832	0.723407
ENSG00000016391	1	1	1	1	1	6.88161	6.86368	6.82028	6.8629	6.9086	0.265545	0.2654	0.269483	0.275235	0.027	0.289	0.321	-0.027	0.289	0.321	0.737716	0.403886	0.381519
ENSG00000016402	1	1	1	1	1	4.48233	4.46271	4.38949	4.39685	4.42196	0.26724	0.266675	0.266703	0.266906	0.052	0.015	0.032	-0.052	0.015	0.032	0.659586	0.780935	0.719727
ENSG00000016490	1	1	1	1	1	-2.20677	-2.2066	-2.2065	-2.20693	-2.20658	0.268945	0.268945	0.268945	0.268944	0	0.002	0.002	0	0.002	-0.002	0.832375	0.822356	0.822356
ENSG00000016864	1	1	1	1	1	9.41039	9.41277	9.46206	9.49306	9.4538	0.269602	0.27128	0.271387	0.271253	0.137	0.017	0.023	0.137	0.017	-0.023	0.52606	0.773869	0.752783
ENSG00000017260	1	1	1	1	1	10.7844	10.7935	10.8149	10.8286	10.8969	0.26994	0.270417	0.271603	0.287479	0.052	0.091	0.727	0.052	0.091	0.727	0.659586	0.585261	0.158598
ENSG00000017373	1	1	1	1	1	2.60862	2.6056	2.59627	2.60581	2.6253	0.2688	0.26881	0.26925	0.271023	0.01	0.099	0.297	0.01	0.099	0.297	0.796609	0.572756	0.398225
ENSG00000017427	1	1	1	1	1	7.23988	7.25325	7.31086	7.28151	7.18064	0.274507	0.274642	0.272767	0.25592	0.031	0.119	0.592	0.031	-0.119	-0.592	0.723407	0.54675	0.231408
ENSG00000017483	1	1	1	1	1	11.5592	11.5403	11.5301	11.6018	11.6152	0.26361	0.263807	0.282033	0.282161	0.037	0.96	0.035	0.037	0.96	0.035	0.702612	0.0268091	0.709235
ENSG00000017621	1	1	1	1	1	5.56016	5.53885	5.45971	5.44615	5.41784	0.277972	0.264911	0.264389	0.263931	0.633	0.067	0.054	-0.633	-0.067	-0.054	0.210337	0.626255	0.654724
ENSG00000017797	1	1	1	1	1	10.9551	10.9607	10.951	10.9047	10.8744	0.269774	0.269613	0.254765	0.25445	0.036	0.979	0.032	-0.036	-0.979	-0.032	0.706232	0.0156774	0.719727
ENSG00000018189	1	1	1	1	1	7.54896	7.54821	7.51523	7.50353	7.5615	0.264844	0.264786	0.264798	0.266221	0.017	0.012	0.119	-0.017	0.012	0.119	0.773869	0.790396	0.54675
ENSG00000018236	1	1	1	1	1	3.67249	3.66843	3.65003	3.64163	3.63112	0.270777	0.267323	0.266615	0.26639	0.51	0.143	0.046	-0.51	-0.143	-0.046	0.27392	0.520195	0.675272
ENSG00000018280	1	1	1	1	1	2.1485	2.14309	2.13483	2.15806	2.184	0.267877	0.267916	0.271797	0.276388	0.013	0.446	0.426	0.013	0.446	0.426	0.787437	0.308762	0.319594
ENSG00000018408	1	1	1	1	1	9.92749	9.96597	10.0899	10.0376	9.9496	0.281531	0.282634	0.28047	0.274908	0.053	0.099	0.209	0.053	-0.099	-0.209	0.657109	0.572756	0.462198
ENSG00000018510	1	1	1	1	1	12.6801	12.7027	12.7915	12.7927	12.7761	0.266741	0.27005	0.270082	0.270055	0.215	0.02	0.02	0.215	0.02	-0.02	0.457547	0.763253	0.763253
ENSG00000018610	1	1	1	1	1	10.079	10.0739	10.0341	10.0081	10.0037	0.275717	0.264497	0.263419	0.263387	0.848	0.117	0.014	-0.848	-0.117	-0.014	0.0889703	0.549157	0.784223
ENSG00000018625	1	1	1	1	1	2.34088	2.33582	2.28555	2.25593	2.27356	0.274122	0.265817	0.265645	0.265662	0.563	0.03	0.012	-0.563	-0.03	0.012	0.245637	0.726962	0.790396
ENSG00000018699	1	1	1	1	1	8.99062	8.99508	9.01108	9.0521	9.15613	0.270424	0.271336	0.277245	0.304654	0.064	0.248	0.733	0.064	0.248	0.733	0.632	0.432697	0.155644
ENSG00000019144	1	1	1	1	1	9.11981	9.11945	9.14612	9.1658	9.13472	0.271193	0.271431	0.271438	0.271374	0.038	0.005	0.018	0.038	0.005	-0.018	0.699388	0.811048	0.770425
ENSG00000019169	1	1	1	1	1	-1.96349	-1.96443	-1.9672	-1.9665	-1.96656	0.268874	0.268874	0.268874	0.268873	0.001	0	0.003	0.001	0	-0.003	0.827539	0.832375	0.818034
ENSG00000019186	1	1	1	1	1	8.25432	8.259	8.26354	8.22503	8.16351	0.268834	0.268692	0.261865	0.250305	0.035	0.419	0.553	-0.035	-0.419	-0.553	0.709235	0.323009	0.251332
ENSG00000019485	1	1	1	1	1	6.48286	6.4729	6.42045	6.40497	6.41332	0.272921	0.267482	0.267431	0.267393	0.434	0.018	0.017	-0.434	-0.018	-0.017	0.315204	0.770425	0.773869
ENSG00000019505	1	1	1	1	1	4.7358	4.73066	4.75309	4.78669	4.75296	0.269818	0.27022	0.270354	0.270301	0.055	0.027	0.016	0.055	0.027	-0.016	0.652192	0.737716	0.777424
ENSG00000019549	1	1	1	1	1	7.01523	7.01591	7.06397	7.12596	7.15072	0.263561	0.270798	0.286225	0.286431	0.322	0.708	0.038	0.322	0.708	0.038	0.380886	0.168657	0.699388
ENSG00000019582	1	1	1	1	1	2.88096	2.88733	2.88781	2.85926	2.85232	0.270288	0.270018	0.262905	0.262766	0.047	0.896	0.025	-0.047	-0.896	-0.025	0.67244	0.0582178	0.74559
ENSG00000019991	1	1	1	1	1	-1.7297	-1.73078	-1.72619	-1.71938	-1.72671	0.269327	0.269348	0.269348	0.269345	0.01	0.001	0.003	0.01	0.001	-0.003	0.796609	0.827539	0.818034
ENSG00000019995	1	1	1	1	1	10.6629	10.6712	10.7034	10.7035	10.6975	0.268845	0.269226	0.269242	0.269227	0.063	0.007	0.009	0.063	0.007	-0.009	0.633762	0.805388	0.799657
ENSG00000020129	1	1	1	1	1	8.95698	8.96284	8.98475	8.96715	8.92071	0.269905	0.269899	0.268995	0.262031	0.024	0.1	0.508	-0.024	-0.1	-0.508	0.749195	0.571555	0.27518
ENSG00000020181	1	1	1	1	1	7.3686	7.3607	7.2383	7.14323	7.17433	0.291059	0.256551	0.254158	0.254175	0.845	0.105	0.042	-0.845	-0.105	0.042	0.0908135	0.564455	0.687197
ENSG00000020256	1	1	1	1	1	10.1826	10.1736	10.1355	10.1295	10.1294	0.270795	0.268245	0.268203	0.268171	0.3	0.016	0.014	-0.3	-0.016	-0.014	0.396003	0.777424	0.784223
ENSG00000020426	1	1	1	1	1	9.28647	9.28284	9.26711	9.27533	9.30353	0.26826	0.268254	0.268444	0.271207	0.008	0.037	0.322	-0.008	0.037	0.322	0.802547	0.702612	0.380886
ENSG00000020577	1	1	1	1	1	7.98194	7.98774	8.05919	8.11473	8.10915	0.255965	0.276986	0.278932	0.278943	0.851	0.122	0.018	0.851	0.122	0.018	0.0871463	0.542696	0.770425
ENSG00000020633	1	1	1	1	1	8.93381	8.92397	8.89416	8.88161	8.83318	0.268347	0.267167	0.265555	0.257754	0.103	0.146	0.51	-0.103	-0.146	-0.51	0.567297	0.51719	0.27392
ENSG00000020922	1	1	1	1	1	9.54561	9.56913	9.69539	9.73192	9.70498	0.254543	0.273074	0.27329	0.273029	0.663	0.033	0.036	0.663	0.033	-0.036	0.194649	0.716036	0.706232
ENSG00000021300	1	1	1	1	1	3.96446	3.96842	3.96098	3.91835	3.87363	0.269484	0.269149	0.255839	0.252549	0.033	0.805	0.192	-0.033	-0.805	-0.192	0.716036	0.113398	0.475442
ENSG00000021355	1	1	1	1	1	9.58785	9.5951	9.60754	9.59246	9.59426	0.269784	0.26978	0.269722	0.269718	0.004	0.022	0.003	-0.004	-0.022	-0.003	0.814303	0.756429	0.818034
ENSG00000021461	1	1	1	1	1	1.99796	1.99688	1.98774	1.98421	1.99041	0.268522	0.26851	0.268506	0.268511	0.009	0.002	0.007	-0.009	-0.002	0.007	0.799657	0.822356	0.805388
ENSG00000021488	1	1	1	1	1	-1.96657	-1.96623	-1.96589	-1.96668	-1.96606	0.268856	0.268856	0.268855	0.268855	0.001	0.002	0.001	0.001	-0.002	-0.001	0.827539	0.822356	0.827539
ENSG00000021574	1	1	1	1	1	9.47485	9.50199	9.59044	9.5636	9.52389	0.274577	0.274913	0.274694	0.274234	0.045	0.025	0.04	0.045	-0.025	-0.04	0.678234	0.74559	0.693363
ENSG00000021645	1	1	1	1	1	2.93007	2.9199	2.88746	2.88003	2.84878	0.270078	0.267478	0.266268	0.264061	0.227	0.143	0.221	-0.227	-0.143	-0.221	0.448294	0.520195	0.45268
[truncated: 16,889 more rows]

## Sheet: Total_RNA_Tunicamycin_Rep3
GeneID	DNA_Rep3_-1hr	DNA_Rep3_0hr	DNA_Rep3_1hr	DNA_Rep3_4hr	DNA_Rep3_8hr	Total_RNA_Tm_Rep3_-1hr	Total_RNA_Tm_Rep3_0hr	Total_RNA_Tm_Rep3_1hr	Total_RNA_Tm_Rep3_4hr	Total_RNA_Tm_Rep3_8hr	R0	R1	R2	R3	CPS1	CPS2	CPS3	signedCPS1	signedCPS2	signedCPS3	FDR1	FDR2	FDR3
[truncated: 17,273 more rows]

[truncated: 3 more sheets: Total_RNA_H2O2_Rep1, Total_RNA_H2O2_Rep2, Total_RNA_H2O2_Rep3]
