# Supplementary material for: New insights into the cellular temporal response to proteostatic stress
Source: eLife. 2018 Oct 12;7:e39054. doi: 10.7554/eLife.39054 (PMC6185107; doi:10.7554/eLife.39054)
Supplement: Supplementary file 2. — Content: Worksheet 1: Description: Notes on columns in other worksheets; Worksheet 2: RPF_Tunicamycin_Rep1: log2 transformed normalized count values for tunicamycin treated replicate 1; Worksheet 3: RPF_Tunicamycin_Rep2: log2 transformed normalized count values for tunicamycin treated replicate 2; Worksheet 4: RPF_Tunicamycin_Rep3: log2 transformed normalized count values for tunicamycin treated replicate 3; Worksheet 5: RPF_H2O2_Rep1: log2 transformed normalized count values for hydrogen peroxide treated replicate 1; Worksheet 6: RPF_H2O2_Rep2: log2 transformed normalized count values for hydrogen peroxide treated replicate 2; Worksheet 7: RPF_H2O2_Rep3: log2 transformed normalized count values for hydrogen peroxide treated replicate 3 [file elife-39054-supp2.xlsx]

## Sheet: README
Column_Head	Description	Note
Total_RNA_Tm_Rep1_-1hr	PECA input(Gaussian Smoothing) RNA expression at 1hr before 0hr in replicate1
Total_RNA_Tm_Rep1_0hr	PECA input(Gaussian Smoothing) RNA expression at 0hr in replicate1
Total_RNA_Tm_Rep1_1hr	PECA input(Gaussian Smoothing) RNA expression at 1hr after tunicamycin treatment in replicate1
Total_RNA_Tm_Rep1_4hr	PECA input(Gaussian Smoothing) RNA expression at 4hr after tunicamycin treatment in replicate1
Total_RNA_Tm_Rep1_8hr	PECA input(Gaussian Smoothing) RNA expression at 8hr after tunicamycin treatment in replicate1
RPF_Tm_Rep1_-1hr	PECA input(Gaussian Smoothing) Ribosome Foot Print expression at 1hr before 0hr in replicate1
RPF_Tm_Rep1_0hr	PECA input(Gaussian Smoothing) Ribosome Foot Print expression at 0hr in replicate1
RPF_Tm_Rep1_1hr	PECA input(Gaussian Smoothing) Ribosome Foot Print expression at 1hr after tunicamycin treatment in replicate1
RPF_Tm_Rep1_4hr	PECA input(Gaussian Smoothing) Ribosome Foot Print expression at 4hr after tunicamycin treatment in replicate1
RPF_Tm_Rep1_8hr	PECA input(Gaussian Smoothing) Ribosome Foot Print expression at 8hr after tunicamycin treatment in replicate1
R0	Rate ratio at 1hr before 0hr
R1	Rate ratio at 0hr
R2	Rate ratio at 1hr
R3	Rate ratio at 4hr
CPS1	Change Point Score at change point 0hr
CPS2	Change Point Score at change point 1hr
CPS3	Change Point Score at change point 4hr
signedCPS1	Signed Change Point Score at the change point 0hr	Negative means downregulation Positive means upregulation
signedCPS2	Signed Change Point Score at the change point 1hr
signedCPS3	Signed Change Point Scoreat the change point 4hr
FDR1	False Discovery Rate at the change point 0hr
FDR2	False Discovery Rate at the change point 1hr
FDR3	False Discovery Rate at the change point 4hr
Full Name	Abbreviation
Tunicamycin	Tm
Hydrogen Peroxide	H2O2
Replicate	Rep
RibosomeFootPrint	RPF

## Sheet: RPF_Tunicamycin_Rep1
GeneID	Total_RNA_Tm_Rep1_-1hr	Total_RNA_Tm_Rep1_0hr	Total_RNA_Tm_Rep1_1hr	Total_RNA_Tm_Rep1_4hr	Total_RNA_Tm_Rep1_8hr	RPF_Tm_Rep1_-1hr	RPF_Tm_Rep1_0hr	RPF_Tm_Rep1_1hr	RPF_Tm_Rep1_4hr	RPF_Tm_Rep1_8hr	R0	R1	R2	R3	CPS1	CPS2	CPS3	signedCPS1	signedCPS2	signedCPS3	FDR1	FDR2	FDR3
ENSG00000000003	10.2917	10.2832	10.2609	10.2893	10.337	9.43565	9.44522	9.51409	9.52801	9.46416	0.513713	0.51518	0.51472	0.506671	0.072	0.055	0.244	0.072	-0.055	-0.244	0.636806	0.672984	0.380261
ENSG00000000419	10.3215	10.3209	10.3038	10.3066	10.3565	9.98729	9.99092	9.98281	9.97837	10.0285	0.501211	0.501263	0.502376	0.521429	0.026	0.088	0.683	0.026	0.088	0.683	0.729793	0.601619	0.102732
ENSG00000000457	7.61398	7.6041	7.58192	7.60698	7.63116	5.59452	5.63299	5.74509	5.72349	5.74709	0.507134	0.509621	0.509512	0.509527	0.103	0.04	0.054	0.103	-0.04	0.054	0.570238	0.703753	0.67489
ENSG00000000460	8.96931	8.94579	8.89404	8.93504	8.94222	8.19635	8.18859	8.11095	8.0657	8.09476	0.494299	0.493175	0.493271	0.493888	0.062	0.022	0.055	-0.062	0.022	0.055	0.657829	0.736343	0.672984
ENSG00000000938	-1.72708	-1.72556	-1.72202	-1.72571	-1.72931	-1.96638	-1.96725	-1.97149	-1.97231	-1.97125	0.499441	0.499431	0.499425	0.499413	0.006	0.006	0.007	-0.006	-0.006	-0.007	0.760398	0.760398	0.758446
ENSG00000000971	8.47844	8.46096	8.55197	8.74003	8.76924	8.69033	8.70988	8.75527	8.75838	8.83949	0.516079	0.515746	0.509687	0.505316	0.056	0.221	0.164	-0.056	-0.221	-0.164	0.670949	0.403668	0.469383
ENSG00000001036	11.1744	11.171	11.1617	11.165	11.1643	10.0761	10.0606	10.0526	10.1247	10.1689	0.490177	0.491345	0.532141	0.533793	0.068	0.934	0.086	0.068	0.934	0.086	0.645074	0.0131673	0.605669
ENSG00000001084	10.0726	10.0523	10.0559	10.1972	10.3319	9.17459	9.16796	9.1323	9.19034	9.37077	0.501643	0.50446	0.516812	0.544452	0.12	0.266	0.388	0.12	0.266	0.388	0.537886	0.359374	0.263085
ENSG00000001167	8.37248	8.38343	8.47753	8.52303	8.48045	6.88865	6.90701	6.99273	7.02865	7.06361	0.522945	0.523864	0.52337	0.522561	0.072	0.039	0.052	0.072	-0.039	-0.052	0.636806	0.705738	0.678876
ENSG00000001460	6.78907	6.77446	6.67673	6.62057	6.60851	4.59867	4.61715	4.64596	4.60468	4.61037	0.484939	0.486452	0.488856	0.512661	0.096	0.141	0.806	0.096	0.141	0.806	0.584335	0.502889	0.0530149
ENSG00000001461	10.5248	10.525	10.4709	10.3964	10.3672	6.8607	6.89806	6.97144	6.90251	6.90682	0.504521	0.50509	0.504875	0.505851	0.052	0.041	0.055	0.052	-0.041	0.055	0.678876	0.70189	0.672984
ENSG00000001497	10.225	10.195	10.1202	10.1998	10.3031	10.1261	10.1293	10.1615	10.1627	10.1059	0.507172	0.512807	0.514763	0.495745	0.195	0.092	0.526	0.195	0.092	-0.526	0.432001	0.592697	0.18069
ENSG00000001561	-2.20718	-2.20728	-2.20761	-2.20688	-2.20508	-1.5079	-1.50975	-1.51908	-1.51913	-1.51163	0.498448	0.49844	0.498452	0.498515	0.009	0.005	0.023	-0.009	0.005	0.023	0.754913	0.762471	0.734728
ENSG00000001617	10.4981	10.4996	10.4907	10.4595	10.4223	9.1854	9.1779	9.13358	9.05445	8.90425	0.497763	0.486822	0.460958	0.433485	0.198	0.449	0.401	-0.198	-0.449	-0.401	0.428496	0.225687	0.255633
ENSG00000001626	0.298625	0.295226	0.291903	0.301411	0.299491	-1.7258	-1.72667	-1.7299	-1.72962	-1.72866	0.50016	0.500167	0.500171	0.500169	0.005	0.005	0.01	0.005	0.005	-0.01	0.762471	0.762471	0.753364
ENSG00000001629	11.3855	11.386	11.3828	11.364	11.3305	8.08969	8.08631	8.01523	7.91281	7.82421	0.508147	0.480906	0.451985	0.446724	0.409	0.535	0.146	-0.409	-0.535	-0.146	0.251003	0.175817	0.495721
ENSG00000001630	9.94551	9.91784	9.8723	9.96913	10.056	11.4388	11.4426	11.4688	11.4944	11.5243	0.495591	0.518238	0.521537	0.520975	0.816	0.171	0.041	0.816	0.171	-0.041	0.0492995	0.460249	0.70189
ENSG00000001631	9.2313	9.22335	9.21157	9.24343	9.27484	7.2431	7.2221	7.19179	7.24057	7.23181	0.496122	0.496737	0.501406	0.50063	0.058	0.249	0.047	0.058	0.249	-0.047	0.666586	0.375307	0.689434
ENSG00000002016	7.93237	7.91553	7.83036	7.82	7.86406	6.28346	6.27405	6.29083	6.35731	6.37834	0.48353	0.484327	0.542452	0.542184	0.05	1	0.039	0.05	1	-0.039	0.683317	0	0.705738
ENSG00000002330	9.48848	9.50988	9.51989	9.42261	9.37162	7.17797	7.20447	7.40162	7.52251	7.53509	0.471863	0.539547	0.548549	0.551249	0.729	0.208	0.12	0.729	0.208	0.12	0.082674	0.416943	0.537886
ENSG00000002549	10.323	10.3043	10.259	10.3035	10.3519	9.70554	9.7155	9.71999	9.71058	9.77796	0.503668	0.504724	0.508204	0.523229	0.063	0.152	0.449	0.063	0.152	0.449	0.655939	0.487234	0.225687
ENSG00000002587	4.59627	4.60071	4.57915	4.54362	4.56271	-1.45315	-1.4536	-1.45674	-1.45794	-1.45665	0.496243	0.496239	0.496534	0.510183	0.001	0.05	0.987	-0.001	0.05	0.987	0.76831	0.683317	0.00133216
ENSG00000002726	4.82176	4.82166	4.84254	4.85552	4.82688	5.0054	4.99592	4.99431	5.05793	5.12421	0.500746	0.503596	0.522343	0.532405	0.118	0.549	0.266	0.118	0.549	0.266	0.541828	0.168325	0.359374
ENSG00000002745	2.1557	2.14514	2.12656	2.15646	2.17534	-0.619518	-0.618836	-0.620521	-0.626456	-0.629448	0.501542	0.501544	0.501536	0.50104	0.005	0.008	0.091	0.005	-0.008	-0.091	0.762471	0.756686	0.595154
ENSG00000002746	6.05301	6.06191	6.09401	6.09471	6.09675	4.63607	4.61531	4.53752	4.53678	4.54276	0.502754	0.499668	0.499526	0.499587	0.134	0.053	0.035	-0.134	-0.053	0.035	0.514018	0.677082	0.713636
ENSG00000002822	9.37623	9.37016	9.40829	9.50722	9.58339	8.22256	8.21989	8.19134	8.16372	8.14869	0.509545	0.505942	0.482888	0.466201	0.162	0.759	0.562	-0.162	-0.759	-0.562	0.472574	0.0703085	0.160972
ENSG00000002834	10.8375	10.8578	10.8776	10.78	10.6885	10.2809	10.2862	10.341	10.3528	10.2797	0.507791	0.508016	0.50754	0.506518	0.048	0.044	0.065	0.048	-0.044	-0.065	0.687432	0.69568	0.651779
ENSG00000002919	8.54847	8.53673	8.50618	8.51196	8.49213	6.80233	6.83078	6.90282	6.8306	6.73728	0.506156	0.507003	0.490975	0.467745	0.091	0.367	0.422	0.091	-0.367	-0.422	0.595154	0.27837	0.242564
ENSG00000002933	5.30808	5.32696	5.34134	5.24226	5.14782	4.59567	4.60527	4.69328	4.78052	4.84686	0.491605	0.512586	0.541689	0.56392	0.37	0.512	0.342	0.37	0.512	0.342	0.27615	0.188462	0.297708
ENSG00000003056	11.8735	11.8928	11.9466	11.9083	11.858	10.7287	10.7375	10.8402	10.9027	10.855	0.504456	0.507461	0.507166	0.505688	0.104	0.042	0.068	0.104	-0.042	-0.068	0.568393	0.699853	0.645074
ENSG00000003096	10.7279	10.7046	10.6855	10.7655	10.7787	9.84301	9.8516	9.88172	9.85879	9.80361	0.510868	0.511311	0.510855	0.464883	0.046	0.051	0.98	0.046	-0.051	-0.98	0.691791	0.681132	0.0025571
ENSG00000003137	3.20887	3.20249	3.19597	3.22387	3.24641	2.30409	2.29742	2.28379	2.29213	2.28286	0.498565	0.498555	0.498568	0.498237	0.01	0.007	0.056	-0.01	0.007	-0.056	0.753364	0.758446	0.670949
ENSG00000003147	6.25254	6.28414	6.37976	6.35462	6.34512	5.7242	5.7222	5.67176	5.63427	5.66447	0.537852	0.492084	0.48855	0.490222	0.92	0.121	0.072	-0.92	-0.121	0.072	0.0163974	0.536287	0.636806
ENSG00000003249	6.45809	6.45873	6.39646	6.31928	6.31105	3.70106	3.71451	3.71581	3.65443	3.63637	0.4864	0.486284	0.48615	0.486802	0.025	0.027	0.05	-0.025	-0.027	0.05	0.731294	0.728175	0.683317
ENSG00000003393	9.57144	9.55505	9.52739	9.56372	9.56411	7.46245	7.47851	7.49696	7.46516	7.49948	0.505389	0.505518	0.505535	0.505811	0.025	0.018	0.029	0.025	0.018	0.029	0.731294	0.742286	0.72496
ENSG00000003400	6.27375	6.25285	6.18497	6.22565	6.30607	4.49935	4.53553	4.63326	4.57063	4.50818	0.518406	0.520182	0.514667	0.505177	0.092	0.17	0.233	0.092	-0.17	-0.233	0.592697	0.461748	0.390848
ENSG00000003402	9.71817	9.73193	9.75851	9.71012	9.65499	7.31072	7.3098	7.28379	7.25438	7.2456	0.505799	0.485777	0.484695	0.484945	0.88	0.073	0.031	-0.88	-0.073	0.031	0.0281866	0.63458	0.721396
ENSG00000003436	11.5102	11.5071	11.5295	11.5869	11.6336	10.6262	10.6253	10.6369	10.6643	10.6895	0.507432	0.507613	0.507705	0.507675	0.031	0.017	0.015	0.031	0.017	-0.015	0.721396	0.743697	0.746477
ENSG00000003509	8.31866	8.31466	8.31668	8.3621	8.42922	7.67406	7.68521	7.74353	7.74702	7.70379	0.51032	0.512081	0.511244	0.488253	0.076	0.073	0.653	0.076	-0.073	-0.653	0.627553	0.63458	0.116813
ENSG00000003756	10.164	10.1384	10.156	10.3053	10.3633	9.43767	9.41949	9.43501	9.54342	9.58236	0.503705	0.517502	0.530111	0.525233	0.341	0.315	0.138	0.341	0.315	-0.138	0.298348	0.318543	0.507505
ENSG00000003987	1.26885	1.278	1.29372	1.27322	1.27158	-0.443447	-0.440212	-0.435822	-0.445513	-0.448862	0.501515	0.500779	0.495468	0.495683	0.115	0.785	0.036	-0.115	-0.785	0.036	0.547342	0.0607477	0.711599
ENSG00000003989	11.5546	11.5331	11.5295	11.6332	11.6802	9.37852	9.3674	9.31501	9.34237	9.44664	0.497208	0.497765	0.501812	0.509151	0.07	0.157	0.196	0.07	0.157	0.196	0.640937	0.479704	0.430949
ENSG00000004059	10.4333	10.4532	10.4287	10.313	10.299	10.6709	10.6932	10.7997	10.8041	10.7399	0.515233	0.517608	0.517774	0.517605	0.088	0.045	0.054	0.088	0.045	-0.054	0.601619	0.693718	0.67489
ENSG00000004139	6.46012	6.44921	6.41818	6.43293	6.44585	4.21281	4.23964	4.30393	4.23641	4.16057	0.512515	0.512985	0.495758	0.479343	0.082	0.428	0.349	0.082	-0.428	-0.349	0.614513	0.238602	0.291512
ENSG00000004142	10.873	10.8899	10.8908	10.8117	10.7863	10.1956	10.2075	10.2931	10.3214	10.2708	0.506615	0.509045	0.508992	0.508616	0.096	0.04	0.052	0.096	-0.04	-0.052	0.584335	0.703753	0.678876
ENSG00000004399	9.66145	9.65999	9.66573	9.64895	9.57471	7.60892	7.61086	7.62416	7.61324	7.56749	0.500049	0.499853	0.497689	0.489762	0.04	0.143	0.361	-0.04	-0.143	-0.361	0.703753	0.49993	0.282855
ENSG00000004455	12.5224	12.5274	12.5162	12.4883	12.5034	11.4704	11.4564	11.4103	11.4234	11.4442	0.491112	0.490414	0.494453	0.506051	0.063	0.241	0.466	-0.063	0.241	0.466	0.655939	0.383302	0.21494
ENSG00000004468	2.88658	2.87895	2.8425	2.84959	2.89309	-0.384949	-0.381608	-0.370586	-0.372714	-0.375024	0.497705	0.505076	0.507351	0.507354	0.731	0.287	0.012	0.731	0.287	0.012	0.0817214	0.341198	0.750519
ENSG00000004478	11.7784	11.7672	11.7571	11.7902	11.7857	11.7256	11.7173	11.6767	11.647	11.6021	0.499499	0.494755	0.489593	0.474838	0.179	0.235	0.485	-0.179	-0.235	-0.485	0.44961	0.388997	0.204656
ENSG00000004487	11.8097	11.786	11.7527	11.8304	11.8749	10.7973	10.8128	10.8182	10.7557	10.7447	0.508631	0.508156	0.488658	0.483886	0.07	0.745	0.181	-0.07	-0.745	-0.181	0.640937	0.0754892	0.447314
ENSG00000004534	9.32277	9.30023	9.29035	9.38255	9.4084	7.80052	7.85553	7.98581	7.92801	7.9806	0.514066	0.515792	0.514241	0.513688	0.071	0.083	0.063	0.071	-0.083	-0.063	0.638856	0.612208	0.655939
ENSG00000004660	8.88038	8.88323	8.88533	8.87498	8.87257	8.06025	8.03151	7.99138	8.07956	8.11783	0.481388	0.48139	0.521648	0.524393	0.061	0.9	0.113	0.061	0.9	0.113	0.660152	0.0222214	0.550796
ENSG00000004700	11.0958	11.0573	11.0372	11.2056	11.2865	10.1243	10.1269	10.1022	10.0692	10.0848	0.502899	0.502718	0.502117	0.470596	0.035	0.055	0.982	-0.035	-0.055	-0.982	0.713636	0.672984	0.00221413
ENSG00000004766	9.86446	9.84366	9.89122	10.0483	10.09	8.56543	8.58942	8.65026	8.62717	8.64373	0.513423	0.517084	0.502684	0.470116	0.122	0.367	0.719	0.122	-0.367	-0.719	0.534535	0.27837	0.0870138
ENSG00000004776	-0.864322	-0.863494	-0.863131	-0.862428	-0.853045	0.331762	0.332838	0.345973	0.355823	0.353987	0.501714	0.502136	0.50216	0.50216	0.067	0.012	0.01	0.067	0.012	0.01	0.647099	0.750519	0.753364
ENSG00000004777	3.63739	3.64357	3.69421	3.71011	3.66857	1.92071	1.92018	1.91456	1.90409	1.88833	0.507365	0.507315	0.484091	0.483654	0.018	0.999	0.049	-0.018	-0.999	-0.049	0.742286	0	0.685449
ENSG00000004779	11.4562	11.4657	11.4398	11.3798	11.403	11.1349	11.1304	11.12	11.1192	11.1004	0.496773	0.496785	0.497869	0.499548	0.021	0.127	0.163	0.021	0.127	0.163	0.738077	0.526043	0.471131
ENSG00000004799	12.6434	12.6348	12.6506	12.6968	12.6775	11.9183	11.8973	11.8108	11.781	11.7366	0.506621	0.485307	0.479995	0.47215	0.479	0.202	0.241	-0.479	-0.202	-0.241	0.207915	0.423719	0.383302
ENSG00000004838	4.70681	4.73413	4.72997	4.60545	4.58869	1.99341	1.98523	1.94494	1.95087	1.9968	0.484744	0.483669	0.4837	0.541889	0.07	0.028	1	-0.07	0.028	1	0.640937	0.726536	0
ENSG00000004846	6.6814	6.62373	6.40526	6.3829	6.35486	3.38927	3.34767	3.19325	3.2292	3.33142	0.409132	0.403167	0.489805	0.514602	0.148	0.866	0.285	-0.148	0.866	0.285	0.493019	0.0324149	0.342823
ENSG00000004864	11.1403	11.1331	11.1487	11.1988	11.2049	10.4894	10.49	10.5081	10.5157	10.488	0.507816	0.50801	0.508031	0.48182	0.034	0.018	0.99	0.034	0.018	-0.99	0.715635	0.742286	0.000891544
ENSG00000004866	9.19279	9.20976	9.24502	9.19206	9.1338	7.4583	7.45127	7.44894	7.47737	7.48238	0.497088	0.497101	0.497823	0.501647	0.022	0.089	0.312	0.022	0.089	0.312	0.736343	0.599557	0.320655
ENSG00000004897	11.0648	11.0603	11.0994	11.1638	11.1659	9.31488	9.31841	9.2879	9.22527	9.19213	0.510892	0.509189	0.461681	0.4597	0.082	0.975	0.1	-0.082	-0.975	-0.1	0.614513	0.00346704	0.575861
ENSG00000004948	1.16894	1.16324	1.13734	1.13081	1.12951	-1.51172	-1.51271	-1.51757	-1.51833	-1.51645	0.492369	0.49236	0.500325	0.50059	0.004	0.975	0.029	-0.004	0.975	0.029	0.764384	0.00346704	0.72496
ENSG00000004961	9.1179	9.11163	9.08996	9.09731	9.11294	8.73506	8.7215	8.60577	8.5397	8.56567	0.496602	0.486368	0.486148	0.487809	0.26	0.051	0.091	-0.26	-0.051	0.091	0.36493	0.681132	0.595154
ENSG00000004975	10.1217	10.1258	10.1312	10.1375	10.181	8.55657	8.53503	8.56395	8.63051	8.48988	0.504676	0.506122	0.507521	0.483655	0.082	0.104	0.388	0.082	0.104	-0.388	0.614513	0.568393	0.263085
ENSG00000005007	9.15269	9.14498	9.23607	9.38972	9.43385	9.17871	9.18278	9.22702	9.26617	9.27959	0.522252	0.523025	0.523053	0.478663	0.055	0.023	1	0.055	0.023	-1	0.672984	0.734728	0
ENSG00000005020	8.23106	8.23877	8.26746	8.27891	8.30541	7.51604	7.52824	7.58534	7.55601	7.44435	0.519839	0.520648	0.509094	0.454289	0.078	0.243	0.764	0.078	-0.243	-0.764	0.623314	0.381268	0.0684285
ENSG00000005022	12.7017	12.6954	12.6504	12.6382	12.6715	12.664	12.6745	12.6846	12.6329	12.5826	0.493681	0.492958	0.489528	0.486432	0.063	0.173	0.153	-0.063	-0.173	-0.153	0.655939	0.457797	0.485758
ENSG00000005059	8.4979	8.51255	8.55553	8.50532	8.40747	6.64353	6.69438	6.76938	6.65557	6.68304	0.517046	0.516087	0.487275	0.49299	0.116	0.577	0.136	-0.116	-0.577	0.136	0.545128	0.153252	0.510733
ENSG00000005073	8.20161	8.19639	8.19734	8.25865	8.35619	6.43731	6.41526	6.32186	6.34202	6.43249	0.482338	0.481678	0.484379	0.491211	0.057	0.113	0.183	-0.057	0.113	0.183	0.668909	0.550796	0.4452
ENSG00000005075	8.94634	8.97149	8.97574	8.84507	8.76556	4.90078	4.91116	5.01076	5.08731	5.10139	0.483641	0.519595	0.534339	0.540126	0.617	0.342	0.151	0.617	0.342	0.151	0.133251	0.297708	0.488723
ENSG00000005100	10.1519	10.1529	10.1969	10.2189	10.1575	9.00351	8.99538	9.00278	9.02804	8.98544	0.500597	0.500687	0.500316	0.473591	0.039	0.036	0.9	0.039	-0.036	-0.9	0.705738	0.711599	0.0222214
ENSG00000005102	4.68523	4.6848	4.67678	4.67446	4.68729	2.73443	2.72672	2.69262	2.69757	2.7281	0.493875	0.493792	0.494895	0.501158	0.018	0.093	0.32	-0.018	0.093	0.32	0.742286	0.590637	0.314566
ENSG00000005108	2.71993	2.72048	2.7591	2.78138	2.73182	0.92035	0.925446	0.929246	0.919949	0.938761	0.503848	0.502976	0.493078	0.493064	0.084	0.812	0.029	-0.084	-0.812	-0.029	0.610153	0.0505651	0.72496
ENSG00000005156	9.43462	9.4235	9.45199	9.51812	9.48657	8.35963	8.35938	8.29968	8.25494	8.3118	0.4971	0.491295	0.490282	0.490429	0.191	0.066	0.042	-0.191	-0.066	0.042	0.436382	0.6495	0.699853
ENSG00000005175	9.05291	9.02466	9.06059	9.21961	9.22203	9.34549	9.3531	9.36501	9.35084	9.3602	0.507309	0.507745	0.502787	0.462228	0.052	0.372	1	0.052	-0.372	-1	0.678876	0.274889	0
ENSG00000005187	1.65359	1.64735	1.63598	1.65179	1.65936	0.28166	0.281027	0.27682	0.277266	0.283939	0.500752	0.500803	0.500975	0.501002	0.016	0.053	0.01	0.016	0.053	0.01	0.744939	0.677082	0.753364
ENSG00000005189	7.52701	7.51618	7.5256	7.56996	7.54151	6.51053	6.54414	6.62073	6.54096	6.46948	0.522084	0.526127	0.484072	0.464639	0.123	0.695	0.332	0.123	-0.695	-0.332	0.532968	0.0974316	0.304804
ENSG00000005194	10.1465	10.1509	10.1499	10.1343	10.1434	10.1861	10.2073	10.2689	10.2441	10.2248	0.507829	0.507965	0.506797	0.506113	0.03	0.078	0.058	0.03	-0.078	-0.058	0.723271	0.623314	0.666586
ENSG00000005238	6.78867	6.78184	6.75412	6.75417	6.76301	2.54731	2.52502	2.52428	2.60718	2.58568	0.486641	0.492391	0.523768	0.518167	0.179	0.79	0.171	0.179	0.79	-0.171	0.44961	0.058613	0.460249
ENSG00000005243	7.56721	7.5817	7.57453	7.51513	7.53727	6.73637	6.75271	6.79959	6.73939	6.6227	0.509042	0.507974	0.489673	0.469005	0.105	0.382	0.376	-0.105	-0.382	-0.376	0.566487	0.26672	0.27146
ENSG00000005249	7.11844	7.11291	7.15805	7.2201	7.18845	5.45941	5.45768	5.41949	5.36626	5.32408	0.511551	0.50897	0.464747	0.460065	0.1	0.919	0.146	-0.1	-0.919	-0.146	0.575861	0.016768	0.495721
ENSG00000005302	8.72504	8.73844	8.75889	8.71924	8.70007	7.28672	7.28604	7.37292	7.4491	7.38331	0.501908	0.507563	0.508324	0.506301	0.162	0.056	0.087	0.162	0.056	-0.087	0.472574	0.670949	0.603635
ENSG00000005339	9.59936	9.58925	9.64097	9.72561	9.68413	8.61699	8.61701	8.65018	8.64671	8.54219	0.516941	0.51707	0.515056	0.438082	0.049	0.089	0.972	0.049	-0.089	-0.972	0.685449	0.599557	0.00408002
ENSG00000005379	5.36509	5.358	5.33991	5.34205	5.32574	1.45918	1.4655	1.48405	1.47112	1.45095	0.498749	0.498722	0.49857	0.498158	0.015	0.026	0.051	-0.015	-0.026	-0.051	0.746477	0.729793	0.681132
ENSG00000005421	1.38999	1.38768	1.37984	1.37887	1.37496	-1.22832	-1.23208	-1.2248	-1.20532	-1.21645	0.499995	0.501544	0.502334	0.50228	0.161	0.106	0.012	0.161	0.106	-0.012	0.474234	0.564517	0.750519
ENSG00000005436	9.01339	9.01285	8.951	8.88517	8.89208	6.93578	6.92497	6.94488	6.97086	6.86576	0.491937	0.4929	0.493595	0.492127	0.071	0.053	0.08	0.071	0.053	-0.08	0.638856	0.677082	0.619006
ENSG00000005448	9.88432	9.89462	9.84975	9.76741	9.7969	8.80238	8.78255	8.75573	8.78859	8.74174	0.487986	0.488561	0.496529	0.49719	0.067	0.377	0.059	0.067	0.377	0.059	0.647099	0.270335	0.664532
ENSG00000005469	7.09369	7.09809	7.12216	7.13727	7.15182	5.95169	5.94125	5.98942	6.04486	5.93649	0.516411	0.518598	0.518847	0.491443	0.088	0.079	0.498	0.088	0.079	-0.498	0.601619	0.621408	0.196516
ENSG00000005471	1.51879	1.53251	1.57277	1.5589	1.55086	0.331816	0.329697	0.317435	0.316263	0.326604	0.50752	0.497234	0.496546	0.496765	0.851	0.086	0.031	-0.851	-0.086	0.031	0.0375816	0.605669	0.721396
ENSG00000005483	10.201	10.2072	10.2912	10.3055	10.1644	7.689	7.65021	7.54099	7.6004	7.66058	0.475461	0.474308	0.475247	0.477369	0.072	0.056	0.091	-0.072	0.056	0.091	0.636806	0.670949	0.595154
ENSG00000005486	8.96467	8.99401	8.99182	8.88228	8.9187	8.48233	8.44772	8.35709	8.39292	8.38357	0.490854	0.48857	0.494792	0.502547	0.092	0.223	0.235	-0.092	0.223	0.235	0.592697	0.401153	0.388997
ENSG00000005700	11.0853	11.0626	11.0588	11.2023	11.3385	8.71856	8.71188	8.66352	8.7293	8.96537	0.49818	0.50023	0.522233	0.574041	0.162	0.325	0.508	0.162	0.325	0.508	0.472574	0.310666	0.190674
ENSG00000005801	8.56043	8.56037	8.59623	8.6874	8.81339	7.42608	7.4243	7.57508	7.74459	7.71828	0.500716	0.544031	0.550911	0.538789	0.54	0.167	0.197	0.54	0.167	-0.197	0.173172	0.465579	0.429583
ENSG00000005810	11.6428	11.6008	11.6079	11.7957	11.8111	9.60081	9.59756	9.59274	9.62663	9.6921	0.50821	0.508983	0.509195	0.508843	0.052	0.038	0.032	0.052	0.038	-0.032	0.678876	0.707743	0.71954
ENSG00000005812	11.1107	11.0981	11.0878	11.1237	11.113	9.11496	9.14219	9.21337	9.17145	9.14452	0.514457	0.515809	0.508962	0.501895	0.061	0.248	0.253	0.061	-0.248	-0.253	0.660152	0.376207	0.371384
ENSG00000005882	7.78162	7.8074	7.88299	7.86195	7.8599	7.67486	7.67659	7.63182	7.53213	7.42784	0.521783	0.512023	0.439627	0.436105	0.202	0.913	0.115	-0.202	-0.913	-0.115	0.423719	0.0184716	0.547342
ENSG00000005884	10.8262	10.8139	10.8382	10.9254	10.9466	10.2279	10.2202	10.214	10.2604	10.3145	0.506994	0.508187	0.50977	0.510247	0.081	0.091	0.044	0.081	0.091	0.044	0.616681	0.595154	0.69568
ENSG00000005889	12.092	12.0942	12.0894	12.0873	12.1178	9.13024	9.11967	9.07313	9.11424	9.24206	0.492282	0.491713	0.502951	0.563077	0.073	0.243	0.74	-0.073	0.243	0.74	0.63458	0.381268	0.0779243
ENSG00000005893	11.1791	11.159	11.174	11.2871	11.3188	10.7693	10.764	10.7005	10.6948	10.8094	0.489074	0.48867	0.489162	0.491745	0.052	0.053	0.096	-0.052	0.053	0.096	0.678876	0.677082	0.584335
ENSG00000005955	9.38682	9.37484	9.42172	9.53961	9.57665	9.30195	9.3154	9.29292	9.29437	9.50367	0.513403	0.513915	0.515284	0.539761	0.102	0.097	0.334	0.102	0.097	0.334	0.572098	0.582076	0.303538
ENSG00000005961	1.99309	1.9894	1.96304	1.95217	1.96225	0.705273	0.699078	0.677716	0.682557	0.691759	0.489211	0.489045	0.498291	0.502828	0.03	0.702	0.308	-0.03	0.702	0.308	0.723271	0.0941087	0.323573
ENSG00000005981	2.92614	2.9272	2.92876	2.93193	2.94646	0.456875	0.464884	0.48339	0.474941	0.483844	0.502263	0.50227	0.502253	0.502245	0.006	0.004	0.007	0.006	-0.004	-0.007	0.760398	0.764384	0.758446
ENSG00000006007	11.5995	11.6152	11.6269	11.5655	11.5416	8.81576	8.82027	8.86765	8.85535	8.7345	0.504317	0.503702	0.498477	0.47608	0.085	0.176	0.428	-0.085	-0.176	-0.428	0.608063	0.453359	0.238602
ENSG00000006015	8.22813	8.2566	8.25367	8.12414	8.10306	6.50327	6.52085	6.57855	6.56931	6.56299	0.503061	0.503991	0.504167	0.510199	0.071	0.032	0.253	0.071	0.032	0.253	0.638856	0.71954	0.371384
ENSG00000006016	10.7247	10.7394	10.7527	10.6864	10.6331	10.7433	10.7523	10.7425	10.6918	10.6872	0.498446	0.489831	0.482452	0.485866	0.402	0.349	0.141	-0.402	-0.349	0.141	0.254831	0.291512	0.502889
ENSG00000006025	7.46128	7.4747	7.52446	7.49114	7.40346	5.63011	5.6281	5.50313	5.40703	5.50452	0.502968	0.47787	0.474032	0.48771	0.379	0.11	0.245	-0.379	-0.11	0.245	0.26902	0.5567	0.379222
ENSG00000006047	0.89318	0.900584	0.908498	0.886985	0.88718	0.683055	0.679436	0.689206	0.706573	0.684357	0.501495	0.501547	0.501574	0.501514	0.014	0.011	0.018	0.014	0.011	-0.018	0.747887	0.751876	0.742286
ENSG00000006071	3.77498	3.77323	3.75349	3.71719	3.6643	2.41489	2.40891	2.39968	2.4144	2.41567	0.490274	0.490221	0.506413	0.506703	0.017	0.991	0.028	-0.017	0.991	0.028	0.743697	0.00075514	0.726536
ENSG00000006114	8.41714	8.40826	8.47675	8.56571	8.49957	8.21855	8.21623	8.24319	8.27981	8.27007	0.517708	0.518277	0.518341	0.482994	0.049	0.02	1	0.049	0.02	-1	0.685449	0.739503	0
ENSG00000006118	9.22489	9.23293	9.25747	9.24253	9.21789	8.21139	8.22248	8.25015	8.27807	8.3846	0.506862	0.508266	0.511611	0.546874	0.08	0.127	0.645	0.08	0.127	0.645	0.619006	0.526043	0.120655
ENSG00000006125	11.6307	11.6175	11.6516	11.7285	11.6866	11.4853	11.4763	11.4161	11.4031	11.4492	0.494001	0.491136	0.490908	0.490772	0.127	0.037	0.028	-0.127	-0.037	-0.028	0.526043	0.709617	0.726536
ENSG00000006194	9.67839	9.67138	9.68853	9.7703	9.85409	6.47955	6.44791	6.41114	6.53643	6.62833	0.487886	0.490148	0.536588	0.540116	0.119	0.753	0.131	0.119	0.753	0.131	0.539978	0.0724793	0.518857
ENSG00000006282	9.73103	9.74172	9.71103	9.62274	9.60026	6.71547	6.72203	6.76338	6.76583	6.72099	0.507607	0.508655	0.508863	0.509005	0.064	0.029	0.031	0.064	0.029	0.031	0.653841	0.72496	0.721396
ENSG00000006283	5.62957	5.62514	5.51869	5.40912	5.39364	2.65649	2.65701	2.65717	2.65775	2.6642	0.473385	0.473397	0.499876	0.531236	0.009	1	1	0.009	1	1	0.754913	0	0
ENSG00000006327	10.4514	10.4738	10.5403	10.5075	10.4674	9.75084	9.77142	9.85733	9.89975	9.9737	0.507443	0.512104	0.513706	0.520232	0.153	0.091	0.179	0.153	0.091	0.179	0.485758	0.595154	0.44961
ENSG00000006377	4.91475	4.94872	5.03071	4.94196	4.83594	4.91142	4.88058	4.79732	4.84776	4.89342	0.482774	0.481052	0.482776	0.494707	0.08	0.075	0.307	-0.08	0.075	0.307	0.619006	0.629797	0.324418
ENSG00000006432	7.60056	7.60723	7.70337	7.76496	7.71237	3.59382	3.58825	3.61859	3.65422	3.59826	0.528278	0.5287	0.528234	0.469844	0.049	0.05	0.989	0.049	-0.05	-0.989	0.685449	0.683317	0.00103978
ENSG00000006451	9.9165	9.92991	9.98523	9.97248	9.92058	9.66303	9.69327	9.80108	9.7692	9.69318	0.526295	0.531408	0.504093	0.480557	0.138	0.513	0.43	0.138	-0.513	-0.43	0.507505	0.187806	0.236923
ENSG00000006453	8.97102	8.95278	8.90695	8.93289	8.94023	8.78675	8.78232	8.70505	8.63568	8.63751	0.49003	0.48408	0.483378	0.483042	0.207	0.052	0.04	-0.207	-0.052	-0.04	0.417988	0.678876	0.703753
ENSG00000006459	7.80842	7.77466	7.72362	7.85561	7.98357	5.28336	5.26272	5.20779	5.26209	5.34231	0.494466	0.496045	0.523427	0.525944	0.112	0.638	0.122	0.112	0.638	0.122	0.552677	0.123719	0.534535
ENSG00000006468	8.34474	8.33136	8.29169	8.32292	8.37664	6.90308	6.86615	6.80546	6.90205	6.93529	0.472621	0.472258	0.525269	0.525148	0.082	0.955	0.094	-0.082	0.955	-0.094	0.614513	0.00794943	0.588362
ENSG00000006530	8.05257	8.0533	8.15845	8.30398	8.37525	7.55638	7.57477	7.56508	7.49079	7.5235	0.531419	0.531002	0.463575	0.463455	0.059	1	0.042	-0.059	-1	-0.042	0.664532	0	0.699853
ENSG00000006534	10.6534	10.6676	10.6735	10.6006	10.5485	9.14407	9.13418	9.00288	8.94913	9.08957	0.480209	0.466767	0.465571	0.525771	0.23	0.126	0.668	-0.23	-0.126	0.668	0.393637	0.527528	0.109347
ENSG00000006555	3.37161	3.38128	3.42267	3.43352	3.4424	-1.72488	-1.72578	-1.73004	-1.7306	-1.72902	0.510915	0.510804	0.498493	0.498477	0.023	1	0.006	-0.023	-1	-0.006	0.734728	0	0.760398
ENSG00000006576	10.2045	10.204	10.2242	10.2384	10.2107	7.98311	8.00527	8.09344	8.0986	8.08849	0.502311	0.50336	0.502732	0.501949	0.05	0.046	0.053	0.05	-0.046	-0.053	0.683317	0.691791	0.677082
ENSG00000006606	-0.83457	-0.832156	-0.822533	-0.824729	-0.83286	-1.96872	-1.9694	-1.9729	-1.97241	-1.96812	0.498737	0.498716	0.498706	0.498713	0.012	0.005	0.002	-0.012	-0.005	0.002	0.750519	0.762471	0.767393
ENSG00000006607	8.34197	8.34049	8.33325	8.32889	8.32329	7.34004	7.35475	7.31924	7.26175	7.37297	0.491602	0.49027	0.489384	0.507956	0.074	0.064	0.366	-0.074	-0.064	0.366	0.632271	0.653841	0.279181
ENSG00000006611	7.37641	7.38503	7.36967	7.32141	7.33405	6.06932	6.04107	5.96449	6.00562	6.03554	0.482177	0.479347	0.496779	0.512994	0.109	0.51	0.404	-0.109	0.51	0.404	0.558436	0.189569	0.253607
ENSG00000006625	10.8026	10.8133	10.8023	10.7527	10.7709	8.86857	8.89536	8.92627	8.87641	8.94132	0.506503	0.506606	0.50585	0.516197	0.051	0.065	0.284	0.051	-0.065	0.284	0.681132	0.651779	0.343439
ENSG00000006634	9.91131	9.91232	9.93138	9.94586	9.93791	7.75435	7.77355	7.75845	7.72623	7.88924	0.506577	0.505713	0.50614	0.540445	0.077	0.088	0.479	-0.077	0.088	0.479	0.625329	0.601619	0.207915
ENSG00000006638	8.19963	8.21754	8.18356	8.04115	7.967	6.43605	6.39759	6.22476	6.19922	6.23221	0.496759	0.482119	0.48879	0.520808	0.246	0.163	0.465	-0.246	0.163	0.465	0.378239	0.471131	0.215501
ENSG00000006652	10.654	10.6519	10.7061	10.8647	11.0869	8.72041	8.68016	8.66578	9.03737	9.59676	0.50337	0.520176	0.749845	0.832336	0.322	0.771	0.487	0.322	0.771	0.487	0.31312	0.0661486	0.203203
ENSG00000006695	8.98221	8.99237	8.98712	8.94017	8.94296	7.00529	7.04092	7.04696	6.92514	6.9725	0.502313	0.496502	0.486296	0.494265	0.161	0.237	0.151	-0.161	-0.237	0.151	0.474234	0.386904	0.488723
ENSG00000006704	10.4854	10.4723	10.4421	10.4802	10.5274	9.3776	9.3651	9.31838	9.33988	9.39851	0.492139	0.491845	0.504345	0.515398	0.067	0.436	0.332	-0.067	0.436	0.332	0.647099	0.233595	0.304804
ENSG00000006712	9.43002	9.40938	9.37595	9.4497	9.5168	9.72753	9.73415	9.80339	9.81539	9.71471	0.520802	0.525267	0.525474	0.481046	0.135	0.092	0.749	0.135	0.092	-0.749	0.512254	0.592697	0.0739987
ENSG00000006715	11.2086	11.1983	11.2024	11.2495	11.2491	9.2163	9.25752	9.31454	9.19773	9.16873	0.529374	0.530622	0.473527	0.472026	0.107	0.928	0.09	0.107	-0.928	-0.09	0.562592	0.0144025	0.597394
ENSG00000006740	8.01077	8.01411	8.02017	7.99801	7.95946	5.50474	5.53711	5.55716	5.44237	5.43293	0.514443	0.510438	0.470891	0.472416	0.123	0.857	0.105	-0.123	-0.857	0.105	0.532968	0.0354686	0.566487
ENSG00000006744	9.96305	9.95263	9.95753	10.0396	10.1238	8.80597	8.8007	8.80232	8.84412	8.88988	0.505574	0.507784	0.511147	0.511678	0.114	0.188	0.046	0.114	0.188	0.046	0.549184	0.439807	0.691791
ENSG00000006747	3.71127	3.72485	3.77917	3.76823	3.72558	2.54611	2.54518	2.52508	2.51614	2.54194	0.498635	0.48912	0.488129	0.488558	0.538	0.08	0.03	-0.538	-0.08	0.03	0.174205	0.619006	0.723271
ENSG00000006757	8.31695	8.33059	8.33131	8.26202	8.22745	6.4818	6.45881	6.4503	6.52518	6.49857	0.491705	0.49411	0.513824	0.514181	0.114	0.661	0.06	0.114	0.661	0.06	0.549184	0.112564	0.662218
ENSG00000006831	10.9756	10.9835	11.0276	11.008	10.9138	8.60399	8.62669	8.67492	8.62667	8.60264	0.51356	0.514356	0.483041	0.482575	0.066	0.955	0.052	0.066	-0.955	-0.052	0.6495	0.00794943	0.678876
ENSG00000006837	5.73097	5.72217	5.69296	5.68449	5.65553	3.97065	3.98197	4.0013	3.97868	3.98407	0.497917	0.498071	0.498077	0.498251	0.025	0.009	0.029	0.025	0.009	0.029	0.731294	0.754913	0.72496
ENSG00000007038	9.9232	9.94135	9.98479	9.96268	9.97094	10.4151	10.4207	10.4391	10.459	10.5149	0.510761	0.511074	0.511731	0.518619	0.044	0.06	0.273	0.044	0.06	0.273	0.69568	0.662218	0.352595
ENSG00000007047	6.7409	6.72844	6.70619	6.71116	6.65775	5.82649	5.80382	5.72912	5.717	5.66525	0.489378	0.487043	0.486733	0.48481	0.1	0.041	0.082	-0.1	-0.041	-0.082	0.575861	0.70189	0.614513
ENSG00000007062	4.4046	4.40262	4.39434	4.40586	4.43823	3.13765	3.12633	3.12759	3.17769	3.18217	0.497146	0.499179	0.518307	0.517713	0.112	0.855	0.06	0.112	0.855	-0.06	0.552677	0.0361587	0.662218
ENSG00000007080	8.56268	8.55903	8.54232	8.52282	8.48365	8.50952	8.52317	8.56514	8.53591	8.48355	0.501448	0.501598	0.498731	0.494474	0.047	0.142	0.173	0.047	-0.142	-0.173	0.689434	0.501434	0.457797
ENSG00000007168	11.6096	11.5949	11.6267	11.7256	11.7295	10.8292	10.8395	10.8263	10.7697	10.7724	0.508393	0.508259	0.467691	0.467267	0.035	0.998	0.044	-0.035	-0.998	-0.044	0.713636	3.95818e-05	0.69568
ENSG00000007202	13.2762	13.2803	13.2706	13.2231	13.1744	9.62799	9.6328	9.61325	9.54239	9.47025	0.496967	0.490609	0.469711	0.465353	0.178	0.559	0.161	-0.178	-0.559	-0.161	0.451139	0.162723	0.474234
ENSG00000007237	4.90002	4.91697	4.92897	4.86294	4.83871	2.01876	2.01609	2.03646	2.05053	1.99921	0.500523	0.500546	0.50047	0.499982	0.025	0.02	0.047	0.025	-0.02	-0.047	0.731294	0.739503	0.689434
ENSG00000007255	5.30348	5.30308	5.26534	5.2251	5.22833	4.54028	4.53963	4.47995	4.45448	4.55584	0.477063	0.474959	0.476029	0.53423	0.096	0.087	0.874	-0.096	0.087	0.874	0.584335	0.603635	0.030045
ENSG00000007264	1.04042	1.04163	1.04416	1.04451	1.05073	-1.97228	-1.97204	-1.97089	-1.97027	-1.96956	0.500502	0.500508	0.500506	0.500506	0.002	0.005	0.006	0.002	-0.005	0.006	0.767393	0.762471	0.760398
ENSG00000007312	0.458607	0.459672	0.445105	0.426316	0.432102	0.586668	0.586545	0.574491	0.560565	0.55895	0.495916	0.495866	0.49587	0.495925	0.017	0.003	0.011	-0.017	0.003	0.011	0.743697	0.766169	0.751876
ENSG00000007314	0.777874	0.774075	0.78323	0.810188	0.8121	-1.12928	-1.13461	-1.14674	-1.14126	-1.14801	0.499608	0.499522	0.499373	0.492263	0.022	0.034	0.711	-0.022	-0.034	-0.711	0.736343	0.715635	0.0901879
ENSG00000007341	8.62141	8.60248	8.60775	8.6962	8.70646	7.7687	7.73956	7.72851	7.81548	7.7624	0.498767	0.500531	0.506362	0.494435	0.086	0.142	0.238	0.086	0.142	-0.238	0.605669	0.501434	0.385823
ENSG00000007372	8.13337	8.11558	8.08814	8.17682	8.29405	6.41379	6.42204	6.47558	6.48907	6.45463	0.505991	0.515377	0.516117	0.488895	0.328	0.074	0.745	0.328	0.074	-0.745	0.308373	0.632271	0.0754892
ENSG00000007376	9.64253	9.65434	9.65383	9.59394	9.5675	8.10529	8.10799	8.2162	8.2905	8.19366	0.507471	0.515249	0.515756	0.512275	0.181	0.064	0.104	0.181	0.064	-0.104	0.447314	0.653841	0.568393
ENSG00000007384	7.10177	7.09927	7.10774	7.13089	7.13866	6.10228	6.11722	6.15438	6.13139	6.12211	0.50855	0.50895	0.500913	0.496881	0.046	0.481	0.225	0.046	-0.481	-0.225	0.691791	0.20703	0.398788
ENSG00000007392	8.12098	8.10935	8.11503	8.19723	8.26688	7.00965	7.02492	7.1547	7.24574	7.26023	0.48714	0.528894	0.531148	0.52833	0.646	0.115	0.105	0.646	0.115	-0.105	0.120118	0.547342	0.566487
ENSG00000007402	-0.471745	-0.472351	-0.476079	-0.474674	-0.466681	-1.41496	-1.4158	-1.42046	-1.42159	-1.41979	0.500081	0.500079	0.500081	0.500087	0.009	0.004	0.005	-0.009	0.004	0.005	0.754913	0.764384	0.762471
ENSG00000007516	2.6991	2.70212	2.69806	2.68195	2.68454	1.48728	1.49338	1.52497	1.52472	1.49654	0.505268	0.505425	0.505283	0.504617	0.027	0.018	0.065	0.027	-0.018	-0.065	0.728175	0.742286	0.651779
ENSG00000007520	10.3521	10.3523	10.3215	10.2784	10.2612	7.3605	7.35351	7.32773	7.29864	7.22654	0.486713	0.485447	0.484349	0.481596	0.085	0.069	0.132	-0.085	-0.069	-0.132	0.608063	0.64289	0.516898
ENSG00000007541	9.221	9.24116	9.2447	9.13228	9.0488	7.00549	7.00949	6.95976	6.90169	6.94057	0.50307	0.4855	0.479321	0.515127	0.433	0.204	0.711	-0.433	-0.204	0.711	0.235241	0.42121	0.0901879
ENSG00000007545	6.95504	6.99065	7.12707	7.10746	7.03586	5.84277	5.81416	5.75808	5.83813	5.90339	0.495156	0.49483	0.49567	0.497668	0.056	0.056	0.092	-0.056	0.056	0.092	0.670949	0.670949	0.592697
ENSG00000007866	6.37208	6.3664	6.32923	6.30988	6.309	5.35816	5.33925	5.3161	5.33893	5.26591	0.486136	0.486296	0.486473	0.485132	0.042	0.035	0.074	0.042	0.035	-0.074	0.699853	0.713636	0.632271
ENSG00000007923	10.2375	10.238	10.2464	10.2322	10.1777	9.93235	9.94664	10.0784	10.1012	9.92737	0.532427	0.537811	0.53228	0.4862	0.129	0.169	0.54	0.129	-0.169	-0.54	0.522281	0.462681	0.173172
ENSG00000007933	0.879895	0.880661	0.882047	0.882954	0.889251	-1.97353	-1.97239	-1.97032	-1.97154	-1.96867	0.50076	0.500756	0.500756	0.500762	0.003	0.003	0.007	-0.003	-0.003	0.007	0.766169	0.766169	0.758446
ENSG00000007944	7.81423	7.82738	7.8534	7.80145	7.73245	5.97374	6.02378	6.22875	6.24446	6.2149	0.50139	0.509159	0.507187	0.505581	0.183	0.095	0.095	0.183	-0.095	-0.095	0.4452	0.586499	0.586499
ENSG00000007968	8.86888	8.87452	8.82495	8.74102	8.73126	6.04926	6.05106	6.05049	6.04097	6.03727	0.490889	0.490896	0.491301	0.518408	0.016	0.081	1	0.016	0.081	1	0.744939	0.616681	0
ENSG00000008018	12.3185	12.3222	12.304	12.2772	12.3014	11.5862	11.5789	11.5227	11.492	11.4997	0.493873	0.492008	0.492042	0.492745	0.108	0.019	0.047	-0.108	0.019	0.047	0.560762	0.740809	0.689434
ENSG00000008083	9.04032	9.03838	9.01387	8.99625	9.00226	6.85089	6.82826	6.75093	6.78547	6.85958	0.476848	0.475212	0.490809	0.526358	0.07	0.366	0.616	-0.07	0.366	0.616	0.640937	0.279181	0.133794
ENSG00000008086	7.44239	7.45412	7.46263	7.46816	7.58016	6.14772	6.14418	6.05745	6.0086	6.09898	0.491017	0.486097	0.486203	0.493122	0.134	0.056	0.168	-0.134	0.056	0.168	0.514018	0.670949	0.464122
ENSG00000008128	7.00881	6.99309	6.89894	6.88545	6.95917	7.81508	7.86059	7.95667	7.89122	7.92401	0.511189	0.51411	0.514413	0.517089	0.107	0.045	0.109	0.107	0.045	0.109	0.562592	0.693718	0.558436
ENSG00000008130	11.164	11.1764	11.1826	11.1227	11.0828	8.60946	8.61868	8.59827	8.51045	8.44409	0.501982	0.490918	0.458783	0.457358	0.249	0.735	0.093	-0.249	-0.735	-0.093	0.375307	0.080015	0.590637
ENSG00000008226	-1.48249	-1.48177	-1.48464	-1.48935	-1.48537	-1.2858	-1.2896	-1.29599	-1.28779	-1.28832	0.499107	0.499147	0.499532	0.49967	0.013	0.086	0.029	0.013	0.086	0.029	0.749222	0.605669	0.72496
ENSG00000008256	9.56864	9.57522	9.60396	9.60973	9.60996	7.00449	7.00087	7.00524	7.02919	7.03924	0.509649	0.509656	0.509722	0.509748	0.011	0.012	0.01	0.011	0.012	0.01	0.751876	0.750519	0.753364
ENSG00000008277	8.19966	8.20799	8.25299	8.26683	8.2589	6.59188	6.60417	6.63937	6.62219	6.60547	0.522234	0.523348	0.49786	0.49666	0.08	0.957	0.071	0.08	-0.957	-0.071	0.619006	0.00756016	0.638856
ENSG00000008282	10.033	10.0408	10.0852	10.0886	10.0509	10.791	10.7883	10.7225	10.6605	10.6665	0.51743	0.479237	0.472949	0.473066	0.793	0.215	0.042	-0.793	-0.215	0.042	0.0576246	0.410009	0.699853
ENSG00000008283	9.67598	9.67689	9.641	9.65218	9.79374	6.5797	6.54292	6.50602	6.60576	6.57975	0.483423	0.485041	0.518029	0.512708	0.113	0.743	0.158	0.113	0.743	-0.158	0.550796	0.0767854	0.478451
ENSG00000008294	11.4302	11.4092	11.4139	11.5359	11.6114	9.78537	9.79818	9.84545	9.84636	9.84597	0.503267	0.505917	0.505617	0.475347	0.139	0.041	0.99	0.139	-0.041	-0.99	0.505976	0.70189	0.000891544
ENSG00000008300	9.52679	9.52074	9.52519	9.52235	9.43905	6.86679	6.85494	6.87219	6.90818	6.82525	0.500638	0.501236	0.501517	0.492588	0.053	0.058	0.266	0.053	0.058	-0.266	0.677082	0.666586	0.359374
ENSG00000008311	6.727	6.71646	6.66298	6.64856	6.65655	4.18578	4.17526	4.16204	4.19718	4.21411	0.477599	0.477561	0.513389	0.513509	0.013	1	0.027	-0.013	1	0.027	0.749222	0	0.728175
ENSG00000008323	1.61126	1.61435	1.63672	1.65722	1.6767	-1.45772	-1.45701	-1.45357	-1.45212	-1.45096	0.506138	0.50614	0.49944	0.497606	0.004	0.833	0.193	0.004	-0.833	-0.193	0.764384	0.0434956	0.434174
ENSG00000008324	9.58413	9.59825	9.58124	9.4838	9.43442	6.70168	6.69911	6.83076	6.98312	6.96054	0.472829	0.538105	0.559691	0.558185	0.704	0.333	0.109	0.704	0.333	-0.109	0.0932585	0.304171	0.558436
ENSG00000008382	6.83811	6.83643	6.79286	6.7267	6.66801	5.06009	5.04844	4.99042	4.97983	4.99894	0.487671	0.486467	0.487952	0.520161	0.072	0.079	0.923	-0.072	0.079	0.923	0.636806	0.621408	0.0155746
ENSG00000008394	10.7216	10.7447	10.7485	10.6414	10.6021	12.0712	12.0722	12.1102	12.0979	11.9674	0.500729	0.499772	0.496536	0.484337	0.076	0.122	0.27	-0.076	-0.122	-0.27	0.627553	0.534535	0.355762
ENSG00000008405	8.38181	8.38419	8.42015	8.44754	8.43758	7.55193	7.53701	7.45323	7.44377	7.50606	0.492539	0.491175	0.491106	0.492396	0.062	0.03	0.058	-0.062	-0.03	0.058	0.657829	0.723271	0.666586
ENSG00000008441	8.9244	8.96143	9.04511	8.92766	8.77626	8.75567	8.75898	8.81088	8.83067	8.76527	0.501032	0.500769	0.498127	0.495454	0.033	0.123	0.115	-0.033	-0.123	-0.115	0.717789	0.532968	0.547342
ENSG00000008513	10.4847	10.5007	10.6245	10.6528	10.5326	7.22936	7.25183	7.2869	7.25675	7.3142	0.518294	0.516919	0.484528	0.486602	0.08	0.885	0.097	-0.08	-0.885	0.097	0.619006	0.0262235	0.582076
ENSG00000008516	-1.0815	-1.08323	-1.08374	-1.07946	-1.08526	-1.73002	-1.73	-1.72946	-1.72867	-1.72806	0.49994	0.499948	0.499952	0.499943	0.006	0.008	0.003	0.006	0.008	-0.003	0.760398	0.756686	0.766169
ENSG00000008517	10.9601	10.9358	10.8848	10.9539	11.0216	8.9715	8.97283	8.96679	8.94892	8.93518	0.502893	0.503055	0.5032	0.492909	0.032	0.023	0.762	0.032	0.023	-0.762	0.71954	0.734728	0.0691949
ENSG00000008710	10.1614	10.1506	10.0984	10.1193	10.2096	5.57351	5.53804	5.51889	5.6342	5.60992	0.483338	0.48731	0.540105	0.528604	0.131	0.901	0.233	0.131	0.901	-0.233	0.518857	0.0219097	0.390848
ENSG00000008735	6.28774	6.29499	6.26939	6.22996	6.28028	5.04129	5.03926	5.03644	5.07978	5.17624	0.499435	0.500298	0.518138	0.572537	0.071	0.355	0.727	0.071	0.355	0.727	0.638856	0.286764	0.0834686
ENSG00000008838	9.63722	9.63779	9.62846	9.58248	9.49917	9.76153	9.75001	9.72875	9.73018	9.67476	0.494687	0.494438	0.494369	0.493712	0.029	0.025	0.054	-0.029	-0.025	-0.054	0.72496	0.731294	0.67489
ENSG00000008853	9.84045	9.86216	9.90788	9.8494	9.79653	6.97631	6.97395	6.93518	6.89742	6.88944	0.512717	0.480722	0.478841	0.479375	0.924	0.098	0.038	-0.924	-0.098	0.038	0.015259	0.579922	0.707743
ENSG00000008869	8.85333	8.84401	8.87528	8.95948	8.9843	7.88034	7.86965	7.81951	7.83376	7.90294	0.494022	0.49384	0.494064	0.494431	0.035	0.027	0.039	-0.035	0.027	0.039	0.713636	0.728175	0.705738
ENSG00000008952	11.0549	11.0352	10.9977	11.0493	11.0822	10.3129	10.3349	10.4078	10.4049	10.4165	0.504104	0.509701	0.509743	0.509533	0.233	0.029	0.032	0.233	0.029	-0.032	0.390848	0.72496	0.71954
ENSG00000008988	14.2539	14.2854	14.3088	14.2013	14.192	12.1255	12.1609	12.4001	12.45	12.2539	0.528566	0.544217	0.536041	0.508232	0.206	0.176	0.333	0.206	-0.176	-0.333	0.41935	0.453359	0.304171
ENSG00000009307	14.2419	14.2433	14.264	14.2822	14.2831	12.1281	12.1442	12.1082	11.9874	11.9539	0.509207	0.499502	0.447695	0.448272	0.178	0.875	0.066	-0.178	-0.875	0.066	0.451139	0.029781	0.6495
ENSG00000009335	11.6116	11.6191	11.6411	11.6124	11.5554	9.15767	9.1594	9.15286	9.09734	8.99409	0.49861	0.496035	0.464461	0.447629	0.117	0.646	0.34	-0.117	-0.646	-0.34	0.543475	0.120118	0.299199
ENSG00000009413	9.60303	9.6014	9.63434	9.65348	9.58949	6.27286	6.29771	6.32317	6.28449	6.37295	0.505186	0.504892	0.504546	0.507423	0.046	0.04	0.116	-0.046	-0.04	0.116	0.691791	0.703753	0.545128
ENSG00000009694	2.15284	2.14283	2.07173	2.04753	2.08722	-1.34489	-1.34467	-1.34397	-1.34374	-1.34278	0.484416	0.48442	0.507147	0.507649	0.008	1	0.077	0.008	1	0.077	0.756686	0	0.625329
ENSG00000009780	8.47694	8.46963	8.46713	8.49991	8.51356	6.72418	6.71505	6.67989	6.709	6.78868	0.496635	0.496785	0.504503	0.523643	0.06	0.258	0.459	0.06	0.258	0.459	0.662218	0.366776	0.21938
ENSG00000009830	7.95771	7.96204	8.01172	8.04305	8.02383	5.97015	5.96557	5.99526	6.044	6.03335	0.513786	0.514163	0.514161	0.512933	0.032	0.02	0.085	0.032	-0.02	-0.085	0.71954	0.739503	0.608063
ENSG00000009844	10.0446	10.0384	9.99933	9.9818	9.98475	10.1322	10.1317	10.1307	10.1236	10.1044	0.492083	0.492218	0.492374	0.49238	0.021	0.031	0.007	0.021	0.031	0.007	0.738077	0.721396	0.758446
ENSG00000009950	2.57364	2.57262	2.58293	2.60875	2.63347	2.3169	2.3186	2.31602	2.29978	2.28398	0.503423	0.50326	0.489023	0.484983	0.023	0.841	0.208	-0.023	-0.841	-0.208	0.734728	0.0410561	0.416943
ENSG00000009954	12.0663	12.0431	12.0554	12.1996	12.2846	10.7708	10.7716	10.7672	10.7704	10.7997	0.502351	0.502383	0.50244	0.48192	0.017	0.015	0.986	0.017	0.015	-0.986	0.743697	0.746477	0.00152707
ENSG00000010017	9.47865	9.48682	9.54759	9.55313	9.47684	9.01778	8.99924	8.97797	9.00375	8.93648	0.49213	0.491496	0.489751	0.457887	0.045	0.094	0.789	-0.045	-0.094	-0.789	0.693718	0.588362	0.0590544
ENSG00000010030	-1.72685	-1.72728	-1.72836	-1.72614	-1.72183	-1.97228	-1.97204	-1.97089	-1.97027	-1.96956	0.500335	0.500341	0.500341	0.500336	0.007	0.003	0.002	0.007	-0.003	-0.002	0.758446	0.766169	0.767393
ENSG00000010072	8.92936	8.9211	8.91218	8.93027	8.91537	7.41524	7.43541	7.48621	7.46607	7.47924	0.504412	0.504607	0.504574	0.504545	0.03	0.013	0.023	0.03	-0.013	-0.023	0.723271	0.749222	0.734728
ENSG00000010165	9.88781	9.87526	9.85779	9.87933	9.85305	8.96555	8.96899	9.00697	9.02526	8.99774	0.5027	0.505073	0.505167	0.503774	0.135	0.02	0.088	0.135	0.02	-0.088	0.512254	0.739503	0.601619
ENSG00000010219	7.24	7.24453	7.18216	7.10174	7.12626	5.91801	5.89244	5.79107	5.79434	5.82826	0.478757	0.47419	0.484284	0.52638	0.135	0.255	0.736	-0.135	0.255	0.736	0.512254	0.369681	0.07958
ENSG00000010244	11.2386	11.2408	11.2481	11.2531	11.2669	10.5139	10.5031	10.427	10.3957	10.4229	0.499381	0.494351	0.494157	0.494782	0.184	0.036	0.036	-0.184	-0.036	0.036	0.444163	0.711599	0.711599
ENSG00000010256	12.0648	12.0579	12.0492	12.1096	12.2159	11.1358	11.1229	11.0377	11.0455	11.1776	0.484812	0.484078	0.488394	0.510763	0.08	0.135	0.38	-0.08	0.135	0.38	0.619006	0.512254	0.26838
ENSG00000010270	10.572	10.5874	10.5907	10.4983	10.4169	8.69503	8.6875	8.85838	8.9771	8.70426	0.534279	0.55308	0.555672	0.504766	0.241	0.182	0.427	0.241	0.182	-0.427	0.383302	0.446406	0.239225
ENSG00000010278	11.0664	11.0605	11.0302	11.0375	11.0823	10.7946	10.788	10.7652	10.729	10.635	0.49488	0.493061	0.487962	0.465328	0.091	0.192	0.528	-0.091	-0.192	-0.528	0.595154	0.435318	0.179287
ENSG00000010292	12.1479	12.1426	12.1634	12.1975	12.1677	11.2467	11.2513	11.2375	11.2214	11.2676	0.500392	0.50005	0.499989	0.500235	0.032	0.014	0.03	-0.032	-0.014	0.03	0.71954	0.747887	0.723271
ENSG00000010295	3.14339	3.13512	3.13402	3.15581	3.12749	-0.324415	-0.325199	-0.329722	-0.330507	-0.327602	0.497961	0.497958	0.497949	0.497904	0.003	0.009	0.016	-0.003	-0.009	-0.016	0.766169	0.754913	0.744939
ENSG00000010310	2.98757	2.98342	2.99851	3.02241	2.9958	0.136198	0.13939	0.148449	0.148036	0.154188	0.501175	0.501156	0.500575	0.499712	0.01	0.12	0.131	-0.01	-0.12	-0.131	0.753364	0.537886	0.518857
ENSG00000010318	5.29378	5.28136	5.18901	5.14468	5.16981	0.11063	0.11016	0.117778	0.121422	0.103699	0.476704	0.476884	0.505084	0.505047	0.026	1	0.011	0.026	1	-0.011	0.729793	0	0.751876
ENSG00000010319	4.37037	4.35362	4.32385	4.3642	4.37706	3.10074	3.08154	3.09911	3.1791	3.12964	0.502862	0.511231	0.522465	0.512294	0.241	0.27	0.207	0.241	0.27	-0.207	0.383302	0.355762	0.417988
ENSG00000010322	8.84746	8.85982	8.90033	8.88999	8.87595	7.27189	7.26348	7.27562	7.28316	7.17918	0.502919	0.502518	0.498647	0.457645	0.067	0.149	0.761	-0.067	-0.149	-0.761	0.647099	0.491594	0.0696938
ENSG00000010327	-0.0242842	-0.0220769	-0.00873871	-0.00734442	-0.0193012	-1.22323	-1.21916	-1.21094	-1.21953	-1.22248	0.502991	0.502987	0.495969	0.495842	0.008	0.896	0.027	-0.008	-0.896	-0.027	0.756686	0.0229596	0.728175
ENSG00000010361	7.79659	7.78747	7.70754	7.66077	7.67837	5.67719	5.66249	5.51166	5.47377	5.66032	0.447398	0.440473	0.444893	0.550831	0.158	0.146	0.868	-0.158	0.146	0.868	0.478451	0.495721	0.0317788
ENSG00000010404	8.88114	8.89269	8.93601	8.88835	8.76356	4.80685	4.81587	4.71095	4.58059	4.64885	0.511629	0.470198	0.461747	0.473366	0.585	0.176	0.209	-0.585	-0.176	0.209	0.148855	0.453359	0.415841
ENSG00000010438	-1.48809	-1.48854	-1.48529	-1.48151	-1.48605	-1.27854	-1.28003	-1.28725	-1.28861	-1.28673	0.499479	0.499457	0.49945	0.499464	0.009	0.007	0.01	-0.009	-0.007	0.01	0.754913	0.758446	0.753364
ENSG00000010539	8.45734	8.46701	8.52284	8.55962	8.5922	7.14232	7.14381	7.11034	7.07758	7.10708	0.525146	0.500395	0.49246	0.492811	0.72	0.308	0.041	-0.72	-0.308	0.041	0.0866542	0.323573	0.70189
ENSG00000010626	7.88137	7.8801	7.83241	7.78915	7.80452	4.94802	4.96844	5.05392	5.02096	4.90414	0.504963	0.506104	0.502877	0.491926	0.069	0.119	0.246	0.069	-0.119	-0.246	0.64289	0.539978	0.378239
ENSG00000010704	7.95732	7.94561	7.8843	7.87626	7.91075	6.59274	6.57973	6.61526	6.68532	6.62355	0.488072	0.505156	0.517598	0.510699	0.442	0.301	0.172	0.442	0.301	-0.172	0.229788	0.329356	0.458931
ENSG00000010803	8.44505	8.45652	8.43782	8.357	8.32682	5.00946	5.04121	5.05997	5.00017	5.12689	0.499831	0.498958	0.497105	0.561095	0.084	0.105	0.798	-0.084	-0.105	0.798	0.610153	0.566487	0.0559906
ENSG00000010810	7.39626	7.38765	7.33513	7.32242	7.35221	6.33663	6.31628	6.31034	6.37343	6.33726	0.482205	0.48659	0.514583	0.50975	0.172	0.796	0.159	0.172	0.796	-0.159	0.458931	0.0566416	0.477215
ENSG00000010818	8.97633	8.97067	9.00409	9.05104	9.01374	6.29627	6.27652	6.32226	6.44195	6.40546	0.512838	0.523385	0.528958	0.522826	0.244	0.149	0.137	0.244	0.149	-0.137	0.380261	0.491594	0.509144
ENSG00000011007	10.5771	10.5838	10.5994	10.5724	10.5289	8.99449	9.00225	9.03367	9.04474	9.06301	0.501224	0.502933	0.503245	0.504747	0.136	0.036	0.122	0.136	0.036	0.122	0.510733	0.711599	0.534535
ENSG00000011009	10.3422	10.3443	10.2913	10.2072	10.1707	9.41333	9.39915	9.34926	9.34828	9.34183	0.488447	0.486903	0.493344	0.515786	0.078	0.284	0.742	-0.078	0.284	0.742	0.623314	0.343439	0.0772954
ENSG00000011021	7.38723	7.39002	7.43259	7.44624	7.38677	5.64668	5.64171	5.72247	5.83874	5.84698	0.496274	0.522696	0.529491	0.528737	0.502	0.194	0.078	0.502	0.194	-0.078	0.193987	0.432974	0.623314
ENSG00000011028	10.5255	10.5212	10.542	10.581	10.5749	9.56933	9.57447	9.57474	9.58206	9.65343	0.508855	0.509179	0.509673	0.512933	0.045	0.046	0.137	0.045	0.046	0.137	0.693718	0.691791	0.509144
ENSG00000011083	-0.440139	-0.44248	-0.457912	-0.464409	-0.460689	-1.45428	-1.45443	-1.45496	-1.45432	-1.4528	0.495689	0.495812	0.500822	0.501375	0.025	0.828	0.103	0.025	0.828	0.103	0.731294	0.0452161	0.570238
ENSG00000011105	7.693	7.69363	7.71716	7.71949	7.66394	6.34162	6.28365	6.1797	6.26482	6.17429	0.478456	0.477703	0.478395	0.475162	0.073	0.063	0.093	-0.073	0.063	-0.093	0.63458	0.655939	0.590637
ENSG00000011114	10.1588	10.1534	10.1488	10.15	10.1092	6.91795	6.90564	6.86833	6.92587	7.05036	0.489899	0.490233	0.509178	0.563565	0.085	0.351	0.675	0.085	0.351	0.675	0.608063	0.290249	0.105968
ENSG00000011132	7.38016	7.3721	7.30905	7.27368	7.28232	5.03297	5.02613	5.01266	5.05037	5.11308	0.477597	0.477684	0.521342	0.536718	0.05	0.856	0.301	0.05	0.856	0.301	0.683317	0.0357504	0.329356
ENSG00000011143	8.24959	8.23927	8.22972	8.2814	8.33158	7.35637	7.34545	7.32887	7.36861	7.40274	0.49669	0.49797	0.510619	0.511282	0.091	0.591	0.062	0.091	0.591	0.062	0.595154	0.145749	0.657829
ENSG00000011198	9.73706	9.74289	9.73654	9.7104	9.72367	8.52578	8.52586	8.52621	8.53051	8.54118	0.499945	0.499939	0.500229	0.513801	0.01	0.038	0.973	-0.01	0.038	0.973	0.753364	0.707743	0.00388471
ENSG00000011201	8.37637	8.39345	8.42305	8.37565	8.34891	7.4103	7.41179	7.38504	7.36141	7.39455	0.494114	0.490165	0.488376	0.494757	0.198	0.094	0.236	-0.198	-0.094	0.236	0.428496	0.588362	0.387778
ENSG00000011243	8.92413	8.90104	8.82952	8.85906	8.899	8.58341	8.603	8.67966	8.66787	8.62125	0.513697	0.517242	0.516847	0.514528	0.136	0.044	0.095	0.136	-0.044	-0.095	0.510733	0.69568	0.586499
ENSG00000011258	8.91307	8.89893	8.87749	8.89244	8.84436	6.31668	6.3111	6.26792	6.26623	6.32846	0.489459	0.489247	0.491108	0.509678	0.035	0.096	0.54	-0.035	0.096	0.54	0.713636	0.584335	0.173172
ENSG00000011260	10.1976	10.1882	10.1948	10.2545	10.2886	9.38906	9.40821	9.44739	9.40817	9.396	0.513094	0.514216	0.490618	0.484211	0.073	0.805	0.217	0.073	-0.805	-0.217	0.63458	0.0533356	0.408036
ENSG00000011275	10.1778	10.1826	10.21	10.2466	10.3099	8.47232	8.48204	8.43576	8.34336	8.34542	0.51722	0.493888	0.463889	0.46473	0.426	0.653	0.066	-0.426	-0.653	0.066	0.239964	0.116813	0.6495
ENSG00000011295	10.2867	10.2806	10.2692	10.273	10.253	7.51417	7.52576	7.5682	7.55241	7.51099	0.50535	0.505789	0.50432	0.498855	0.038	0.087	0.234	0.038	-0.087	-0.234	0.707743	0.603635	0.389924
ENSG00000011304	11.5186	11.5132	11.5254	11.5541	11.5341	11.8915	11.8832	11.877	11.8514	11.7178	0.498541	0.497361	0.490294	0.430591	0.077	0.177	0.83	-0.077	-0.177	-0.83	0.625329	0.452347	0.044472
ENSG00000011332	4.94481	4.93201	4.87779	4.89259	4.95294	3.93819	3.94368	3.9592	3.96314	3.98556	0.49793	0.499138	0.519043	0.519545	0.077	0.955	0.039	0.077	0.955	0.039	0.625329	0.00794943	0.705738
ENSG00000011347	4.96784	4.96606	4.93426	4.89786	4.8793	3.03962	3.04689	3.04247	3.01232	3.0249	0.492932	0.492757	0.492696	0.499774	0.025	0.025	0.448	-0.025	-0.025	0.448	0.731294	0.731294	0.226437
ENSG00000011376	8.80114	8.79526	8.90106	9.08961	9.19852	7.12996	7.13442	7.20098	7.29523	7.38765	0.530785	0.534418	0.534908	0.534269	0.12	0.047	0.066	0.12	0.047	-0.066	0.537886	0.689434	0.6495
ENSG00000011405	11.6814	11.6568	11.6538	11.7645	11.7953	9.59261	9.59966	9.59025	9.54188	9.52064	0.501366	0.500957	0.485992	0.460041	0.035	0.477	0.65	-0.035	-0.477	-0.65	0.713636	0.2092	0.118009
ENSG00000011422	9.27005	9.27238	9.25235	9.21047	9.18694	8.8313	8.85974	8.92649	8.88909	8.89897	0.505677	0.506018	0.50604	0.506529	0.037	0.022	0.043	0.037	0.022	0.043	0.709617	0.736343	0.697775
ENSG00000011426	11.0361	11.0246	11.0573	11.1398	11.1346	10.2538	10.2483	10.1979	10.1683	10.1808	0.513452	0.493983	0.484887	0.48361	0.615	0.373	0.075	-0.615	-0.373	-0.075	0.134295	0.273922	0.629797
ENSG00000011451	7.52884	7.56535	7.63316	7.52473	7.43659	6.87485	6.86885	6.82596	6.79693	6.78488	0.508777	0.475639	0.473508	0.476426	0.948	0.091	0.147	-0.948	-0.091	0.147	0.00948868	0.595154	0.494436
ENSG00000011454	9.67309	9.6636	9.71324	9.80533	9.7952	9.52259	9.52973	9.56641	9.55247	9.48586	0.516925	0.517331	0.514336	0.449349	0.044	0.102	0.966	0.044	-0.102	-0.966	0.69568	0.572098	0.00542311
ENSG00000011465	5.20737	5.2079	5.23062	5.21093	5.10105	5.14784	5.12711	4.97371	4.91756	5.00236	0.492777	0.479154	0.479867	0.490919	0.224	0.094	0.212	-0.224	0.094	0.212	0.399832	0.588362	0.412895
ENSG00000011478	8.78725	8.80331	8.80687	8.75091	8.76716	7.52717	7.49405	7.33009	7.33105	7.46118	0.469885	0.460202	0.465231	0.522192	0.175	0.14	0.669	-0.175	0.14	0.669	0.454774	0.504377	0.108811
ENSG00000011485	10.0876	10.0746	10.0723	10.1267	10.135	9.41607	9.40171	9.44215	9.50564	9.39894	0.511726	0.51458	0.517616	0.490259	0.104	0.103	0.483	0.104	0.103	-0.483	0.568393	0.570238	0.205784
ENSG00000011523	10.6119	10.6098	10.5342	10.4885	10.5694	6.13122	6.10723	6.13628	6.24546	6.18633	0.48354	0.500007	0.544498	0.534183	0.312	0.723	0.209	0.312	0.723	-0.209	0.320655	0.0854594	0.415841
ENSG00000011566	8.69307	8.68796	8.67786	8.69521	8.71484	6.97959	6.96244	6.95773	6.99891	6.93725	0.501463	0.5017	0.502029	0.499183	0.038	0.049	0.124	0.038	0.049	-0.124	0.707743	0.685449	0.531426
ENSG00000011638	7.98534	7.99048	7.91221	7.83119	7.90663	4.95741	4.96707	4.92913	4.88455	4.98256	0.473679	0.472528	0.47263	0.552198	0.065	0.059	0.981	-0.065	0.059	0.981	0.651779	0.664532	0.00234275
ENSG00000011677	6.55092	6.56409	6.56274	6.50234	6.49138	4.99837	4.98014	4.94868	4.98086	4.96244	0.493704	0.493662	0.497098	0.498089	0.05	0.228	0.064	-0.05	0.228	0.064	0.683317	0.395666	0.653841
ENSG00000012048	10.6495	10.6321	10.6534	10.7791	10.8526	8.89944	8.89704	8.85338	8.87816	9.04194	0.499826	0.500214	0.504163	0.517461	0.079	0.123	0.266	0.079	0.123	0.266	0.621408	0.532968	0.359374
ENSG00000012061	9.68295	9.68918	9.64223	9.56865	9.58369	8.1317	8.13381	8.0575	7.94475	7.9026	0.493006	0.468717	0.463911	0.464107	0.456	0.167	0.066	-0.456	-0.167	0.066	0.221726	0.465579	0.6495
ENSG00000012124	1.57363	1.57291	1.54842	1.52201	1.51853	1.18021	1.17956	1.16147	1.14734	1.15719	0.493617	0.49335	0.493493	0.506691	0.034	0.039	0.869	-0.034	0.039	0.869	0.715635	0.705738	0.0313567
ENSG00000012174	9.21422	9.22652	9.34085	9.38547	9.29638	9.20655	9.20941	9.2274	9.23862	9.24489	0.520392	0.520543	0.490143	0.488539	0.024	1	0.134	0.024	-1	-0.134	0.733042	0	0.514018
ENSG00000012211	6.24919	6.25627	6.26104	6.21087	6.14436	5.97117	5.93307	5.79803	5.82465	5.88389	0.482481	0.47763	0.484545	0.503742	0.12	0.189	0.372	-0.12	0.189	0.372	0.537886	0.438653	0.274889
ENSG00000012223	-0.587365	-0.579705	-0.562678	-0.577274	-0.583277	-2.21161	-2.21155	-2.21124	-2.21099	-2.21062	0.499097	0.498946	0.498871	0.498867	0.043	0.025	0.003	-0.043	-0.025	-0.003	0.697775	0.731294	0.766169
ENSG00000012232	9.47494	9.49387	9.50026	9.39758	9.3177	6.30593	6.2834	6.19914	6.18447	6.1554	0.493664	0.490939	0.491096	0.491479	0.106	0.034	0.038	-0.106	0.034	0.038	0.564517	0.715635	0.707743
ENSG00000012660	11.2891	11.2847	11.2901	11.3254	11.3521	10.0198	10.0217	10.0519	10.058	10.0064	0.509167	0.509575	0.509025	0.479396	0.042	0.054	0.864	0.042	-0.054	-0.864	0.699853	0.67489	0.0331168
ENSG00000012779	-0.386228	-0.384943	-0.380677	-0.384384	-0.392645	-0.475615	-0.478546	-0.489728	-0.484313	-0.468959	0.498413	0.498458	0.498776	0.50042	0.014	0.057	0.162	0.014	0.057	0.162	0.747887	0.668909	0.472574
ENSG00000012817	0.442183	0.441852	0.439467	0.434853	0.426628	-0.134628	-0.135518	-0.1343	-0.130679	-0.134361	0.500316	0.500328	0.500335	0.500335	0.008	0.004	0.005	0.008	0.004	-0.005	0.756686	0.764384	0.762471
ENSG00000012822	8.30806	8.30496	8.31675	8.32127	8.26625	7.79563	7.80987	7.78827	7.72067	7.76123	0.496826	0.490328	0.486876	0.488558	0.222	0.138	0.075	-0.222	-0.138	0.075	0.402273	0.507505	0.629797
ENSG00000012963	10.4273	10.4194	10.4053	10.4269	10.4397	8.94502	8.94829	9.01639	9.00386	8.80944	0.513596	0.516852	0.511767	0.441625	0.126	0.161	0.753	0.126	-0.161	-0.753	0.527528	0.474234	0.0724793
ENSG00000012983	9.89367	9.88324	9.89941	9.97772	10.0197	8.38066	8.38628	8.3968	8.32926	8.1869	0.502696	0.501514	0.482378	0.409212	0.103	0.297	0.802	-0.103	-0.297	-0.802	0.570238	0.332819	0.0544778
ENSG00000013016	6.16407	6.15579	6.1491	6.16585	6.14082	4.04374	4.03445	4.02579	4.01538	3.91702	0.495822	0.495322	0.493331	0.459329	0.062	0.1	0.717	-0.062	-0.1	-0.717	0.657829	0.575861	0.0876938
ENSG00000013275	10.4342	10.4423	10.4416	10.4028	10.3912	10.7821	10.7845	10.7826	10.759	10.7295	0.496347	0.494514	0.491494	0.491055	0.14	0.244	0.046	-0.14	-0.244	-0.046	0.504377	0.380261	0.691791
ENSG00000013288	7.77108	7.77045	7.76956	7.77286	7.77713	7.17918	7.17807	7.12106	7.10657	7.22306	0.486893	0.485811	0.486897	0.521469	0.066	0.091	0.594	-0.066	0.091	0.594	0.6495	0.595154	0.144407
ENSG00000013297	5.91828	5.90501	5.83291	5.8141	5.83632	5.2212	5.19163	5.06714	5.05935	5.09028	0.481111	0.477918	0.484723	0.495726	0.1	0.191	0.27	-0.1	0.191	0.27	0.575861	0.436382	0.355762
ENSG00000013306	11.6136	11.6315	11.5951	11.4642	11.4257	9.09635	9.08706	9.01347	8.96802	8.9688	0.4968	0.485765	0.486124	0.507806	0.319	0.066	0.537	-0.319	0.066	0.537	0.315357	0.6495	0.174619
ENSG00000013364	11.1252	11.0971	11.1026	11.259	11.3438	10.1606	10.1482	10.0599	9.99416	9.95433	0.506086	0.491617	0.469431	0.440905	0.31	0.452	0.531	-0.31	-0.452	-0.531	0.322251	0.223986	0.177883
ENSG00000013374	8.92485	8.9065	8.89974	8.98388	9.02407	9.55061	9.55751	9.55636	9.54957	9.60793	0.505084	0.505158	0.505284	0.505637	0.028	0.022	0.035	0.028	0.022	0.035	0.726536	0.736343	0.713636
ENSG00000013375	10.3723	10.348	10.3471	10.4733	10.5398	9.36466	9.36157	9.31967	9.33458	9.46116	0.499679	0.500434	0.502937	0.510238	0.079	0.086	0.193	0.079	0.086	0.193	0.621408	0.605669	0.434174
ENSG00000013392	6.26652	6.24356	6.2597	6.42348	6.55048	4.99953	4.98735	4.9778	5.06406	5.1822	0.506965	0.511525	0.52406	0.528183	0.132	0.302	0.141	0.132	0.302	0.141	0.516898	0.328687	0.502889
ENSG00000013441	9.53122	9.51906	9.6127	9.79917	9.87228	8.20547	8.19829	8.28929	8.45567	8.53776	0.52539	0.546143	0.555856	0.553054	0.328	0.199	0.127	0.328	0.199	-0.127	0.308373	0.427328	0.526043
ENSG00000013503	8.76415	8.74621	8.80275	8.97156	9.04696	7.71525	7.74278	7.82278	7.86024	8.01139	0.517956	0.523104	0.525036	0.528164	0.13	0.087	0.127	0.13	0.087	0.127	0.520669	0.603635	0.526043
ENSG00000013523	7.5133	7.5362	7.61538	7.58969	7.53528	5.78649	5.77697	5.71958	5.68675	5.67025	0.517294	0.47896	0.47098	0.470926	0.805	0.261	0.035	-0.805	-0.261	-0.035	0.0533356	0.364035	0.713636
ENSG00000013561	10.3598	10.3616	10.3718	10.3568	10.3072	8.04937	8.05597	8.06272	8.01395	7.94023	0.500433	0.499394	0.477472	0.462802	0.075	0.6	0.352	-0.075	-0.6	-0.352	0.629797	0.141562	0.289054
ENSG00000013563	9.38225	9.40687	9.41207	9.31462	9.31078	7.75849	7.74243	7.65064	7.63395	7.68919	0.48793	0.480492	0.481255	0.515934	0.202	0.075	0.642	-0.202	0.075	0.642	0.423719	0.629797	0.121856
ENSG00000013573	9.77632	9.76412	9.77559	9.84118	9.84608	8.62686	8.62213	8.62871	8.69517	8.79454	0.506222	0.51068	0.529698	0.541693	0.155	0.442	0.259	0.155	0.442	0.259	0.482325	0.229788	0.365824
ENSG00000013583	7.44117	7.44174	7.44818	7.44867	7.43724	8.78021	8.79131	8.81208	8.81143	8.86573	0.503818	0.50435	0.504882	0.512457	0.046	0.047	0.299	0.046	0.047	0.299	0.691791	0.689434	0.330924
ENSG00000013588	9.45569	9.47057	9.53024	9.51356	9.45446	9.4609	9.49497	9.57508	9.52884	9.53668	0.510419	0.51084	0.492181	0.491714	0.078	0.552	0.077	0.078	-0.552	-0.077	0.623314	0.167	0.625329
ENSG00000013619	6.39836	6.40992	6.44369	6.38793	6.27031	5.52141	5.50613	5.41521	5.36482	5.3405	0.510443	0.475766	0.473675	0.473883	0.745	0.105	0.042	-0.745	-0.105	0.042	0.0754892	0.566487	0.699853
ENSG00000013810	8.73884	8.71776	8.72031	8.79843	8.76799	9.40238	9.40166	9.39446	9.3644	9.30176	0.49965	0.499483	0.497658	0.446917	0.03	0.077	0.968	-0.03	-0.077	-0.968	0.723271	0.625329	0.00492891
ENSG00000014123	9.28325	9.24616	9.22457	9.39899	9.51417	8.52943	8.49608	8.48125	8.63342	8.71203	0.490807	0.500564	0.561376	0.555312	0.191	0.812	0.151	0.191	0.812	-0.151	0.436382	0.0505651	0.488723
ENSG00000014138	9.40975	9.39015	9.36045	9.43781	9.51415	9.51654	9.51134	9.49514	9.53027	9.61146	0.500518	0.501941	0.521596	0.530637	0.095	0.554	0.243	0.095	0.554	0.243	0.586499	0.165964	0.381268
ENSG00000014164	6.54717	6.54909	6.59624	6.61104	6.53215	6.95814	6.92584	6.89856	6.99465	6.97853	0.491599	0.49261	0.494924	0.494446	0.06	0.111	0.047	0.06	0.111	-0.047	0.662218	0.554657	0.689434
ENSG00000014216	11.0777	11.0643	11.0431	11.0837	11.1073	10.8628	10.8676	10.8615	10.816	10.7696	0.500019	0.498909	0.488166	0.469293	0.077	0.402	0.556	-0.077	-0.402	-0.556	0.625329	0.254831	0.164387
ENSG00000014257	2.01848	2.00974	1.98175	1.99042	2.00184	0.0105028	0.00988276	0.00570399	0.00773153	0.0184509	0.495782	0.495758	0.505798	0.506016	0.008	0.981	0.027	-0.008	0.981	0.027	0.756686	0.00234275	0.728175
ENSG00000014641	12.2246	12.2089	12.1724	12.2175	12.2728	12.3191	12.3146	12.2801	12.2529	12.2368	0.49692	0.495895	0.495388	0.493945	0.075	0.055	0.104	-0.075	-0.055	-0.104	0.629797	0.672984	0.568393
ENSG00000014824	11.0228	11.0305	11.0416	11.0315	11.0549	8.40657	8.40811	8.40929	8.38678	8.34252	0.500805	0.49976	0.487029	0.478033	0.075	0.566	0.355	-0.075	-0.566	-0.355	0.629797	0.158801	0.286764
ENSG00000014914	6.1418	6.13355	6.05438	6.01311	6.05138	3.76429	3.75761	3.69183	3.66039	3.70122	0.478017	0.476583	0.478021	0.518571	0.077	0.075	0.892	-0.077	0.075	0.892	0.625329	0.629797	0.024127
ENSG00000014919	10.9353	10.9182	10.8802	10.9335	10.999	8.97745	8.97089	8.97157	9.01389	9.05023	0.499858	0.50196	0.530756	0.530599	0.088	0.93	0.052	0.088	0.93	-0.052	0.601619	0.0139756	0.678876
ENSG00000015133	7.77179	7.76745	7.80224	7.86478	7.87668	6.2822	6.27219	6.13615	6.07454	6.20741	0.486246	0.47854	0.478198	0.48412	0.174	0.081	0.14	-0.174	-0.081	0.14	0.456301	0.616681	0.504377
ENSG00000015153	8.0326	8.03964	8.09544	8.11422	8.07402	7.36393	7.35137	7.36536	7.42622	7.40822	0.510469	0.510831	0.510919	0.509953	0.04	0.021	0.067	0.04	0.021	-0.067	0.703753	0.738077	0.647099
ENSG00000015171	10.4056	10.412	10.427	10.4106	10.3933	8.26281	8.29188	8.38022	8.33737	8.27763	0.519101	0.521487	0.503997	0.49356	0.103	0.427	0.265	0.103	-0.427	-0.265	0.570238	0.239225	0.360123
ENSG00000015285	-0.4391	-0.442415	-0.455314	-0.445275	-0.417281	-0.251209	-0.251141	-0.245275	-0.241005	-0.24646	0.501525	0.501655	0.501682	0.501667	0.032	0.009	0.005	0.032	0.009	-0.005	0.71954	0.754913	0.762471
ENSG00000015413	-1.48773	-1.48752	-1.48791	-1.4866	-1.48002	-1.72487	-1.72622	-1.73287	-1.73215	-1.72516	0.498726	0.49874	0.498767	0.498819	0.01	0.008	0.016	0.01	0.008	0.016	0.753364	0.756686	0.744939
ENSG00000015475	9.03313	9.05069	9.0747	9.02242	9.00463	7.51903	7.52747	7.59118	7.66077	7.74061	0.498071	0.507843	0.526976	0.554573	0.226	0.414	0.452	0.226	0.414	0.452	0.397656	0.247388	0.223986
ENSG00000015479	12.9124	12.8898	12.9285	13.0968	13.1739	12.114	12.1209	12.1608	12.1685	12.145	0.51034	0.51167	0.51153	0.453172	0.093	0.023	1	0.093	-0.023	-1	0.590637	0.734728	0
ENSG00000015520	0.346912	0.342917	0.322266	0.321785	0.338491	-1.2519	-1.24556	-1.23362	-1.24866	-1.25489	0.501921	0.501955	0.501932	0.501926	0.017	0.016	0.009	0.017	-0.016	-0.009	0.743697	0.744939	0.754913
ENSG00000015532	9.38439	9.38836	9.38534	9.34757	9.30244	6.84044	6.84836	6.86439	6.8471	6.83993	0.50277	0.502762	0.502726	0.502768	0.008	0.01	0.011	-0.008	-0.01	0.011	0.756686	0.753364	0.751876
ENSG00000015676	10.459	10.4546	10.4289	10.4233	10.4375	8.0165	8.0307	8.00519	7.94541	8.01658	0.492516	0.491358	0.490984	0.497448	0.062	0.043	0.201	-0.062	-0.043	0.201	0.657829	0.697775	0.424953
ENSG00000016082	6.48989	6.49679	6.57248	6.62585	6.61399	5.61061	5.61755	5.7453	5.83154	5.75267	0.518326	0.527536	0.526546	0.502499	0.187	0.1	0.379	0.187	-0.1	-0.379	0.441032	0.575861	0.26902
ENSG00000016391	6.80476	6.81521	6.86694	6.88453	6.88875	3.70138	3.72475	3.78229	3.7307	3.67842	0.531329	0.53345	0.485152	0.478778	0.101	0.907	0.167	0.101	-0.907	-0.167	0.573987	0.0202594	0.465579
ENSG00000016402	4.4101	4.42299	4.4356	4.40064	4.41072	1.9119	1.91068	1.90969	1.92066	1.93848	0.498108	0.498091	0.498203	0.513556	0.01	0.023	0.962	-0.01	0.023	0.962	0.753364	0.734728	0.00634156
ENSG00000016864	9.49842	9.48629	9.43909	9.44154	9.45743	8.44412	8.44387	8.53151	8.5888	8.47751	0.506894	0.515836	0.517245	0.507455	0.184	0.08	0.194	0.184	0.08	-0.194	0.444163	0.619006	0.432974
ENSG00000017260	10.7637	10.7623	10.8321	10.8979	10.8475	9.74269	9.72757	9.73666	9.80988	9.81053	0.517388	0.518031	0.518246	0.517169	0.047	0.027	0.072	0.047	0.027	-0.072	0.689434	0.728175	0.636806
ENSG00000017373	2.5978	2.60656	2.63625	2.61813	2.57805	0.477012	0.477926	0.475464	0.468826	0.468732	0.50077	0.500151	0.491965	0.492471	0.075	0.943	0.082	-0.075	-0.943	0.082	0.629797	0.0109144	0.614513
ENSG00000017427	7.26043	7.27845	7.30595	7.244	7.19646	6.232	6.23079	6.26154	6.2809	6.22824	0.502645	0.502666	0.502564	0.501344	0.029	0.026	0.074	0.029	-0.026	-0.074	0.72496	0.729793	0.632271
ENSG00000017483	11.5466	11.5343	11.5118	11.5723	11.6622	10.8345	10.8347	10.7957	10.7538	10.7629	0.501912	0.493421	0.491477	0.491119	0.375	0.124	0.044	-0.375	-0.124	-0.044	0.272655	0.531426	0.69568
ENSG00000017621	5.44885	5.47059	5.52892	5.47288	5.38997	2.89878	2.88667	2.85176	2.87984	2.92506	0.494471	0.494102	0.494352	0.507029	0.04	0.033	0.442	-0.04	0.033	0.442	0.703753	0.717789	0.229788
ENSG00000017797	10.9554	10.9636	10.9564	10.9019	10.8695	8.2313	8.2667	8.31558	8.20061	8.1391	0.522025	0.520168	0.474707	0.473349	0.122	0.829	0.11	-0.122	-0.829	-0.11	0.534535	0.0448775	0.5567
ENSG00000018189	7.58075	7.58101	7.52875	7.48723	7.53607	5.65178	5.64391	5.63179	5.63527	5.5969	0.49235	0.492557	0.493218	0.493266	0.039	0.074	0.02	0.039	0.074	0.02	0.705738	0.632271	0.739503
ENSG00000018236	3.67398	3.66776	3.62822	3.6249	3.66572	1.53776	1.55267	1.57884	1.54678	1.54605	0.507037	0.507088	0.507038	0.507063	0.02	0.015	0.016	0.02	-0.015	0.016	0.739503	0.746477	0.744939
ENSG00000018280	2.14172	2.14029	2.14008	2.15635	2.18314	-2.21161	-2.21155	-2.21124	-2.21099	-2.21062	0.499505	0.499494	0.499479	0.499212	0.008	0.008	0.073	-0.008	-0.008	-0.073	0.756686	0.756686	0.63458
ENSG00000018408	9.96915	9.97374	10.062	10.0829	9.92857	8.79006	8.79282	8.75836	8.68984	8.6452	0.50289	0.500943	0.440427	0.439852	0.091	0.992	0.045	-0.091	-0.992	-0.045	0.595154	0.00064981	0.693718
ENSG00000018510	12.7483	12.7333	12.7264	12.7895	12.8115	11.19	11.2027	11.2147	11.1848	11.207	0.501527	0.501363	0.500184	0.499669	0.025	0.11	0.049	-0.025	-0.11	-0.049	0.731294	0.5567	0.685449
ENSG00000018610	10.0585	10.0579	10.0279	10.0043	10.0259	8.67311	8.69607	8.79236	8.76348	8.65221	0.512401	0.51472	0.509454	0.490281	0.107	0.154	0.375	0.107	-0.154	-0.375	0.562592	0.48436	0.272655
ENSG00000018625	2.29491	2.30515	2.31813	2.27909	2.25002	-0.971693	-0.970968	-0.967732	-0.964004	-0.956358	0.497942	0.497902	0.497879	0.507452	0.012	0.009	0.996	-0.012	-0.009	0.996	0.750519	0.754913	0.000223602
ENSG00000018699	8.8694	8.8557	8.95765	9.1586	9.22829	8.17966	8.18698	8.19164	8.1566	8.13121	0.528461	0.528607	0.486329	0.432393	0.029	1	1	0.029	-1	-1	0.72496	0	0
ENSG00000019144	9.1303	9.13193	9.17422	9.17939	9.08732	8.04443	8.03592	8.05306	8.04979	7.90299	0.497867	0.49778	0.492728	0.427673	0.07	0.139	0.851	-0.07	-0.139	-0.851	0.640937	0.505976	0.0375816
ENSG00000019169	-1.96473	-1.96542	-1.96636	-1.9654	-1.96744	-1.73215	-1.73163	-1.72919	-1.7281	-1.72706	0.500448	0.500454	0.500458	0.500458	0.002	0.007	0.005	0.002	0.007	0.005	0.767393	0.758446	0.762471
ENSG00000019186	8.18004	8.19386	8.25858	8.25344	8.19788	7.0448	7.0252	6.99869	7.02627	6.96763	0.492107	0.490464	0.488668	0.46708	0.078	0.116	0.641	-0.078	-0.116	-0.641	0.623314	0.545128	0.122311
ENSG00000019485	6.41133	6.43122	6.47466	6.42507	6.38233	4.61719	4.60074	4.59321	4.63089	4.57585	0.495828	0.495575	0.495375	0.49372	0.031	0.025	0.101	-0.031	-0.025	-0.101	0.721396	0.731294	0.573987
ENSG00000019505	4.73323	4.75483	4.81243	4.76363	4.69965	1.87528	1.86952	1.82277	1.80536	1.83629	0.50122	0.488109	0.487445	0.492652	0.459	0.057	0.203	-0.459	-0.057	0.203	0.21938	0.668909	0.422322
ENSG00000019549	7.10158	7.1091	7.10422	7.07202	7.08343	6.31195	6.28505	6.07915	6.05237	6.2988	0.455631	0.441266	0.446174	0.548417	0.211	0.161	0.725	-0.211	0.161	0.725	0.413871	0.474234	0.0843443
ENSG00000019582	2.89041	2.87485	2.83749	2.87021	2.89827	4.00668	3.99353	3.93943	3.93677	3.94896	0.497652	0.497536	0.497993	0.498319	0.024	0.047	0.035	-0.024	0.047	0.035	0.733042	0.689434	0.713636
ENSG00000019995	10.689	10.6896	10.7	10.7029	10.6856	7.41937	7.437	7.47437	7.41628	7.34586	0.51407	0.51412	0.483971	0.468101	0.078	0.666	0.357	0.078	-0.666	-0.357	0.623314	0.110419	0.285305
ENSG00000020129	8.92177	8.91334	8.94147	8.99865	8.97356	7.57788	7.57921	7.61635	7.62968	7.56979	0.515502	0.516057	0.515985	0.471721	0.047	0.03	0.978	0.047	-0.03	-0.978	0.689434	0.723271	0.00293543
ENSG00000020181	7.32212	7.31666	7.27019	7.20761	7.12684	3.84025	3.8279	3.71877	3.65912	3.69477	0.488428	0.482932	0.483509	0.494012	0.145	0.076	0.248	-0.145	0.076	0.248	0.497289	0.627553	0.376207
ENSG00000020256	10.1567	10.1675	10.161	10.1136	10.1254	7.95181	7.92445	7.89767	7.94835	7.86768	0.493489	0.493751	0.494313	0.493432	0.038	0.046	0.063	0.038	0.046	-0.063	0.707743	0.691791	0.655939
ENSG00000020426	9.27234	9.26084	9.23241	9.27698	9.35156	8.64891	8.68829	8.76318	8.68208	8.67249	0.51786	0.519182	0.505075	0.501494	0.077	0.388	0.14	0.077	-0.388	-0.14	0.625329	0.263085	0.504377
ENSG00000020577	8.12085	8.12119	8.08691	8.04301	8.03476	5.11176	5.09572	5.06765	5.12609	5.18717	0.479895	0.479119	0.52385	0.538458	0.066	0.833	0.262	-0.066	0.833	0.262	0.6495	0.0434956	0.362984
ENSG00000020633	8.85032	8.87815	8.9771	8.91623	8.76736	6.38777	6.39456	6.35213	6.30371	6.37499	0.498778	0.482906	0.470731	0.489538	0.376	0.262	0.347	-0.376	-0.262	0.347	0.27146	0.362984	0.293097
ENSG00000020922	9.59145	9.572	9.59799	9.73147	9.79007	9.23227	9.21772	9.18707	9.18668	9.12213	0.501539	0.501297	0.501232	0.437539	0.038	0.045	1	-0.038	-0.045	-1	0.707743	0.693718	0
ENSG00000021300	3.92611	3.92949	3.97409	3.96626	3.85294	3.82344	3.81147	3.76892	3.77918	3.80289	0.489268	0.488953	0.488952	0.489162	0.041	0.016	0.023	-0.041	-0.016	0.023	0.70189	0.744939	0.734728
ENSG00000021355	9.63045	9.61919	9.57458	9.58214	9.6125	9.21979	9.23243	9.2306	9.17601	9.17556	0.495936	0.495398	0.495021	0.494858	0.046	0.044	0.033	-0.046	-0.044	-0.033	0.691791	0.69568	0.717789
ENSG00000021461	1.98397	1.98211	1.97328	1.98373	2.01613	0.109715	0.109044	0.111657	0.116169	0.112995	0.501154	0.501231	0.50124	0.501229	0.019	0.005	0.008	0.019	0.005	-0.008	0.740809	0.762471	0.756686
ENSG00000021574	9.54236	9.52223	9.49973	9.56557	9.58634	7.29716	7.29593	7.32182	7.34711	7.32321	0.499404	0.510017	0.514801	0.495692	0.44	0.203	0.648	0.44	0.203	-0.648	0.231399	0.422322	0.118919
ENSG00000021645	2.9114	2.91959	2.90055	2.85009	2.86333	0.376342	0.377605	0.373862	0.361555	0.354495	0.495797	0.495772	0.495774	0.503397	0.013	0.014	0.739	-0.013	0.014	0.739	0.749222	0.747887	0.0784756
ENSG00000021762	9.40462	9.40834	9.36042	9.28267	9.26366	6.79284	6.77425	6.73469	6.75893	6.74006	0.480828	0.479741	0.506096	0.507594	0.072	0.953	0.075	-0.072	0.953	0.075	0.636806	0.00848303	0.629797
ENSG00000021776	10.7476	10.7249	10.7424	10.8676	10.8967	9.82203	9.82383	9.81434	9.79889	9.80619	0.500433	0.500304	0.498705	0.468312	0.026	0.178	1	-0.026	-0.178	-1	0.729793	0.451139	0
ENSG00000021826	12.4232	12.4183	12.4278	12.4696	12.4965	10.0119	9.99362	9.97578	10.0816	10.2095	0.493479	0.49748	0.544416	0.565508	0.141	0.67	0.313	0.141	0.67	0.313	0.502889	0.108481	0.319906
ENSG00000022267	9.49141	9.51747	9.58055	9.51338	9.4338	8.74233	8.75514	8.76822	8.71066	8.66146	0.510643	0.50992	0.465618	0.465733	0.062	0.985	0.044	-0.062	-0.985	0.044	0.657829	0.00169016	0.69568
ENSG00000022277	11.5884	11.5998	11.6151	11.583	11.5764	10.7274	10.7641	10.8439	10.7626	10.7096	0.517933	0.51878	0.483717	0.479587	0.129	0.74	0.138	0.129	-0.74	-0.138	0.522281	0.0779243	0.507505
ENSG00000022567	7.83389	7.86625	7.96019	7.9258	7.90571	4.92305	4.92138	4.86951	4.81425	4.80709	0.530129	0.488656	0.472101	0.472757	0.704	0.429	0.058	-0.704	-0.429	0.058	0.0932585	0.237705	0.666586
ENSG00000022840	10.3778	10.3821	10.3568	10.2874	10.2295	6.98813	7.00162	6.94847	6.82305	6.80093	0.50102	0.473485	0.462512	0.464561	0.524	0.276	0.095	-0.524	-0.276	0.095	0.181761	0.349979	0.586499
ENSG00000022976	7.59561	7.60177	7.56583	7.51372	7.55032	5.30971	5.34241	5.43996	5.36627	5.24016	0.51006	0.511687	0.497006	0.476783	0.127	0.291	0.366	0.127	-0.291	-0.366	0.526043	0.337897	0.279181
ENSG00000023041	10.084	10.0976	10.126	10.0785	10.0196	6.55387	6.53423	6.5027	6.59177	6.70268	0.48938	0.489875	0.514615	0.564119	0.089	0.424	0.614	0.089	0.424	0.614	0.599557	0.241168	0.134838
ENSG00000023171	9.44757	9.43987	9.42362	9.38751	9.26271	7.35617	7.32742	7.27422	7.28824	7.17688	0.486101	0.484955	0.484738	0.480423	0.075	0.047	0.135	-0.075	-0.047	-0.135	0.629797	0.689434	0.512254
ENSG00000023191	10.4209	10.4131	10.3742	10.3837	10.4377	9.84481	9.8507	9.80552	9.73963	9.76541	0.494844	0.492634	0.492129	0.492717	0.113	0.041	0.039	-0.113	-0.041	0.039	0.550796	0.70189	0.705738
ENSG00000023228	12.3799	12.3614	12.3585	12.4471	12.4862	11.5442	11.5349	11.4861	11.5026	11.5881	0.496084	0.496315	0.498218	0.502105	0.048	0.097	0.135	0.048	0.097	0.135	0.687432	0.582076	0.512254
ENSG00000023287	11.7426	11.7319	11.7089	11.7405	11.7756	9.21642	9.2264	9.20096	9.09253	8.99656	0.50423	0.497847	0.452684	0.438918	0.174	0.73	0.255	-0.174	-0.73	-0.255	0.456301	0.0822373	0.369681
ENSG00000023318	8.29688	8.29409	8.34496	8.44112	8.50775	8.93717	8.94932	8.9375	8.91879	9.03263	0.509651	0.50898	0.508769	0.509617	0.057	0.036	0.061	-0.057	-0.036	0.061	0.668909	0.711599	0.660152
ENSG00000023330	10.0179	10	9.97698	10.0492	10.1118	10.1774	10.1889	10.2336	10.2467	10.2704	0.504077	0.510321	0.510605	0.510464	0.292	0.04	0.02	0.292	0.04	-0.02	0.337142	0.703753	0.739503
ENSG00000023445	7.76559	7.7537	7.76714	7.84129	7.86537	2.25575	2.24745	2.20845	2.19803	2.1978	0.501195	0.496555	0.493143	0.482379	0.258	0.216	0.525	-0.258	-0.216	-0.525	0.366776	0.409106	0.181349
ENSG00000023516	10.3743	10.3575	10.3987	10.524	10.5457	9.25967	9.2433	9.20644	9.27484	9.38306	0.502867	0.504214	0.509537	0.512734	0.075	0.169	0.106	0.075	0.169	0.106	0.629797	0.462681	0.564517
ENSG00000023572	8.65922	8.65359	8.60156	8.58847	8.64694	8.81216	8.79976	8.80327	8.91997	9.07497	0.496909	0.499904	0.578932	0.61754	0.152	0.772	0.369	0.152	0.772	0.369	0.487234	0.0657341	0.276817
ENSG00000023608	8.2396	8.20578	8.16876	8.29044	8.35128	7.86075	7.8643	7.87687	7.92844	8.05955	0.506892	0.515924	0.541271	0.558483	0.205	0.484	0.291	0.205	0.484	0.291	0.420068	0.20522	0.337897
ENSG00000023697	10.6989	10.7182	10.7331	10.6412	10.567	9.11507	9.10345	9.09192	9.07664	8.94974	0.489374	0.487466	0.482417	0.469676	0.104	0.16	0.308	-0.104	-0.16	-0.308	0.568393	0.475484	0.323573
ENSG00000023734	12.4587	12.4617	12.4839	12.4857	12.4579	11.8236	11.829	11.8235	11.7828	11.7522	0.502029	0.501136	0.472053	0.471615	0.041	0.972	0.041	-0.041	-0.972	-0.041	0.70189	0.00408002	0.70189
ENSG00000023839	3.91358	3.90743	3.93904	3.98696	3.95231	0.636959	0.635509	0.620393	0.612112	0.619743	0.507553	0.507148	0.49267	0.491759	0.048	0.941	0.07	-0.048	-0.941	-0.07	0.687432	0.0114916	0.640937
ENSG00000023892	3.19111	3.19188	3.1773	3.15901	3.163	-0.373545	-0.372051	-0.353173	-0.345804	-0.366145	0.501686	0.502054	0.502098	0.502091	0.045	0.008	0.007	0.045	0.008	-0.007	0.693718	0.756686	0.758446
ENSG00000023902	7.11468	7.1291	7.07559	6.97199	7.01577	4.65468	4.65082	4.58752	4.54413	4.57714	0.488698	0.482128	0.481959	0.528591	0.224	0.056	0.966	-0.224	-0.056	0.966	0.399832	0.670949	0.00542311
ENSG00000023909	10.9045	10.908	10.931	10.9362	10.9198	10.1881	10.1998	10.1537	10.0669	10.1042	0.508645	0.485647	0.477761	0.479708	0.51	0.254	0.087	-0.51	-0.254	0.087	0.189569	0.370625	0.603635
ENSG00000024048	9.6274	9.60599	9.65398	9.82641	9.89938	8.45482	8.45396	8.43561	8.50967	8.7409	0.515497	0.51951	0.531377	0.563256	0.148	0.224	0.371	0.148	0.224	0.371	0.493019	0.399832	0.275556
ENSG00000024422	9.30034	9.32012	9.40142	9.35533	9.2106	10.1654	10.1815	10.1055	9.97491	10.0328	0.522324	0.47144	0.449647	0.463717	0.664	0.353	0.238	-0.664	-0.353	0.238	0.111285	0.288328	0.385823
ENSG00000024526	11.4562	11.4532	11.4394	11.4533	11.4973	8.78191	8.7771	8.69301	8.60809	8.58638	0.512386	0.475704	0.469834	0.469216	0.689	0.193	0.056	-0.689	-0.193	-0.056	0.100074	0.434174	0.670949
ENSG00000024862	7.50417	7.51623	7.51773	7.47877	7.50207	6.46822	6.46443	6.43911	6.41357	6.38263	0.496415	0.490313	0.488457	0.487911	0.313	0.129	0.047	-0.313	-0.129	-0.047	0.319906	0.522281	0.689434
ENSG00000025039	7.2367	7.26703	7.32281	7.20568	7.06566	4.18455	4.19153	4.22161	4.2074	4.15755	0.49906	0.498188	0.489669	0.488963	0.078	0.413	0.067	-0.078	-0.413	-0.067	0.623314	0.247851	0.647099
ENSG00000025156	7.88601	7.84611	7.78061	7.8884	7.93281	7.30369	7.326	7.37488	7.33419	7.32327	0.517218	0.518532	0.517046	0.508903	0.058	0.099	0.329	0.058	-0.099	-0.329	0.666586	0.577894	0.307222
ENSG00000025293	10.2436	10.2292	10.2372	10.307	10.3097	8.4294	8.39359	8.30461	8.34876	8.34309	0.492814	0.492273	0.492724	0.492217	0.051	0.041	0.046	-0.051	0.041	-0.046	0.681132	0.70189	0.691791
ENSG00000025423	4.40491	4.40548	4.39668	4.38886	4.40045	3.05371	3.04551	3.06971	3.10896	3.05235	0.506618	0.507125	0.507357	0.505949	0.037	0.027	0.071	0.037	0.027	-0.071	0.709617	0.728175	0.638856
ENSG00000025434	8.94133	8.95074	8.86861	8.76204	8.82857	6.02319	5.98873	5.95476	6.06177	6.06995	0.459572	0.45904	0.53854	0.538434	0.058	1	0.076	-0.058	1	-0.076	0.666586	0	0.627553
ENSG00000025708	7.84021	7.84436	7.80616	7.74673	7.75046	6.72814	6.74742	6.80411	6.80037	6.82862	0.492783	0.499025	0.501767	0.525532	0.229	0.13	0.662	0.229	0.13	0.662	0.394496	0.520669	0.112233
ENSG00000025770	10.5941	10.6069	10.624	10.5832	10.5645	8.52754	8.5114	8.50114	8.54825	8.52813	0.496053	0.496343	0.497763	0.497975	0.044	0.105	0.02	0.044	0.105	0.02	0.69568	0.566487	0.739503
ENSG00000025772	10.2586	10.2664	10.2484	10.1729	10.1157	11.1821	11.173	11.2658	11.3333	11.14	0.517561	0.522249	0.52227	0.50334	0.134	0.106	0.269	0.134	0.106	-0.269	0.514018	0.564517	0.356675
ENSG00000025796	9.1098	9.10607	9.21718	9.36777	9.38796	9.54676	9.5735	9.66984	9.71269	9.82194	0.528578	0.530342	0.530341	0.529805	0.086	0.056	0.079	0.086	-0.056	-0.079	0.605669	0.670949	0.621408
ENSG00000025800	11.9111	11.8952	11.8702	11.9156	11.9367	10.4596	10.4551	10.437	10.4144	10.3628	0.500125	0.499884	0.498163	0.47175	0.039	0.105	0.806	-0.039	-0.105	-0.806	0.705738	0.566487	0.0530149
ENSG00000026025	13.6412	13.6283	13.6075	13.6698	13.753	13.5634	13.5729	13.5563	13.4907	13.4729	0.503294	0.501004	0.474744	0.471048	0.097	0.831	0.138	-0.097	-0.831	-0.138	0.582076	0.0440672	0.507505
ENSG00000026103	8.71089	8.68593	8.60098	8.63083	8.69074	7.67656	7.67104	7.67117	7.67129	7.61356	0.501105	0.501662	0.50218	0.500704	0.05	0.043	0.085	0.05	0.043	-0.085	0.683317	0.697775	0.608063
ENSG00000026297	7.36332	7.36398	7.30551	7.2655	7.34035	6.50925	6.51518	6.45376	6.39807	6.49701	0.483811	0.480562	0.47999	0.533237	0.104	0.091	0.775	-0.104	-0.091	0.775	0.568393	0.595154	0.0648342
ENSG00000026508	11.2518	11.25	11.2847	11.3084	11.249	11.5573	11.5574	11.563	11.5618	11.5439	0.499789	0.499764	0.496161	0.477914	0.019	0.244	0.825	-0.019	-0.244	-0.825	0.740809	0.380261	0.0460003
ENSG00000026559	7.79641	7.78888	7.73018	7.71381	7.76345	4.57425	4.55656	4.54667	4.56296	4.4478	0.490087	0.490127	0.490232	0.48512	0.044	0.042	0.164	0.044	0.042	-0.164	0.69568	0.699853	0.469383
ENSG00000026652	7.79819	7.79328	7.77267	7.79611	7.86357	6.03626	6.02722	6.07673	6.16328	6.14423	0.493137	0.519539	0.529597	0.526418	0.601	0.275	0.09	0.601	0.275	-0.09	0.141018	0.350938	0.597394
ENSG00000026751	2.43631	2.43308	2.43057	2.43227	2.41006	-0.584506	-0.588479	-0.58739	-0.570752	-0.573413	0.5006	0.501252	0.503181	0.503142	0.096	0.285	0.013	0.096	0.285	-0.013	0.584335	0.342823	0.749222
ENSG00000026950	7.93861	7.96157	7.96065	7.83016	7.74325	5.20549	5.1948	5.23409	5.2897	5.20481	0.509567	0.511464	0.512046	0.512014	0.101	0.049	0.055	0.101	0.049	-0.055	0.573987	0.685449	0.672984
ENSG00000027001	8.0194	8.01101	8.03496	8.14491	8.26562	7.24769	7.26633	7.37274	7.42483	7.44366	0.507157	0.513557	0.513395	0.511388	0.181	0.055	0.093	0.181	-0.055	-0.093	0.447314	0.672984	0.590637
ENSG00000027075	8.18435	8.17918	8.15982	8.21389	8.35235	5.33213	5.37174	5.47736	5.44422	5.46932	0.508902	0.510371	0.509312	0.508986	0.079	0.052	0.042	0.079	-0.052	-0.042	0.621408	0.678876	0.699853
ENSG00000027644	0.439711	0.443509	0.450998	0.451206	0.469787	-0.00831777	-0.00733204	-0.00754367	-0.0129089	-0.0155431	0.501335	0.500791	0.498788	0.498451	0.104	0.421	0.074	-0.104	-0.421	-0.074	0.568393	0.243338	0.632271
ENSG00000027697	8.81852	8.79966	8.80152	8.9142	8.99629	8.55613	8.5543	8.59133	8.62575	8.58657	0.504164	0.51293	0.515888	0.470092	0.306	0.137	0.983	0.306	0.137	-0.983	0.325329	0.509144	0.00204211
ENSG00000027847	8.75687	8.76863	8.77517	8.76704	8.85062	6.64444	6.66627	6.65374	6.54046	6.51883	0.506883	0.499102	0.456428	0.456915	0.176	0.863	0.061	-0.176	-0.863	0.061	0.453359	0.0333925	0.660152
ENSG00000027869	4.78698	4.7957	4.75789	4.68544	4.70293	4.75189	4.7636	4.80083	4.82162	4.8889	0.496344	0.49825	0.503877	0.560692	0.088	0.151	0.907	0.088	0.151	0.907	0.601619	0.488723	0.0202594
ENSG00000028116	9.01602	9.01814	9.05745	9.09246	9.08935	8.57325	8.57007	8.51312	8.48357	8.54032	0.49788	0.493493	0.493156	0.493936	0.16	0.039	0.054	-0.16	-0.039	0.054	0.475484	0.705738	0.67489
ENSG00000028137	4.33104	4.32734	4.29819	4.28319	4.29087	1.64608	1.64297	1.6433	1.66397	1.68274	0.491529	0.491586	0.512922	0.51336	0.013	0.994	0.047	0.013	0.994	0.047	0.749222	0.000439424	0.689434
ENSG00000028203	9.71043	9.70663	9.68345	9.68984	9.73325	7.44759	7.45542	7.4693	7.47894	7.54496	0.503025	0.503771	0.508467	0.537708	0.053	0.203	0.722	0.053	0.203	0.722	0.677082	0.422322	0.0858973
ENSG00000028277	4.77051	4.78897	4.79628	4.73085	4.73751	-2.21161	-2.21165	-2.21141	-2.21084	-2.21054	0.496738	0.496222	0.496127	0.508907	0.098	0.026	1	-0.098	-0.026	1	0.579922	0.729793	0
ENSG00000028310	10.689	10.6852	10.6627	10.6573	10.6692	9.11864	9.122	9.14358	9.14549	9.12303	0.502147	0.502364	0.502411	0.502293	0.031	0.011	0.02	0.031	0.011	-0.02	0.721396	0.751876	0.739503
ENSG00000028528	9.89597	9.8768	9.88772	9.95511	9.89336	10.1333	10.1491	10.1191	10.014	10.0011	0.505691	0.501135	0.451975	0.45183	0.125	0.926	0.065	-0.125	-0.926	-0.065	0.529404	0.0149257	0.651779
ENSG00000028839	8.74405	8.74092	8.70379	8.69814	8.75843	6.61229	6.60597	6.52951	6.49003	6.54519	0.496004	0.494703	0.494932	0.501987	0.067	0.047	0.208	-0.067	0.047	0.208	0.647099	0.689434	0.416943
ENSG00000029153	9.65223	9.6627	9.69464	9.66248	9.59832	4.33896	4.35132	4.38038	4.34297	4.29361	0.510936	0.511351	0.483018	0.47957	0.06	0.865	0.13	0.06	-0.865	-0.13	0.662218	0.0326891	0.520669
ENSG00000029363	12.12	12.1024	12.1534	12.3049	12.3557	10.3094	10.3275	10.3515	10.3305	10.3976	0.510058	0.509412	0.505104	0.503229	0.057	0.189	0.095	-0.057	-0.189	-0.095	0.668909	0.438653	0.586499
ENSG00000029364	11.8851	11.8958	11.8767	11.8075	11.8	8.39129	8.3728	8.28054	8.27939	8.34982	0.480685	0.476849	0.479603	0.528159	0.133	0.117	0.818	-0.133	0.117	0.818	0.515481	0.543475	0.0483564
ENSG00000029534	2.82138	2.81146	2.81448	2.86512	2.88046	1.29764	1.29648	1.29017	1.28774	1.28766	0.500667	0.50067	0.500667	0.488224	0.005	0.005	1	0.005	-0.005	-1	0.762471	0.762471	0
ENSG00000029639	7.88022	7.88681	7.93615	7.96839	7.97614	7.81689	7.8003	7.72722	7.76425	7.89562	0.498263	0.498137	0.502848	0.527568	0.078	0.14	0.402	-0.078	0.14	0.402	0.623314	0.504377	0.254831
ENSG00000029725	11.8083	11.8093	11.8256	11.8386	11.8346	9.1269	9.1578	9.24885	9.21202	9.17884	0.517362	0.520296	0.508138	0.501423	0.107	0.327	0.217	0.107	-0.327	-0.217	0.562592	0.309243	0.408036
ENSG00000029993	10.5035	10.5018	10.4863	10.4712	10.4602	9.64391	9.66132	9.7999	9.84591	9.74362	0.511159	0.518596	0.51772	0.508233	0.153	0.073	0.199	0.153	-0.073	-0.199	0.485758	0.63458	0.427328
ENSG00000030066	12.0455	12.0105	12.0551	12.2526	12.2567	11.6069	11.6108	11.6126	11.6208	11.6773	0.505016	0.504991	0.503506	0.487264	0.035	0.099	0.578	-0.035	-0.099	-0.578	0.713636	0.577894	0.152667
ENSG00000030110	8.2122	8.22627	8.27115	8.25424	8.22895	5.70425	5.69362	5.68196	5.70171	5.67421	0.495783	0.495321	0.494481	0.490446	0.042	0.085	0.259	-0.042	-0.085	-0.259	0.699853	0.608063	0.365824
ENSG00000030304	-2.20611	-2.20632	-2.20665	-2.20641	-2.20715	-2.21055	-2.2106	-2.21125	-2.21155	-2.21095	0.49984	0.499839	0.49984	0.499838	0.005	0.002	0.007	-0.005	0.002	-0.007	0.762471	0.767393	0.758446
ENSG00000030419	7.7379	7.71942	7.68618	7.7027	7.6473	3.69285	3.68738	3.65472	3.64064	3.6424	0.49447	0.494493	0.494516	0.494596	0.014	0.014	0.018	0.014	0.014	0.018	0.747887	0.747887	0.742286
ENSG00000030582	9.97466	9.94969	9.92099	10.0001	10.0217	11.4348	11.4209	11.3761	11.4021	11.4523	0.496903	0.497261	0.505278	0.508344	0.069	0.326	0.136	0.069	0.326	0.136	0.64289	0.309903	0.510733
ENSG00000031003	9.69249	9.68436	9.71985	9.80627	9.83695	5.94951	5.95245	6.06489	6.17279	6.151	0.507094	0.527058	0.528467	0.52048	0.357	0.102	0.179	0.357	0.102	-0.179	0.285305	0.572098	0.44961
ENSG00000031081	7.23923	7.25481	7.35602	7.36146	7.24557	5.73476	5.71139	5.68584	5.73518	5.68926	0.491354	0.490353	0.488639	0.466864	0.059	0.098	0.641	-0.059	-0.098	-0.641	0.664532	0.579922	0.122311
ENSG00000031691	8.59141	8.59114	8.55969	8.53635	8.56546	7.79382	7.79393	7.76007	7.73873	7.78379	0.488038	0.487262	0.487533	0.512541	0.047	0.059	0.776	-0.047	0.059	0.776	0.689434	0.664532	0.0643483
ENSG00000031698	11.9185	11.8958	11.8803	12.0117	12.1521	11.0394	11.0371	11.0685	11.1764	11.3346	0.50482	0.515663	0.56349	0.581991	0.207	0.6	0.284	0.207	0.6	0.284	0.417988	0.141562	0.343439
ENSG00000031823	9.29197	9.2712	9.19905	9.20609	9.21532	8.92132	8.91111	8.84441	8.77639	8.69064	0.478183	0.471817	0.468908	0.462682	0.185	0.121	0.194	-0.185	-0.121	-0.194	0.442998	0.536287	0.432974
ENSG00000032219	7.24257	7.22222	7.26621	7.39727	7.38832	6.66048	6.67112	6.73519	6.77586	6.80464	0.509674	0.511369	0.511271	0.508467	0.082	0.032	0.119	0.082	-0.032	-0.119	0.614513	0.71954	0.539978
ENSG00000032389	9.62233	9.62729	9.62337	9.58789	9.56144	7.99498	8.01155	8.02454	7.98871	8.03398	0.50213	0.502097	0.501651	0.507249	0.03	0.041	0.224	-0.03	-0.041	0.224	0.723271	0.70189	0.399832
ENSG00000032444	9.92258	9.94725	9.98318	9.89994	9.84382	8.0372	8.04197	8.07185	8.0726	8.03799	0.499803	0.499754	0.499126	0.498803	0.029	0.058	0.034	-0.029	-0.058	-0.034	0.72496	0.666586	0.715635
ENSG00000032742	7.95691	7.95047	7.92672	7.95924	8.04278	7.45074	7.44903	7.43043	7.40203	7.36621	0.498361	0.497249	0.492839	0.479541	0.069	0.248	0.56	-0.069	-0.248	-0.56	0.64289	0.376207	0.162181
ENSG00000033011	10.3239	10.3257	10.3508	10.3687	10.3598	9.40493	9.40429	9.38471	9.34617	9.29869	0.506607	0.504615	0.476124	0.470544	0.081	0.849	0.176	-0.081	-0.849	-0.176	0.616681	0.0382192	0.453359
ENSG00000033030	7.73752	7.71923	7.7556	7.92467	8.05539	7.06341	7.05486	7.0933	7.27323	7.52721	0.509082	0.526327	0.591272	0.634215	0.27	0.57	0.403	0.27	0.57	0.403	0.355762	0.15705	0.254066
ENSG00000033050	11.0962	11.0887	11.1173	11.1857	11.1977	10.0457	10.0537	10.0323	9.99201	10.036	0.500637	0.495777	0.492087	0.492049	0.205	0.201	0.029	-0.205	-0.201	-0.029	0.420068	0.424953	0.72496
ENSG00000033100	9.5343	9.54122	9.56822	9.56111	9.53751	7.5275	7.50323	7.48884	7.55463	7.50864	0.499623	0.499771	0.50003	0.499597	0.043	0.029	0.045	0.043	0.029	-0.045	0.697775	0.72496	0.693718
ENSG00000033122	1.88981	1.88566	1.87775	1.88411	1.87965	0.205056	0.209068	0.229357	0.224518	0.195596	0.502888	0.502908	0.502488	0.499465	0.015	0.047	0.211	0.015	-0.047	-0.211	0.746477	0.689434	0.413871
ENSG00000033170	8.59405	8.61313	8.60105	8.51407	8.52882	6.04101	6.05901	6.12825	6.13499	6.14005	0.498208	0.506062	0.507189	0.512547	0.308	0.084	0.214	0.308	0.084	0.214	0.323573	0.610153	0.411073
ENSG00000033178	11.017	10.9949	11.0123	11.1571	11.2414	9.95153	9.95865	9.8892	9.83911	9.98779	0.484964	0.48265	0.482143	0.484452	0.098	0.057	0.084	-0.098	-0.057	0.084	0.579922	0.668909	0.610153
ENSG00000033327	6.94747	6.95234	6.93964	6.89438	6.8676	4.79195	4.76181	4.70184	4.75546	4.74907	0.48667	0.485883	0.502841	0.505042	0.086	0.579	0.103	-0.086	0.579	0.103	0.605669	0.152123	0.570238
ENSG00000033627	8.64365	8.61858	8.62289	8.75227	8.80444	9.13761	9.1127	9.06196	9.15461	9.27481	0.488998	0.491439	0.520632	0.529456	0.123	0.523	0.201	0.123	0.523	0.201	0.532968	0.182132	0.424953
ENSG00000033800	8.00945	8.0168	8.01663	7.98362	7.97745	8.95866	8.94344	8.91385	8.92246	8.87067	0.493284	0.492878	0.492822	0.491913	0.036	0.028	0.066	-0.036	-0.028	-0.066	0.711599	0.726536	0.6495
ENSG00000033867	11.0242	11.0089	11.0308	11.1497	11.2262	8.88521	8.86475	8.8592	8.97357	9.0645	0.500395	0.507078	0.537017	0.539483	0.183	0.574	0.124	0.183	0.574	0.124	0.4452	0.154965	0.531426
ENSG00000034053	-0.75034	-0.75115	-0.768371	-0.784004	-0.782178	-1.30817	-1.30626	-1.30284	-1.30707	-1.30767	0.497789	0.497946	0.498538	0.501921	0.048	0.128	0.511	0.048	0.128	0.511	0.687432	0.523993	0.188954
ENSG00000034152	7.97765	8.02475	8.18567	8.09147	7.88074	8.38193	8.38294	8.50562	8.54942	8.31586	0.531105	0.533952	0.518335	0.432144	0.144	0.235	0.734	0.144	-0.235	-0.734	0.498787	0.388997	0.0802132
ENSG00000034510	14.529	14.5568	14.5618	14.4486	14.4401	12.5916	12.6137	12.9108	13.0959	12.9358	0.475114	0.543678	0.546754	0.527307	0.572	0.192	0.238	0.572	0.192	-0.238	0.156091	0.435318	0.385823
ENSG00000034533	7.32045	7.32314	7.33779	7.3752	7.45548	6.02212	6.04395	6.0376	5.97541	6.065	0.499121	0.49794	0.496965	0.49889	0.068	0.06	0.074	-0.068	-0.06	0.074	0.645074	0.662218	0.632271
ENSG00000034677	11.1382	11.1298	11.1358	11.1874	11.2124	8.81643	8.83008	8.8167	8.76379	8.81157	0.495496	0.493554	0.491875	0.492099	0.105	0.096	0.034	-0.105	-0.096	0.034	0.566487	0.584335	0.715635
ENSG00000034693	8.38578	8.37137	8.37339	8.46806	8.55065	8.17803	8.17857	8.12734	8.10141	8.18958	0.487979	0.487231	0.487325	0.488442	0.06	0.035	0.064	-0.06	0.035	0.064	0.662218	0.713636	0.653841
ENSG00000034713	9.5722	9.5899	9.59686	9.50562	9.44006	10.0518	10.0591	10.1549	10.1698	10.0068	0.517507	0.518893	0.516228	0.49534	0.111	0.113	0.333	0.111	-0.113	-0.333	0.554657	0.550796	0.304171
ENSG00000035115	7.16255	7.1829	7.25124	7.22545	7.17545	4.26661	4.24583	4.238	4.32994	4.36761	0.500566	0.502309	0.512483	0.516176	0.095	0.356	0.139	0.095	0.356	0.139	0.586499	0.286108	0.505976
ENSG00000035141	10.1811	10.1847	10.2072	10.2	10.1549	7.49833	7.55179	7.7194	7.68918	7.68723	0.50453	0.507683	0.50534	0.504137	0.113	0.079	0.068	0.113	-0.079	-0.068	0.550796	0.621408	0.645074
ENSG00000035403	10.6815	10.6781	10.7788	10.9318	10.9911	9.88063	9.88032	9.96929	10.1332	10.287	0.527161	0.553213	0.570494	0.577027	0.348	0.284	0.162	0.348	0.284	0.162	0.292233	0.343439	0.472574
ENSG00000035499	9.58543	9.58053	9.55974	9.56031	9.5706	7.91296	7.92358	7.97388	7.97704	7.95063	0.504675	0.505604	0.50551	0.504937	0.063	0.025	0.052	0.063	-0.025	-0.052	0.655939	0.731294	0.678876
ENSG00000035664	6.99209	6.98548	6.98081	7.00897	7.02457	5.46392	5.47127	5.42274	5.33645	5.33568	0.508482	0.48512	0.471348	0.471228	0.531	0.411	0.054	-0.531	-0.411	-0.054	0.177883	0.24916	0.67489
ENSG00000035681	9.86639	9.86857	9.85744	9.84933	9.88379	7.79613	7.83586	7.86269	7.76022	7.83923	0.500177	0.498877	0.496335	0.499609	0.084	0.079	0.093	-0.084	-0.079	0.093	0.610153	0.621408	0.590637
ENSG00000035687	10.5393	10.5232	10.5198	10.5976	10.6359	10.4277	10.4406	10.4733	10.4693	10.5	0.504007	0.504187	0.504154	0.504062	0.028	0.012	0.026	0.028	-0.012	-0.026	0.726536	0.750519	0.729793
ENSG00000035862	10.9689	10.99	11.0635	11.0214	10.9232	11.7743	11.7874	11.8062	11.7982	11.8601	0.501734	0.501511	0.500974	0.503983	0.04	0.038	0.131	-0.04	-0.038	0.131	0.703753	0.707743	0.518857
ENSG00000035928	10.9618	10.9436	10.9632	11.103	11.2096	9.58381	9.60119	9.5608	9.48638	9.59693	0.489234	0.485068	0.482881	0.483262	0.118	0.092	0.056	-0.118	-0.092	0.056	0.541828	0.592697	0.670949
ENSG00000036054	9.81677	9.80538	9.79795	9.8604	9.9206	8.24248	8.23338	8.17187	8.13623	8.12894	0.506351	0.488701	0.485405	0.484089	0.556	0.163	0.075	-0.556	-0.163	-0.075	0.164387	0.471131	0.629797
ENSG00000036257	10.6596	10.6711	10.7388	10.7234	10.6088	10.2286	10.2452	10.2668	10.1975	10.1337	0.513381	0.513713	0.456011	0.454669	0.044	0.987	0.061	0.044	-0.987	-0.061	0.69568	0.00133216	0.660152
ENSG00000036530	-0.552635	-0.554175	-0.567362	-0.571617	-0.560339	-1.73215	-1.73163	-1.72919	-1.7281	-1.72706	0.4994	0.499836	0.501627	0.502214	0.094	0.401	0.113	0.094	0.401	0.113	0.588362	0.255633	0.550796
ENSG00000036549	11.3929	11.3868	11.3636	11.39	11.4599	8.16221	8.19986	8.21376	8.04955	7.98827	0.518828	0.514584	0.446299	0.44421	0.141	0.902	0.116	-0.141	-0.902	-0.116	0.502889	0.0216255	0.545128
ENSG00000036672	5.62057	5.63147	5.59532	5.50951	5.51123	5.47885	5.44671	5.43407	5.51156	5.40776	0.497509	0.499231	0.502017	0.500464	0.085	0.091	0.067	0.085	0.091	-0.067	0.608063	0.595154	0.647099
ENSG00000037042	5.5455	5.57495	5.64059	5.58554	5.56468	5.77037	5.75443	5.7126	5.71103	5.66133	0.507165	0.48887	0.482405	0.479769	0.522	0.28	0.126	-0.522	-0.28	-0.126	0.182874	0.346672	0.527528
ENSG00000037241	10.3997	10.4217	10.4435	10.3601	10.3156	8.90318	8.941	9.03911	8.9693	8.90478	0.517911	0.519133	0.494873	0.491082	0.094	0.51	0.124	0.094	-0.51	-0.124	0.588362	0.189569	0.531426
ENSG00000037474	12.7006	12.6876	12.7196	12.8088	12.8057	11.9773	11.9846	12.0039	11.9953	11.9944	0.506997	0.507237	0.505299	0.476057	0.034	0.179	0.993	0.034	-0.179	-0.993	0.715635	0.44961	0.00053955
ENSG00000037637	9.22266	9.22891	9.26361	9.32599	9.44862	8.16542	8.16161	8.16169	8.15137	8.08523	0.505524	0.504932	0.502882	0.450031	0.037	0.09	0.974	-0.037	-0.09	-0.974	0.709617	0.597394	0.00371717
ENSG00000037749	11.0999	11.0995	11.0933	11.1063	11.152	9.23918	9.23905	9.30395	9.36258	9.32172	0.503204	0.510854	0.511927	0.509507	0.243	0.066	0.092	0.243	0.066	-0.092	0.381268	0.6495	0.592697
ENSG00000037757	9.16127	9.15119	9.11987	9.12629	9.12767	7.54314	7.53168	7.60186	7.64676	7.43756	0.507295	0.511357	0.513002	0.462783	0.137	0.146	0.546	0.137	0.146	-0.546	0.509144	0.495721	0.169859
ENSG00000037897	7.6432	7.65617	7.68121	7.64955	7.63286	7.68686	7.66412	7.46707	7.39635	7.54955	0.486356	0.46254	0.463479	0.499058	0.296	0.116	0.39	-0.296	0.116	0.39	0.333747	0.545128	0.261794
ENSG00000037965	1.97784	1.97857	1.99006	1.98658	1.95214	-0.532498	-0.532346	-0.533345	-0.527756	-0.509154	0.501299	0.50132	0.501414	0.502572	0.01	0.021	0.132	0.01	0.021	0.132	0.753364	0.738077	0.516898
ENSG00000038002	8.09776	8.09554	8.1068	8.15858	8.23358	8.04206	8.02096	8.05526	8.15939	8.10265	0.509236	0.513931	0.520462	0.511012	0.14	0.153	0.182	0.14	0.153	-0.182	0.504377	0.485758	0.446406
ENSG00000038210	9.93638	9.92715	9.91677	9.94101	9.93577	7.3483	7.37093	7.45498	7.42945	7.35857	0.518714	0.521423	0.515115	0.492974	0.094	0.18	0.483	0.094	-0.18	-0.483	0.588362	0.448659	0.205784
ENSG00000038219	10.3859	10.35	10.3525	10.5235	10.573	9.47886	9.47435	9.53037	9.6271	9.66228	0.497295	0.526715	0.532118	0.526595	0.603	0.157	0.135	0.603	0.157	-0.135	0.140265	0.479704	0.512254
ENSG00000038274	10.7693	10.7731	10.7936	10.8138	10.8452	9.75282	9.74362	9.67653	9.65862	9.71113	0.494613	0.492824	0.492824	0.493692	0.092	0.025	0.053	-0.092	0.025	0.053	0.592697	0.731294	0.677082
ENSG00000038295	10.5061	10.5143	10.5851	10.6271	10.6151	8.4539	8.47839	8.57437	8.59935	8.64106	0.520669	0.521429	0.520983	0.520677	0.06	0.049	0.049	0.06	-0.049	-0.049	0.662218	0.685449	0.685449
ENSG00000038358	9.67312	9.64625	9.62108	9.73236	9.8053	8.55396	8.55808	8.5323	8.50502	8.55377	0.496113	0.495902	0.495781	0.4958	0.033	0.019	0.027	-0.033	-0.019	0.027	0.717789	0.740809	0.728175
ENSG00000038382	13.2417	13.2322	13.2706	13.3428	13.3158	9.90169	9.91679	9.9844	9.94489	9.80751	0.522067	0.522957	0.51179	0.426819	0.087	0.211	0.882	0.087	-0.211	-0.882	0.603635	0.413871	0.0274438
ENSG00000038427	3.82743	3.82156	3.80296	3.80616	3.80661	-0.945986	-0.941611	-0.937466	-0.95242	-0.956439	0.496933	0.496925	0.496911	0.496911	0.009	0.009	0.005	-0.009	-0.009	-0.005	0.754913	0.754913	0.762471
ENSG00000038532	9.40792	9.41594	9.43235	9.39657	9.34269	8.30469	8.30658	8.30384	8.21394	8.01452	0.497821	0.490756	0.454345	0.405656	0.175	0.485	0.55	-0.175	-0.485	-0.55	0.454774	0.204656	0.167993
ENSG00000039068	3.0284	3.02143	3.01417	3.03076	3.02086	0.110614	0.112208	0.123087	0.124457	0.113139	0.501596	0.501632	0.501629	0.500885	0.012	0.007	0.104	0.012	-0.007	-0.104	0.750519	0.758446	0.568393
ENSG00000039123	11.183	11.1575	11.1939	11.3659	11.4284	10.5835	10.5966	10.6088	10.5878	10.6368	0.509185	0.509069	0.494598	0.482912	0.038	0.568	0.391	-0.038	-0.568	-0.391	0.707743	0.158092	0.26111
ENSG00000039139	6.95001	6.94846	6.96748	6.98491	6.95767	5.35052	5.32494	5.29752	5.37681	5.38892	0.492405	0.493842	0.508563	0.508623	0.09	0.502	0.068	0.09	0.502	0.068	0.597394	0.193987	0.645074
ENSG00000039319	10.2912	10.2618	10.2935	10.5066	10.6454	8.434	8.41326	8.37461	8.47462	8.62222	0.499761	0.503382	0.514853	0.518675	0.126	0.244	0.118	0.126	0.244	0.118	0.527528	0.380261	0.541828
ENSG00000039523	7.78684	7.80786	7.93132	7.90633	7.7061	8.28858	8.24719	8.18911	8.2872	8.27014	0.480403	0.480113	0.480225	0.479907	0.043	0.029	0.037	-0.043	0.029	-0.037	0.697775	0.72496	0.709617
ENSG00000039537	-1.03009	-1.02911	-1.02787	-1.02984	-1.02814	-2.21202	-2.21206	-2.21236	-2.21148	-2.20878	0.500352	0.500353	0.500362	0.50037	0.005	0.005	0.006	0.005	0.005	0.006	0.762471	0.762471	0.760398
ENSG00000039560	12.0533	12.0489	12.0709	12.1079	12.0913	10.9707	10.993	11.0108	10.9133	10.8478	0.518201	0.518703	0.457935	0.453368	0.076	0.948	0.129	0.076	-0.948	-0.129	0.627553	0.00948868	0.522281
ENSG00000039600	0.523566	0.525716	0.525269	0.521508	0.535784	-1.51125	-1.50975	-1.51098	-1.5191	-1.52032	0.498781	0.498703	0.498645	0.498645	0.026	0.02	0.004	-0.026	-0.02	-0.004	0.729793	0.739503	0.764384
ENSG00000039650	8.396	8.38889	8.37434	8.3795	8.3603	7.11498	7.1016	7.0064	6.9727	7.02294	0.491057	0.489478	0.489742	0.49295	0.075	0.043	0.116	-0.075	0.043	0.116	0.629797	0.697775	0.545128
ENSG00000040199	8.62933	8.631	8.56394	8.49124	8.51893	5.2248	5.2263	5.20347	5.16456	5.14797	0.485285	0.485113	0.485254	0.489129	0.031	0.032	0.224	-0.031	0.032	0.224	0.721396	0.71954	0.399832
ENSG00000040275	10.9511	10.9534	11.0035	11.0645	11.0967	10.1117	10.1126	10.0992	10.0775	10.071	0.513974	0.513807	0.483008	0.481547	0.028	1	0.124	-0.028	-1	-0.124	0.726536	0	0.531426
ENSG00000040341	8.96168	8.95602	8.94707	8.9383	8.88282	7.67043	7.69308	7.66173	7.59135	7.74109	0.496316	0.493149	0.491883	0.524675	0.109	0.102	0.471	-0.109	-0.102	0.471	0.558436	0.572098	0.212092
ENSG00000040487	7.90147	7.90095	7.90291	7.93932	8.0203	6.17829	6.19536	6.1942	6.16886	6.28681	0.503546	0.503508	0.50358	0.518722	0.063	0.071	0.324	-0.063	0.071	0.324	0.655939	0.638856	0.31167
ENSG00000040531	8.41186	8.40433	8.40998	8.45952	8.4896	7.81184	7.82287	7.80925	7.77472	7.84219	0.498098	0.497577	0.497469	0.498009	0.04	0.022	0.041	-0.04	-0.022	0.041	0.703753	0.736343	0.70189
ENSG00000040608	6.09499	6.09662	6.06272	6.03043	6.06396	4.12019	4.1072	4.14845	4.22884	4.17685	0.491127	0.508055	0.518258	0.514396	0.421	0.268	0.124	0.421	0.268	-0.124	0.243338	0.357273	0.531426
ENSG00000040633	9.98154	9.98749	9.95603	9.8889	9.8726	8.87373	8.862	8.8863	8.98544	9.04297	0.489906	0.491177	0.561901	0.565225	0.075	0.972	0.116	0.075	0.972	0.116	0.629797	0.00408002	0.545128
ENSG00000040933	9.20554	9.19021	9.14219	9.13586	9.09839	6.47537	6.47088	6.44798	6.40495	6.3156	0.480203	0.478716	0.476161	0.465404	0.077	0.112	0.311	-0.077	-0.112	-0.311	0.625329	0.552677	0.321369
ENSG00000041353	9.39246	9.3976	9.40447	9.38741	9.37818	6.00416	6.04461	6.12212	6.02224	5.9688	0.525893	0.527475	0.481568	0.477017	0.118	0.811	0.144	0.118	-0.811	-0.144	0.541828	0.050848	0.498787
ENSG00000041357	12.1045	12.1065	12.1256	12.1556	12.1978	11.8722	11.8828	11.8267	11.7433	11.8063	0.504285	0.488771	0.485583	0.487667	0.362	0.129	0.088	-0.362	-0.129	0.088	0.282122	0.522281	0.601619
ENSG00000041515	5.94844	5.94741	5.96577	5.95169	5.85221	3.90985	3.93535	3.96949	3.8857	3.84195	0.517901	0.517755	0.473109	0.471756	0.058	0.945	0.081	-0.058	-0.945	-0.081	0.666586	0.0104192	0.616681
ENSG00000041802	10.3529	10.3519	10.3759	10.4069	10.4053	9.45513	9.46493	9.46998	9.44389	9.46581	0.505507	0.504566	0.496141	0.496135	0.092	0.586	0.037	-0.092	-0.586	-0.037	0.592697	0.148311	0.709617
ENSG00000041880	7.82009	7.80805	7.76222	7.75313	7.73672	5.50736	5.51082	5.48015	5.41818	5.3865	0.483125	0.478902	0.476711	0.475899	0.171	0.127	0.064	-0.171	-0.127	-0.064	0.460249	0.526043	0.653841
ENSG00000041982	8.38778	8.35892	8.33142	8.45512	8.54531	7.45447	7.4469	7.45638	7.52661	7.59739	0.501549	0.513484	0.540005	0.540021	0.291	0.639	0.07	0.291	0.639	0.07	0.337897	0.123305	0.640937
ENSG00000041988	7.7332	7.73465	7.73928	7.74721	7.76895	5.39096	5.37653	5.33417	5.375	5.44973	0.494433	0.494664	0.504893	0.527567	0.068	0.33	0.508	0.068	0.33	0.508	0.645074	0.306312	0.190674
ENSG00000042088	9.11039	9.12223	9.13089	9.07554	9.03447	7.96347	7.9483	7.85701	7.8202	7.83249	0.496592	0.48857	0.488811	0.490674	0.242	0.047	0.08	-0.242	0.047	0.08	0.382183	0.689434	0.619006
ENSG00000042286	8.5797	8.57049	8.60122	8.67088	8.66162	8.76909	8.76827	8.84592	8.9139	8.85262	0.505431	0.514713	0.516056	0.491813	0.224	0.082	0.473	0.224	0.082	-0.473	0.399832	0.614513	0.211128
ENSG00000042317	5.93969	5.9722	6.06048	6.02938	6.03553	4.6784	4.66681	4.63809	4.64658	4.62991	0.523129	0.501111	0.495556	0.495278	0.781	0.298	0.037	-0.781	-0.298	-0.037	0.0623012	0.331923	0.709617
ENSG00000042429	9.79992	9.79122	9.82872	9.91038	9.9173	9.04572	9.06941	9.17138	9.15561	9.0687	0.532918	0.537218	0.527762	0.462109	0.106	0.189	0.855	0.106	-0.189	-0.855	0.564517	0.438653	0.0361587
ENSG00000042445	9.94089	9.93888	9.94619	9.98373	10.0364	8.77376	8.77389	8.76041	8.78541	8.88892	0.503117	0.504125	0.509106	0.530487	0.075	0.162	0.448	0.075	0.162	0.448	0.629797	0.472574	0.226437
ENSG00000042493	10.85	10.8432	10.7904	10.7664	10.7873	10.3672	10.3627	10.3513	10.3196	10.2256	0.48112	0.479955	0.478476	0.472127	0.058	0.086	0.2	-0.058	-0.086	-0.2	0.666586	0.605669	0.42626
ENSG00000042753	11.069	11.0815	11.043	10.9471	10.9464	10.4113	10.4137	10.4135	10.3836	10.3341	0.490154	0.49005	0.489996	0.490007	0.021	0.03	0.017	-0.021	-0.03	0.017	0.738077	0.723271	0.743697
ENSG00000042832	1.52423	1.5271	1.5288	1.51476	1.50443	-1.09324	-1.0928	-1.07639	-1.06796	-1.0895	0.503081	0.503094	0.503078	0.502936	0.008	0.012	0.023	0.008	-0.012	-0.023	0.756686	0.750519	0.734728
ENSG00000043093	11.0667	11.0677	11.0713	11.072	11.0747	9.07098	9.08384	9.07684	9.03113	9.07034	0.498906	0.49773	0.497056	0.497742	0.078	0.06	0.042	-0.078	-0.06	0.042	0.623314	0.662218	0.699853
ENSG00000043143	10.1706	10.183	10.182	10.0941	10.0052	7.31265	7.3136	7.35966	7.36604	7.25893	0.507565	0.507461	0.506445	0.501336	0.069	0.068	0.162	-0.069	-0.068	-0.162	0.64289	0.645074	0.472574
ENSG00000043355	5.80647	5.81981	5.89687	5.90014	5.82509	4.84659	4.83432	4.77545	4.72652	4.64479	0.505814	0.494954	0.450818	0.442534	0.238	0.783	0.201	-0.238	-0.783	-0.201	0.385823	0.0617089	0.424953
ENSG00000043514	9.14495	9.14672	9.22466	9.31124	9.32315	8.10183	8.1124	8.12918	8.11119	8.12781	0.526374	0.526494	0.491009	0.490611	0.024	1	0.038	0.024	-1	-0.038	0.733042	0	0.707743
ENSG00000043591	1.19734	1.19843	1.20059	1.19793	1.19639	-2.21128	-2.21129	-2.21131	-2.21111	-2.21069	0.499877	0.499874	0.499877	0.499886	0.004	0.005	0.005	-0.004	0.005	0.005	0.764384	0.762471	0.762471
ENSG00000044090	8.26715	8.24775	8.25302	8.35064	8.37923	7.39733	7.43529	7.464	7.35023	7.37676	0.521223	0.52031	0.474615	0.474668	0.081	0.909	0.078	-0.081	-0.909	0.078	0.616681	0.0197631	0.623314
ENSG00000044115	12.9388	12.918	12.9455	13.0808	13.1268	12.8303	12.8411	12.8432	12.8004	12.7998	0.508968	0.509019	0.478826	0.463542	0.023	0.924	0.555	0.023	-0.924	-0.555	0.734728	0.015259	0.165218
ENSG00000044446	7.79394	7.78103	7.78842	7.86389	7.89818	6.96525	6.97624	6.98036	6.92004	6.87069	0.506386	0.506249	0.47079	0.456563	0.053	0.791	0.321	-0.053	-0.791	-0.321	0.677082	0.0583192	0.313878
ENSG00000044459	9.5317	9.52457	9.53444	9.59485	9.64445	7.49129	7.50225	7.56368	7.55891	7.48386	0.516976	0.518573	0.516337	0.466116	0.077	0.097	0.917	0.077	-0.097	-0.917	0.625329	0.582076	0.0173048
ENSG00000044524	7.14734	7.12422	7.10869	7.19919	7.23099	5.13229	5.08647	5.09914	5.27392	5.19962	0.497281	0.51137	0.550619	0.513029	0.252	0.447	0.396	0.252	0.447	-0.396	0.372656	0.227029	0.258565
ENSG00000044574	12.0447	11.9396	11.9717	12.7483	13.5179	13.0987	13.0382	13.0225	13.6577	14.6756	0.520293	0.624277	0.841617	0.86616	0.495	0.696	0.328	0.495	0.696	0.328	0.198387	0.0970256	0.308373
ENSG00000046604	10.596	10.5897	10.6857	10.8091	10.7778	10.1858	10.1848	10.1904	10.227	10.2931	0.519897	0.519754	0.51957	0.519088	0.033	0.038	0.047	-0.033	-0.038	-0.047	0.717789	0.707743	0.689434
ENSG00000046647	6.23981	6.25587	6.30852	6.27985	6.22316	6.12854	6.13255	6.02577	5.9089	5.96421	0.519118	0.469326	0.461193	0.468802	0.678	0.193	0.162	-0.678	-0.193	0.162	0.104982	0.434174	0.472574
ENSG00000046651	8.75555	8.73823	8.73504	8.83395	8.91184	8.12004	8.13128	8.20612	8.23855	8.22161	0.500143	0.510741	0.510674	0.496614	0.291	0.057	0.384	0.291	-0.057	-0.384	0.337897	0.668909	0.265509
ENSG00000046653	8.0206	8.01462	7.97075	7.95583	7.98242	6.67324	6.7187	6.75395	6.59371	6.5624	0.511403	0.506971	0.466344	0.466503	0.146	0.705	0.119	-0.146	-0.705	0.119	0.495721	0.092732	0.539978
ENSG00000047056	7.65084	7.6692	7.71293	7.63519	7.50431	6.18583	6.18823	6.18398	6.15515	6.11971	0.498402	0.494034	0.475669	0.47592	0.179	0.804	0.043	-0.179	-0.804	0.043	0.44961	0.0538351	0.697775
ENSG00000047188	9.96968	9.95338	10.0251	10.1999	10.264	9.02025	9.02817	9.02944	9.00794	9.03279	0.517565	0.517501	0.488669	0.46433	0.025	0.993	0.921	-0.025	-0.993	-0.921	0.731294	0.00053955	0.0160979
ENSG00000047230	8.92264	8.89505	8.89646	9.00495	8.98656	7.78726	7.78381	7.78308	7.81055	7.84605	0.506733	0.50757	0.507967	0.507965	0.068	0.043	0.022	0.068	0.043	-0.022	0.645074	0.697775	0.736343
ENSG00000047249	10.0851	10.0696	10.0718	10.164	10.2288	9.78903	9.80435	9.86766	9.87375	9.86632	0.501943	0.505236	0.504081	0.489025	0.134	0.079	0.541	0.134	-0.079	-0.541	0.514018	0.621408	0.172717
ENSG00000047315	11.5715	11.5585	11.5997	11.6993	11.6952	10.8054	10.7887	10.7709	10.8138	10.7986	0.503023	0.503303	0.50445	0.475725	0.036	0.085	0.964	0.036	0.085	-0.964	0.711599	0.608063	0.00588208
ENSG00000047346	8.38908	8.37749	8.40544	8.45192	8.36736	7.24353	7.24333	7.24276	7.21707	7.15163	0.497387	0.497068	0.491306	0.447156	0.05	0.185	0.874	-0.05	-0.185	-0.874	0.683317	0.442998	0.030045
ENSG00000047365	8.65443	8.65464	8.62792	8.63475	8.73153	5.7848	5.79774	5.82221	5.7633	5.67908	0.505912	0.50534	0.489594	0.4668	0.084	0.401	0.492	-0.084	-0.401	-0.492	0.610153	0.255633	0.200535
ENSG00000047410	11.5658	11.5033	11.5144	11.8495	12.0098	10.848	10.8408	10.8499	10.9399	11.0659	0.517879	0.524236	0.528126	0.527029	0.162	0.116	0.076	0.162	0.116	-0.076	0.472574	0.545128	0.627553
ENSG00000047457	0.787631	0.782967	0.769992	0.774368	0.774161	-0.239953	-0.239572	-0.242711	-0.247225	-0.245561	0.498288	0.498291	0.498308	0.498329	0.003	0.009	0.008	0.003	0.009	0.008	0.766169	0.754913	0.756686
ENSG00000047578	7.98938	7.99147	8.0688	8.1075	8.00357	7.01544	7.0241	7.03483	7.02101	7.04565	0.50681	0.506859	0.481884	0.482059	0.023	1	0.03	0.023	-1	0.03	0.734728	0	0.723271
ENSG00000047579	5.38246	5.377	5.35465	5.37103	5.41991	7.40624	7.40512	7.4313	7.4797	7.51455	0.496853	0.504977	0.529886	0.530902	0.239	0.754	0.058	0.239	0.754	0.058	0.385062	0.0720123	0.666586
ENSG00000047597	7.37182	7.35961	7.39175	7.51615	7.60988	4.12756	4.12167	4.08544	4.06011	4.03914	0.504941	0.499604	0.493378	0.451807	0.251	0.25	0.943	-0.251	-0.25	-0.943	0.373561	0.374375	0.0109144
ENSG00000047617	5.08343	5.10978	5.191	5.14121	5.05624	3.18967	3.16134	3.0971	3.1255	3.08677	0.491813	0.485066	0.484046	0.483031	0.229	0.081	0.062	-0.229	-0.081	-0.062	0.394496	0.616681	0.657829
ENSG00000047621	9.44563	9.45245	9.50824	9.56566	9.62072	7.91315	7.9008	7.9741	8.09607	8.06317	0.518663	0.528109	0.530974	0.525827	0.233	0.092	0.137	0.233	0.092	-0.137	0.390848	0.592697	0.509144
ENSG00000047634	8.01564	8.02055	8.06997	8.06496	7.96076	5.91695	5.95465	6.09278	6.0888	6.0736	0.500789	0.50328	0.500285	0.498427	0.084	0.098	0.078	0.084	-0.098	-0.078	0.610153	0.579922	0.623314
ENSG00000047644	9.41706	9.42842	9.41763	9.33517	9.27692	5.57782	5.6148	5.64618	5.51236	5.47031	0.515734	0.510936	0.472186	0.47376	0.156	0.742	0.113	-0.156	-0.742	0.113	0.48093	0.0772954	0.550796
ENSG00000047648	1.27323	1.28175	1.29159	1.26446	1.2566	-1.23325	-1.23583	-1.24331	-1.23651	-1.22469	0.496905	0.496874	0.497011	0.50689	0.01	0.03	0.886	-0.01	0.03	0.886	0.753364	0.723271	0.0257702
ENSG00000047662	7.35614	7.35819	7.21956	7.0942	7.19971	-1.02123	-1.01973	-1.01917	-1.02187	-1.01465	0.465944	0.465928	0.498324	0.535247	0.009	1	1	-0.009	1	1	0.754913	0	0
ENSG00000047849	10.894	10.8837	10.9391	11.0182	10.9503	11.4979	11.5139	11.5105	11.4567	11.4984	0.517233	0.514428	0.483535	0.484068	0.111	0.914	0.054	-0.111	-0.914	0.054	0.554657	0.0181828	0.67489
ENSG00000047932	10.9871	10.9638	10.9622	11.0982	11.2023	9.8264	9.84109	9.82011	9.77426	9.87266	0.497823	0.496907	0.49644	0.496828	0.068	0.041	0.041	-0.068	-0.041	0.041	0.645074	0.70189	0.70189
ENSG00000047936	3.76208	3.75288	3.73274	3.73985	3.71983	1.74692	1.74202	1.73288	1.74009	1.73349	0.495385	0.495697	0.497831	0.497727	0.059	0.349	0.028	0.059	0.349	-0.028	0.664532	0.291512	0.726536
ENSG00000048028	9.08697	9.08274	9.05613	9.04956	9.06567	7.5245	7.49341	7.46522	7.50562	7.36404	0.486318	0.48615	0.486717	0.474037	0.078	0.062	0.261	-0.078	0.062	-0.261	0.623314	0.657829	0.364035
ENSG00000048052	6.53049	6.54801	6.60485	6.5656	6.48541	3.30856	3.29915	3.24352	3.21983	3.22236	0.517034	0.483308	0.482863	0.48323	0.953	0.045	0.035	-0.953	-0.045	0.035	0.00848303	0.693718	0.713636
ENSG00000048140	8.95564	8.96407	8.93575	8.84269	8.77761	5.06147	5.05305	5.09954	5.14245	5.02841	0.507412	0.508769	0.509242	0.506921	0.076	0.064	0.091	0.076	0.064	-0.091	0.627553	0.653841	0.595154
ENSG00000048162	9.01322	9.02376	9.05862	9.0464	9.02493	9.48155	9.50132	9.58978	9.57816	9.49978	0.520121	0.522636	0.513612	0.48824	0.097	0.236	0.52	0.097	-0.236	-0.52	0.582076	0.387778	0.184067
ENSG00000048342	8.99134	8.98546	9.03592	9.1081	9.08307	7.97269	7.97571	7.96999	7.97479	8.03495	0.508674	0.508619	0.508469	0.508513	0.031	0.027	0.032	-0.031	-0.027	0.032	0.721396	0.728175	0.71954
ENSG00000048392	9.6948	9.6889	9.66799	9.68417	9.72388	7.28739	7.26761	7.27939	7.37187	7.36462	0.494321	0.504055	0.535676	0.531326	0.253	0.742	0.136	0.253	0.742	-0.136	0.371384	0.0772954	0.510733
ENSG00000048405	8.76907	8.76787	8.80809	8.83769	8.78362	7.47371	7.48029	7.45938	7.40971	7.41359	0.504937	0.502632	0.471549	0.471751	0.091	0.954	0.034	-0.091	-0.954	0.034	0.595154	0.00817418	0.715635
ENSG00000048471	8.51719	8.52944	8.57691	8.53994	8.43742	7.06602	7.07829	7.18534	7.23684	7.18566	0.501456	0.504701	0.504218	0.502714	0.116	0.041	0.086	0.116	-0.041	-0.086	0.545128	0.70189	0.605669
ENSG00000048540	3.19512	3.19256	3.16755	3.14381	3.12936	0.685892	0.686191	0.681504	0.677347	0.683515	0.494204	0.49422	0.494523	0.50801	0.007	0.044	0.987	0.007	0.044	0.987	0.758446	0.69568	0.00133216
ENSG00000048544	10.079	10.0853	10.1173	10.1262	10.1223	9.33842	9.30606	9.15367	9.17976	9.34787	0.474996	0.469506	0.476883	0.522644	0.146	0.18	0.523	-0.146	0.18	0.523	0.495721	0.448659	0.182132
ENSG00000048649	10.3423	10.3067	10.2889	10.4164	10.4171	9.63766	9.65084	9.734	9.78906	9.82549	0.493201	0.527057	0.528046	0.526762	0.684	0.08	0.08	0.684	0.08	-0.08	0.102282	0.619006	0.619006
ENSG00000048707	10.5696	10.5468	10.5842	10.7073	10.6718	8.64915	8.66627	8.74742	8.72018	8.59565	0.523287	0.525651	0.520779	0.426622	0.092	0.134	0.948	0.092	-0.134	-0.948	0.592697	0.514018	0.00948868
ENSG00000048740	5.36323	5.36022	5.35482	5.32041	5.21759	4.22203	4.22996	4.2765	4.27912	4.23409	0.508803	0.509156	0.509085	0.508359	0.03	0.015	0.06	0.03	-0.015	-0.06	0.723271	0.746477	0.662218
ENSG00000048828	11.5827	11.5748	11.5712	11.5811	11.534	9.72827	9.72127	9.69192	9.63643	9.50788	0.494694	0.490754	0.477315	0.434667	0.145	0.305	0.645	-0.145	-0.305	-0.645	0.497289	0.326205	0.120655
ENSG00000048991	8.33056	8.35984	8.49101	8.46614	8.33018	6.80013	6.82275	6.91131	6.90535	6.8707	0.514561	0.519052	0.474697	0.470454	0.146	0.923	0.123	0.146	-0.923	-0.123	0.495721	0.0155746	0.532968
ENSG00000049089	0.855905	0.860082	0.860811	0.848836	0.860153	-1.21936	-1.22149	-1.23183	-1.23325	-1.22924	0.499872	0.499866	0.499875	0.49998	0.007	0.002	0.025	-0.007	0.002	0.025	0.758446	0.767393	0.731294
ENSG00000049130	9.76794	9.76944	9.78852	9.80026	9.7905	6.20293	6.21409	6.27013	6.28506	6.27754	0.505195	0.505838	0.50573	0.505344	0.048	0.021	0.039	0.048	-0.021	-0.039	0.687432	0.738077	0.705738
ENSG00000049167	9.02111	9.02874	9.05644	9.06745	9.09497	6.66538	6.63741	6.6237	6.73663	6.76904	0.496909	0.501051	0.535124	0.535954	0.143	0.733	0.107	0.143	0.733	0.107	0.49993	0.0806895	0.562592
ENSG00000049192	10.3428	10.3641	10.3995	10.3508	10.348	3.84032	3.87198	3.92378	3.87128	3.91996	0.506733	0.50638	0.504613	0.5066	0.036	0.077	0.08	-0.036	-0.077	0.08	0.711599	0.625329	0.619006
ENSG00000049239	8.35027	8.3521	8.38949	8.37758	8.25853	5.69551	5.69133	5.62628	5.60198	5.68496	0.484223	0.482031	0.481984	0.489352	0.098	0.039	0.215	-0.098	-0.039	0.215	0.579922	0.705738	0.410009
ENSG00000049245	10.9222	10.9558	11.0107	10.8974	10.8038	8.98211	8.99322	9.22097	9.38319	9.25071	0.490239	0.522293	0.524716	0.515171	0.38	0.122	0.175	0.38	0.122	-0.175	0.26838	0.534535	0.454774
ENSG00000049246	8.61468	8.59704	8.56267	8.57574	8.52367	6.75106	6.74411	6.6712	6.64953	6.73283	0.480969	0.4798	0.481208	0.502427	0.085	0.088	0.476	-0.085	0.088	0.476	0.608063	0.601619	0.209642
ENSG00000049247	0.325277	0.31903	0.27988	0.267404	0.283752	0.7643	0.762544	0.773998	0.786501	0.766612	0.489123	0.498019	0.502962	0.502641	0.56	0.376	0.032	0.56	0.376	-0.032	0.162181	0.27146	0.71954
ENSG00000049249	2.83907	2.82157	2.77757	2.83502	2.92444	1.51926	1.51886	1.54074	1.57858	1.60678	0.497571	0.508166	0.528829	0.528517	0.348	0.699	0.044	0.348	0.699	-0.044	0.292233	0.09577	0.69568
ENSG00000049323	9.32045	9.30145	9.3077	9.42797	9.51506	8.70322	8.71633	8.78814	8.83647	8.88797	0.503126	0.515599	0.516685	0.516617	0.344	0.07	0.053	0.344	0.07	-0.053	0.295749	0.640937	0.677082
ENSG00000049449	11.5089	11.4913	11.4785	11.5618	11.6254	10.6464	10.6501	10.6489	10.6496	10.6932	0.50551	0.505554	0.505639	0.505852	0.019	0.023	0.031	0.019	0.023	0.031	0.740809	0.734728	0.721396
ENSG00000049540	5.19087	5.2198	5.28342	5.20267	5.1173	4.91757	4.90212	4.83017	4.8785	5.04707	0.482132	0.479299	0.483798	0.578636	0.104	0.158	0.872	-0.104	0.158	0.872	0.568393	0.478451	0.0305475
ENSG00000049541	11.1418	11.1362	11.1185	11.1319	11.1574	10.5092	10.5101	10.4973	10.4623	10.4192	0.496648	0.495015	0.488187	0.477759	0.089	0.332	0.42	-0.089	-0.332	-0.42	0.599557	0.304804	0.244188
ENSG00000049618	9.50281	9.52706	9.66062	9.67144	9.56633	8.28073	8.29179	8.28093	8.23778	8.27592	0.513506	0.511761	0.464976	0.470685	0.089	0.989	0.23	-0.089	-0.989	0.23	0.599557	0.00103978	0.393637
ENSG00000049656	14.2703	14.2814	14.2767	14.2205	14.2085	10.8666	10.8596	10.8641	10.8737	10.8121	0.496892	0.496822	0.496627	0.495616	0.025	0.038	0.062	-0.025	-0.038	-0.062	0.731294	0.707743	0.657829
ENSG00000049759	9.08151	9.07573	9.07698	9.10691	9.11841	7.78686	7.77995	7.79658	7.80473	7.70498	0.502528	0.503096	0.501607	0.460211	0.056	0.091	0.794	0.056	-0.091	-0.794	0.670949	0.595154	0.0571865
ENSG00000049769	6.00982	6.03498	6.06147	5.98803	5.98906	3.2295	3.20711	3.17956	3.23217	3.21071	0.492949	0.492962	0.495084	0.495731	0.037	0.135	0.054	0.037	0.135	0.054	0.709617	0.512254	0.67489
ENSG00000049860	10.9953	10.9805	10.9586	11.0323	11.1262	10.5366	10.5374	10.476	10.4135	10.442	0.499918	0.490029	0.488858	0.488934	0.305	0.071	0.035	-0.305	-0.071	0.035	0.326205	0.638856	0.713636
ENSG00000049883	8.66212	8.66691	8.69776	8.74252	8.81657	7.82156	7.83453	7.86587	7.86828	7.91934	0.509206	0.509373	0.509345	0.509587	0.033	0.019	0.029	0.033	-0.019	0.029	0.717789	0.740809	0.72496
ENSG00000050130	10.2754	10.2888	10.319	10.2733	10.2112	9.32951	9.31447	9.34434	9.39831	9.2911	0.499848	0.500205	0.500214	0.491909	0.051	0.048	0.215	0.051	0.048	-0.215	0.681132	0.687432	0.410009
ENSG00000050165	8.84199	8.85837	8.86836	8.80923	8.80231	7.74004	7.73041	7.79969	7.86311	7.72224	0.512504	0.514923	0.515292	0.503089	0.083	0.076	0.232	0.083	0.076	-0.232	0.612208	0.627553	0.391828
ENSG00000050327	7.89732	7.89868	7.91372	7.91799	7.89958	6.71671	6.7168	6.72761	6.68782	6.55713	0.498604	0.49786	0.485855	0.431571	0.076	0.25	0.762	-0.076	-0.25	-0.762	0.627553	0.374375	0.0691949
ENSG00000050344	3.56621	3.55596	3.51893	3.52549	3.54204	2.50375	2.49587	2.51206	2.55933	2.54947	0.49192	0.501474	0.521082	0.519255	0.337	0.704	0.091	0.337	0.704	-0.091	0.301602	0.0932585	0.595154
ENSG00000050393	10.508	10.5193	10.5295	10.4828	10.4539	7.49237	7.49252	7.47688	7.45335	7.44069	0.499502	0.491781	0.490306	0.490428	0.496	0.145	0.022	-0.496	-0.145	0.022	0.197859	0.497289	0.736343
ENSG00000050405	10.0118	9.99291	9.97135	10.0249	10.0254	9.92782	9.95815	9.99831	9.89939	9.85059	0.521686	0.522188	0.479642	0.470569	0.078	0.802	0.22	0.078	-0.802	-0.22	0.623314	0.0544778	0.404779
ENSG00000050426	8.7272	8.73621	8.74274	8.7214	8.74287	7.50297	7.5162	7.56994	7.62899	7.76113	0.506359	0.512451	0.525857	0.585602	0.164	0.262	0.681	0.164	0.262	0.681	0.469383	0.362984	0.103835
ENSG00000050438	2.19425	2.2054	2.22456	2.20223	2.20709	-0.170643	-0.171925	-0.166836	-0.159858	-0.17035	0.500593	0.500538	0.50048	0.500408	0.018	0.017	0.021	-0.018	-0.017	-0.021	0.742286	0.743697	0.738077
ENSG00000050555	6.34749	6.34482	6.32968	6.36001	6.45247	5.3681	5.32948	5.15684	5.14682	5.21676	0.488287	0.482727	0.48541	0.491286	0.136	0.097	0.153	-0.136	0.097	0.153	0.510733	0.582076	0.485758
ENSG00000050628	4.19968	4.21616	4.24244	4.17704	4.10815	-0.768158	-0.767231	-0.762634	-0.762473	-0.765658	0.498573	0.49836	0.491227	0.50365	0.042	0.743	0.856	-0.042	-0.743	0.856	0.699853	0.0767854	0.0357504
ENSG00000050730	4.69073	4.68336	4.63761	4.62595	4.6517	2.9002	2.92101	2.95399	2.90366	2.89869	0.502056	0.502047	0.501852	0.501872	0.028	0.026	0.023	-0.028	-0.026	0.023	0.726536	0.729793	0.734728
ENSG00000050748	9.81549	9.82935	9.8547	9.81146	9.7739	7.90292	7.90488	7.9106	7.874	7.78544	0.497369	0.49551	0.476229	0.458996	0.094	0.515	0.383	-0.094	-0.515	-0.383	0.588362	0.186739	0.265963
ENSG00000050767	-2.20675	-2.2066	-2.20646	-2.20686	-2.20669	-1.97225	-1.97232	-1.97284	-1.97132	-1.96668	0.500564	0.500567	0.50058	0.500615	0.005	0.01	0.013	0.005	0.01	0.013	0.762471	0.753364	0.749222
ENSG00000050820	9.44398	9.46209	9.5107	9.45335	9.35737	8.18334	8.20215	8.26829	8.24614	8.19558	0.512795	0.513729	0.49816	0.493833	0.066	0.519	0.166	0.066	-0.519	-0.166	0.6495	0.184478	0.466753
ENSG00000051009	8.30625	8.30952	8.2995	8.26858	8.25368	6.79191	6.76827	6.76397	6.83142	6.767	0.503673	0.50508	0.506297	0.505533	0.07	0.069	0.06	0.07	0.069	-0.06	0.640937	0.64289	0.662218
ENSG00000051108	10.2592	10.1532	10.1298	10.9241	11.8901	9.75861	9.67496	9.56262	10.2066	11.2834	0.506911	0.571023	0.827746	0.860066	0.469	0.725	0.326	0.469	0.725	0.326	0.213216	0.0843443	0.309903
ENSG00000051128	8.1819	8.18593	8.13626	8.06216	8.06069	5.87836	5.87738	5.90242	5.8922	5.78372	0.491577	0.491553	0.491158	0.488332	0.058	0.051	0.108	-0.058	-0.051	-0.108	0.666586	0.681132	0.560762
ENSG00000051180	8.0003	7.98362	7.97738	8.0575	8.1036	7.82874	7.81531	7.71995	7.66511	7.66171	0.507917	0.482537	0.478804	0.477342	0.562	0.155	0.07	-0.562	-0.155	-0.07	0.160972	0.482325	0.640937
ENSG00000051341	9.71629	9.70366	9.70302	9.74559	9.72299	6.63703	6.62658	6.61699	6.65308	6.66268	0.499574	0.500872	0.504903	0.504742	0.103	0.317	0.038	0.103	0.317	-0.038	0.570238	0.316695	0.707743
ENSG00000051382	8.66883	8.69184	8.81685	8.79374	8.61453	7.79984	7.81504	7.76392	7.6508	7.67171	0.50833	0.489978	0.434028	0.44164	0.291	0.853	0.206	-0.291	-0.853	0.206	0.337897	0.0367894	0.41935
ENSG00000051523	10.5907	10.5997	10.5401	10.4524	10.4972	9.90407	9.88307	9.89071	9.95086	9.86112	0.493165	0.496946	0.501812	0.500947	0.142	0.162	0.07	0.142	0.162	-0.07	0.501434	0.472574	0.640937
ENSG00000051596	11.0102	11.0129	11.0004	10.9746	10.9738	10.0004	10.0192	10.0706	10.0411	10.0145	0.50698	0.506898	0.505789	0.505178	0.034	0.085	0.048	-0.034	-0.085	-0.048	0.715635	0.608063	0.687432
ENSG00000051620	8.95017	8.97874	8.97765	8.84548	8.81338	6.73512	6.7277	6.74608	6.77742	6.72581	0.50343	0.504288	0.505038	0.505428	0.063	0.055	0.056	0.063	0.055	0.056	0.655939	0.672984	0.670949
ENSG00000051825	10.6601	10.649	10.605	10.6061	10.6197	6.76213	6.79047	6.77395	6.69127	6.82663	0.492464	0.491242	0.490177	0.518205	0.069	0.095	0.428	-0.069	-0.095	0.428	0.64289	0.586499	0.238602
ENSG00000052126	9.96865	9.97755	10.0344	10.0503	10.0193	8.6132	8.62041	8.72422	8.79362	8.74418	0.512248	0.516317	0.516594	0.510798	0.119	0.058	0.156	0.119	0.058	-0.156	0.539978	0.666586	0.48093
ENSG00000052344	1.83817	1.84482	1.86212	1.84366	1.81659	2.05725	2.05812	2.06215	2.05867	2.04726	0.500382	0.500238	0.496151	0.495779	0.027	0.587	0.056	-0.027	-0.587	-0.056	0.728175	0.147513	0.670949
ENSG00000052723	11.0183	11.0113	10.9943	11.006	11.0118	8.93409	8.93475	8.96652	9.02673	9.09391	0.498471	0.505407	0.538317	0.545431	0.183	0.748	0.17	0.183	0.748	0.17	0.4452	0.0744293	0.461748
ENSG00000052749	9.5057	9.48119	9.51927	9.68837	9.74923	8.71157	8.68786	8.64536	8.72451	8.7994	0.497497	0.498023	0.500295	0.500226	0.058	0.1	0.042	0.058	0.1	-0.042	0.666586	0.575861	0.699853
ENSG00000052795	8.81216	8.82766	8.95409	8.97059	8.80886	5.56699	5.57953	5.74565	5.82686	5.68283	0.513042	0.522048	0.517988	0.457517	0.181	0.156	0.664	0.181	-0.156	-0.664	0.447314	0.48093	0.111285
ENSG00000052802	10.5721	10.5716	10.607	10.6724	10.7291	8.9182	8.89622	8.90164	9.01411	9.05274	0.509319	0.515955	0.533858	0.533616	0.187	0.468	0.104	0.187	0.468	-0.104	0.441032	0.214018	0.568393
ENSG00000052841	9.99925	9.99229	10.0167	10.0945	10.1479	8.31033	8.32628	8.32795	8.29408	8.37059	0.501607	0.500935	0.50067	0.501022	0.05	0.025	0.048	-0.05	-0.025	0.048	0.683317	0.731294	0.687432
ENSG00000052850	-1.72307	-1.72389	-1.72608	-1.72572	-1.72707	-1.7299	-1.72987	-1.73021	-1.7294	-1.726	0.49996	0.499983	0.499993	0.500002	0.011	0.008	0.009	0.011	0.008	0.009	0.751876	0.756686	0.754913
ENSG00000053108	10.4882	10.4795	10.5188	10.6043	10.6152	9.4891	9.47613	9.37236	9.30906	9.3136	0.527615	0.477971	0.471114	0.470207	0.818	0.196	0.08	-0.818	-0.196	-0.08	0.0483564	0.430949	0.619006
ENSG00000053254	10.5654	10.5647	10.5489	10.5122	10.4574	6.12415	6.12295	6.15709	6.15967	6.05492	0.501631	0.501646	0.500313	0.489516	0.051	0.078	0.27	0.051	-0.078	-0.27	0.681132	0.623314	0.355762
ENSG00000053371	9.82801	9.85194	9.86975	9.80111	9.82644	9.49089	9.46862	9.33939	9.31512	9.39449	0.484793	0.475211	0.476397	0.499297	0.19	0.099	0.401	-0.19	0.099	0.401	0.437494	0.577894	0.255633
ENSG00000053372	11.1231	11.1208	11.0892	11.0672	11.0791	10.6535	10.6658	10.7168	10.7244	10.7253	0.485389	0.503739	0.504702	0.505012	0.767	0.08	0.031	0.767	0.08	0.031	0.0672834	0.619006	0.721396
ENSG00000053501	8.47212	8.47952	8.45077	8.37027	8.3274	7.90286	7.88695	7.82425	7.83497	7.87695	0.481452	0.480596	0.482974	0.532754	0.049	0.094	0.943	-0.049	0.094	0.943	0.685449	0.588362	0.0109144
ENSG00000053524	4.58806	4.60445	4.61072	4.55391	4.56372	0.800489	0.797833	0.80567	0.822603	0.814957	0.498856	0.499074	0.502552	0.50545	0.036	0.41	0.271	0.036	0.41	0.271	0.711599	0.24989	0.354531
ENSG00000053747	8.60413	8.58746	8.58854	8.66567	8.68318	6.36154	6.34846	6.41785	6.54924	6.54375	0.491735	0.529073	0.542238	0.535937	0.604	0.267	0.137	0.604	0.267	-0.137	0.139805	0.358121	0.509144
ENSG00000053770	9.69348	9.71048	9.74939	9.70131	9.6452	7.02083	7.01647	6.95695	6.94159	7.02935	0.483457	0.480583	0.480378	0.501396	0.102	0.052	0.462	-0.102	-0.052	0.462	0.572098	0.678876	0.217264
ENSG00000053900	8.64314	8.6194	8.59962	8.67896	8.68832	8.15706	8.15767	8.1796	8.20288	8.2047	0.498295	0.512124	0.515688	0.503767	0.688	0.197	0.575	0.688	0.197	-0.575	0.100604	0.429583	0.154297
ENSG00000053918	5.73407	5.73712	5.67809	5.59731	5.59568	0.701815	0.698815	0.733721	0.766093	0.715576	0.488683	0.501496	0.510366	0.510217	0.411	0.371	0.03	0.411	0.371	-0.03	0.24916	0.275556	0.723271
ENSG00000054116	10.8062	10.8105	10.7768	10.7181	10.7119	9.95091	9.96221	10.058	10.1141	10.0972	0.47654	0.516621	0.521676	0.521764	0.771	0.17	0.058	0.771	0.17	0.058	0.0661486	0.461748	0.666586
ENSG00000054118	11.6964	11.6761	11.6965	11.8202	11.8621	10.6392	10.6575	10.7287	10.7138	10.6621	0.519623	0.520994	0.519624	0.455867	0.06	0.064	0.976	0.06	-0.064	-0.976	0.662218	0.653841	0.00327643
ENSG00000054148	10.7341	10.7443	10.6864	10.5831	10.5966	10.7579	10.7281	10.7649	10.8677	10.709	0.497037	0.503616	0.507865	0.502324	0.166	0.113	0.143	0.166	0.113	-0.143	0.466753	0.550796	0.49993
ENSG00000054179	0.549777	0.554179	0.580694	0.583583	0.560257	2.93174	2.90603	2.82626	2.83826	2.83032	0.494936	0.493057	0.492992	0.492792	0.094	0.023	0.035	-0.094	-0.023	-0.035	0.588362	0.734728	0.713636
ENSG00000054267	9.62073	9.60314	9.62801	9.72468	9.71305	8.08881	8.10959	8.20194	8.2188	8.21167	0.501994	0.506926	0.50482	0.494667	0.159	0.087	0.299	0.159	-0.087	-0.299	0.477215	0.603635	0.330924
ENSG00000054277	9.63638	9.63202	9.58184	9.52578	9.48369	6.82585	6.82233	6.82013	6.79988	6.71839	0.484426	0.484155	0.483982	0.482798	0.042	0.031	0.067	-0.042	-0.031	-0.067	0.699853	0.721396	0.647099
ENSG00000054282	8.79026	8.79149	8.79097	8.81008	8.87271	7.32472	7.31998	7.23837	7.17553	7.2031	0.503131	0.484233	0.483333	0.484044	0.459	0.075	0.051	-0.459	-0.075	0.051	0.21938	0.629797	0.681132
ENSG00000054392	5.46623	5.46627	5.46912	5.46607	5.45053	2.74543	2.755	2.73388	2.69104	2.74388	0.494637	0.493826	0.49357	0.495304	0.046	0.037	0.092	-0.046	-0.037	0.092	0.691791	0.709617	0.592697
ENSG00000054523	11.4193	11.4048	11.4419	11.5346	11.5097	9.70199	9.7127	9.75661	9.72695	9.63712	0.514591	0.514665	0.51047	0.437649	0.061	0.118	0.963	0.061	-0.118	-0.963	0.660152	0.541828	0.00618658
ENSG00000054598	7.26604	7.26354	7.24523	7.23351	7.23077	5.94631	5.95224	5.97379	5.96377	5.93819	0.500176	0.500155	0.500086	0.499759	0.015	0.016	0.035	-0.015	-0.016	-0.035	0.746477	0.744939	0.713636
ENSG00000054611	8.76186	8.76666	8.78424	8.78934	8.80168	6.90394	6.89618	6.89979	6.90259	6.81809	0.501677	0.501419	0.499188	0.468185	0.06	0.109	0.714	-0.06	-0.109	-0.714	0.662218	0.558436	0.0889787
ENSG00000054654	9.83565	9.77663	9.75168	10.0099	10.1173	7.34878	7.31264	7.27272	7.41852	7.52435	0.488255	0.49916	0.548993	0.543054	0.228	0.685	0.16	0.228	0.685	-0.16	0.395666	0.101422	0.475484
ENSG00000054690	5.85349	5.84273	5.7883	5.75741	5.72419	3.81312	3.82953	3.83868	3.79793	3.84017	0.488694	0.488606	0.488743	0.513934	0.047	0.038	0.77	-0.047	0.038	0.77	0.689434	0.707743	0.0665636
ENSG00000054793	12.3232	12.3158	12.3107	12.3326	12.3246	9.72623	9.73441	9.81182	9.83359	9.75039	0.51598	0.51857	0.518074	0.501575	0.097	0.055	0.368	0.097	-0.055	-0.368	0.582076	0.672984	0.27752
ENSG00000054938	4.45402	4.45449	4.45188	4.45222	4.46549	1.27081	1.26918	1.28676	1.31522	1.31924	0.498285	0.505641	0.510554	0.510685	0.465	0.365	0.029	0.465	0.365	0.029	0.215501	0.279881	0.72496
ENSG00000054965	9.27774	9.28648	9.31822	9.29625	9.24035	6.57013	6.55691	6.42662	6.35587	6.41555	0.500702	0.480459	0.480076	0.485761	0.375	0.066	0.147	-0.375	-0.066	0.147	0.272655	0.6495	0.494436
ENSG00000054967	7.63289	7.64668	7.70422	7.68487	7.61379	5.35789	5.37934	5.37459	5.27897	5.27538	0.507653	0.505539	0.454715	0.457489	0.078	0.973	0.114	-0.078	-0.973	0.114	0.623314	0.00388471	0.549184
ENSG00000054983	5.73175	5.72646	5.7938	5.89135	5.88785	4.80391	4.79097	4.73115	4.71021	4.69493	0.519253	0.507962	0.483444	0.470867	0.332	0.646	0.368	-0.332	-0.646	-0.368	0.304804	0.120118	0.27752
ENSG00000055044	10.9557	10.9301	10.9279	11.0649	11.1492	10.6006	10.612	10.685	10.7475	10.8137	0.501445	0.523107	0.52675	0.526852	0.475	0.149	0.063	0.475	0.149	0.063	0.210124	0.491594	0.655939
ENSG00000055070	11.3992	11.4308	11.4827	11.3608	11.2332	7.76711	7.7787	7.85711	7.8763	7.81923	0.503153	0.503326	0.503023	0.502516	0.04	0.038	0.049	0.04	-0.038	-0.049	0.703753	0.707743	0.685449
ENSG00000055118	2.50968	2.51005	2.52294	2.53381	2.52789	-0.224226	-0.22235	-0.233805	-0.255409	-0.257253	0.50455	0.501885	0.490126	0.49006	0.18	0.823	0.03	-0.18	-0.823	-0.03	0.448659	0.0464817	0.723271
ENSG00000055130	10.0048	9.99923	10.0424	10.0964	10.0496	9.57724	9.58747	9.58732	9.51356	9.43463	0.514461	0.514233	0.458506	0.446683	0.085	0.884	0.22	-0.085	-0.884	-0.22	0.608063	0.02679	0.404779
ENSG00000055147	8.97221	8.97594	8.98822	8.99681	9.02204	7.60631	7.62082	7.65348	7.58601	7.47291	0.513952	0.513685	0.480722	0.448298	0.099	0.558	0.49	-0.099	-0.558	-0.49	0.577894	0.163389	0.201627
ENSG00000055163	8.65475	8.66174	8.67634	8.62939	8.54155	7.28569	7.29125	7.31619	7.29851	7.23989	0.500599	0.500437	0.495443	0.488976	0.039	0.226	0.249	-0.039	-0.226	-0.249	0.705738	0.397656	0.375307
ENSG00000055208	9.46829	9.46907	9.52122	9.54559	9.46445	7.57897	7.55035	7.46449	7.43177	7.29804	0.498379	0.48557	0.470273	0.424932	0.242	0.293	0.619	-0.242	-0.293	-0.619	0.382183	0.336222	0.132332
ENSG00000055211	9.12441	9.12523	9.12713	9.12258	9.11414	8.28047	8.28702	8.27125	8.25223	8.31835	0.498807	0.498555	0.498726	0.508168	0.046	0.041	0.329	-0.046	0.041	0.329	0.691791	0.70189	0.307222
ENSG00000055332	10.3906	10.3791	10.3935	10.4285	10.3553	9.20758	9.20806	9.26679	9.28662	9.17191	0.516604	0.519232	0.517986	0.468131	0.107	0.104	0.792	0.107	-0.104	-0.792	0.562592	0.568393	0.0580995
ENSG00000055483	9.20621	9.21635	9.31765	9.36412	9.29474	8.3171	8.31515	8.29114	8.34129	8.51707	0.519178	0.519824	0.523239	0.550217	0.089	0.129	0.379	0.089	0.129	0.379	0.599557	0.522281	0.26902
ENSG00000055609	10.1517	10.1545	10.2351	10.2901	10.2251	7.72621	7.70842	7.68771	7.70318	7.61615	0.509651	0.50855	0.506232	0.442353	0.064	0.089	0.949	-0.064	-0.089	-0.949	0.653841	0.599557	0.00920844
ENSG00000055732	7.81639	7.8257	7.90835	8.00181	8.09631	6.78693	6.81006	6.87882	6.8523	6.8283	0.536035	0.540605	0.496031	0.480821	0.145	0.835	0.316	0.145	-0.835	-0.316	0.497289	0.0429623	0.317586
ENSG00000055813	4.8084	4.8033	4.78663	4.79846	4.82326	0.837268	0.843721	0.837204	0.800131	0.792789	0.497521	0.495424	0.490692	0.490408	0.142	0.38	0.045	-0.142	-0.38	-0.045	0.501434	0.26838	0.693718
ENSG00000055917	10.4966	10.4946	10.5467	10.5857	10.5123	9.07308	9.08812	9.09011	9.01494	8.97661	0.511485	0.51137	0.455529	0.454446	0.061	0.99	0.053	-0.061	-0.99	-0.053	0.660152	0.000891544	0.677082
ENSG00000055950	9.45046	9.46298	9.43662	9.33912	9.29996	9.03398	9.02107	9.00839	9.0047	8.8971	0.490595	0.489969	0.489717	0.487197	0.06	0.054	0.09	-0.06	-0.054	-0.09	0.662218	0.67489	0.597394
ENSG00000056050	8.25134	8.22842	8.1633	8.20316	8.25243	8.15836	8.15839	8.16514	8.17082	8.16603	0.496068	0.498304	0.520004	0.505735	0.25	0.994	0.974	0.25	0.994	-0.974	0.374375	0.000439424	0.00371717
ENSG00000056097	11.895	11.8788	11.8973	12.0078	12.0639	10.3666	10.3665	10.3058	10.2684	10.3479	0.486867	0.484218	0.48365	0.483716	0.101	0.033	0.039	-0.101	-0.033	0.039	0.573987	0.717789	0.705738
ENSG00000056277	7.49931	7.48784	7.41244	7.41514	7.51997	6.29075	6.28622	6.25465	6.25115	6.2862	0.491717	0.491347	0.508378	0.523612	0.045	0.626	0.443	-0.045	0.626	0.443	0.693718	0.129412	0.229157
ENSG00000056558	3.2972	3.29873	3.33321	3.36151	3.34928	1.1797	1.18009	1.1807	1.18136	1.18533	0.509096	0.509105	0.497736	0.497538	0.007	1	0.036	0.007	-1	-0.036	0.758446	0	0.711599
ENSG00000056586	11.5395	11.5429	11.5509	11.5305	11.4918	7.90121	7.91171	7.93953	7.90212	7.83704	0.506635	0.505906	0.491666	0.478054	0.079	0.454	0.384	-0.079	-0.454	-0.384	0.621408	0.222559	0.265509
ENSG00000056661	6.66056	6.65482	6.65511	6.6254	6.48953	7.9157	7.91001	7.93718	7.98532	7.96895	0.494536	0.510566	0.514502	0.514192	0.599	0.22	0.032	0.599	0.22	-0.032	0.142273	0.404779	0.71954
ENSG00000056736	5.34956	5.33914	5.31903	5.3598	5.41201	4.99926	4.99475	4.96596	4.92827	4.86911	0.499528	0.497208	0.489885	0.464756	0.091	0.265	0.659	-0.091	-0.265	-0.659	0.595154	0.360123	0.113679
ENSG00000056972	7.67626	7.69966	7.74999	7.70751	7.69947	6.39337	6.41682	6.44691	6.4074	6.46593	0.506536	0.505852	0.503372	0.506806	0.055	0.088	0.099	-0.055	-0.088	0.099	0.672984	0.601619	0.577894
ENSG00000056998	5.49833	5.50283	5.52928	5.5322	5.51017	4.61208	4.60319	4.49389	4.45123	4.56648	0.482691	0.477434	0.477611	0.489148	0.127	0.069	0.239	-0.127	0.069	0.239	0.526043	0.64289	0.385062
ENSG00000057019	10.8247	10.8224	10.8208	10.8251	10.8156	7.7087	7.72438	7.76184	7.75764	7.80276	0.505704	0.506426	0.506718	0.5095	0.057	0.038	0.133	0.057	0.038	0.133	0.668909	0.707743	0.515481
ENSG00000057149	1.40845	1.40421	1.39887	1.41124	1.41352	0.821731	0.820078	0.817881	0.833096	0.860597	0.501588	0.502063	0.50767	0.511332	0.048	0.437	0.236	0.048	0.437	0.236	0.687432	0.233047	0.387778
ENSG00000057252	10.8556	10.8363	10.8185	10.9174	11.0173	9.66511	9.65364	9.59854	9.58495	9.58994	0.50004	0.497218	0.496834	0.494537	0.155	0.042	0.139	-0.155	-0.042	-0.139	0.482325	0.699853	0.505976
ENSG00000057294	5.80981	5.80401	5.77093	5.77469	5.81906	4.59399	4.60956	4.5834	4.49563	4.51237	0.496638	0.489026	0.485223	0.485818	0.25	0.169	0.052	-0.25	-0.169	0.052	0.374375	0.462681	0.678876
ENSG00000057608	12.5812	12.5705	12.5887	12.6763	12.7334	11.7339	11.7453	11.7812	11.758	11.716	0.509783	0.509937	0.507885	0.459877	0.029	0.092	0.972	0.029	-0.092	-0.972	0.72496	0.592697	0.00408002
ENSG00000057657	6.68545	6.67497	6.62175	6.57193	6.49032	5.35953	5.37392	5.48128	5.52882	5.48892	0.469555	0.51064	0.51275	0.512282	0.787	0.099	0.062	0.787	0.099	-0.062	0.0601573	0.577894	0.657829
ENSG00000057663	10.1592	10.1626	10.1548	10.1438	10.1734	7.40661	7.41657	7.39859	7.34744	7.37438	0.496137	0.493315	0.492458	0.493325	0.146	0.061	0.054	-0.146	-0.061	0.054	0.495721	0.660152	0.67489
ENSG00000057704	3.86881	3.87128	3.86113	3.83959	3.84032	1.38939	1.38769	1.37795	1.36949	1.35845	0.497271	0.497183	0.497177	0.497193	0.019	0.004	0.007	-0.019	-0.004	0.007	0.740809	0.764384	0.758446
ENSG00000057757	10.479	10.4651	10.423	10.4343	10.4394	8.77547	8.78621	8.84986	8.84316	8.75452	0.506532	0.507976	0.507274	0.495831	0.075	0.079	0.29	0.075	-0.079	-0.29	0.629797	0.621408	0.338912
ENSG00000057935	8.60022	8.60392	8.63366	8.63284	8.58353	8.40662	8.42252	8.44218	8.43246	8.5174	0.505372	0.505669	0.505891	0.513801	0.048	0.053	0.238	0.048	0.053	0.238	0.687432	0.677082	0.385823
ENSG00000058056	10.3986	10.3884	10.4477	10.5248	10.4422	9.37711	9.36778	9.37863	9.42638	9.41805	0.513344	0.514426	0.515087	0.492719	0.078	0.058	0.867	0.078	0.058	-0.867	0.623314	0.666586	0.0320811
ENSG00000058063	10.4221	10.4147	10.3953	10.4138	10.4385	7.62922	7.62074	7.64394	7.66976	7.57926	0.502985	0.503665	0.503916	0.489213	0.051	0.069	0.373	0.051	0.069	-0.373	0.681132	0.64289	0.273922
ENSG00000058085	3.30519	3.31734	3.3683	3.3628	3.32864	-0.12171	-0.122928	-0.1403	-0.14038	-0.103098	0.496685	0.496254	0.496142	0.496506	0.042	0.02	0.037	-0.042	-0.02	0.037	0.699853	0.739503	0.709617
ENSG00000058091	9.838	9.84189	9.89871	9.9443	9.93586	6.97653	7.02459	7.10028	6.98006	6.96011	0.551677	0.554287	0.476022	0.475306	0.109	0.986	0.089	0.109	-0.986	-0.089	0.558436	0.00152707	0.599557
ENSG00000058262	11.6716	11.6577	11.6781	11.7982	11.8973	10.9191	10.9171	10.8826	10.9152	11.0765	0.503078	0.503443	0.508808	0.525928	0.102	0.153	0.285	0.102	0.153	0.285	0.572098	0.485758	0.342823
ENSG00000058272	10.5142	10.4721	10.4405	10.6273	10.7513	9.40738	9.4075	9.44443	9.4911	9.50352	0.492603	0.52465	0.535695	0.493477	0.759	0.312	0.974	0.759	0.312	-0.974	0.0703085	0.320655	0.00371717
ENSG00000058335	1.05247	1.055	1.06539	1.07765	1.10501	-0.909787	-0.902616	-0.886658	-0.900038	-0.904981	0.507826	0.507962	0.497393	0.496454	0.022	0.901	0.09	0.022	-0.901	-0.09	0.736343	0.0219097	0.597394
ENSG00000058453	7.95245	7.9426	7.91552	7.93554	7.96142	5.82311	5.8132	5.76661	5.77116	5.81365	0.490858	0.490638	0.49367	0.501955	0.045	0.17	0.321	-0.045	0.17	0.321	0.693718	0.461748	0.313878
ENSG00000058600	10.394	10.3983	10.4231	10.4272	10.4106	8.33109	8.33907	8.27935	8.15256	8.08842	0.509092	0.494117	0.438563	0.436805	0.252	0.826	0.1	-0.252	-0.826	-0.1	0.372656	0.0457265	0.575861
ENSG00000058668	9.77209	9.75644	9.80566	9.90983	9.86703	8.38842	8.42598	8.47822	8.37724	8.36387	0.538988	0.541437	0.46995	0.46884	0.092	0.991	0.066	0.092	-0.991	-0.066	0.592697	0.00075514	0.6495
ENSG00000058673	12.03	12.0178	12.0104	12.0683	12.1076	7.84859	7.85286	7.93774	8.00994	7.99167	0.498706	0.519907	0.521485	0.517857	0.476	0.079	0.129	0.476	0.079	-0.129	0.209642	0.621408	0.522281
ENSG00000058729	8.98516	8.96924	9.01175	9.16095	9.24851	8.90927	8.90257	8.88654	8.95696	9.11107	0.513412	0.515298	0.523217	0.534178	0.113	0.196	0.225	0.113	0.196	0.225	0.550796	0.430949	0.398788
ENSG00000058799	8.50153	8.5009	8.47691	8.46151	8.48544	7.38249	7.39905	7.42776	7.39351	7.39712	0.503135	0.503107	0.503003	0.503016	0.021	0.016	0.022	-0.021	-0.016	0.022	0.738077	0.744939	0.736343
ENSG00000058804	11.9177	11.9207	11.9471	11.963	11.958	9.8808	9.87877	9.89287	9.90882	9.88715	0.50832	0.508363	0.508099	0.494355	0.011	0.042	0.793	0.011	-0.042	-0.793	0.751876	0.699853	0.0576246
ENSG00000059122	9.62921	9.61288	9.55418	9.57841	9.63862	7.2896	7.28038	7.21883	7.1658	7.11326	0.493645	0.488378	0.486459	0.4833	0.179	0.097	0.138	-0.179	-0.097	-0.138	0.44961	0.582076	0.507505
ENSG00000059145	9.37494	9.39058	9.42855	9.38476	9.32787	6.29671	6.24211	6.14354	6.25861	6.26325	0.477442	0.47624	0.493704	0.496598	0.108	0.401	0.121	-0.108	0.401	0.121	0.560762	0.255633	0.536287
ENSG00000059377	4.92353	4.93561	4.9661	4.93394	4.89077	0.104152	0.104742	0.103274	0.0979131	0.0947921	0.501755	0.499172	0.492544	0.494459	0.288	0.728	0.24	-0.288	-0.728	0.24	0.340285	0.0831506	0.384389
ENSG00000059378	7.57372	7.54853	7.49062	7.53139	7.53831	6.27084	6.29995	6.26377	6.10745	6.12146	0.49494	0.479482	0.461455	0.462686	0.303	0.4	0.087	-0.303	-0.4	0.087	0.327883	0.256319	0.603635
ENSG00000059573	8.96986	8.94889	8.99177	9.17908	9.30903	7.54896	7.52171	7.46136	7.61274	7.88478	0.495968	0.499465	0.54455	0.598311	0.183	0.447	0.456	0.183	0.447	0.456	0.4452	0.227029	0.221726
ENSG00000059588	10.5721	10.5672	10.5868	10.6344	10.6475	8.63843	8.63957	8.62254	8.60346	8.61634	0.505569	0.502647	0.490044	0.489794	0.177	0.82	0.032	-0.177	-0.82	-0.032	0.452347	0.0475896	0.71954
ENSG00000059691	8.79224	8.77699	8.75084	8.82407	8.92519	8.1771	8.20104	8.24092	8.21317	8.27811	0.512008	0.512446	0.512489	0.513147	0.052	0.031	0.055	0.052	0.031	0.055	0.678876	0.721396	0.672984
ENSG00000059728	7.42187	7.37942	7.32529	7.49313	7.62973	6.16017	6.17117	6.24683	6.2904	6.29665	0.486968	0.531153	0.533155	0.510609	0.859	0.091	0.548	0.859	0.091	-0.548	0.034814	0.595154	0.168698
ENSG00000059758	8.96354	8.95929	9.00024	9.06377	9.06145	7.00433	7.02517	7.06983	6.99338	6.88913	0.525921	0.526425	0.481277	0.442494	0.099	0.633	0.488	0.099	-0.633	-0.488	0.577894	0.12592	0.202638
ENSG00000059769	7.31918	7.32669	7.30719	7.26857	7.30586	4.33564	4.37497	4.45306	4.3831	4.39189	0.50924	0.509238	0.507428	0.507435	0.052	0.093	0.041	-0.052	-0.093	0.041	0.678876	0.590637	0.70189
ENSG00000059804	8.24736	8.24225	8.23377	8.30202	8.44556	6.45849	6.47308	6.43711	6.41115	6.60215	0.499398	0.498065	0.50066	0.542317	0.095	0.128	0.516	-0.095	0.128	0.516	0.586499	0.523993	0.186163
ENSG00000060069	8.93477	8.9257	8.91766	8.94518	8.9431	7.63695	7.65987	7.66115	7.54483	7.48696	0.511148	0.508237	0.453334	0.450754	0.121	0.925	0.106	-0.121	-0.925	-0.106	0.536287	0.0151025	0.564517
ENSG00000060138	11.6914	11.689	11.6528	11.6266	11.64	10.9869	11.0027	10.9721	10.8815	10.9062	0.486541	0.481594	0.48006	0.48147	0.176	0.076	0.066	-0.176	-0.076	0.066	0.453359	0.627553	0.6495
ENSG00000060140	5.59523	5.58633	5.57321	5.60574	5.63277	4.05315	4.05969	4.08933	4.10766	4.13674	0.501383	0.510124	0.512325	0.513159	0.399	0.16	0.067	0.399	0.16	0.067	0.25689	0.475484	0.647099
ENSG00000060237	11.811	11.819	11.8929	11.9016	11.794	10.8073	10.7987	10.7692	10.7162	10.5784	0.498012	0.493529	0.457455	0.41525	0.13	0.529	0.54	-0.13	-0.529	-0.54	0.520669	0.178915	0.173172
ENSG00000060339	9.73926	9.72539	9.75254	9.85313	9.88384	9.75429	9.76423	9.83383	9.85134	9.79823	0.515225	0.517911	0.517728	0.466073	0.109	0.059	0.975	0.109	-0.059	-0.975	0.558436	0.664532	0.00346704
ENSG00000060491	9.52803	9.53568	9.53455	9.4834	9.4375	8.44404	8.41313	8.29567	8.29915	8.32437	0.493657	0.491056	0.493083	0.499004	0.078	0.099	0.178	-0.078	0.099	0.178	0.623314	0.577894	0.451139
ENSG00000060558	0.100483	0.103672	0.0949181	0.0685481	0.0605956	-1.54809	-1.55099	-1.56518	-1.56827	-1.56542	0.498484	0.498422	0.498545	0.504345	0.015	0.028	0.6	-0.015	0.028	0.6	0.746477	0.726536	0.141562
ENSG00000060642	7.88224	7.90001	7.93069	7.89112	7.88825	6.69315	6.70151	6.69708	6.61594	6.51116	0.501637	0.497368	0.451264	0.440753	0.128	0.79	0.219	-0.128	-0.79	-0.219	0.523993	0.058613	0.405997
ENSG00000060656	7.38834	7.39257	7.42577	7.4163	7.34058	5.05332	5.05012	5.0208	4.98993	4.96332	0.50465	0.493552	0.476971	0.476547	0.387	0.649	0.042	-0.387	-0.649	-0.042	0.263729	0.118464	0.699853
ENSG00000060688	11.4318	11.4285	11.4109	11.4263	11.4812	10.6874	10.7012	10.6767	10.6414	10.7675	0.499585	0.498653	0.499109	0.529712	0.064	0.07	0.516	-0.064	0.07	0.516	0.653841	0.640937	0.186163
ENSG00000060718	0.815966	0.826343	0.861221	0.859027	0.861162	-0.716849	-0.719575	-0.734079	-0.738303	-0.735542	0.51285	0.502467	0.499878	0.499878	0.767	0.264	0.008	-0.767	-0.264	-0.008	0.0672834	0.361183	0.756686
ENSG00000060749	10.9577	10.9756	11.0912	11.0905	10.9428	8.41606	8.44279	8.42819	8.28977	8.26175	0.507627	0.505179	0.418967	0.420156	0.089	0.995	0.061	-0.089	-0.995	0.061	0.599557	0.00033244	0.660152
ENSG00000060762	9.14297	9.14822	9.1356	9.09584	9.08675	8.03449	8.03853	7.98005	7.92192	7.98635	0.495625	0.491066	0.490002	0.502573	0.136	0.073	0.312	-0.136	-0.073	0.312	0.510733	0.63458	0.320655
ENSG00000060971	8.74412	8.74939	8.79708	8.7989	8.72075	9.14057	9.13359	9.14668	9.15708	9.07259	0.499161	0.49912	0.496065	0.456137	0.041	0.132	0.839	-0.041	-0.132	-0.839	0.70189	0.516898	0.0417761
ENSG00000060982	13.6133	13.5848	13.5459	13.6644	13.7777	10.6974	10.7125	10.7015	10.65	10.71	0.5013	0.500907	0.500678	0.500572	0.037	0.036	0.043	-0.037	-0.036	-0.043	0.709617	0.711599	0.697775
ENSG00000061273	9.48255	9.4843	9.42342	9.33458	9.30457	7.8238	7.87198	7.94278	7.81067	7.77603	0.506072	0.504976	0.496971	0.497065	0.088	0.222	0.079	-0.088	-0.222	0.079	0.601619	0.402273	0.621408
ENSG00000061455	5.11813	5.11071	5.07627	5.0647	5.05755	2.63949	2.6529	2.65353	2.60388	2.61695	0.492029	0.49183	0.491667	0.491742	0.03	0.023	0.025	-0.03	-0.023	0.025	0.723271	0.734728	0.731294
ENSG00000061656	5.03087	5.03131	5.02042	4.99392	4.96294	3.64165	3.61446	3.5712	3.61793	3.57668	0.491163	0.491481	0.49241	0.492364	0.045	0.071	0.03	0.045	0.071	-0.03	0.693718	0.638856	0.723271
ENSG00000061676	12.1817	12.1701	12.1892	12.2439	12.2057	10.7446	10.7454	10.6853	10.5753	10.4792	0.506303	0.497848	0.439677	0.427463	0.174	0.808	0.218	-0.174	-0.808	-0.218	0.456301	0.052091	0.407101
ENSG00000061794	10.3526	10.3445	10.3186	10.3406	10.3861	9.74936	9.73589	9.64369	9.61613	9.67214	0.492611	0.490601	0.491474	0.494649	0.097	0.06	0.116	-0.097	0.06	0.116	0.582076	0.662218	0.545128
ENSG00000061918	-0.832599	-0.832675	-0.833003	-0.833535	-0.834726	-2.21002	-2.21025	-2.21137	-2.21152	-2.21112	0.499948	0.499944	0.499942	0.499942	0.006	0.006	0.003	-0.006	-0.006	0.003	0.760398	0.760398	0.766169
ENSG00000061936	8.44669	8.44564	8.47041	8.49863	8.48742	7.8187	7.80882	7.82076	7.86632	7.84355	0.508398	0.508643	0.508836	0.507622	0.033	0.031	0.081	0.033	0.031	-0.081	0.717789	0.721396	0.616681
ENSG00000061938	8.1602	8.14412	8.07613	8.06675	8.07149	6.32682	6.3091	6.2794	6.31042	6.28943	0.472792	0.472675	0.50046	0.499716	0.026	0.99	0.068	-0.026	0.99	-0.068	0.729793	0.000891544	0.645074
ENSG00000061987	9.44204	9.41213	9.42983	9.59776	9.658	8.37969	8.39301	8.43974	8.4393	8.44241	0.503929	0.507064	0.50703	0.462644	0.161	0.026	1	0.161	-0.026	-1	0.474234	0.729793	0
ENSG00000062038	2.84458	2.84246	2.84742	2.85352	2.83251	-1.22601	-1.22854	-1.24619	-1.25508	-1.25288	0.498221	0.497257	0.497155	0.497151	0.129	0.022	0.006	-0.129	-0.022	-0.006	0.522281	0.736343	0.760398
ENSG00000062194	11.1338	11.1467	11.1699	11.1474	11.1577	7.84722	7.84516	7.81949	7.82134	7.87872	0.495662	0.495023	0.495163	0.511362	0.049	0.05	0.522	-0.049	0.05	0.522	0.685449	0.683317	0.182874
ENSG00000062282	6.27749	6.28771	6.24872	6.10682	5.96791	4.82908	4.86498	4.94994	4.86123	4.76687	0.505655	0.504866	0.498597	0.495582	0.079	0.181	0.107	-0.079	-0.181	-0.107	0.621408	0.447314	0.562592
ENSG00000062370	6.73673	6.73792	6.79293	6.83169	6.78305	4.39828	4.38245	4.34325	4.3907	4.45845	0.504614	0.504857	0.506422	0.508827	0.037	0.087	0.102	0.037	0.087	0.102	0.709617	0.603635	0.572098
ENSG00000062485	10.7852	10.7963	10.8442	10.8455	10.8267	10.7289	10.7302	10.718	10.6681	10.5911	0.509532	0.507384	0.465381	0.454933	0.078	0.825	0.232	-0.078	-0.825	-0.232	0.623314	0.0460003	0.391828
ENSG00000062524	-1.96645	-1.96615	-1.96586	-1.96661	-1.96621	-1.96938	-1.96981	-1.97139	-1.97109	-1.97027	0.499814	0.499813	0.499812	0.499813	0.005	0.005	0.002	-0.005	-0.005	0.002	0.762471	0.762471	0.767393
ENSG00000062582	7.48789	7.5099	7.48988	7.35768	7.3118	9.76662	9.7874	9.85474	9.82217	9.7625	0.511517	0.511643	0.511014	0.510834	0.044	0.046	0.042	0.044	-0.046	-0.042	0.69568	0.691791	0.699853
ENSG00000062598	8.41914	8.41634	8.44313	8.4767	8.45474	7.96583	7.93855	7.88635	7.93732	7.93176	0.495674	0.495632	0.495989	0.495776	0.031	0.047	0.036	-0.031	0.047	-0.036	0.721396	0.689434	0.711599
ENSG00000062650	11.1709	11.157	11.1703	11.2505	11.2697	9.4167	9.41966	9.46041	9.47978	9.44184	0.507721	0.510569	0.510826	0.474657	0.131	0.039	0.98	0.131	0.039	-0.98	0.518857	0.705738	0.0025571
ENSG00000062716	11.2139	11.2254	11.2532	11.2475	11.2741	10.2863	10.2786	10.3489	10.4319	10.3575	0.510703	0.514045	0.514959	0.511084	0.117	0.064	0.104	0.117	0.064	-0.104	0.543475	0.653841	0.568393
ENSG00000062725	10.5588	10.543	10.5276	10.5877	10.6186	8.86229	8.845	8.80229	8.83417	8.85743	0.496605	0.496835	0.500372	0.500751	0.027	0.198	0.04	0.027	0.198	0.04	0.728175	0.428496	0.703753
ENSG00000062822	10.4577	10.435	10.3961	10.4649	10.5136	9.02488	9.01685	9.01699	9.02776	8.97054	0.505075	0.505963	0.507399	0.483173	0.056	0.074	0.717	0.056	0.074	-0.717	0.670949	0.632271	0.0876938
ENSG00000063046	15.0125	15.0137	15.0115	15.0073	15.0156	12.2003	12.2177	12.31	12.3382	12.3237	0.502832	0.508444	0.508679	0.508176	0.208	0.043	0.047	0.208	0.043	-0.047	0.416943	0.697775	0.689434
ENSG00000063127	1.31813	1.31842	1.3002	1.28296	1.29509	-1.72337	-1.72466	-1.73093	-1.7321	-1.73034	0.495855	0.495829	0.497917	0.504412	0.015	0.289	0.723	-0.015	0.289	0.723	0.746477	0.339501	0.0854594
ENSG00000063169	4.71259	4.71392	4.72934	4.75125	4.77596	5.21206	5.21566	5.21365	5.1719	5.1098	0.502905	0.502173	0.481117	0.459934	0.072	0.573	0.496	-0.072	-0.573	-0.496	0.636806	0.155549	0.197859
ENSG00000063176	7.28666	7.31595	7.31275	7.19453	7.21145	5.03683	5.06506	5.0982	5.02219	5.02956	0.506594	0.505008	0.498531	0.505966	0.079	0.177	0.159	-0.079	-0.177	0.159	0.621408	0.452347	0.477215
ENSG00000063177	13.2198	13.236	13.2095	13.118	13.1328	11.2991	11.3146	11.2762	11.2148	11.3323	0.488294	0.48349	0.481487	0.549897	0.138	0.112	0.853	-0.138	-0.112	0.853	0.507505	0.552677	0.0367894
ENSG00000063180	6.23154	6.23882	6.22055	6.16625	6.15798	4.09138	4.07469	3.99821	3.98525	3.99913	0.496518	0.495009	0.495907	0.500767	0.067	0.067	0.188	-0.067	0.067	0.188	0.647099	0.647099	0.439807
ENSG00000063241	9.10203	9.10951	9.06681	8.98775	8.98971	6.40182	6.41052	6.34254	6.25131	6.30835	0.489664	0.48225	0.480274	0.49826	0.189	0.099	0.374	-0.189	-0.099	0.374	0.438653	0.577894	0.273289
ENSG00000063244	11.3331	11.3189	11.2809	11.2953	11.2935	10.7499	10.757	10.7612	10.7259	10.6985	0.492289	0.492015	0.491021	0.48968	0.039	0.096	0.1	-0.039	-0.096	-0.1	0.705738	0.584335	0.575861
ENSG00000063245	9.70073	9.75085	9.86606	9.73225	9.58526	8.28446	8.27722	8.26552	8.23601	8.11957	0.50403	0.496072	0.450424	0.445079	0.2	0.805	0.154	-0.2	-0.805	-0.154	0.42626	0.0533356	0.48436
ENSG00000063322	8.88378	8.896	8.89767	8.83775	8.80938	7.20526	7.20718	7.21283	7.19929	7.16885	0.496955	0.496708	0.496452	0.496288	0.031	0.04	0.03	-0.031	-0.04	-0.03	0.721396	0.703753	0.723271
ENSG00000063438	10.3152	10.3492	10.4041	10.287	10.188	7.56953	7.57677	7.52806	7.42281	7.37348	0.507545	0.475685	0.445499	0.447283	0.498	0.585	0.095	-0.498	-0.585	0.095	0.196516	0.148855	0.586499
ENSG00000063587	7.49505	7.49338	7.49464	7.47414	7.40133	4.38524	4.36349	4.33763	4.36696	4.28849	0.491185	0.491008	0.490885	0.487616	0.041	0.038	0.133	-0.041	-0.038	-0.133	0.70189	0.707743	0.515481
ENSG00000063601	9.4953	9.4946	9.50917	9.52619	9.51973	8.50731	8.5214	8.5253	8.46419	8.4459	0.50861	0.508026	0.476642	0.476272	0.038	0.971	0.054	-0.038	-0.971	-0.054	0.707743	0.00437359	0.67489
ENSG00000063660	10.669	10.6779	10.7231	10.7067	10.6279	10.3736	10.3523	10.2867	10.2811	10.2341	0.498649	0.486937	0.483726	0.481187	0.367	0.163	0.109	-0.367	-0.163	-0.109	0.27837	0.471131	0.558436
ENSG00000063761	6.20128	6.20101	6.23393	6.24461	6.17351	6.17084	6.16828	6.22634	6.3241	6.3765	0.493444	0.516959	0.535178	0.537347	0.453	0.423	0.096	0.453	0.423	0.096	0.223194	0.241867	0.584335
ENSG00000063854	8.88358	8.89043	8.91132	8.8846	8.82826	8.15909	8.19046	8.25841	8.22832	8.28386	0.506929	0.507292	0.50723	0.508665	0.048	0.044	0.077	0.048	-0.044	0.077	0.687432	0.69568	0.625329
ENSG00000063978	10.2158	10.2351	10.269	10.2185	10.1944	8.83371	8.81301	8.78976	8.8349	8.79968	0.493085	0.492979	0.493207	0.493066	0.02	0.022	0.024	-0.02	0.022	-0.024	0.739503	0.736343	0.733042
ENSG00000064012	10.0261	10.0252	10.0385	10.0823	10.1461	8.8666	8.86887	8.82671	8.80147	8.88324	0.49084	0.490277	0.490249	0.492548	0.045	0.036	0.088	-0.045	-0.036	0.088	0.693718	0.711599	0.601619
ENSG00000064042	12.4734	12.4654	12.5	12.5912	12.6386	9.49255	9.49371	9.60115	9.7359	9.77793	0.491749	0.539252	0.54919	0.547744	0.666	0.221	0.114	0.666	0.221	-0.114	0.110419	0.403668	0.549184
ENSG00000064102	11.0133	11.0092	11.0045	11.0401	11.1005	9.88933	9.89259	9.89718	9.88342	9.86948	0.501852	0.501842	0.500237	0.484951	0.016	0.152	0.879	-0.016	-0.152	-0.879	0.744939	0.487234	0.0284742
ENSG00000064115	11.1874	11.2087	11.2485	11.1846	11.1308	9.22108	9.21203	9.16978	9.15313	9.1386	0.505331	0.483909	0.483345	0.483567	0.82	0.059	0.028	-0.82	-0.059	0.028	0.0475896	0.664532	0.726536
ENSG00000064195	1.26182	1.2598	1.2483	1.24317	1.24229	0.0942104	0.0973864	0.113637	0.117712	0.114233	0.498892	0.499859	0.499951	0.499993	0.13	0.027	0.011	0.13	0.027	0.011	0.520669	0.728175	0.751876
ENSG00000064199	5.83147	5.81677	5.74763	5.72644	5.71917	5.72914	5.7471	5.74028	5.64538	5.61311	0.477853	0.475003	0.471693	0.471035	0.129	0.141	0.055	-0.129	-0.141	-0.055	0.522281	0.502889	0.672984
ENSG00000064201	-1.72748	-1.72805	-1.72583	-1.72255	-1.72656	-1.96872	-1.9694	-1.9729	-1.97241	-1.96812	0.499554	0.499554	0.499552	0.499564	0.002	0.001	0.006	-0.002	-0.001	0.006	0.767393	0.76831	0.760398
ENSG00000064205	9.4517	9.45382	9.38582	9.32405	9.38677	8.35382	8.35101	8.31078	8.31144	8.40006	0.477563	0.477491	0.480057	0.556269	0.038	0.094	0.961	-0.038	0.094	0.961	0.707743	0.588362	0.00652864
ENSG00000064225	4.96254	4.94842	4.91829	4.95999	5.00474	3.61583	3.6162	3.6007	3.59251	3.62059	0.500503	0.500624	0.50105	0.501693	0.019	0.049	0.061	0.019	0.049	0.061	0.740809	0.685449	0.660152
ENSG00000064270	1.77505	1.77995	1.78734	1.7742	1.77089	-0.460028	-0.454555	-0.451957	-0.473986	-0.479925	0.500555	0.499596	0.49218	0.492203	0.106	0.73	0.022	-0.106	-0.73	0.022	0.564517	0.0822373	0.736343
ENSG00000064300	-1.72876	-1.7284	-1.72537	-1.72397	-1.72544	-2.21088	-2.211	-2.21145	-2.21123	-2.21071	0.500275	0.50027	0.50027	0.500275	0.004	0	0.006	-0.004	0	0.006	0.764384	0.768714	0.760398
ENSG00000064309	9.04119	9.05412	9.10784	9.09308	9.03565	6.82294	6.83027	6.70611	6.53915	6.55292	0.534035	0.455706	0.436732	0.440238	0.778	0.297	0.105	-0.778	-0.297	0.105	0.0636771	0.332819	0.566487
ENSG00000064313	10.2949	10.2834	10.2983	10.3724	10.3963	8.36235	8.35996	8.33098	8.33901	8.41805	0.498332	0.498391	0.498786	0.500625	0.043	0.041	0.092	0.043	0.041	0.092	0.697775	0.70189	0.592697
ENSG00000064393	9.81208	9.83827	9.94818	9.89237	9.70749	6.4254	6.42659	6.44818	6.43867	6.36474	0.509236	0.509191	0.468262	0.461528	0.049	0.886	0.175	-0.049	-0.886	-0.175	0.685449	0.0257702	0.454774
ENSG00000064419	11.5316	11.5171	11.5092	11.5749	11.6126	10.0981	10.0929	10.111	10.1594	10.1748	0.498657	0.512466	0.517603	0.516547	0.543	0.28	0.056	0.543	0.28	-0.056	0.171475	0.346672	0.670949
ENSG00000064490	9.22043	9.22808	9.18592	9.09959	9.08339	8.28493	8.2936	8.26365	8.20631	8.23873	0.489475	0.486109	0.483865	0.514225	0.147	0.107	0.78	-0.147	-0.107	0.78	0.494436	0.562592	0.0627844
ENSG00000064545	8.62297	8.61004	8.55343	8.58941	8.70874	8.53481	8.54442	8.59534	8.60133	8.56976	0.508089	0.511305	0.511468	0.51056	0.158	0.04	0.067	0.158	0.04	-0.067	0.478451	0.703753	0.647099
ENSG00000064547	4.68203	4.67374	4.62464	4.5912	4.56191	3.84143	3.84421	3.81678	3.8075	3.89235	0.482945	0.48294	0.484783	0.543244	0.054	0.088	0.946	-0.054	0.088	0.946	0.67489	0.601619	0.0100587
ENSG00000064601	9.47719	9.50578	9.58637	9.53405	9.46788	10.9756	10.9782	10.9275	10.8633	10.8745	0.520819	0.47687	0.468514	0.470538	0.837	0.231	0.077	-0.837	-0.231	0.077	0.042532	0.392891	0.625329
ENSG00000064607	9.24304	9.24774	9.29507	9.31599	9.28119	8.14729	8.14318	8.15285	8.17483	8.15942	0.508253	0.508306	0.508162	0.489491	0.013	0.029	0.954	0.013	-0.029	-0.954	0.749222	0.72496	0.00817418
ENSG00000064651	10.2355	10.2091	10.2188	10.3695	10.4465	8.80947	8.81307	8.85208	8.8868	8.89934	0.493863	0.516539	0.518248	0.483654	0.766	0.097	0.946	0.766	0.097	-0.946	0.0677408	0.582076	0.0100587
ENSG00000064652	8.06248	8.05331	8.02383	8.04709	8.09522	6.01	6.0293	6.05312	6.01946	6.06732	0.507648	0.507815	0.507861	0.509298	0.04	0.028	0.077	0.04	0.028	0.077	0.703753	0.726536	0.625329
ENSG00000064655	-1.48595	-1.48534	-1.48471	-1.48612	-1.48512	-0.392043	-0.391387	-0.388191	-0.38491	-0.378995	0.501249	0.501303	0.501353	0.501477	0.016	0.027	0.036	0.016	0.027	0.036	0.744939	0.728175	0.711599
ENSG00000064666	11.5185	11.5259	11.507	11.442	11.4088	10.7016	10.6911	10.6643	10.6562	10.6025	0.493612	0.493244	0.493188	0.492909	0.034	0.02	0.038	-0.034	-0.02	-0.038	0.715635	0.739503	0.707743
ENSG00000064687	8.85047	8.8396	8.82049	8.85003	8.8662	7.4443	7.46932	7.52231	7.48706	7.50648	0.509001	0.509224	0.508993	0.508982	0.032	0.027	0.021	0.032	-0.027	-0.021	0.71954	0.728175	0.738077
ENSG00000064692	4.0709	4.05509	4.03745	4.08098	4.07657	2.60332	2.6161	2.6477	2.62839	2.6219	0.507441	0.507661	0.507074	0.50495	0.028	0.057	0.16	0.028	-0.057	-0.16	0.726536	0.668909	0.475484
ENSG00000064703	9.15038	9.14317	9.20357	9.2826	9.23228	8.98342	9.00597	9.08298	9.0681	9.04378	0.521971	0.52722	0.510524	0.47633	0.146	0.385	0.679	0.146	-0.385	-0.679	0.495721	0.264979	0.10449
ENSG00000064726	12.177	12.1924	12.2318	12.2019	12.1736	9.61105	9.62254	9.5946	9.48695	9.41586	0.504868	0.498836	0.440353	0.438956	0.151	0.914	0.084	-0.151	-0.914	-0.084	0.488723	0.0181828	0.610153
ENSG00000064763	8.03059	8.03541	8.07039	8.07386	8.03182	7.11449	7.11085	7.09431	7.0327	6.88677	0.496293	0.493361	0.464186	0.418509	0.126	0.448	0.592	-0.126	-0.448	-0.592	0.527528	0.226437	0.145329
ENSG00000064932	10.1511	10.1726	10.2099	10.1431	10.0921	7.83138	7.81093	7.73024	7.71872	7.70912	0.494238	0.486322	0.486327	0.486992	0.261	0.031	0.049	-0.261	0.031	0.049	0.364035	0.721396	0.685449
ENSG00000064933	9.05732	9.01834	8.89407	8.96026	9.0791	7.61603	7.61297	7.58245	7.60629	7.72285	0.488835	0.488851	0.540623	0.566707	0.087	0.739	0.368	0.087	0.739	0.368	0.603635	0.0784756	0.27752
ENSG00000064961	10.7109	10.7246	10.6985	10.6107	10.6075	8.99581	9.00569	9.04408	9.07324	9.13916	0.499613	0.50124	0.507267	0.567413	0.073	0.175	0.896	0.073	0.175	0.896	0.63458	0.454774	0.0229596
ENSG00000064989	4.70288	4.72727	4.75064	4.6937	4.73741	2.05124	2.04862	2.04294	2.04427	2.03669	0.503039	0.499328	0.499313	0.49996	0.448	0.014	0.105	-0.448	-0.014	0.105	0.226437	0.747887	0.566487
ENSG00000064995	9.76673	9.77353	9.74299	9.68112	9.68425	7.3871	7.36817	7.46023	7.60409	7.50338	0.491173	0.521226	0.534571	0.525734	0.441	0.236	0.164	0.441	0.236	-0.164	0.230849	0.387778	0.469383
ENSG00000064999	8.36845	8.3633	8.37641	8.38973	8.3316	7.58523	7.59622	7.56106	7.50351	7.5747	0.493968	0.491542	0.490969	0.492717	0.094	0.054	0.077	-0.094	-0.054	0.077	0.588362	0.67489	0.625329
ENSG00000065000	11.0496	11.0299	11.0056	11.0769	11.1209	10.2671	10.2613	10.2774	10.314	10.2993	0.50079	0.507071	0.524003	0.499129	0.299	0.543	0.699	0.299	0.543	-0.699	0.330924	0.171475	0.09577
ENSG00000065029	8.56898	8.588	8.64896	8.63876	8.63568	5.84038	5.82453	5.77814	5.78993	5.78809	0.511529	0.500797	0.500362	0.500186	0.497	0.052	0.041	-0.497	-0.052	-0.041	0.197127	0.678876	0.70189
ENSG00000065054	9.3258	9.33577	9.30943	9.21571	9.15931	7.9875	7.99254	7.96668	7.90522	7.87734	0.489502	0.486401	0.485309	0.485605	0.136	0.079	0.037	-0.136	-0.079	0.037	0.510733	0.621408	0.709617
ENSG00000065057	9.79132	9.78199	9.69651	9.65533	9.70088	9.42073	9.41793	9.3476	9.3006	9.35592	0.477932	0.47615	0.476921	0.518589	0.092	0.078	0.831	-0.092	0.078	0.831	0.592697	0.623314	0.0440672
ENSG00000065060	9.68999	9.65766	9.6402	9.82304	9.99741	6.98185	6.97729	6.98763	7.09733	7.29683	0.509651	0.519459	0.56494	0.589674	0.197	0.547	0.327	0.197	0.547	0.327	0.429583	0.169403	0.309243
ENSG00000065135	12.2298	12.222	12.2305	12.2932	12.3457	10.8025	10.8176	10.8874	10.909	10.9198	0.501668	0.50524	0.505106	0.504312	0.152	0.019	0.059	0.152	-0.019	-0.059	0.487234	0.740809	0.664532
ENSG00000065150	13.6609	13.6542	13.6654	13.7141	13.7351	12.4584	12.4595	12.4807	12.504	12.5136	0.504265	0.504843	0.504883	0.504743	0.062	0.013	0.021	0.062	0.013	-0.021	0.657829	0.749222	0.738077
ENSG00000065154	10.1171	10.1097	10.1223	10.1545	10.1214	9.85932	9.85965	9.83191	9.78297	9.74307	0.503263	0.500889	0.470512	0.466471	0.102	0.873	0.144	-0.102	-0.873	-0.144	0.572098	0.0302808	0.498787
ENSG00000065183	11.0198	10.9951	11.0331	11.1999	11.2526	10.3434	10.3277	10.3281	10.4031	10.4275	0.506994	0.508047	0.510591	0.505028	0.071	0.1	0.175	0.071	0.1	-0.175	0.638856	0.575861	0.454774
ENSG00000065243	10.273	10.2639	10.3411	10.4881	10.5402	8.90638	8.90342	8.88163	8.91463	9.0301	0.513594	0.513416	0.513381	0.514089	0.048	0.042	0.067	-0.048	-0.042	0.067	0.687432	0.699853	0.647099
ENSG00000065268	8.75931	8.73031	8.60765	8.60815	8.66073	9.15165	9.14189	9.12393	9.09686	8.97828	0.479412	0.479122	0.479191	0.474599	0.049	0.044	0.131	-0.049	0.044	-0.131	0.685449	0.69568	0.518857
ENSG00000065308	9.56693	9.57196	9.59072	9.57422	9.53089	7.45891	7.45127	7.4181	7.44449	7.52718	0.496046	0.495583	0.498309	0.534878	0.049	0.106	0.747	-0.049	0.106	0.747	0.685449	0.564517	0.0747821
ENSG00000065325	10.1883	10.2131	10.2389	10.1406	10.0765	7.19075	7.19228	7.31603	7.42493	7.35826	0.498226	0.516725	0.519643	0.518095	0.35	0.112	0.09	0.35	0.112	-0.09	0.290826	0.552677	0.597394
ENSG00000065328	10.0297	9.99316	9.96697	10.1032	10.141	8.7558	8.76781	8.82868	8.82948	8.78102	0.515995	0.526533	0.526488	0.471559	0.316	0.053	0.997	0.316	-0.053	-0.997	0.317586	0.677082	0.000122318
ENSG00000065357	7.93936	7.91852	7.95285	8.06281	8.02338	8.69014	8.66575	8.60815	8.66762	8.72929	0.496508	0.497218	0.499012	0.499405	0.06	0.093	0.048	0.06	0.093	0.048	0.662218	0.590637	0.687432
ENSG00000065361	4.71192	4.6921	4.59607	4.58605	4.63113	2.07083	2.06011	2.03937	2.06499	2.07753	0.474522	0.4745	0.516202	0.516246	0.024	1	0.024	-0.024	1	0.024	0.733042	0	0.733042
ENSG00000065413	8.20093	8.17908	8.17771	8.27463	8.29499	7.1296	7.14263	7.12581	7.10041	7.22104	0.504954	0.5051	0.505683	0.509995	0.049	0.053	0.133	0.049	0.053	0.133	0.685449	0.677082	0.515481
ENSG00000065427	12.2257	12.2207	12.1974	12.2145	12.2725	11.2717	11.2653	11.2438	11.2515	11.2662	0.494821	0.494897	0.501417	0.502503	0.03	0.567	0.11	0.03	0.567	0.11	0.723271	0.158551	0.5567
ENSG00000065457	9.17881	9.19396	9.268	9.24361	9.12635	7.15598	7.123	7.10832	7.23906	7.26694	0.493223	0.497239	0.518933	0.520825	0.15	0.499	0.106	0.15	0.499	0.106	0.490036	0.195783	0.564517
ENSG00000065485	7.78079	7.77942	7.80823	7.87024	7.9294	7.65624	7.65676	7.73537	7.82332	7.82368	0.508628	0.522036	0.523759	0.521907	0.353	0.078	0.079	0.353	0.078	-0.079	0.288328	0.623314	0.621408
ENSG00000065491	7.88947	7.89317	7.83869	7.76211	7.7649	5.167	5.21539	5.34748	5.27794	5.22637	0.512663	0.514243	0.512132	0.510401	0.069	0.088	0.091	0.069	-0.088	-0.091	0.64289	0.601619	0.595154
ENSG00000065518	10.1041	10.1176	10.0518	9.91688	9.90733	10.3924	10.4144	10.4073	10.3206	10.3529	0.486855	0.483891	0.47919	0.5194	0.121	0.164	0.806	-0.121	-0.164	0.806	0.536287	0.469383	0.0530149
ENSG00000065526	9.72522	9.72819	9.82562	9.88905	9.79869	8.40367	8.41929	8.47894	8.48825	8.50265	0.517369	0.521096	0.500251	0.491274	0.138	0.693	0.297	0.138	-0.693	-0.297	0.507505	0.0982855	0.332819
ENSG00000065534	8.38949	8.38837	8.36581	8.35101	8.3671	6.87101	6.91261	7.00634	6.93419	6.91593	0.510325	0.510956	0.506163	0.504799	0.07	0.162	0.086	0.07	-0.162	-0.086	0.640937	0.472574	0.605669
ENSG00000065548	11.5063	11.4936	11.4872	11.5627	11.6382	10.7291	10.7655	10.8442	10.7928	10.8167	0.509323	0.510015	0.506473	0.504765	0.053	0.139	0.093	0.053	-0.139	-0.093	0.677082	0.505976	0.590637
ENSG00000065559	10.2126	10.2244	10.2344	10.1694	10.1	7.7747	7.76223	7.74528	7.74593	7.66612	0.492764	0.49151	0.490502	0.487035	0.077	0.065	0.141	-0.077	-0.065	-0.141	0.625329	0.651779	0.502889
ENSG00000065600	8.41632	8.3914	8.34733	8.43862	8.53602	7.25556	7.22226	7.11962	7.14932	7.17286	0.49553	0.495259	0.497468	0.498281	0.051	0.095	0.06	-0.051	0.095	0.06	0.681132	0.586499	0.662218
ENSG00000065609	2.36196	2.35276	2.30948	2.30349	2.31732	0.650945	0.647658	0.623104	0.610998	0.617039	0.49205	0.491904	0.49363	0.499235	0.024	0.191	0.418	-0.024	0.191	0.418	0.733042	0.436382	0.245384
ENSG00000065613	10.9841	10.9534	10.9614	11.1177	11.1686	9.64297	9.63973	9.61562	9.62503	9.68467	0.49815	0.498049	0.49803	0.497918	0.024	0.021	0.036	-0.024	-0.021	-0.036	0.733042	0.738077	0.711599
ENSG00000065615	9.32901	9.3318	9.3337	9.30286	9.24867	6.91132	6.96355	6.98391	6.82978	6.92777	0.505436	0.499993	0.488341	0.500932	0.148	0.208	0.184	-0.148	-0.208	0.184	0.493019	0.416943	0.444163
ENSG00000065618	-0.640201	-0.64	-0.646686	-0.650033	-0.637063	-1.97228	-1.97204	-1.97089	-1.97027	-1.96956	0.501149	0.501184	0.501227	0.501286	0.015	0.012	0.023	0.015	0.012	0.023	0.746477	0.750519	0.734728
ENSG00000065621	8.56216	8.56712	8.53629	8.47661	8.4668	7.15087	7.16928	7.17	7.1008	7.11637	0.494175	0.493325	0.492259	0.493982	0.061	0.046	0.078	-0.061	-0.046	0.078	0.660152	0.691791	0.623314
ENSG00000065665	6.09954	6.09839	6.19456	6.298	6.26923	5.97693	5.9789	6.03251	6.05534	5.97863	0.535828	0.536338	0.535373	0.455693	0.052	0.063	0.992	0.052	-0.063	-0.992	0.678876	0.655939	0.00064981
ENSG00000065675	0.225107	0.22349	0.220075	0.227381	0.238806	-2.21183	-2.21134	-2.21031	-2.21122	-2.21143	0.500497	0.500493	0.500496	0.500485	0.005	0.007	0.008	-0.005	0.007	-0.008	0.762471	0.758446	0.756686
ENSG00000065717	4.29636	4.29297	4.25572	4.22125	4.2064	2.89068	2.89515	2.90711	2.92033	2.96588	0.493679	0.49434	0.501873	0.536179	0.053	0.269	0.82	0.053	0.269	0.82	0.677082	0.356675	0.0475896
ENSG00000065802	9.75952	9.76259	9.77094	9.75397	9.7191	6.74492	6.71482	6.72269	6.84355	6.81134	0.49602	0.506832	0.527656	0.52268	0.267	0.458	0.146	0.267	0.458	-0.146	0.358121	0.220097	0.495721
ENSG00000065809	11.1733	11.1627	11.1517	11.1835	11.1843	8.30991	8.35691	8.45221	8.40413	8.49858	0.517882	0.519431	0.519128	0.52273	0.087	0.038	0.12	0.087	-0.038	0.12	0.603635	0.707743	0.537886
ENSG00000065833	10.5684	10.5618	10.5918	10.6371	10.596	10.5529	10.5539	10.5079	10.4658	10.5037	0.507833	0.493693	0.491562	0.491758	0.464	0.118	0.042	-0.464	-0.118	0.042	0.215902	0.541828	0.699853
ENSG00000065882	9.98013	9.99747	10.0146	9.92874	9.84356	6.39388	6.37707	6.38606	6.43495	6.35663	0.499448	0.499536	0.499775	0.499085	0.028	0.031	0.048	0.028	0.031	-0.048	0.726536	0.721396	0.687432
ENSG00000065883	10.3828	10.3814	10.4083	10.4614	10.5026	8.43707	8.44164	8.42178	8.383	8.39014	0.508267	0.505923	0.480093	0.480115	0.089	0.941	0.026	-0.089	-0.941	0.026	0.599557	0.0114916	0.729793
ENSG00000065911	11.2858	11.2491	11.196	11.404	11.6996	9.72569	9.71236	9.71492	9.87871	10.1457	0.504832	0.516015	0.608748	0.651491	0.23	0.701	0.375	0.23	0.701	0.375	0.393637	0.0945549	0.272655
ENSG00000065923	8.1791	8.16827	8.14577	8.14804	8.10557	5.43848	5.43719	5.40231	5.36156	5.3459	0.490832	0.48657	0.48551	0.485213	0.224	0.083	0.038	-0.224	-0.083	-0.038	0.399832	0.612208	0.707743
ENSG00000065970	7.39343	7.39821	7.42349	7.43241	7.43187	6.55672	6.55439	6.56193	6.54849	6.46842	0.505944	0.505544	0.499114	0.460693	0.05	0.211	0.797	-0.05	-0.211	-0.797	0.683317	0.413871	0.0563519
ENSG00000065978	14.5147	14.5186	14.4837	14.43	14.4367	12.6426	12.6546	12.7101	12.67	12.5335	0.500394	0.499781	0.494074	0.472446	0.08	0.185	0.389	-0.08	-0.185	-0.389	0.619006	0.442998	0.26263
ENSG00000065989	7.20923	7.22579	7.27255	7.21012	7.09038	5.80716	5.77495	5.71399	5.7769	5.77528	0.486922	0.486878	0.48918	0.491294	0.046	0.113	0.089	-0.046	0.113	0.089	0.691791	0.550796	0.599557
ENSG00000066027	9.76804	9.75638	9.72589	9.73442	9.72226	7.52686	7.55555	7.6105	7.49019	7.32737	0.512228	0.511733	0.468966	0.429545	0.132	0.556	0.475	-0.132	-0.556	-0.475	0.516898	0.164387	0.210124
ENSG00000066032	0.855774	0.862224	0.861517	0.832151	0.827456	-1.9732	-1.97135	-1.96741	-1.97112	-1.97251	0.500432	0.500431	0.500414	0.501201	0.006	0.005	0.15	-0.006	-0.005	0.15	0.760398	0.762471	0.490036
ENSG00000066044	10.3366	10.3436	10.3749	10.3668	10.3289	10.2832	10.2863	10.2756	10.239	10.2096	0.501205	0.500468	0.472548	0.472142	0.041	0.979	0.053	-0.041	-0.979	-0.053	0.70189	0.00271467	0.677082
ENSG00000066084	10.6009	10.5968	10.6458	10.708	10.6811	9.03031	9.02152	8.97908	8.94866	8.90258	0.510608	0.506664	0.48153	0.461132	0.143	0.635	0.467	-0.143	-0.635	-0.467	0.49993	0.125131	0.214459
ENSG00000066117	9.58246	9.59577	9.6096	9.53015	9.42857	8.90633	8.92234	8.9886	8.94457	8.80923	0.508471	0.508483	0.493138	0.468958	0.098	0.329	0.423	0.098	-0.329	-0.423	0.579922	0.307222	0.241867
ENSG00000066135	10.164	10.137	10.1534	10.3429	10.4928	9.06339	9.05562	8.97095	8.98735	9.19224	0.490713	0.489782	0.494806	0.506086	0.116	0.131	0.207	-0.116	0.131	0.207	0.545128	0.518857	0.417988
ENSG00000066136	8.69935	8.70653	8.6618	8.5977	8.64018	8.43675	8.42114	8.35633	8.32919	8.28473	0.487258	0.485868	0.485964	0.485935	0.08	0.027	0.031	-0.08	0.027	-0.031	0.619006	0.728175	0.721396
ENSG00000066185	1.62962	1.62807	1.62627	1.63035	1.62958	-1.45743	-1.46049	-1.45368	-1.43895	-1.45352	0.501731	0.501863	0.501879	0.501798	0.027	0.011	0.021	0.027	0.011	-0.021	0.728175	0.751876	0.738077
ENSG00000066230	-0.218316	-0.219045	-0.222317	-0.223168	-0.223474	-1.97168	-1.97157	-1.97098	-1.97046	-1.96971	0.499673	0.49969	0.499691	0.4997	0.007	0.006	0.006	0.007	0.006	0.006	0.758446	0.760398	0.760398
ENSG00000066248	7.23169	7.24363	7.21928	7.15608	7.19168	6.02721	6.02588	5.96828	5.88519	5.82793	0.498016	0.477095	0.46978	0.469355	0.465	0.236	0.056	-0.465	-0.236	-0.056	0.215501	0.387778	0.670949
ENSG00000066279	11.1913	11.168	11.2055	11.3338	11.3056	8.95078	8.94803	8.92826	8.91756	8.91901	0.504448	0.503585	0.499207	0.464654	0.091	0.371	1	-0.091	-0.371	-1	0.595154	0.275556	0
ENSG00000066322	9.83512	9.85488	9.85376	9.75998	9.73294	9.99299	9.98603	9.94195	9.92922	9.95179	0.495275	0.488929	0.488672	0.522892	0.317	0.041	0.992	-0.317	-0.041	0.992	0.316695	0.70189	0.00064981
ENSG00000066379	8.66504	8.66241	8.63108	8.63201	8.69737	7.69905	7.70421	7.77303	7.86934	7.96766	0.495972	0.510731	0.56567	0.576822	0.246	0.757	0.199	0.246	0.757	0.199	0.378239	0.0710038	0.427328
ENSG00000066382	6.27925	6.2841	6.28277	6.25532	6.24047	4.37211	4.36889	4.41831	4.46034	4.38993	0.509193	0.510082	0.51031	0.508255	0.061	0.044	0.092	0.061	0.044	-0.092	0.660152	0.69568	0.592697
ENSG00000066422	9.3719	9.3643	9.44266	9.54453	9.49585	8.35848	8.3423	8.29894	8.33104	8.36831	0.502754	0.501659	0.50133	0.500068	0.073	0.039	0.081	-0.073	-0.039	-0.081	0.63458	0.705738	0.616681
ENSG00000066427	9.20202	9.19114	9.15044	9.17051	9.22503	7.03814	7.03358	7.05281	7.08252	7.05428	0.498674	0.507729	0.510218	0.50807	0.445	0.126	0.096	0.445	0.126	-0.096	0.228133	0.527528	0.584335
ENSG00000066455	9.55663	9.53842	9.4916	9.54372	9.62037	8.31296	8.32708	8.35075	8.35168	8.4333	0.503197	0.507218	0.514092	0.532138	0.164	0.238	0.434	0.164	0.238	0.434	0.469383	0.385823	0.234614
ENSG00000066557	9.66725	9.6512	9.63805	9.6952	9.70973	9.12144	9.14319	9.18203	9.16555	9.23907	0.511218	0.511985	0.512243	0.514322	0.058	0.036	0.098	0.058	0.036	0.098	0.666586	0.711599	0.579922
ENSG00000066583	9.70833	9.70864	9.69724	9.67135	9.6421	8.42589	8.44743	8.4715	8.37484	8.28634	0.510238	0.508128	0.464914	0.458129	0.122	0.791	0.17	-0.122	-0.791	-0.17	0.534535	0.0583192	0.461748
ENSG00000066629	8.06288	8.05267	7.9985	7.97494	7.96518	6.01105	5.98164	5.9909	6.07188	5.94215	0.492561	0.495631	0.498965	0.494073	0.112	0.109	0.131	0.112	0.109	-0.131	0.552677	0.558436	0.518857
ENSG00000066651	8.86628	8.85043	8.8482	8.9486	9.04293	8.45614	8.45365	8.43596	8.45825	8.53965	0.504274	0.504937	0.506779	0.509021	0.057	0.093	0.102	0.057	0.093	0.102	0.668909	0.590637	0.572098
ENSG00000066654	10.2761	10.2663	10.2808	10.3485	10.3755	8.13919	8.14461	8.13973	8.10771	8.09763	0.50327	0.503163	0.479614	0.476142	0.034	0.937	0.165	-0.034	-0.937	-0.165	0.715635	0.01247	0.468196
ENSG00000066697	9.35445	9.37982	9.43295	9.36236	9.29573	7.2672	7.29599	7.40096	7.43201	7.50793	0.501933	0.508984	0.510709	0.524625	0.198	0.091	0.296	0.198	0.091	0.296	0.428496	0.595154	0.333747
ENSG00000066735	11.6728	11.6656	11.6146	11.58	11.5646	7.95203	7.96996	7.89916	7.74835	7.75953	0.492416	0.465689	0.458093	0.461509	0.47	0.194	0.106	-0.47	-0.194	0.106	0.212775	0.432974	0.564517
ENSG00000066739	9.54873	9.53845	9.56993	9.63337	9.59509	7.94165	7.9466	7.9712	7.98945	8.01622	0.506834	0.507107	0.507052	0.506846	0.026	0.022	0.026	0.026	-0.022	-0.026	0.729793	0.736343	0.729793
ENSG00000066777	10.0045	9.98942	10.0235	10.1177	10.0993	8.45791	8.46624	8.4795	8.46333	8.4712	0.51047	0.511011	0.495207	0.48193	0.064	0.803	0.631	0.064	-0.803	-0.631	0.653841	0.0542989	0.126917
ENSG00000066827	8.51773	8.50182	8.49071	8.56353	8.61319	6.77229	6.81523	6.85227	6.72299	6.73829	0.524463	0.521051	0.477679	0.478119	0.121	0.794	0.093	-0.121	-0.794	0.093	0.536287	0.0571865	0.590637
ENSG00000066855	10.0689	10.076	10.1152	10.148	10.192	7.42611	7.41749	7.24826	7.21225	7.52032	0.474836	0.460437	0.463639	0.564665	0.213	0.178	0.671	-0.213	0.178	0.671	0.411863	0.451139	0.107987
ENSG00000066923	6.82771	6.82778	6.83308	6.84332	6.85458	4.95246	4.95555	5.03266	5.10475	5.09621	0.497703	0.518466	0.521223	0.520458	0.509	0.127	0.073	0.509	0.127	-0.073	0.190306	0.526043	0.63458
ENSG00000066926	10.5603	10.5568	10.547	10.5441	10.5292	8.95854	8.98417	8.95102	8.82604	8.87414	0.494692	0.480831	0.472675	0.475977	0.303	0.21	0.098	-0.303	-0.21	0.098	0.327883	0.414952	0.579922
ENSG00000066933	10.3171	10.2955	10.2922	10.3862	10.4078	7.23677	7.24121	7.23662	7.1997	7.16622	0.499654	0.499442	0.496232	0.456313	0.036	0.14	0.942	-0.036	-0.14	-0.942	0.711599	0.504377	0.0112669
ENSG00000067048	-0.277769	-0.277923	-0.272692	-0.26551	-0.264093	-1.49602	-1.49248	-1.48585	-1.49188	-1.48931	0.50123	0.501222	0.500996	0.500906	0.009	0.062	0.028	-0.009	-0.062	-0.028	0.754913	0.657829	0.726536
ENSG00000067057	12.3023	12.2879	12.2888	12.3572	12.3768	11.7919	11.8063	11.8566	11.8267	11.7564	0.512433	0.513809	0.508676	0.460037	0.073	0.148	0.877	0.073	-0.148	-0.877	0.63458	0.493019	0.0291393
ENSG00000067064	11.1427	11.1401	11.1833	11.2422	11.2388	9.98356	10.0112	10.1466	10.1534	10.0688	0.526086	0.534388	0.525538	0.483002	0.169	0.198	0.623	0.169	-0.198	-0.623	0.462681	0.428496	0.13037
ENSG00000067066	9.63553	9.61932	9.59194	9.6604	9.74294	9.15961	9.18104	9.21223	9.17787	9.225	0.510733	0.510792	0.510679	0.510939	0.031	0.027	0.028	0.031	-0.027	0.028	0.721396	0.728175	0.726536
ENSG00000067082	9.4005	9.3694	9.31472	9.3488	9.2677	8.36447	8.3658	8.43468	8.48528	8.42793	0.485827	0.510991	0.513833	0.506162	0.542	0.106	0.195	0.542	0.106	-0.195	0.172096	0.564517	0.432001
ENSG00000067113	8.16656	8.15664	8.11293	8.10557	8.10959	7.75608	7.76515	7.77214	7.75056	7.77074	0.491385	0.491653	0.492073	0.505584	0.031	0.051	0.729	0.031	0.051	0.729	0.721396	0.681132	0.082674
ENSG00000067141	4.07233	4.07379	4.08618	4.10786	4.1421	3.92487	3.94864	4.0231	3.98652	3.92749	0.519239	0.521245	0.507039	0.48257	0.089	0.363	0.531	0.089	-0.363	-0.531	0.599557	0.281315	0.177883
ENSG00000067167	11.79	11.7919	11.8177	11.8472	11.8678	9.95837	9.96147	10.0111	10.079	10.1398	0.50779	0.521474	0.530625	0.534415	0.35	0.278	0.138	0.35	0.278	0.138	0.290826	0.34828	0.507505
ENSG00000067177	8.856	8.83262	8.80622	8.8845	8.91412	7.89937	7.90694	7.87128	7.79349	7.7793	0.505601	0.498778	0.473054	0.470341	0.207	0.73	0.109	-0.207	-0.73	-0.109	0.417988	0.0822373	0.558436
ENSG00000067182	11.1652	11.1696	11.1346	11.054	10.9973	9.99588	9.97648	9.99638	10.0321	9.86205	0.491572	0.491941	0.491736	0.482076	0.086	0.072	0.206	0.086	-0.072	-0.206	0.605669	0.636806	0.41935
ENSG00000067191	6.23744	6.24485	6.29167	6.32952	6.36727	3.48202	3.47223	3.48703	3.5448	3.54564	0.515174	0.515761	0.51591	0.515572	0.048	0.03	0.039	0.048	0.03	-0.039	0.687432	0.723271	0.705738
ENSG00000067208	10.0742	10.0549	9.99579	10.0231	10.0615	7.44445	7.43391	7.37281	7.33336	7.30002	0.494184	0.491787	0.491426	0.490706	0.112	0.038	0.047	-0.112	-0.038	-0.047	0.552677	0.707743	0.689434
ENSG00000067221	7.51558	7.51067	7.54951	7.59935	7.5616	5.95871	5.94099	5.90207	5.94419	5.97791	0.501558	0.501433	0.50181	0.501978	0.026	0.04	0.036	-0.026	0.04	0.036	0.729793	0.703753	0.711599
ENSG00000067225	15.7669	15.7477	15.7287	15.7993	15.8321	15.8604	15.8609	15.8693	15.8551	15.8004	0.504623	0.505012	0.504949	0.465147	0.043	0.028	0.989	0.043	-0.028	-0.989	0.697775	0.726536	0.00103978
ENSG00000067248	9.84059	9.81759	9.84937	10.0038	10.0614	8.72675	8.71811	8.68422	8.71178	8.78914	0.497766	0.497601	0.497969	0.497914	0.026	0.04	0.029	-0.026	0.04	-0.029	0.729793	0.703753	0.72496
ENSG00000067334	10.4468	10.4272	10.4004	10.4754	10.5376	9.76366	9.79685	9.84496	9.77011	9.78905	0.512728	0.512599	0.502982	0.501722	0.074	0.334	0.079	-0.074	-0.334	-0.079	0.632271	0.303538	0.621408
ENSG00000067365	7.91305	7.90435	7.80404	7.75653	7.83555	6.25393	6.23095	6.09091	6.0762	6.20355	0.459609	0.454586	0.462569	0.553723	0.135	0.17	0.875	-0.135	0.17	0.875	0.512254	0.461748	0.029781
ENSG00000067369	10.8332	10.8035	10.8266	10.9861	11.0125	10.452	10.4521	10.425	10.401	10.4191	0.500819	0.499618	0.496487	0.461945	0.088	0.161	0.939	-0.088	-0.161	-0.939	0.601619	0.474234	0.012023
ENSG00000067533	10.1689	10.1671	10.1654	10.1688	10.1626	9.1358	9.14468	9.2531	9.31638	9.25566	0.501708	0.511025	0.511707	0.507298	0.234	0.074	0.129	0.234	0.074	-0.129	0.389924	0.632271	0.522281
ENSG00000067560	13.1343	13.1449	13.1684	13.1349	13.0928	12.7912	12.8136	12.8789	12.8424	12.7946	0.51116	0.512341	0.497823	0.491989	0.077	0.455	0.186	0.077	-0.455	-0.186	0.625329	0.222083	0.441879
ENSG00000067596	10.6975	10.6783	10.7025	10.8064	10.7988	9.94874	9.96346	10.0149	10.0095	10.0012	0.506842	0.508509	0.507014	0.471552	0.079	0.069	0.964	0.079	-0.069	-0.964	0.621408	0.64289	0.00588208
ENSG00000067606	8.74039	8.74115	8.71322	8.70899	8.78692	7.11453	7.07857	6.95506	6.9717	6.99483	0.493898	0.492062	0.495067	0.498832	0.067	0.107	0.132	-0.067	0.107	0.132	0.647099	0.562592	0.516898
ENSG00000067646	2.8695	2.87382	2.8823	2.88661	2.91808	-1.96982	-1.96988	-1.97082	-1.97134	-1.97051	0.501264	0.501111	0.500887	0.500839	0.044	0.069	0.016	-0.044	-0.069	-0.016	0.69568	0.64289	0.744939
ENSG00000067704	9.95391	9.94067	9.98599	10.1458	10.28	8.54017	8.52554	8.50691	8.59567	8.72073	0.510192	0.512845	0.521658	0.52521	0.102	0.22	0.131	0.102	0.22	0.131	0.572098	0.404779	0.518857
ENSG00000067715	4.17335	4.16447	4.13732	4.16064	4.20527	0.039542	0.0401353	0.048566	0.0547718	0.05228	0.495423	0.504722	0.505034	0.504937	0.958	0.044	0.022	0.958	0.044	-0.022	0.00731558	0.69568	0.736343
ENSG00000067798	8.52603	8.51481	8.53861	8.60951	8.60244	5.71745	5.74256	5.73783	5.60785	5.55572	0.514502	0.513838	0.438108	0.436146	0.077	0.984	0.079	-0.077	-0.984	-0.079	0.625329	0.00186195	0.621408
ENSG00000067829	9.25209	9.24116	9.19462	9.18983	9.19803	9.90712	9.91437	9.89429	9.83577	9.82178	0.483921	0.482295	0.481405	0.481203	0.108	0.075	0.032	-0.108	-0.075	-0.032	0.560762	0.629797	0.71954
ENSG00000067836	7.86671	7.87198	7.83678	7.7691	7.75494	5.98877	5.99792	6.00326	5.95274	5.90534	0.489493	0.488745	0.487713	0.487268	0.052	0.075	0.045	-0.052	-0.075	-0.045	0.678876	0.629797	0.693718
ENSG00000067840	4.45154	4.4441	4.46211	4.51854	4.53119	0.0969792	0.0958902	0.0862489	0.0802466	0.0815697	0.501704	0.501498	0.500207	0.483765	0.041	0.161	0.965	-0.041	-0.161	-0.965	0.70189	0.474234	0.00565044
ENSG00000067900	10.7519	10.7322	10.7438	10.8502	10.8793	8.96735	8.95931	8.93102	8.91346	8.86684	0.498371	0.497974	0.497595	0.448002	0.043	0.045	0.997	-0.043	-0.045	-0.997	0.697775	0.693718	0.000122318
ENSG00000067955	11.4334	11.4332	11.417	11.397	11.3904	8.79477	8.80594	8.82908	8.85137	8.95754	0.49953	0.501212	0.509539	0.564021	0.08	0.224	0.783	0.08	0.224	0.783	0.619006	0.399832	0.0617089
ENSG00000067992	8.3739	8.36524	8.32597	8.30986	8.29216	7.91245	7.90163	7.80759	7.76487	7.81571	0.488891	0.485871	0.486677	0.494005	0.111	0.061	0.228	-0.111	0.061	0.228	0.554657	0.660152	0.395666
ENSG00000068001	10.0905	10.0936	10.0616	9.989	9.9302	8.53304	8.56054	8.55755	8.40347	8.3105	0.503344	0.491784	0.444673	0.442648	0.211	0.733	0.122	-0.211	-0.733	-0.122	0.413871	0.0806895	0.534535
ENSG00000068024	9.56675	9.55801	9.54705	9.57111	9.57215	7.19592	7.19209	7.17236	7.15756	7.13712	0.498709	0.497856	0.496622	0.490633	0.08	0.118	0.387	-0.08	-0.118	-0.387	0.619006	0.541828	0.263729
ENSG00000068028	8.80027	8.77516	8.76451	8.87274	8.91434	6.82814	6.82958	6.85728	6.91543	6.99732	0.504639	0.517258	0.530299	0.533095	0.305	0.361	0.094	0.305	0.361	0.094	0.326205	0.282855	0.588362
ENSG00000068078	5.14082	5.14439	5.11799	5.05981	5.02648	2.15892	2.14641	2.06099	2.04375	2.11628	0.481176	0.47785	0.479218	0.523957	0.109	0.085	0.815	-0.109	0.085	0.815	0.558436	0.608063	0.0495444
ENSG00000068079	8.32543	8.32822	8.31208	8.25815	8.19774	7.70192	7.70163	7.68374	7.63878	7.57389	0.490051	0.486678	0.482111	0.479448	0.138	0.211	0.114	-0.138	-0.211	-0.114	0.507505	0.413871	0.549184
ENSG00000068097	8.64571	8.62577	8.6675	8.80209	8.813	8.26344	8.27082	8.23883	8.21188	8.31339	0.497565	0.495997	0.495521	0.495797	0.085	0.047	0.038	-0.085	-0.047	0.038	0.608063	0.689434	0.707743
ENSG00000068120	10.4672	10.4783	10.4753	10.414	10.384	9.66452	9.65916	9.65868	9.70124	9.75405	0.499054	0.499419	0.514446	0.54802	0.04	0.422	0.652	0.04	0.422	0.652	0.703753	0.242564	0.117431
ENSG00000068137	9.48158	9.48036	9.43465	9.37115	9.33008	7.5324	7.51411	7.51883	7.57735	7.52031	0.491956	0.497791	0.509318	0.507904	0.2	0.39	0.08	0.2	0.39	-0.08	0.42626	0.261794	0.619006
ENSG00000068305	10.4903	10.5043	10.5771	10.5993	10.5922	8.8752	8.9126	8.99353	8.91282	8.86593	0.545885	0.548585	0.479906	0.477211	0.103	0.967	0.101	0.103	-0.967	-0.101	0.570238	0.00517373	0.573987
ENSG00000068308	9.28032	9.29394	9.33466	9.3051	9.25518	9.03148	9.04117	9.03103	8.98319	8.99288	0.505059	0.496445	0.476279	0.481643	0.301	0.731	0.217	-0.301	-0.731	0.217	0.329356	0.0817214	0.408036
ENSG00000068323	8.70408	8.70937	8.68964	8.6238	8.56986	7.02593	6.99673	6.92475	6.94682	6.90537	0.492475	0.4923	0.492882	0.493085	0.037	0.05	0.04	-0.037	0.05	0.04	0.709617	0.683317	0.703753
ENSG00000068354	7.40469	7.41207	7.40086	7.34761	7.32265	6.47948	6.488	6.5911	6.59874	6.40905	0.520869	0.522767	0.517699	0.484007	0.102	0.141	0.433	0.102	-0.141	-0.433	0.572098	0.502889	0.235241
ENSG00000068366	11.527	11.5026	11.5204	11.6605	11.7073	10.581	10.5889	10.5738	10.5478	10.6085	0.495652	0.494704	0.493302	0.492814	0.059	0.083	0.054	-0.059	-0.083	-0.054	0.664532	0.612208	0.67489
ENSG00000068383	10.0525	10.0616	10.0318	9.93756	9.88159	7.00239	6.9833	6.92275	6.9062	6.83986	0.489861	0.488577	0.488697	0.488557	0.076	0.036	0.034	-0.076	0.036	-0.034	0.627553	0.711599	0.715635
ENSG00000068394	8.92838	8.90402	8.82057	8.84856	8.90578	8.23612	8.23615	8.19048	8.14348	8.15712	0.498591	0.498394	0.498517	0.499343	0.029	0.022	0.064	-0.029	0.022	0.064	0.72496	0.736343	0.653841
ENSG00000068400	9.04955	9.02823	8.98495	9.05407	9.13086	7.99997	8.01228	8.02355	7.98298	7.97659	0.507015	0.506978	0.503291	0.496981	0.036	0.267	0.337	-0.036	-0.267	-0.337	0.711599	0.358121	0.301602
ENSG00000068438	10.9559	10.9555	10.94	10.934	10.9589	9.17767	9.19332	9.17258	9.06898	9.03091	0.50345	0.494171	0.460394	0.460032	0.229	0.763	0.085	-0.229	-0.763	-0.085	0.394496	0.0688115	0.608063
ENSG00000068489	10.9196	10.8898	10.6699	10.5839	10.6903	9.44046	9.4385	9.43273	9.404	9.32762	0.447046	0.449468	0.485129	0.485288	0.098	0.905	0.059	0.098	0.905	0.059	0.579922	0.0208865	0.664532
ENSG00000068615	7.88288	7.89084	7.89368	7.87373	7.8983	5.86863	5.84439	5.90503	6.01921	5.87885	0.513279	0.518331	0.52262	0.508543	0.128	0.113	0.232	0.128	0.113	-0.232	0.523993	0.550796	0.391828
ENSG00000068650	8.90146	8.89501	8.89383	8.87298	8.75629	7.05999	7.05711	7.12884	7.21042	7.17906	0.493018	0.519578	0.522993	0.521561	0.582	0.129	0.076	0.582	0.129	-0.076	0.150112	0.522281	0.627553
ENSG00000068654	9.99864	9.97326	10.0149	10.1543	10.1205	9.00733	9.00438	9.02696	9.0802	9.11855	0.510639	0.511868	0.512028	0.51097	0.07	0.025	0.06	0.07	0.025	-0.06	0.640937	0.731294	0.662218
ENSG00000068697	10.3713	10.3682	10.3791	10.4075	10.4155	10.9386	10.9301	10.9325	10.9622	10.942	0.501607	0.501795	0.501981	0.500306	0.025	0.024	0.12	0.025	0.024	-0.12	0.731294	0.733042	0.537886
ENSG00000068724	9.54012	9.54129	9.57536	9.59511	9.55876	7.82635	7.83857	7.75747	7.65444	7.75642	0.498846	0.486391	0.483381	0.489625	0.257	0.103	0.144	-0.257	-0.103	0.144	0.367573	0.570238	0.498787
ENSG00000068745	9.23491	9.24554	9.2314	9.1579	9.12428	9.11897	9.12804	9.23485	9.27764	9.17177	0.517256	0.520823	0.520618	0.51676	0.113	0.07	0.115	0.113	-0.07	-0.115	0.550796	0.640937	0.547342
ENSG00000068784	8.95279	8.92648	8.89057	8.97289	9.00952	7.66437	7.67215	7.71253	7.72933	7.73642	0.495442	0.515383	0.515581	0.51319	0.82	0.041	0.145	0.82	0.041	-0.145	0.0475896	0.70189	0.497289
ENSG00000068793	11.2207	11.2044	11.2312	11.3303	11.3319	10.5732	10.5726	10.601	10.6221	10.5868	0.509659	0.510976	0.511178	0.468881	0.091	0.03	1	0.091	0.03	-1	0.595154	0.723271	0
ENSG00000068796	10.7369	10.7288	10.7528	10.8175	10.827	9.66651	9.68926	9.76672	9.73151	9.6565	0.523231	0.525387	0.511668	0.461404	0.089	0.285	0.775	0.089	-0.285	-0.775	0.599557	0.342823	0.0648342
ENSG00000068878	10.7513	10.7293	10.7589	10.8817	10.8773	9.87998	9.86613	9.79303	9.77961	9.81219	0.498142	0.488439	0.487303	0.485783	0.332	0.078	0.083	-0.332	-0.078	-0.083	0.304804	0.623314	0.612208
ENSG00000068885	8.31358	8.32709	8.43176	8.44946	8.33282	4.13125	4.13311	4.12186	4.12909	4.19943	0.493984	0.493266	0.492739	0.493206	0.057	0.031	0.041	-0.057	-0.031	0.041	0.668909	0.721396	0.70189
ENSG00000068903	8.73883	8.75554	8.69967	8.55989	8.54297	7.23775	7.23921	7.19101	7.15878	7.23205	0.477547	0.475621	0.47531	0.554649	0.094	0.041	0.998	-0.094	-0.041	0.998	0.588362	0.70189	3.95818e-05
ENSG00000068912	9.89479	9.89901	9.91528	9.93546	9.98353	7.98894	7.98617	7.94873	7.96539	8.08677	0.499553	0.499049	0.501962	0.53478	0.075	0.105	0.556	-0.075	0.105	0.556	0.629797	0.566487	0.164387
ENSG00000068971	6.6089	6.61367	6.59482	6.56776	6.60381	4.52118	4.52613	4.60785	4.62654	4.48927	0.517627	0.519651	0.51826	0.497419	0.089	0.1	0.359	0.089	-0.1	-0.359	0.599557	0.575861	0.28377
ENSG00000068985	3.07199	3.07433	3.08433	3.07046	3.03095	2.05817	2.05404	2.0268	2.01992	2.03805	0.49551	0.495321	0.495396	0.495828	0.037	0.02	0.051	-0.037	0.02	0.051	0.709617	0.739503	0.681132
ENSG00000069011	11.0468	11.0526	10.9977	10.9456	11.033	7.61293	7.59088	7.45069	7.43736	7.57832	0.468776	0.461618	0.467242	0.550488	0.151	0.166	0.822	-0.151	0.166	0.822	0.488723	0.466753	0.0469656
ENSG00000069020	8.63712	8.62727	8.57584	8.54018	8.49567	6.22776	6.22752	6.28388	6.30218	6.1829	0.501872	0.503199	0.503276	0.497463	0.061	0.042	0.145	0.061	0.042	-0.145	0.660152	0.699853	0.497289
ENSG00000069122	0.746001	0.744587	0.741827	0.754755	0.780602	-2.21161	-2.21165	-2.21141	-2.21084	-2.21054	0.500354	0.500348	0.500347	0.500332	0.006	0.006	0.008	-0.006	-0.006	-0.008	0.760398	0.760398	0.756686
ENSG00000069188	0.277957	0.279733	0.267552	0.251359	0.264235	-1.49489	-1.49105	-1.48335	-1.49134	-1.49359	0.499761	0.499783	0.499792	0.499844	0.008	0.006	0.018	0.008	0.006	0.018	0.756686	0.760398	0.742286
ENSG00000069248	10.5912	10.5608	10.5623	10.7117	10.7673	9.84586	9.8403	9.82895	9.86121	9.91738	0.504669	0.505248	0.50586	0.505764	0.05	0.057	0.034	0.05	0.057	-0.034	0.683317	0.668909	0.715635
ENSG00000069275	14.2326	14.2282	14.2282	14.2371	14.2136	11.3483	11.3699	11.4925	11.509	11.4219	0.514264	0.519395	0.517732	0.504195	0.115	0.091	0.269	0.115	-0.091	-0.269	0.547342	0.595154	0.356675
ENSG00000069329	11.627	11.6027	11.5877	11.698	11.7668	10.6485	10.6437	10.5816	10.5576	10.6271	0.490787	0.490336	0.490277	0.49071	0.052	0.029	0.045	-0.052	-0.029	0.045	0.678876	0.72496	0.693718
ENSG00000069345	11.2442	11.2293	11.2277	11.3112	11.3704	10.6217	10.6183	10.6442	10.6343	10.4993	0.506982	0.507997	0.506072	0.427152	0.093	0.095	0.949	0.093	-0.095	-0.949	0.590637	0.586499	0.00920844
ENSG00000069399	5.87397	5.87062	5.83397	5.80993	5.82013	5.53291	5.51738	5.4176	5.34103	5.27364	0.492342	0.470506	0.465852	0.463592	0.428	0.165	0.09	-0.428	-0.165	-0.09	0.238602	0.468196	0.597394
ENSG00000069424	9.08977	9.13063	9.17992	9.01405	8.87968	8.2198	8.20875	8.14314	8.13152	8.17627	0.495865	0.469584	0.467987	0.528152	0.616	0.088	0.983	-0.616	-0.088	0.983	0.133794	0.601619	0.00204211
ENSG00000069431	2.62934	2.63632	2.64073	2.62347	2.64008	-1.73069	-1.7314	-1.72982	-1.72606	-1.72857	0.501267	0.501272	0.50128	0.501314	0.004	0.008	0.012	0.004	0.008	0.012	0.764384	0.756686	0.750519
ENSG00000069482	9.31542	9.31435	9.23017	9.14298	9.15482	8.23422	8.23333	8.22767	8.20169	8.14313	0.482286	0.482555	0.482757	0.482943	0.03	0.031	0.029	0.03	0.031	0.029	0.723271	0.721396	0.72496
ENSG00000069493	3.04197	3.0336	3.00748	3.00529	2.9877	-0.376918	-0.382898	-0.372784	-0.348439	-0.378718	0.496927	0.499384	0.500224	0.499965	0.161	0.076	0.021	0.161	0.076	-0.021	0.474234	0.627553	0.738077
ENSG00000069509	8.17939	8.20686	8.26552	8.18778	8.10908	7.733	7.7105	7.70734	7.77436	7.71749	0.497389	0.497479	0.497791	0.4971	0.028	0.034	0.051	0.028	0.034	-0.051	0.726536	0.715635	0.681132
ENSG00000069535	5.92576	5.91216	5.8723	5.89618	5.92952	6.86747	6.87577	6.90305	6.88717	6.85496	0.504701	0.504935	0.504783	0.502193	0.034	0.036	0.158	0.034	-0.036	-0.158	0.715635	0.711599	0.478451
ENSG00000069667	5.18468	5.17423	5.13659	5.13903	5.14477	1.56696	1.56362	1.57229	1.59724	1.6002	0.491291	0.491764	0.512268	0.512044	0.042	0.989	0.031	0.042	0.989	-0.031	0.699853	0.00103978	0.721396
ENSG00000069696	-0.691989	-0.693322	-0.70339	-0.708131	-0.704933	-1.45877	-1.4588	-1.45986	-1.45894	-1.45389	0.497387	0.49752	0.500043	0.501709	0.035	0.459	0.235	0.035	0.459	0.235	0.713636	0.21938	0.388997
ENSG00000069702	8.42666	8.41979	8.44767	8.48307	8.42009	5.83267	5.87252	5.95695	5.87783	5.85051	0.525757	0.529241	0.482102	0.477667	0.149	0.849	0.138	0.149	-0.849	-0.138	0.491594	0.0382192	0.507505
ENSG00000069712	5.77071	5.74559	5.68811	5.76417	5.85979	4.07531	4.05441	3.95881	3.96998	4.05602	0.484056	0.48318	0.492483	0.505724	0.077	0.247	0.305	-0.077	0.247	0.305	0.625329	0.377404	0.326205
ENSG00000069764	0.272288	0.27204	0.268666	0.269242	0.277851	-0.264107	-0.265583	-0.272703	-0.275363	-0.276938	0.499272	0.499268	0.499272	0.499268	0.004	0.007	0.005	-0.004	0.007	-0.005	0.764384	0.758446	0.762471
ENSG00000069812	4.87055	4.85543	4.80542	4.81263	4.8173	0.352944	0.361613	0.40179	0.399449	0.368037	0.500185	0.502089	0.502218	0.501843	0.12	0.02	0.041	0.12	0.02	-0.041	0.537886	0.739503	0.70189
ENSG00000069849	11.369	11.3625	11.3478	11.3705	11.4028	11.4021	11.4131	11.3918	11.3236	11.3284	0.503123	0.492166	0.482428	0.482431	0.384	0.407	0.055	-0.384	-0.407	0.055	0.265509	0.251807	0.672984
ENSG00000069869	9.41742	9.41262	9.49451	9.62807	9.67857	8.00743	8.02792	8.13172	8.20332	8.29841	0.52709	0.532328	0.532653	0.532785	0.142	0.059	0.064	0.142	0.059	0.064	0.501434	0.664532	0.653841
ENSG00000069943	8.69591	8.70415	8.74139	8.72749	8.67085	6.82403	6.80011	6.75094	6.77132	6.71482	0.490109	0.487888	0.487364	0.482956	0.099	0.057	0.178	-0.099	-0.057	-0.178	0.577894	0.668909	0.451139
ENSG00000069956	11.3729	11.3545	11.3329	11.4139	11.4883	8.25553	8.23552	8.13359	8.14146	8.24676	0.483377	0.482541	0.485569	0.495867	0.074	0.112	0.242	-0.074	0.112	0.242	0.632271	0.552677	0.382183
ENSG00000069966	10.7249	10.7176	10.688	10.6811	10.6732	8.71279	8.72663	8.69776	8.61068	8.61888	0.488743	0.480811	0.476859	0.477454	0.277	0.169	0.052	-0.277	-0.169	0.052	0.349115	0.462681	0.678876
ENSG00000069974	8.68969	8.69363	8.70324	8.68604	8.65604	8.2359	8.23835	8.18582	8.08658	8.01329	0.505519	0.487412	0.449618	0.446466	0.309	0.704	0.128	-0.309	-0.704	-0.128	0.322828	0.0932585	0.523993
ENSG00000069998	9.34624	9.33744	9.28551	9.28508	9.34219	7.60577	7.63245	7.70295	7.68144	7.70228	0.507783	0.512576	0.512974	0.51387	0.199	0.044	0.06	0.199	0.044	0.06	0.427328	0.69568	0.662218
ENSG00000070010	9.73557	9.73499	9.71725	9.71995	9.77199	10.2409	10.2555	10.2403	10.1508	10.1217	0.502649	0.494576	0.467233	0.467053	0.223	0.72	0.081	-0.223	-0.72	-0.081	0.401153	0.0866542	0.616681
ENSG00000070018	10.7392	10.7326	10.7404	10.7734	10.7653	7.87117	7.87321	7.96372	8.01234	7.89482	0.518427	0.523681	0.524242	0.491117	0.138	0.106	0.513	0.138	0.106	-0.513	0.507505	0.564517	0.187806
ENSG00000070019	-1.72219	-1.72344	-1.72629	-1.72531	-1.72762	-1.48829	-1.4843	-1.47821	-1.48916	-1.49269	0.49996	0.49993	0.499768	0.4997	0.009	0.035	0.015	-0.009	-0.035	-0.015	0.754913	0.713636	0.746477
ENSG00000070047	8.36386	8.35267	8.37222	8.41983	8.36662	7.89679	7.89503	7.84354	7.78291	7.76018	0.506767	0.494672	0.4665	0.464804	0.282	0.746	0.079	-0.282	-0.746	-0.079	0.344961	0.0751747	0.621408
ENSG00000070061	10.4644	10.4335	10.4239	10.552	10.5805	9.09529	9.11466	9.15503	9.16952	9.29191	0.512212	0.516613	0.519326	0.525377	0.134	0.116	0.158	0.134	0.116	0.158	0.514018	0.545128	0.478451
ENSG00000070081	8.46003	8.41439	8.37861	8.64038	8.92787	8.41241	8.39764	8.397	8.49026	8.57329	0.508182	0.51895	0.533802	0.529859	0.26	0.345	0.114	0.26	0.345	-0.114	0.36493	0.294962	0.549184
ENSG00000070087	10.9141	10.9094	10.8885	10.8687	10.8298	10.4842	10.4851	10.518	10.5519	10.5521	0.486846	0.505792	0.513235	0.513309	0.684	0.359	0.034	0.684	0.359	0.034	0.102282	0.28377	0.715635
ENSG00000070159	8.43256	8.43	8.44694	8.45269	8.39148	6.66271	6.67199	6.62035	6.53187	6.55465	0.509099	0.481194	0.472305	0.474406	0.628	0.279	0.081	-0.628	-0.279	0.081	0.128373	0.347606	0.616681
ENSG00000070182	1.88105	1.88102	1.88236	1.88444	1.88547	1.23993	1.22978	1.23249	1.27254	1.25977	0.50176	0.503415	0.505648	0.505389	0.116	0.186	0.034	0.116	0.186	-0.034	0.545128	0.441879	0.715635
ENSG00000070193	2.68923	2.69398	2.70527	2.69772	2.69579	0.348382	0.352832	0.339865	0.304779	0.300165	0.503774	0.496455	0.485443	0.485647	0.354	0.656	0.033	-0.354	-0.656	0.033	0.28742	0.115411	0.717789
ENSG00000070214	10.7269	10.7249	10.7296	10.7397	10.7301	8.3021	8.34444	8.41665	8.33157	8.35059	0.51247	0.512339	0.501743	0.501415	0.075	0.321	0.074	-0.075	-0.321	-0.074	0.629797	0.313878	0.632271
ENSG00000070269	6.7554	6.757	6.8012	6.84461	6.8432	5.80271	5.80525	5.71558	5.64071	5.73731	0.501201	0.489332	0.48728	0.490079	0.259	0.079	0.088	-0.259	-0.079	0.088	0.365824	0.621408	0.601619
ENSG00000070366	8.06002	8.04201	8.0286	8.09194	8.10243	6.86803	6.83584	6.7712	6.84239	6.8726	0.488387	0.488771	0.50758	0.508191	0.086	0.543	0.085	0.086	0.543	0.085	0.605669	0.171475	0.608063
ENSG00000070367	11.439	11.4349	11.4426	11.4672	11.4641	8.84509	8.84905	8.82265	8.75151	8.68951	0.502787	0.499083	0.460491	0.453265	0.121	0.81	0.184	-0.121	-0.81	-0.184	0.536287	0.0511671	0.444163
ENSG00000070371	7.47759	7.47275	7.53389	7.62712	7.63522	6.5624	6.5718	6.59813	6.60595	6.64795	0.510995	0.51089	0.509184	0.507708	0.024	0.123	0.097	-0.024	-0.123	-0.097	0.733042	0.532968	0.582076
ENSG00000070388	1.83333	1.82956	1.81947	1.83154	1.85178	1.06891	1.07174	1.07554	1.06133	1.04411	0.500501	0.500298	0.498499	0.493338	0.035	0.197	0.42	-0.035	-0.197	-0.42	0.713636	0.429583	0.244188
ENSG00000070404	11.324	11.3494	11.3511	11.2246	11.1654	8.65698	8.651	8.63489	8.58947	8.45885	0.489204	0.483283	0.475113	0.466569	0.158	0.236	0.203	-0.158	-0.236	-0.203	0.478451	0.387778	0.422322
ENSG00000070413	10.0187	10.0346	10.056	9.98868	9.92237	7.66171	7.6571	7.63532	7.65285	7.71198	0.491862	0.491595	0.491875	0.537333	0.034	0.044	0.96	-0.034	0.044	0.96	0.715635	0.69568	0.00680667
ENSG00000070423	8.74697	8.75467	8.71585	8.62849	8.60058	7.97102	7.97053	7.91886	7.88361	7.93873	0.486078	0.482578	0.482144	0.534502	0.13	0.062	0.989	-0.13	-0.062	0.989	0.520669	0.657829	0.00103978
ENSG00000070444	7.19288	7.19004	7.22698	7.22849	7.09577	7.14941	7.13022	7.05001	7.02733	7.00118	0.503462	0.483842	0.480496	0.479602	0.537	0.156	0.066	-0.537	-0.156	-0.066	0.174619	0.48093	0.6495
ENSG00000070476	8.1565	8.13298	8.06538	8.13133	8.24745	7.3131	7.29519	7.17561	7.14146	7.2136	0.491193	0.489592	0.491571	0.497605	0.071	0.08	0.168	-0.071	0.08	0.168	0.638856	0.619006	0.464122
ENSG00000070495	9.08044	9.09246	9.11966	9.08068	9.02931	8.42451	8.44599	8.49765	8.45684	8.42898	0.509124	0.509681	0.491683	0.490535	0.072	0.643	0.091	0.072	-0.643	-0.091	0.636806	0.121317	0.595154
ENSG00000070501	8.65588	8.64921	8.62031	8.62247	8.64165	6.6638	6.67932	6.68229	6.62445	6.63201	0.497055	0.496155	0.494966	0.494894	0.072	0.085	0.028	-0.072	-0.085	-0.028	0.636806	0.608063	0.726536
ENSG00000070540	8.17711	8.16818	8.12805	8.15964	8.26198	6.7602	6.75663	6.69403	6.63972	6.64619	0.496919	0.490761	0.490198	0.490097	0.238	0.059	0.035	-0.238	-0.059	-0.035	0.385823	0.664532	0.713636
ENSG00000070601	-2.20661	-2.20656	-2.20654	-2.20673	-2.20676	-2.21002	-2.21025	-2.21137	-2.21152	-2.21112	0.49996	0.499962	0.499965	0.49997	0.003	0.007	0.006	0.003	0.007	0.006	0.766169	0.758446	0.760398
ENSG00000070610	8.97148	8.98249	9.02134	8.96597	8.82892	6.34054	6.3632	6.39791	6.31032	6.22555	0.515437	0.515283	0.461091	0.456921	0.102	0.907	0.121	-0.102	-0.907	-0.121	0.572098	0.0202594	0.536287
ENSG00000070614	9.89172	9.94357	10.0612	9.93252	9.80956	6.4085	6.40885	6.3829	6.36813	6.40959	0.503486	0.488772	0.455673	0.510118	0.376	0.787	1	-0.376	-0.787	1	0.27146	0.0601573	0
ENSG00000070669	9.20267	9.14692	9.0525	9.32782	9.71337	9.8244	9.80552	9.678	9.83896	10.4168	0.492589	0.487814	0.587804	0.785043	0.275	0.506	0.696	-0.275	0.506	0.696	0.350938	0.191698	0.0970256
ENSG00000070718	8.13652	8.11696	8.14707	8.31102	8.43359	6.97108	6.96731	6.99692	7.05686	7.08325	0.507452	0.510889	0.512402	0.503989	0.139	0.072	0.279	0.139	0.072	-0.279	0.505976	0.636806	0.347606
ENSG00000070729	1.50404	1.5065	1.49681	1.47994	1.49102	-2.21161	-2.21155	-2.21124	-2.21099	-2.21062	0.498565	0.498605	0.499501	0.503675	0.014	0.185	0.658	0.014	0.185	0.658	0.747887	0.442998	0.114339
ENSG00000070731	4.15419	4.16007	4.15545	4.12018	4.10602	2.69468	2.70533	2.73667	2.71311	2.67438	0.503607	0.503371	0.501165	0.499746	0.045	0.148	0.086	-0.045	-0.148	-0.086	0.693718	0.493019	0.605669
ENSG00000070756	11.5423	11.5797	11.729	11.6803	11.5168	11.1129	11.1312	11.1059	10.9658	10.8767	0.507567	0.50405	0.40301	0.402675	0.111	0.991	0.074	-0.111	-0.991	-0.074	0.554657	0.00075514	0.632271
ENSG00000070759	6.05453	6.07714	6.07259	5.98817	6.02446	3.30101	3.32061	3.34971	3.28888	3.256	0.50567	0.503449	0.494532	0.494786	0.111	0.376	0.052	-0.111	-0.376	0.052	0.554657	0.27146	0.678876
ENSG00000070761	9.01272	9.02216	9.03732	9.03326	9.07795	7.97932	8.00899	8.06812	7.99229	7.94013	0.524823	0.525366	0.482948	0.478696	0.08	0.876	0.136	0.08	-0.876	-0.136	0.619006	0.0294012	0.510733
ENSG00000070770	7.61058	7.61734	7.64782	7.65676	7.66191	9.09353	9.11256	9.12022	9.05156	9.05499	0.517916	0.516698	0.479363	0.48055	0.058	0.972	0.062	-0.058	-0.972	0.062	0.666586	0.00408002	0.657829
ENSG00000070778	6.64746	6.64338	6.67008	6.71696	6.71557	4.32248	4.3274	4.36768	4.37829	4.34016	0.513647	0.5143	0.513952	0.480415	0.049	0.041	0.957	0.049	-0.041	-0.957	0.685449	0.70189	0.00756016
ENSG00000070785	9.60499	9.59909	9.63992	9.72518	9.76078	9.77092	9.7615	9.81179	9.87505	9.79095	0.516281	0.521899	0.524276	0.471203	0.155	0.116	0.848	0.155	0.116	-0.848	0.482325	0.545128	0.0385714
ENSG00000070808	1.52333	1.51952	1.50254	1.50392	1.51666	-1.97228	-1.97204	-1.97089	-1.97027	-1.96956	0.498749	0.499436	0.503389	0.503456	0.132	0.711	0.017	0.132	0.711	0.017	0.516898	0.0901879	0.743697
ENSG00000070814	10.2413	10.2282	10.2564	10.3464	10.3547	9.66883	9.66865	9.64538	9.64946	9.72515	0.500235	0.500168	0.500263	0.500681	0.037	0.032	0.04	-0.037	0.032	0.04	0.709617	0.71954	0.703753
ENSG00000070831	13.0317	13.0397	13.0111	12.9499	12.9625	11.9222	11.9198	11.8732	11.7903	11.6915	0.492714	0.478549	0.464685	0.458989	0.306	0.34	0.169	-0.306	-0.34	-0.169	0.325329	0.299199	0.462681
ENSG00000070882	8.84729	8.82517	8.81746	8.9119	8.94145	7.01353	7.02782	7.05286	7.0244	7.02957	0.509058	0.509418	0.5041	0.486287	0.043	0.289	0.727	0.043	-0.289	-0.727	0.697775	0.339501	0.0834686
ENSG00000070950	9.809	9.79744	9.77877	9.79777	9.7789	8.53081	8.52353	8.48094	8.47981	8.52407	0.490975	0.490821	0.492122	0.499443	0.039	0.087	0.294	-0.039	0.087	0.294	0.705738	0.603635	0.335332
ENSG00000070961	10.6402	10.6072	10.6659	10.9363	11.1039	8.95897	8.96576	8.96298	8.99285	9.14731	0.513271	0.513126	0.512983	0.513379	0.086	0.046	0.074	-0.086	-0.046	0.074	0.605669	0.691791	0.632271
ENSG00000071051	7.55654	7.54315	7.48129	7.48669	7.53918	6.03713	6.03674	6.16034	6.24112	6.08379	0.516969	0.534772	0.537909	0.511531	0.247	0.13	0.34	0.247	0.13	-0.34	0.377404	0.520669	0.299199
ENSG00000071054	11.3638	11.3594	11.3889	11.4291	11.3991	9.45519	9.45889	9.48264	9.47093	9.41135	0.50994	0.509866	0.507219	0.4644	0.037	0.105	0.923	-0.037	-0.105	-0.923	0.709617	0.566487	0.0155746
ENSG00000071073	3.48955	3.50626	3.52001	3.46949	3.47685	-1.73695	-1.73577	-1.73345	-1.73585	-1.73629	0.498598	0.497607	0.492429	0.504738	0.171	0.658	0.998	-0.171	-0.658	0.998	0.460249	0.114339	3.95818e-05
ENSG00000071082	14.4558	14.4748	14.4532	14.3489	14.3471	12.8447	12.8597	12.9103	12.8567	12.7325	0.502801	0.502041	0.494247	0.483664	0.091	0.198	0.242	-0.091	-0.198	-0.242	0.595154	0.428496	0.382183
ENSG00000071127	12.2822	12.2586	12.231	12.2928	12.2825	12.0139	12.0301	12.055	11.9932	11.9345	0.512741	0.513334	0.495855	0.46939	0.074	0.445	0.564	0.074	-0.445	-0.564	0.632271	0.228133	0.159887
ENSG00000071189	10.9878	10.9968	11.0135	10.9856	10.9607	7.35889	7.34689	7.27496	7.25648	7.29227	0.492405	0.490387	0.490586	0.492809	0.093	0.044	0.095	-0.093	0.044	0.095	0.590637	0.69568	0.586499
ENSG00000071205	8.30094	8.30635	8.30223	8.30366	8.37571	6.51043	6.54614	6.67541	6.63628	6.53703	0.528063	0.533999	0.519622	0.493872	0.134	0.28	0.413	0.134	-0.28	-0.413	0.514018	0.346672	0.247851
ENSG00000071242	9.93219	9.96901	10.0647	9.9905	9.91148	6.37668	6.3514	6.35896	6.46314	6.44019	0.505039	0.50592	0.507117	0.507128	0.064	0.077	0.052	0.064	0.077	0.052	0.653841	0.625329	0.678876
ENSG00000071243	8.49989	8.50047	8.52236	8.55891	8.59399	7.32831	7.32852	7.34173	7.36488	7.38724	0.507764	0.508094	0.508145	0.508183	0.035	0.017	0.013	0.035	0.017	0.013	0.713636	0.743697	0.749222
ENSG00000071246	4.69335	4.69937	4.71506	4.69621	4.66615	-0.178306	-0.180035	-0.1825	-0.182105	-0.192055	0.497998	0.497593	0.497354	0.49723	0.071	0.056	0.028	-0.071	-0.056	-0.028	0.638856	0.670949	0.726536
ENSG00000071282	5.90694	5.88227	5.85065	5.92476	5.94544	4.51678	4.51591	4.48544	4.43662	4.39224	0.502094	0.500203	0.491839	0.466356	0.092	0.305	0.674	-0.092	-0.305	-0.674	0.592697	0.326205	0.106215
ENSG00000071462	11.319	11.3151	11.2734	11.243	11.2457	10.5076	10.5164	10.4961	10.4687	10.5497	0.486649	0.486259	0.486606	0.536133	0.047	0.059	0.907	-0.047	0.059	0.907	0.689434	0.664532	0.0202594
ENSG00000071537	10.3699	10.2916	10.247	10.7419	11.3018	8.71982	8.69955	8.64429	8.89257	9.46752	0.508811	0.519207	0.652251	0.756257	0.322	0.589	0.52	0.322	0.589	0.52	0.31312	0.146589	0.184067
ENSG00000071539	12.0296	12.0346	12.0582	12.0532	12.0252	11.2961	11.3153	11.3715	11.3455	11.3177	0.511994	0.51319	0.500795	0.495767	0.071	0.492	0.212	0.071	-0.492	-0.212	0.638856	0.200535	0.412895
ENSG00000071553	9.65692	9.67306	9.74404	9.73221	9.6659	10.8497	10.8402	10.7754	10.7599	10.8086	0.493022	0.483283	0.482678	0.484087	0.306	0.051	0.076	-0.306	-0.051	0.076	0.325329	0.681132	0.627553
ENSG00000071564	10.1497	10.1632	10.1578	10.0832	10.0513	7.47336	7.44498	7.25273	7.19508	7.30843	0.489298	0.471525	0.474225	0.511805	0.256	0.126	0.466	-0.256	0.126	0.466	0.368614	0.527528	0.21494
ENSG00000071575	6.38092	6.36452	6.31489	6.31883	6.30081	3.25501	3.27677	3.36184	3.34406	3.28081	0.506471	0.508016	0.507088	0.503551	0.062	0.058	0.126	0.062	-0.058	-0.126	0.657829	0.666586	0.527528
ENSG00000071626	10.797	10.7953	10.7943	10.7961	10.7853	9.5508	9.55683	9.55744	9.53155	9.52741	0.500293	0.499398	0.493292	0.493063	0.087	0.582	0.036	-0.087	-0.582	-0.036	0.603635	0.150112	0.711599
ENSG00000071655	9.95602	9.96215	9.92762	9.85787	9.84557	8.14366	8.15713	8.25501	8.27626	8.18782	0.512522	0.515406	0.51557	0.513313	0.105	0.05	0.09	0.105	0.05	-0.09	0.566487	0.683317	0.597394
ENSG00000071794	10.6653	10.6168	10.5723	10.7544	10.8355	9.51614	9.52232	9.50454	9.48629	9.55622	0.505701	0.505929	0.50599	0.506089	0.045	0.026	0.025	0.045	0.026	0.025	0.693718	0.729793	0.731294
ENSG00000071859	10.2777	10.2691	10.2496	10.2684	10.283	10.3423	10.3707	10.4547	10.4075	10.3426	0.516849	0.518367	0.50875	0.492433	0.085	0.271	0.372	0.085	-0.271	-0.372	0.608063	0.354531	0.274889
ENSG00000071889	8.80412	8.81521	8.79656	8.71879	8.69222	6.97863	6.98278	7.05537	7.12164	7.1226	0.485427	0.516818	0.531427	0.532814	0.639	0.398	0.09	0.639	0.398	0.09	0.123305	0.257576	0.597394
ENSG00000071894	9.53522	9.50697	9.48958	9.57786	9.55563	8.78325	8.78171	8.77811	8.79009	8.81469	0.505509	0.506565	0.507087	0.50702	0.101	0.059	0.016	0.101	0.059	-0.016	0.573987	0.664532	0.744939
ENSG00000071909	2.51532	2.51341	2.49303	2.50158	2.56212	-2.21202	-2.21206	-2.21236	-2.21148	-2.20878	0.500383	0.500737	0.50399	0.504109	0.075	0.657	0.033	0.075	0.657	0.033	0.629797	0.114875	0.717789
ENSG00000071967	10.3964	10.4183	10.4532	10.3877	10.3501	7.84921	7.87717	7.92411	7.86646	7.87746	0.504465	0.503427	0.49165	0.495827	0.078	0.426	0.138	-0.078	-0.426	0.138	0.623314	0.239964	0.507505
ENSG00000071994	10.6874	10.6956	10.6594	10.5843	10.5855	8.10279	8.08116	8.00865	7.98533	7.90987	0.486544	0.484573	0.484228	0.483777	0.078	0.043	0.045	-0.078	-0.043	-0.045	0.623314	0.697775	0.693718
ENSG00000072041	9.18253	9.17064	9.17232	9.26768	9.37948	7.65183	7.65201	7.65587	7.67712	7.72158	0.505717	0.506105	0.506399	0.506421	0.039	0.034	0.023	0.039	0.034	0.023	0.705738	0.715635	0.734728
ENSG00000072042	10.7541	10.749	10.7633	10.8102	10.8341	9.73918	9.7259	9.71975	9.79793	9.87434	0.500107	0.502751	0.531128	0.537001	0.124	0.655	0.173	0.124	0.655	0.173	0.531426	0.115947	0.457797
ENSG00000072062	8.94358	8.95672	9.04172	9.02431	8.87187	10.1251	10.1358	10.1543	10.0839	9.96453	0.509935	0.509241	0.446969	0.430706	0.1	0.845	0.263	-0.1	-0.845	-0.263	0.575861	0.0398251	0.362146
ENSG00000072071	5.84803	5.85264	5.85512	5.85716	5.9034	3.3509	3.34708	3.33755	3.32605	3.28456	0.498573	0.497534	0.49462	0.481267	0.067	0.209	0.568	-0.067	-0.209	-0.568	0.647099	0.415841	0.158092
ENSG00000072080	1.33205	1.33135	1.32712	1.32754	1.33347	-0.697098	-0.702222	-0.705721	-0.694023	-0.707936	0.500178	0.500221	0.500248	0.500244	0.015	0.008	0.011	0.015	0.008	-0.011	0.746477	0.756686	0.751876
ENSG00000072110	10.8997	10.8963	10.9494	11.0214	11.0137	11.2515	11.252	11.3039	11.3247	11.2325	0.525457	0.527179	0.526665	0.45668	0.087	0.072	0.985	0.087	-0.072	-0.985	0.603635	0.636806	0.00169016
ENSG00000072121	9.56206	9.56575	9.59547	9.59679	9.55275	7.77719	7.76816	7.67612	7.64824	7.74949	0.482169	0.477931	0.477525	0.488546	0.126	0.05	0.233	-0.126	-0.05	0.233	0.527528	0.683317	0.390848
ENSG00000072134	8.56015	8.5652	8.54567	8.49479	8.4756	7.02797	7.02122	7.00764	7.02973	7.05427	0.491634	0.491564	0.502849	0.524239	0.031	0.46	0.647	-0.031	0.46	0.647	0.721396	0.218583	0.119498
ENSG00000072135	8.10563	8.11316	8.10346	8.05257	8.03071	6.57055	6.60242	6.71495	6.70675	6.69389	0.505414	0.508449	0.508197	0.508293	0.11	0.052	0.049	0.11	-0.052	0.049	0.5567	0.678876	0.685449
ENSG00000072163	5.8065	5.79822	5.76711	5.75613	5.7318	6.84456	6.85815	6.86548	6.83295	6.8717	0.495261	0.495314	0.495264	0.503188	0.04	0.037	0.365	0.04	-0.037	0.365	0.703753	0.709617	0.279881
ENSG00000072195	8.25245	8.2711	8.27483	8.17768	8.11661	6.26245	6.2452	6.25311	6.3098	6.24985	0.502379	0.503866	0.505531	0.5054	0.081	0.098	0.04	0.081	0.098	-0.04	0.616681	0.579922	0.703753
ENSG00000072201	4.93046	4.94246	4.90535	4.83715	4.89752	1.6837	1.68795	1.68991	1.68239	1.70216	0.493773	0.493774	0.493821	0.527276	0.012	0.016	1	0.012	0.016	1	0.750519	0.744939	0
ENSG00000072210	11.692	11.69	11.689	11.6981	11.7031	10.365	10.3791	10.3888	10.3149	10.2473	0.507695	0.506711	0.468213	0.461304	0.082	0.84	0.183	-0.082	-0.84	-0.183	0.614513	0.0413502	0.4452
ENSG00000072274	13.4429	13.4211	13.4576	13.6235	13.7086	12.3536	12.3552	12.3908	12.4523	12.5211	0.511715	0.5152	0.515805	0.51563	0.136	0.038	0.041	0.136	0.038	-0.041	0.510733	0.707743	0.70189
ENSG00000072310	11.5566	11.5506	11.5514	11.5785	11.5829	10.7842	10.7677	10.7523	10.8029	10.8016	0.496875	0.498137	0.503538	0.503134	0.085	0.298	0.043	0.085	0.298	-0.043	0.608063	0.331923	0.697775
ENSG00000072364	11.2819	11.271	11.3443	11.4522	11.3986	9.41769	9.43552	9.40598	9.31697	9.36403	0.52056	0.515529	0.464268	0.46514	0.135	0.936	0.07	-0.135	-0.936	0.07	0.512254	0.0127658	0.640937
ENSG00000072401	7.32794	7.33688	7.3628	7.33699	7.29032	6.55426	6.55909	6.48943	6.40225	6.43394	0.511569	0.478689	0.473807	0.477494	0.666	0.166	0.115	-0.666	-0.166	0.115	0.110419	0.466753	0.547342
ENSG00000072415	9.75694	9.74359	9.81357	9.95348	9.96496	8.00878	8.01653	8.04829	8.06935	8.1118	0.513906	0.514186	0.5121	0.50022	0.035	0.126	0.463	0.035	-0.126	-0.463	0.713636	0.527528	0.216623
ENSG00000072422	10.5869	10.6043	10.6322	10.5623	10.4876	7.97881	7.97916	8.02599	8.01128	7.84238	0.502508	0.502499	0.493313	0.452485	0.096	0.214	0.554	-0.096	-0.214	-0.554	0.584335	0.411073	0.165964
ENSG00000072501	10.969	10.9221	10.9122	11.1101	11.1474	10.4216	10.4214	10.4844	10.5712	10.6059	0.496341	0.528863	0.53585	0.524378	0.669	0.162	0.253	0.669	0.162	-0.253	0.108811	0.472574	0.371384
ENSG00000072506	11.2944	11.2916	11.2272	11.1753	11.2009	11.3726	11.356	11.3534	11.3837	11.2931	0.487941	0.488743	0.48944	0.488705	0.063	0.049	0.043	0.063	0.049	-0.043	0.655939	0.685449	0.697775
ENSG00000072518	8.75953	8.76029	8.74939	8.70266	8.62409	7.84964	7.84041	7.78739	7.76787	7.77527	0.497065	0.496169	0.496302	0.498241	0.058	0.018	0.116	-0.058	0.018	0.116	0.666586	0.742286	0.545128
ENSG00000072571	9.80128	9.79895	9.85308	9.92322	9.91944	8.83813	8.83678	8.78529	8.74929	8.79308	0.518323	0.495273	0.489805	0.489679	0.622	0.225	0.033	-0.622	-0.225	-0.033	0.130787	0.398788	0.717789
ENSG00000072609	7.72828	7.73538	7.72216	7.67418	7.66535	5.09609	5.12132	5.13517	5.10171	5.24097	0.502063	0.501096	0.501226	0.567377	0.083	0.082	0.808	-0.083	0.082	0.808	0.612208	0.614513	0.052091
ENSG00000072657	2.43908	2.43406	2.43834	2.45958	2.4483	0.227668	0.227425	0.229729	0.24063	0.258957	0.503504	0.50362	0.503787	0.503902	0.02	0.033	0.024	0.02	0.033	0.024	0.739503	0.717789	0.733042
ENSG00000072682	9.77863	9.7666	9.80661	9.93332	10.012	9.40694	9.42369	9.42581	9.43015	9.61018	0.515294	0.516116	0.517905	0.530701	0.093	0.091	0.227	0.093	0.091	0.227	0.590637	0.595154	0.396662
ENSG00000072736	9.55778	9.56999	9.58773	9.54263	9.50511	7.45353	7.44232	7.40581	7.38876	7.33408	0.496755	0.488594	0.484576	0.482208	0.282	0.195	0.121	-0.282	-0.195	-0.121	0.344961	0.432001	0.536287
ENSG00000072756	9.42662	9.41325	9.39912	9.46873	9.54571	8.62919	8.63219	8.65855	8.66846	8.64864	0.504863	0.509842	0.510484	0.486657	0.293	0.056	0.977	0.293	0.056	-0.977	0.336222	0.670949	0.0031433
ENSG00000072778	10.6495	10.6268	10.5972	10.6754	10.7211	10.2435	10.2329	10.2008	10.2177	10.2433	0.499898	0.500107	0.502214	0.502304	0.035	0.153	0.032	0.035	0.153	0.032	0.713636	0.485758	0.71954
ENSG00000072786	8.20581	8.19665	8.22	8.28929	8.30103	6.49903	6.49527	6.48637	6.51886	6.58737	0.507423	0.508331	0.509876	0.511614	0.058	0.092	0.09	0.058	0.092	0.09	0.666586	0.592697	0.597394
ENSG00000072803	11.4952	11.4869	11.4495	11.44	11.4369	9.2552	9.25384	9.28042	9.28229	9.19598	0.494909	0.495	0.494778	0.488033	0.047	0.047	0.215	0.047	-0.047	-0.215	0.689434	0.689434	0.410009
ENSG00000072818	4.59807	4.61205	4.64278	4.61768	4.61155	3.79707	3.78384	3.77966	3.83655	3.85402	0.499168	0.500412	0.511937	0.51427	0.089	0.545	0.115	0.089	0.545	0.115	0.599557	0.170439	0.547342
ENSG00000072832	6.77532	6.77784	6.78068	6.76493	6.74334	6.52227	6.48891	6.51213	6.63392	6.52556	0.504093	0.508956	0.514661	0.506675	0.125	0.132	0.149	0.125	0.132	-0.149	0.529404	0.516898	0.491594
ENSG00000072840	8.06944	8.072	8.12972	8.13024	7.9915	4.95867	4.95715	5.01088	5.04287	4.95247	0.511788	0.512815	0.511048	0.47639	0.067	0.107	0.669	0.067	-0.107	-0.669	0.647099	0.562592	0.108811
ENSG00000072849	9.92618	9.90844	9.87943	9.98263	10.1417	8.645	8.6519	8.71213	8.79119	8.88892	0.496428	0.521584	0.548365	0.552498	0.429	0.495	0.141	0.429	0.495	0.141	0.237705	0.198387	0.502889
ENSG00000072858	0.338492	0.334974	0.329196	0.339838	0.346638	-1.96938	-1.96981	-1.97139	-1.97109	-1.97027	0.50058	0.500586	0.500587	0.50058	0.007	0.001	0.003	0.007	0.001	-0.003	0.758446	0.76831	0.766169
ENSG00000072864	9.51142	9.51851	9.51374	9.45797	9.40497	8.22181	8.2324	8.32678	8.34387	8.22494	0.520922	0.522818	0.521283	0.511222	0.085	0.092	0.219	0.085	-0.092	-0.219	0.608063	0.592697	0.405997
ENSG00000072952	5.58322	5.57521	5.54971	5.52833	5.46432	2.90467	2.9066	2.86031	2.83238	2.91593	0.482287	0.481066	0.481739	0.517072	0.076	0.07	0.699	-0.076	0.07	0.699	0.627553	0.640937	0.09577
ENSG00000072954	7.51399	7.52453	7.51187	7.44007	7.40552	5.43563	5.45699	5.42025	5.33398	5.44555	0.492771	0.487328	0.482417	0.521568	0.136	0.144	0.54	-0.136	-0.144	0.54	0.510733	0.498787	0.173172
ENSG00000072958	9.03726	9.06084	9.12862	9.09496	9.06055	9.59342	9.59865	9.64434	9.63002	9.51642	0.511406	0.511255	0.493789	0.450509	0.083	0.36	0.673	-0.083	-0.36	-0.673	0.612208	0.28344	0.106793
ENSG00000073008	10.1916	10.1885	10.1849	10.2168	10.2748	8.28733	8.28765	8.2387	8.21353	8.29488	0.488892	0.48829	0.48875	0.492959	0.048	0.043	0.143	-0.048	0.043	0.143	0.687432	0.697775	0.49993
ENSG00000073009	8.78343	8.79094	8.80686	8.80454	8.83121	8.61408	8.6263	8.72916	8.78594	8.75973	0.505591	0.515734	0.51545	0.514383	0.268	0.046	0.066	0.268	-0.046	-0.066	0.357273	0.691791	0.6495
ENSG00000073050	8.25613	8.24048	8.19814	8.22623	8.25598	8.20949	8.20407	8.12869	8.06416	8.06235	0.495851	0.487078	0.48612	0.485837	0.264	0.072	0.039	-0.264	-0.072	-0.039	0.361183	0.636806	0.705738
ENSG00000073060	9.98673	9.9942	9.96586	9.90398	9.9076	11.1149	11.1282	11.1558	11.1191	11.0854	0.499852	0.499709	0.49931	0.499162	0.026	0.042	0.024	-0.026	-0.042	-0.024	0.729793	0.699853	0.733042
ENSG00000073067	2.1729	2.16284	2.11181	2.11582	2.16816	-2.21116	-2.21116	-2.21119	-2.21112	-2.21087	0.49906	0.499082	0.512299	0.512298	0.011	1	0.009	0.011	1	-0.009	0.751876	0	0.754913
ENSG00000073111	12.6627	12.6377	12.6569	12.7923	12.8178	11.7506	11.7526	11.7868	11.7906	11.7226	0.51263	0.513589	0.513499	0.447244	0.077	0.057	0.996	0.077	-0.057	-0.996	0.625329	0.668909	0.000223602
ENSG00000073146	0.316222	0.315173	0.315831	0.315782	0.302795	-0.0945909	-0.0942894	-0.0972393	-0.084226	-0.0396707	0.501705	0.502083	0.50471	0.519142	0.045	0.158	0.562	0.045	0.158	0.562	0.693718	0.478451	0.160972
ENSG00000073150	6.03177	6.05563	6.08431	6.01656	6.01208	3.73795	3.73715	3.80512	3.86869	3.82445	0.501604	0.505227	0.506062	0.50576	0.142	0.064	0.031	0.142	0.064	-0.031	0.501434	0.653841	0.721396
ENSG00000073169	8.42077	8.41802	8.40331	8.44768	8.57359	8.34186	8.31322	8.29469	8.34589	8.22934	0.496165	0.496497	0.497711	0.474051	0.058	0.091	0.461	0.058	0.091	-0.461	0.666586	0.595154	0.217904
ENSG00000073282	4.27535	4.29092	4.30414	4.24994	4.23762	2.77136	2.79724	2.85686	2.8122	2.79767	0.50767	0.507479	0.504041	0.503574	0.043	0.168	0.054	-0.043	-0.168	-0.054	0.697775	0.464122	0.67489
ENSG00000073331	7.44045	7.46251	7.49452	7.44962	7.47424	5.79876	5.81396	5.79991	5.72136	5.72246	0.509326	0.494872	0.468233	0.473225	0.344	0.701	0.162	-0.344	-0.701	0.162	0.295749	0.0945549	0.472574
ENSG00000073350	7.73724	7.73497	7.7333	7.71048	7.63393	6.13824	6.13833	6.10203	6.03205	5.96113	0.501239	0.490533	0.466707	0.461166	0.256	0.598	0.173	-0.256	-0.598	-0.173	0.368614	0.142816	0.457797
ENSG00000073417	10.2852	10.2935	10.2871	10.2328	10.2002	7.63	7.67145	7.81788	7.74841	7.58296	0.527986	0.533955	0.509983	0.473757	0.16	0.342	0.441	0.16	-0.342	-0.441	0.475484	0.297708	0.230849
ENSG00000073464	8.61352	8.61302	8.61347	8.62983	8.66459	5.72946	5.74224	5.73089	5.71273	5.83331	0.503092	0.503217	0.503931	0.529064	0.068	0.077	0.468	0.068	0.077	0.468	0.645074	0.625329	0.214018
ENSG00000073536	9.57328	9.56132	9.48957	9.45253	9.44134	7.8454	7.836	7.72903	7.6921	7.80988	0.464197	0.459622	0.462566	0.530083	0.137	0.113	0.848	-0.137	0.113	0.848	0.509144	0.550796	0.0385714
ENSG00000073578	11.8182	11.7973	11.8018	11.9324	12.0308	11.6808	11.6767	11.6732	11.7181	11.7989	0.50775	0.51063	0.514082	0.515313	0.12	0.143	0.077	0.12	0.143	0.077	0.537886	0.49993	0.625329
ENSG00000073584	9.68039	9.67847	9.68459	9.69306	9.6767	10.0873	10.094	10.1415	10.1662	10.1619	0.503246	0.505476	0.505546	0.505424	0.143	0.017	0.025	0.143	0.017	-0.025	0.49993	0.743697	0.731294
ENSG00000073598	-2.20646	-2.20647	-2.20655	-2.20666	-2.2069	-1.96638	-1.96725	-1.97149	-1.97231	-1.97125	0.499573	0.499561	0.499563	0.499569	0.006	0.004	0.008	-0.006	0.004	0.008	0.760398	0.764384	0.756686
ENSG00000073605	-0.340027	-0.339299	-0.334785	-0.333529	-0.33579	-2.21055	-2.2106	-2.21125	-2.21155	-2.21095	0.500168	0.500158	0.500155	0.500152	0.006	0.002	0.005	-0.006	-0.002	-0.005	0.760398	0.767393	0.762471
ENSG00000073614	11.527	11.5099	11.5415	11.6509	11.6563	9.61698	9.60764	9.6261	9.68429	9.68016	0.506592	0.510567	0.516306	0.497583	0.169	0.222	0.525	0.169	0.222	-0.525	0.462681	0.402273	0.181349
ENSG00000073670	4.69021	4.68181	4.67905	4.70499	4.69066	2.45101	2.46484	2.50028	2.49087	2.50921	0.504481	0.504631	0.504625	0.504639	0.017	0.009	0.016	0.017	-0.009	0.016	0.743697	0.754913	0.744939
ENSG00000073711	7.0657	7.08829	7.15944	7.10291	6.99053	5.69268	5.69831	5.7558	5.74829	5.62204	0.513553	0.513089	0.499214	0.459173	0.101	0.311	0.63	-0.101	-0.311	-0.63	0.573987	0.321369	0.127292
ENSG00000073712	11.4794	11.4579	11.4446	11.5378	11.5873	10.8139	10.8273	10.8135	10.7868	10.8993	0.506772	0.5068	0.507385	0.512807	0.048	0.043	0.165	0.048	0.043	0.165	0.687432	0.697775	0.468196
ENSG00000073737	1.67437	1.67275	1.66061	1.65896	1.67296	0.809086	0.804387	0.790947	0.796879	0.801583	0.498664	0.498623	0.501483	0.502265	0.023	0.4	0.116	-0.023	0.4	0.116	0.734728	0.256319	0.545128
ENSG00000073756	9.839	9.78582	9.78495	10.0401	10.1309	9.63611	9.60716	9.58958	9.78658	10.0323	0.492602	0.50977	0.596113	0.617912	0.248	0.668	0.286	0.248	0.668	0.286	0.376207	0.109347	0.342076
ENSG00000073792	5.06374	5.07058	5.05948	5.01462	5.00493	4.26218	4.27792	4.27264	4.21638	4.25409	0.497508	0.496624	0.495567	0.499472	0.066	0.066	0.139	-0.066	-0.066	0.139	0.6495	0.6495	0.505976
ENSG00000073803	9.3508	9.36348	9.33131	9.23542	9.21879	2.6414	2.63207	2.58842	2.59716	2.64793	0.484167	0.483746	0.484154	0.544254	0.046	0.046	0.999	-0.046	0.046	0.999	0.691791	0.691791	0
ENSG00000073849	5.45657	5.45031	5.40661	5.38495	5.3911	3.05088	3.05425	3.08553	3.08215	3.01843	0.496779	0.496993	0.496941	0.495364	0.029	0.025	0.087	0.029	-0.025	-0.087	0.72496	0.731294	0.603635
ENSG00000073910	7.28872	7.27366	7.25214	7.29842	7.32011	6.20105	6.22863	6.2796	6.2567	6.33983	0.513184	0.51475	0.515172	0.51977	0.076	0.048	0.154	0.076	0.048	0.154	0.627553	0.687432	0.48436
ENSG00000073921	11.3107	11.2913	11.269	11.3306	11.3472	9.94207	9.9438	9.94831	9.96097	9.99794	0.505656	0.508572	0.512214	0.512912	0.195	0.259	0.069	0.195	0.259	0.069	0.432001	0.365824	0.64289
ENSG00000073969	10.642	10.6195	10.6441	10.7677	10.7744	9.89288	9.89826	9.94037	9.94612	9.89513	0.514679	0.516071	0.516033	0.45761	0.087	0.035	1	0.087	-0.035	-1	0.603635	0.713636	0
ENSG00000074047	6.64881	6.66922	6.67321	6.56753	6.50247	5.22994	5.27179	5.28561	5.12985	5.13407	0.511928	0.498637	0.466734	0.478744	0.264	0.543	0.231	-0.264	-0.543	0.231	0.361183	0.171475	0.392891
ENSG00000074054	9.7933	9.80067	9.86173	9.88642	9.8493	8.83203	8.83543	8.86442	8.88239	8.87951	0.511825	0.512011	0.50918	0.496399	0.027	0.228	0.712	0.027	-0.228	-0.712	0.728175	0.395666	0.0895827
ENSG00000074071	11.0415	11.0431	11.0011	10.9535	10.9709	10.5751	10.5799	10.5935	10.6156	10.6829	0.494178	0.495031	0.505448	0.552877	0.057	0.278	0.806	0.057	0.278	0.806	0.668909	0.34828	0.0530149
ENSG00000074181	10.1454	10.156	10.21	10.1539	9.9674	8.84099	8.82653	8.85064	8.87636	8.72048	0.496829	0.497164	0.493748	0.458592	0.076	0.135	0.545	0.076	-0.135	-0.545	0.627553	0.512254	0.170439
ENSG00000074201	11.2691	11.2576	11.225	11.2368	11.2397	10.4914	10.5098	10.5708	10.5494	10.5121	0.507752	0.508077	0.507405	0.505295	0.033	0.048	0.107	0.033	-0.048	-0.107	0.717789	0.687432	0.562592
ENSG00000074211	8.1929	8.20969	8.22502	8.11406	7.96496	4.90231	4.92931	4.97132	4.8739	4.78873	0.513805	0.510722	0.47461	0.471392	0.135	0.69	0.119	-0.135	-0.69	-0.119	0.512254	0.0997075	0.539978
ENSG00000074219	9.27141	9.29306	9.28443	9.16447	9.1128	6.04887	6.05787	6.07194	6.05355	6.06057	0.498813	0.49876	0.497645	0.526173	0.019	0.115	1	-0.019	-0.115	1	0.740809	0.547342	0
ENSG00000074266	9.18063	9.15471	9.12364	9.20575	9.23194	8.48802	8.50014	8.55219	8.55315	8.53175	0.506527	0.515212	0.515205	0.49855	0.339	0.051	0.559	0.339	-0.051	-0.559	0.30026	0.681132	0.162723
ENSG00000074319	9.13315	9.12787	9.12326	9.14094	9.14379	9.01474	9.02609	9.04201	8.98283	8.90597	0.506469	0.505598	0.482984	0.460608	0.092	0.545	0.462	-0.092	-0.545	-0.462	0.592697	0.170439	0.217264
ENSG00000074356	10.1105	10.0962	10.0685	10.1119	10.1521	8.9259	8.94017	8.98653	8.97268	8.95289	0.509766	0.510521	0.509936	0.506802	0.047	0.045	0.169	0.047	-0.045	-0.169	0.689434	0.693718	0.462681
ENSG00000074370	9.407	9.42056	9.46898	9.43468	9.34979	8.17386	8.18846	8.23936	8.22399	8.1908	0.512749	0.513373	0.497483	0.492762	0.064	0.622	0.189	0.064	-0.622	-0.189	0.653841	0.130787	0.438653
ENSG00000074410	10.3279	10.3404	10.3908	10.3515	10.2373	8.62707	8.61085	8.54552	8.52981	8.50945	0.507301	0.485111	0.483819	0.483612	0.711	0.098	0.03	-0.711	-0.098	-0.03	0.0901879	0.579922	0.723271
ENSG00000074416	9.44277	9.47471	9.5173	9.40089	9.31762	7.83974	7.846	7.81556	7.71512	7.61486	0.502573	0.48396	0.441137	0.438654	0.314	0.724	0.11	-0.314	-0.724	-0.11	0.319327	0.084902	0.5567
ENSG00000074527	7.35139	7.32732	7.23439	7.25468	7.32299	5.55951	5.54007	5.49185	5.53262	5.57169	0.481521	0.481109	0.53206	0.532437	0.059	1	0.057	-0.059	1	0.057	0.664532	0	0.668909
ENSG00000074582	9.40454	9.38914	9.36628	9.40516	9.40844	8.29802	8.31473	8.38403	8.37952	8.34252	0.512564	0.513492	0.513021	0.507905	0.054	0.053	0.199	0.054	-0.053	-0.199	0.67489	0.677082	0.427328
ENSG00000074590	9.14235	9.15036	9.20056	9.24404	9.2925	6.02565	6.06816	6.14015	6.01734	5.94341	0.547056	0.550113	0.464446	0.459987	0.12	0.964	0.113	0.12	-0.964	-0.113	0.537886	0.00588208	0.550796
ENSG00000074603	10.6651	10.6616	10.6931	10.7152	10.6436	8.03222	8.02646	8.01026	8.00302	7.97136	0.497995	0.497509	0.490938	0.471455	0.047	0.334	0.712	-0.047	-0.334	-0.712	0.689434	0.303538	0.0895827
ENSG00000074621	6.10134	6.11069	6.08194	6.01762	6.03596	3.04846	3.02984	2.99298	3.03013	3.03587	0.481992	0.480805	0.511722	0.513731	0.078	0.956	0.084	-0.078	0.956	0.084	0.623314	0.00783909	0.610153
ENSG00000074657	9.75078	9.77943	9.84817	9.78169	9.7146	7.23511	7.26032	7.30777	7.28356	7.34893	0.507265	0.507149	0.505812	0.509888	0.035	0.063	0.124	-0.035	-0.063	0.124	0.713636	0.655939	0.531426
ENSG00000074695	12.4382	12.4173	12.3962	12.4977	12.5964	10.9301	10.9484	11.0063	10.9978	10.9999	0.505305	0.506826	0.506033	0.499617	0.078	0.062	0.28	0.078	-0.062	-0.28	0.623314	0.657829	0.346672
ENSG00000074696	11.9285	11.921	11.941	12.0219	12.0896	10.6638	10.6654	10.7282	10.7924	10.7893	0.50585	0.513565	0.514241	0.511773	0.257	0.049	0.109	0.257	0.049	-0.109	0.367573	0.685449	0.558436
ENSG00000074755	9.88742	9.87831	9.92255	9.99747	9.96348	8.43518	8.4269	8.41092	8.42491	8.41986	0.504275	0.504232	0.504224	0.478691	0.011	0.007	1	-0.011	-0.007	-1	0.751876	0.758446	0
ENSG00000074800	15.9342	15.9234	15.9029	15.9367	15.9682	15.4289	15.4347	15.4314	15.3856	15.3402	0.500675	0.500083	0.486598	0.470976	0.052	0.494	0.476	-0.052	-0.494	-0.476	0.678876	0.199158	0.209642
ENSG00000074803	-0.127977	-0.128799	-0.10809	-0.0887129	-0.108226	-1.9732	-1.97135	-1.96741	-1.97112	-1.97251	0.50658	0.506601	0.497283	0.496449	0.008	0.945	0.089	0.008	-0.945	-0.089	0.756686	0.0104192	0.599557
ENSG00000074842	11.2554	11.2466	11.1898	11.2036	11.3111	10.091	10.0722	9.91446	9.86902	10.0139	0.478901	0.471151	0.474994	0.518291	0.157	0.142	0.516	-0.157	0.142	0.516	0.479704	0.501434	0.186163
ENSG00000074855	6.84385	6.83778	6.83349	6.84601	6.82658	5.66713	5.66025	5.61072	5.59471	5.62555	0.49518	0.494734	0.494826	0.495518	0.037	0.022	0.053	-0.037	0.022	0.053	0.709617	0.736343	0.677082
ENSG00000074935	7.57387	7.52469	7.43859	7.67037	7.99056	6.27581	6.29961	6.32117	6.35593	6.63025	0.516231	0.525709	0.553775	0.614232	0.198	0.343	0.495	0.198	0.343	0.495	0.428496	0.296712	0.198387
ENSG00000074964	9.71628	9.73834	9.76186	9.65535	9.549	6.24474	6.25197	6.22978	6.16256	6.13259	0.504219	0.483505	0.471723	0.473564	0.559	0.401	0.081	-0.559	-0.401	0.081	0.162723	0.255633	0.616681
ENSG00000075089	8.80822	8.80026	8.83244	8.90762	8.92118	8.84097	8.85127	8.84556	8.80765	8.83612	0.509273	0.507678	0.485448	0.485219	0.09	0.921	0.034	-0.09	-0.921	-0.034	0.597394	0.0160979	0.715635
ENSG00000075131	9.84182	9.87149	9.96933	9.96345	9.97606	8.82104	8.83911	8.93893	8.97724	8.97431	0.523835	0.525029	0.523663	0.521309	0.064	0.057	0.109	0.064	-0.057	-0.109	0.653841	0.668909	0.558436
ENSG00000075142	11.3042	11.3184	11.3116	11.2474	11.2537	10.9293	10.9279	10.9114	10.9158	10.9601	0.49374	0.493527	0.493632	0.535417	0.032	0.026	0.996	-0.032	0.026	0.996	0.71954	0.729793	0.000223602
ENSG00000075151	10.4307	10.4248	10.4668	10.5453	10.5599	9.62751	9.62677	9.57973	9.55716	9.62847	0.492059	0.490116	0.489683	0.489853	0.094	0.044	0.039	-0.094	-0.044	0.039	0.588362	0.69568	0.705738
ENSG00000075188	9.39908	9.38547	9.3897	9.46266	9.49242	9.34938	9.35744	9.36225	9.35429	9.40463	0.503992	0.504	0.504001	0.504117	0.023	0.02	0.031	0.023	0.02	0.031	0.734728	0.739503	0.721396
ENSG00000075213	9.26317	9.23813	9.2255	9.36267	9.48381	7.75645	7.74234	7.64684	7.66234	7.8301	0.488104	0.487225	0.492629	0.511742	0.094	0.155	0.301	-0.094	0.155	0.301	0.588362	0.482325	0.329356
ENSG00000075218	9.13545	9.14373	9.16911	9.12262	9.01838	8.54573	8.56677	8.47174	8.33133	8.47142	0.497916	0.479562	0.470687	0.497984	0.27	0.166	0.316	-0.27	-0.166	0.316	0.355762	0.466753	0.317586
ENSG00000075223	12.1337	12.124	12.1457	12.2281	12.271	10.4862	10.489	10.5249	10.576	10.6303	0.508889	0.514785	0.51697	0.517245	0.21	0.12	0.039	0.21	0.12	0.039	0.414952	0.537886	0.705738
ENSG00000075234	9.7828	9.79036	9.80329	9.77335	9.73943	8.63537	8.61904	8.53187	8.52026	8.57213	0.488636	0.486407	0.487035	0.493696	0.088	0.048	0.21	-0.088	0.048	0.21	0.601619	0.687432	0.414952
ENSG00000075239	9.92954	9.92396	9.93619	9.99784	10.0599	9.96436	9.96609	9.92212	9.88767	9.94583	0.491851	0.489824	0.489596	0.48974	0.099	0.034	0.025	-0.099	-0.034	0.025	0.577894	0.715635	0.731294
ENSG00000075240	9.15257	9.15189	9.09713	9.03615	9.03334	6.26632	6.28274	6.37009	6.34925	6.21573	0.505311	0.506499	0.504422	0.494035	0.079	0.104	0.223	0.079	-0.104	-0.223	0.621408	0.568393	0.401153
ENSG00000075275	9.62049	9.60828	9.64138	9.70479	9.64165	7.3255	7.30259	7.24488	7.25893	7.22159	0.50012	0.497941	0.497021	0.474551	0.1	0.064	0.663	-0.1	-0.064	-0.663	0.575861	0.653841	0.111945
ENSG00000075292	10.3401	10.3215	10.3533	10.489	10.5441	8.79078	8.78256	8.8204	8.91493	8.9584	0.5099	0.521148	0.524535	0.523543	0.307	0.136	0.07	0.307	0.136	-0.07	0.324418	0.510733	0.640937
ENSG00000075303	8.96582	8.94985	8.90053	8.93114	8.98406	7.27656	7.27592	7.23466	7.22894	7.32707	0.491301	0.491637	0.496778	0.534425	0.062	0.172	0.678	0.062	0.172	0.678	0.657829	0.458931	0.104982
ENSG00000075336	9.57978	9.60367	9.62445	9.5205	9.44759	8.24849	8.25057	8.21184	8.18093	8.23657	0.492606	0.481042	0.477198	0.524569	0.335	0.158	0.921	-0.335	-0.158	0.921	0.302905	0.478451	0.0160979
ENSG00000075340	6.48376	6.48953	6.48268	6.46175	6.48901	4.08999	4.08365	4.04756	4.05647	4.11704	0.491495	0.491209	0.492704	0.526466	0.056	0.073	0.827	-0.056	0.073	0.827	0.670949	0.63458	0.0454878
ENSG00000075391	9.08889	9.08544	9.13204	9.17647	9.11789	7.66237	7.65064	7.63677	7.68087	7.70978	0.503652	0.503761	0.503945	0.503963	0.03	0.028	0.018	0.03	0.028	0.018	0.723271	0.726536	0.742286
ENSG00000075399	4.98125	5.00046	5.07244	5.07031	5.05777	3.85761	3.85534	3.84353	3.86754	3.93859	0.513996	0.51387	0.514098	0.517741	0.034	0.039	0.147	-0.034	0.039	0.147	0.715635	0.705738	0.494436
ENSG00000075407	9.66971	9.64944	9.64483	9.72882	9.7424	5.15089	5.13898	5.03781	4.98159	5.00751	0.500616	0.486552	0.484826	0.484628	0.343	0.104	0.052	-0.343	-0.104	-0.052	0.296712	0.568393	0.678876
ENSG00000075413	10.5149	10.4906	10.4339	10.4998	10.5761	8.0219	8.05298	8.13726	8.07222	7.98922	0.517357	0.520518	0.508385	0.479086	0.12	0.284	0.526	0.12	-0.284	-0.526	0.537886	0.343439	0.18069
ENSG00000075415	13.1585	13.1608	13.1481	13.1273	13.1355	12.5968	12.5961	12.5872	12.5747	12.5607	0.495521	0.495399	0.495349	0.495344	0.027	0.014	0.011	-0.027	-0.014	-0.011	0.728175	0.747887	0.751876
ENSG00000075420	10.8787	10.8572	10.8886	11.0438	11.1215	9.49211	9.48017	9.3738	9.41491	9.70141	0.488989	0.487236	0.497613	0.560356	0.136	0.201	0.511	-0.136	0.201	0.511	0.510733	0.424953	0.188954
ENSG00000075426	10.8373	10.8474	10.8835	10.8736	10.8497	8.51582	8.50949	8.48911	8.51347	8.56783	0.498652	0.498766	0.499727	0.507568	0.031	0.072	0.32	0.031	0.072	0.32	0.721396	0.636806	0.314566
ENSG00000075429	-0.73362	-0.73802	-0.735608	-0.715442	-0.717483	-1.72624	-1.72765	-1.73018	-1.72788	-1.72955	0.499258	0.499259	0.499233	0.498378	0.005	0.011	0.162	0.005	-0.011	-0.162	0.762471	0.751876	0.472574
ENSG00000075461	4.13645	4.14362	4.15665	4.12173	4.07092	1.83348	1.82871	1.80955	1.80847	1.81125	0.498197	0.497783	0.497814	0.498505	0.057	0.016	0.082	-0.057	0.016	0.082	0.668909	0.744939	0.614513
ENSG00000075539	9.91029	9.8928	9.9163	10.0364	10.089	7.91213	7.90661	7.85415	7.87444	8.01959	0.497129	0.49709	0.499693	0.508109	0.066	0.101	0.192	-0.066	0.101	0.192	0.6495	0.573987	0.435318
ENSG00000075568	8.21384	8.21195	8.3263	8.43896	8.37325	7.51772	7.48831	7.41684	7.46506	7.48595	0.505083	0.500115	0.498687	0.492857	0.171	0.081	0.209	-0.171	-0.081	-0.209	0.460249	0.616681	0.415841
ENSG00000075618	12.3308	12.3392	12.3475	12.2867	12.198	12.2106	12.2111	12.1991	12.1503	12.0661	0.496266	0.490494	0.475098	0.467527	0.176	0.436	0.227	-0.176	-0.436	-0.227	0.453359	0.233595	0.396662
ENSG00000075624	16.2249	16.231	16.2265	16.1716	16.1095	16.5902	16.5834	16.5483	16.5051	16.4264	0.494091	0.48717	0.48115	0.475912	0.228	0.226	0.188	-0.228	-0.226	-0.188	0.395666	0.397656	0.439807
ENSG00000075643	11.0141	10.9925	10.9423	11.0157	11.1195	9.15354	9.17517	9.19584	9.16455	9.2519	0.514974	0.515897	0.516798	0.523352	0.067	0.068	0.188	0.067	0.068	0.188	0.647099	0.645074	0.439807
ENSG00000075651	10.3295	10.312	10.2948	10.3504	10.3577	9.29069	9.28541	9.22208	9.19069	9.23925	0.496269	0.495228	0.495354	0.495915	0.054	0.028	0.048	-0.054	0.028	0.048	0.67489	0.726536	0.687432
ENSG00000075702	8.31763	8.29397	8.30645	8.3905	8.31941	7.33297	7.36099	7.38455	7.29429	7.29109	0.51884	0.519364	0.471673	0.471304	0.079	0.983	0.052	0.079	-0.983	-0.052	0.621408	0.00204211	0.678876
ENSG00000075711	10.9511	10.9422	10.962	10.9919	10.9176	9.45361	9.48365	9.46238	9.31733	9.3265	0.508288	0.497611	0.446329	0.448982	0.22	0.85	0.114	-0.22	-0.85	0.114	0.404779	0.037868	0.549184
ENSG00000075785	9.43526	9.4425	9.52626	9.54356	9.42079	11.3053	11.3216	11.3741	11.3428	11.283	0.515165	0.517242	0.473366	0.461905	0.089	0.845	0.244	0.089	-0.845	-0.244	0.599557	0.0398251	0.380261
ENSG00000075790	9.89163	9.90119	9.94912	9.97859	10.0145	8.61848	8.652	8.76577	8.75352	8.74419	0.512771	0.515361	0.509171	0.50523	0.108	0.193	0.155	0.108	-0.193	-0.155	0.560762	0.434174	0.482325
ENSG00000075826	3.27128	3.28278	3.31925	3.30385	3.27984	-0.187904	-0.194068	-0.183004	-0.156342	-0.185425	0.500286	0.500278	0.500127	0.498652	0.017	0.027	0.113	-0.017	-0.027	-0.113	0.743697	0.728175	0.550796
ENSG00000075856	10.4744	10.433	10.379	10.5247	10.6161	9.3708	9.37288	9.4042	9.45332	9.50866	0.496723	0.523769	0.536838	0.535964	0.612	0.373	0.058	0.612	0.373	-0.058	0.135799	0.273922	0.666586
ENSG00000075914	10.1762	10.1843	10.2177	10.2114	10.1833	9.86227	9.8706	9.96078	10.0285	10.026	0.501222	0.514907	0.515446	0.515127	0.357	0.052	0.044	0.357	0.052	-0.044	0.285305	0.678876	0.69568
ENSG00000075945	8.30115	8.2806	8.26877	8.35193	8.38131	7.9847	7.96531	7.82486	7.79469	7.92177	0.480346	0.476316	0.477921	0.487261	0.095	0.086	0.21	-0.095	0.086	0.21	0.586499	0.605669	0.414952
ENSG00000075975	10.1936	10.1939	10.231	10.2712	10.269	8.40678	8.41772	8.40827	8.36466	8.39628	0.510537	0.505007	0.488541	0.48941	0.23	0.715	0.059	-0.23	-0.715	0.059	0.393637	0.0885366	0.664532
ENSG00000076003	11.5608	11.5328	11.5665	11.7283	11.7463	11.7079	11.7116	11.7135	11.704	11.713	0.503978	0.504196	0.500131	0.461111	0.034	0.404	1	0.034	-0.404	-1	0.715635	0.253607	0
ENSG00000076043	9.41252	9.41864	9.42197	9.39833	9.39304	9.37325	9.36269	9.35222	9.40788	9.46827	0.49454	0.494883	0.52017	0.538406	0.059	0.643	0.381	0.059	0.643	0.381	0.664532	0.121317	0.267513
ENSG00000076053	8.52211	8.52286	8.50947	8.49904	8.51928	6.98569	7.02214	7.08674	6.99128	6.94462	0.522077	0.522185	0.489593	0.485563	0.106	0.685	0.144	0.106	-0.685	-0.144	0.564517	0.101422	0.498787
ENSG00000076067	7.32439	7.32822	7.3486	7.33927	7.2969	7.18741	7.16083	7.12395	7.16206	7.08703	0.488173	0.487607	0.487519	0.483467	0.046	0.037	0.148	-0.046	-0.037	-0.148	0.691791	0.709617	0.493019
ENSG00000076108	9.08607	9.09121	9.15747	9.1499	8.99293	8.51824	8.53547	8.5505	8.48731	8.46446	0.511052	0.511019	0.464012	0.464184	0.043	1	0.036	-0.043	-1	0.036	0.697775	0	0.711599
ENSG00000076201	7.31887	7.3131	7.40648	7.49997	7.40584	8.20481	8.1723	8.10607	8.20615	8.31057	0.504265	0.505063	0.510881	0.51615	0.081	0.163	0.143	0.081	0.163	0.143	0.616681	0.471131	0.49993
ENSG00000076242	10.3355	10.326	10.3234	10.3774	10.4221	9.69628	9.66974	9.60509	9.64834	9.66696	0.490882	0.490903	0.492727	0.492972	0.043	0.1	0.034	0.043	0.1	0.034	0.697775	0.575861	0.715635
ENSG00000076248	10.3903	10.3885	10.3911	10.4183	10.4602	9.63395	9.64527	9.68536	9.6799	9.6685	0.503423	0.503526	0.502847	0.500174	0.021	0.065	0.167	0.021	-0.065	-0.167	0.738077	0.651779	0.465579
ENSG00000076258	3.59266	3.60765	3.66825	3.644	3.56436	3.4515	3.44565	3.46081	3.4782	3.41716	0.501034	0.500661	0.497778	0.472365	0.048	0.136	0.729	-0.048	-0.136	-0.729	0.687432	0.510733	0.082674
ENSG00000076321	8.83423	8.83601	8.88283	8.91868	8.89259	7.98776	7.9977	8.01189	8.02081	8.1062	0.515621	0.515879	0.516132	0.519171	0.04	0.041	0.125	0.04	0.041	0.125	0.703753	0.70189	0.529404
ENSG00000076344	2.99724	2.99161	2.9398	2.91782	2.95314	-0.0698738	-0.0731137	-0.0896766	-0.0863644	-0.0639925	0.486748	0.486657	0.499504	0.514176	0.021	0.6	0.521	-0.021	0.6	0.521	0.738077	0.141562	0.183409
ENSG00000076351	8.81382	8.82088	8.8505	8.81903	8.72776	7.02805	7.0134	6.96999	6.99184	7.0194	0.491431	0.490999	0.491879	0.497085	0.036	0.064	0.251	-0.036	0.064	0.251	0.711599	0.653841	0.373561
ENSG00000076356	4.97	4.95875	4.95564	5.01096	5.04217	3.54044	3.57543	3.60243	3.49124	3.49814	0.519647	0.518334	0.474291	0.475132	0.108	0.903	0.083	-0.108	-0.903	0.083	0.560762	0.0213944	0.612208
ENSG00000076382	11.137	11.1326	11.14	11.1496	11.1058	10.0225	10.0199	10.03	10.0372	9.99843	0.501703	0.501759	0.501425	0.489064	0.026	0.052	0.58	0.026	-0.052	-0.58	0.729793	0.678876	0.151454
ENSG00000076513	10.0965	10.0934	10.0497	10.0288	10.0701	7.85375	7.87839	7.9167	7.86519	7.88201	0.50361	0.503741	0.503702	0.504081	0.026	0.02	0.042	0.026	-0.02	0.042	0.729793	0.739503	0.699853
ENSG00000076554	10.8251	10.8434	10.8881	10.8355	10.7643	9.33001	9.31632	9.33139	9.36983	9.28016	0.496665	0.496203	0.495913	0.487155	0.047	0.057	0.266	-0.047	-0.057	-0.266	0.689434	0.668909	0.359374
ENSG00000076555	8.08594	8.08206	8.06708	8.04452	7.99021	5.48401	5.47623	5.44632	5.4726	5.54411	0.490688	0.490638	0.498198	0.541527	0.047	0.228	0.804	-0.047	0.228	0.804	0.689434	0.395666	0.0538351
ENSG00000076604	10.8039	10.7986	10.7513	10.7196	10.7215	8.12404	8.1165	8.04255	8.01348	8.07488	0.479682	0.478205	0.47895	0.513527	0.072	0.073	0.733	-0.072	0.073	0.733	0.636806	0.63458	0.0806895
ENSG00000076641	6.66656	6.6778	6.696	6.69791	6.76766	3.31959	3.32695	3.35875	3.37764	3.41041	0.509897	0.510917	0.511306	0.51231	0.076	0.048	0.069	0.076	0.048	0.069	0.627553	0.687432	0.64289
ENSG00000076650	7.54661	7.55157	7.62319	7.70537	7.7579	6.66773	6.69327	6.85693	6.9407	6.94628	0.518723	0.531297	0.530894	0.526786	0.245	0.08	0.116	0.245	-0.08	-0.116	0.379222	0.619006	0.545128
ENSG00000076662	7.37262	7.3678	7.29603	7.21711	7.17485	4.62238	4.60361	4.61142	4.67576	4.61938	0.478806	0.484079	0.51737	0.514574	0.16	0.821	0.111	0.16	0.821	-0.111	0.475484	0.0472771	0.554657
ENSG00000076685	9.43588	9.42064	9.43546	9.55601	9.65836	8.47782	8.47607	8.50186	8.56239	8.62247	0.507204	0.513414	0.516679	0.516866	0.223	0.147	0.058	0.223	0.147	0.058	0.401153	0.494436	0.666586
ENSG00000076706	11.9059	11.9056	11.9467	12.0018	12.0194	10.9288	10.9288	10.9735	11.0206	11.01	0.511148	0.51253	0.512599	0.508821	0.063	0.03	0.169	0.063	0.03	-0.169	0.655939	0.723271	0.462681
ENSG00000076716	4.73141	4.72285	4.70944	4.71518	4.67903	6.04246	6.04644	6.09479	6.12238	6.09384	0.499679	0.503846	0.504045	0.503439	0.193	0.048	0.05	0.193	0.048	-0.05	0.434174	0.687432	0.683317
ENSG00000076770	9.61065	9.61453	9.67745	9.70211	9.62314	6.53281	6.54373	6.63691	6.64309	6.50341	0.523467	0.526294	0.518758	0.447233	0.109	0.176	0.836	0.109	-0.176	-0.836	0.558436	0.453359	0.042697
ENSG00000076826	0.855706	0.851713	0.853254	0.865242	0.849315	0.264174	0.264886	0.258906	0.24761	0.2438	0.499191	0.498743	0.494707	0.494139	0.077	0.611	0.083	-0.077	-0.611	-0.083	0.625329	0.136342	0.612208
ENSG00000076864	8.11914	8.10019	8.0369	8.03296	8.00782	8.18476	8.15119	8.04762	8.06208	8.04703	0.483414	0.482706	0.486761	0.487655	0.054	0.155	0.072	-0.054	0.155	0.072	0.67489	0.482325	0.636806
ENSG00000076924	8.1808	8.17605	8.19458	8.18167	8.04573	8.72461	8.72542	8.75314	8.77809	8.76946	0.50286	0.504465	0.504518	0.504474	0.125	0.012	0.016	0.125	0.012	-0.016	0.529404	0.750519	0.744939
ENSG00000076928	9.5772	9.55553	9.52241	9.59694	9.65437	8.69206	8.67393	8.62802	8.634	8.5923	0.500053	0.499782	0.499977	0.491515	0.031	0.038	0.341	-0.031	0.038	-0.341	0.721396	0.707743	0.298348
ENSG00000076944	7.00526	7.03549	7.10809	7.05962	7.04338	8.62821	8.63902	8.69875	8.69654	8.63133	0.517428	0.51774	0.502329	0.484055	0.067	0.449	0.445	0.067	-0.449	-0.445	0.647099	0.225687	0.228133
ENSG00000076984	7.97091	7.96852	7.90048	7.82735	7.81426	7.84274	7.85897	7.87412	7.82621	7.83109	0.491319	0.49136	0.491353	0.509705	0.029	0.041	0.712	0.029	-0.041	0.712	0.72496	0.70189	0.0895827
ENSG00000077044	11.6723	11.6741	11.6912	11.6868	11.645	9.4525	9.45296	9.49934	9.49857	9.36731	0.508424	0.509025	0.504667	0.460475	0.076	0.149	0.689	0.076	-0.149	-0.689	0.627553	0.491594	0.100074
ENSG00000077063	6.15678	6.17274	6.24486	6.23035	6.15213	5.2981	5.28399	5.17824	5.16028	5.27298	0.476993	0.470494	0.470105	0.480636	0.161	0.068	0.221	-0.161	-0.068	0.221	0.474234	0.645074	0.403668
ENSG00000077092	0.971347	0.975638	0.974197	0.950607	0.940046	0.00407924	-0.00630594	0.0100523	0.0515854	0.000618504	0.503933	0.504629	0.505049	0.504376	0.055	0.036	0.046	0.055	0.036	-0.046	0.672984	0.711599	0.691791
ENSG00000077097	12.1009	12.0793	12.0942	12.201	12.2024	10.6337	10.6495	10.6703	10.6171	10.5876	0.51303	0.513808	0.482924	0.463897	0.061	0.739	0.436	0.061	-0.739	-0.436	0.660152	0.0784756	0.233595
ENSG00000077147	12.5578	12.5494	12.5657	12.6354	12.6768	10.7779	10.7822	10.8156	10.837	10.8393	0.503334	0.5052	0.505167	0.49819	0.127	0.033	0.392	0.127	-0.033	-0.392	0.526043	0.717789	0.260654
ENSG00000077150	7.86357	7.85468	7.8814	7.98143	8.06384	8.07014	8.04904	7.99601	8.08743	8.25115	0.494487	0.49657	0.518879	0.548826	0.127	0.364	0.387	0.127	0.364	0.387	0.526043	0.280764	0.263729
ENSG00000077152	10.0783	10.0773	10.0393	10.0176	10.0622	9.53813	9.55096	9.56744	9.52958	9.52046	0.501713	0.501704	0.50162	0.501582	0.01	0.021	0.017	-0.01	-0.021	-0.017	0.753364	0.738077	0.743697
ENSG00000077157	8.60812	8.62256	8.65955	8.6131	8.53992	5.50399	5.4891	5.51317	5.56216	5.46056	0.498646	0.499161	0.499021	0.490411	0.058	0.052	0.234	0.058	-0.052	-0.234	0.666586	0.678876	0.389924
ENSG00000077232	11.8518	11.8399	11.849	11.9499	12.0541	9.79917	9.79666	9.78939	9.77431	9.73091	0.498992	0.498851	0.498662	0.45016	0.028	0.03	1	-0.028	-0.03	-1	0.726536	0.723271	0
ENSG00000077235	10.8199	10.8011	10.8585	11.0036	11.008	10.1684	10.1732	10.2002	10.2218	10.248	0.513053	0.513481	0.513537	0.480234	0.039	0.028	0.999	0.039	0.028	-0.999	0.705738	0.726536	0
ENSG00000077238	6.65656	6.64716	6.66917	6.69844	6.6104	5.03715	5.05256	5.06826	5.00891	4.97475	0.512518	0.512617	0.471857	0.470334	0.045	0.972	0.064	0.045	-0.972	-0.064	0.693718	0.00408002	0.653841
ENSG00000077254	10.798	10.7839	10.8225	10.9411	10.9818	9.11831	9.1198	9.11739	9.12007	9.14939	0.505749	0.50573	0.504074	0.483992	0.015	0.119	0.91	-0.015	-0.119	-0.91	0.746477	0.539978	0.019493
ENSG00000077264	7.54415	7.52146	7.44498	7.41565	7.32529	2.45162	2.44684	2.42195	2.40112	2.37053	0.482179	0.482308	0.482959	0.483247	0.023	0.063	0.032	0.023	0.063	0.032	0.734728	0.655939	0.71954
ENSG00000077274	4.12029	4.12212	4.16196	4.17467	4.11063	5.31168	5.27621	5.19981	5.28	5.33243	0.485338	0.484743	0.496958	0.502775	0.063	0.331	0.165	-0.063	0.331	0.165	0.655939	0.305576	0.468196
ENSG00000077312	9.24751	9.24468	9.21463	9.22067	9.29322	9.15487	9.15056	9.0387	8.96169	9.04552	0.495026	0.488856	0.488888	0.497225	0.144	0.056	0.199	-0.144	0.056	0.199	0.498787	0.670949	0.427328
ENSG00000077327	1.69663	1.69218	1.69008	1.70291	1.69477	-2.21202	-2.21206	-2.21236	-2.21148	-2.20878	0.500522	0.500522	0.500531	0.500531	0.001	0.005	0.004	0.001	0.005	-0.004	0.76831	0.762471	0.764384
ENSG00000077348	8.54325	8.55883	8.55271	8.49037	8.51353	7.75542	7.75888	7.74801	7.73004	7.75224	0.496056	0.494079	0.493317	0.516604	0.136	0.069	0.987	-0.136	-0.069	0.987	0.510733	0.64289	0.00133216
ENSG00000077380	10.6322	10.6055	10.6101	10.7328	10.7495	10.5107	10.5106	10.4703	10.4256	10.4279	0.503738	0.500666	0.479806	0.470383	0.129	0.698	0.313	-0.129	-0.698	-0.313	0.522281	0.096377	0.319906
ENSG00000077420	1.66136	1.67546	1.70316	1.6776	1.68033	3.10053	3.11856	3.15774	3.12527	3.11857	0.510257	0.510263	0.496856	0.496809	0.069	0.675	0.047	0.069	-0.675	-0.047	0.64289	0.105968	0.689434
ENSG00000077454	6.57053	6.57699	6.60605	6.61716	6.6287	6.46924	6.46601	6.46038	6.45037	6.4077	0.505903	0.505461	0.497842	0.474514	0.048	0.318	0.693	-0.048	-0.318	-0.693	0.687432	0.315975	0.0982855
ENSG00000077458	8.57662	8.56004	8.54293	8.64872	8.79208	6.06957	6.04281	6.06029	6.14839	6.04063	0.505186	0.509301	0.519393	0.482056	0.138	0.209	0.538	0.138	0.209	-0.538	0.507505	0.415841	0.174205
ENSG00000077463	7.15353	7.1494	7.17279	7.21474	7.20997	6.64715	6.65119	6.60758	6.57252	6.65228	0.491965	0.491097	0.490911	0.492204	0.058	0.038	0.068	-0.058	-0.038	0.068	0.666586	0.707743	0.645074
ENSG00000077514	9.93314	9.91757	9.87696	9.91775	9.97533	8.80605	8.79521	8.6818	8.62885	8.70964	0.490678	0.487987	0.488593	0.494704	0.097	0.066	0.146	-0.097	0.066	0.146	0.582076	0.6495	0.495721
ENSG00000077522	-2.20611	-2.20632	-2.20665	-2.20641	-2.20715	-2.21142	-2.21143	-2.21148	-2.21119	-2.21036	0.500169	0.500164	0.500162	0.500162	0.005	0.003	0.003	-0.005	-0.003	-0.003	0.762471	0.766169	0.766169
ENSG00000077549	10.2467	10.2337	10.1903	10.1825	10.153	11.7023	11.7085	11.7459	11.7338	11.6603	0.495771	0.496007	0.495627	0.490768	0.035	0.041	0.179	0.035	-0.041	-0.179	0.713636	0.70189	0.44961
ENSG00000077585	5.47431	5.49138	5.54953	5.5141	5.435	3.72418	3.71282	3.73116	3.80049	3.80384	0.507638	0.509269	0.510892	0.511301	0.089	0.107	0.045	0.089	0.107	0.045	0.599557	0.562592	0.693718
ENSG00000077684	10.8648	10.8532	10.8542	10.9312	11.0016	8.449	8.4302	8.42171	8.52002	8.59636	0.495425	0.500351	0.538182	0.540912	0.146	0.751	0.132	0.146	0.751	0.132	0.495721	0.0733738	0.516898
ENSG00000077713	8.3898	8.39826	8.38587	8.3171	8.26767	5.46782	5.44444	5.38609	5.40707	5.38421	0.495473	0.495178	0.496566	0.497617	0.037	0.091	0.076	-0.037	0.091	0.076	0.709617	0.595154	0.627553
ENSG00000077721	9.47393	9.48541	9.47331	9.38089	9.30239	9.83529	9.83271	9.8296	9.84083	9.85116	0.4984	0.498451	0.498814	0.532068	0.014	0.063	1	0.014	0.063	1	0.747887	0.655939	0
ENSG00000077782	9.11095	9.10394	9.07256	9.06	9.04568	7.28953	7.26284	7.2287	7.24136	7.0929	0.484496	0.483122	0.482032	0.464209	0.083	0.091	0.326	-0.083	-0.091	-0.326	0.612208	0.595154	0.309903
ENSG00000077809	12.4237	12.4131	12.4452	12.5201	12.5052	11.7133	11.7137	11.7248	11.7223	11.6873	0.507443	0.507469	0.507324	0.46544	0.014	0.026	0.999	0.014	-0.026	-0.999	0.747887	0.729793	0
ENSG00000077935	2.16566	2.15513	2.14059	2.17713	2.20143	2.79216	2.79784	2.80075	2.78436	2.79397	0.50207	0.502041	0.501969	0.501913	0.012	0.023	0.017	-0.012	-0.023	-0.017	0.750519	0.734728	0.743697
ENSG00000077942	10.2389	10.2452	10.3576	10.4273	10.3435	12.2132	12.2185	12.2844	12.3213	12.2798	0.525343	0.526076	0.52408	0.469707	0.055	0.088	0.965	0.055	-0.088	-0.965	0.672984	0.601619	0.00565044
ENSG00000078018	7.64687	7.64222	7.72682	7.82225	7.77027	6.85728	6.83689	6.76889	6.80504	6.87971	0.500535	0.499753	0.499843	0.500158	0.063	0.031	0.044	-0.063	0.031	0.044	0.655939	0.721396	0.69568
ENSG00000078043	9.4085	9.42177	9.44148	9.38875	9.33739	7.56021	7.56607	7.6324	7.64816	7.55761	0.511914	0.512394	0.510813	0.50243	0.063	0.088	0.231	0.063	-0.088	-0.231	0.655939	0.601619	0.392891
ENSG00000078061	8.92964	8.96399	9.01744	8.90713	8.83306	7.79624	7.79965	7.75688	7.73389	7.8351	0.486943	0.477825	0.475281	0.527013	0.231	0.111	0.809	-0.231	-0.111	0.809	0.392891	0.554657	0.0515934
ENSG00000078070	8.13533	8.12715	8.1222	8.18949	8.28827	7.11429	7.12877	7.06026	7.01067	7.23486	0.491741	0.489191	0.489777	0.536104	0.125	0.128	0.498	-0.125	0.128	0.498	0.529404	0.523993	0.196516
ENSG00000078081	4.745	4.72495	4.70661	4.78957	4.84259	4.65633	4.62632	4.53632	4.57507	4.61924	0.488892	0.488673	0.49172	0.493035	0.048	0.133	0.075	-0.048	0.133	0.075	0.687432	0.515481	0.629797
ENSG00000078098	8.09032	8.10016	8.18081	8.23476	8.24077	7.87814	7.86875	7.86451	7.91486	7.95618	0.518304	0.518359	0.518376	0.518358	0.03	0.006	0.02	0.03	0.006	-0.02	0.723271	0.760398	0.739503
ENSG00000078114	6.82855	6.82788	6.882	6.91652	6.84021	3.03994	3.03881	3.02085	3.02985	3.09267	0.497897	0.497632	0.497704	0.498317	0.03	0.016	0.05	-0.03	0.016	0.05	0.723271	0.744939	0.683317
ENSG00000078124	9.44364	9.44809	9.48072	9.4741	9.40965	6.99433	7.0108	7.01916	6.98603	7.05043	0.500359	0.500113	0.499584	0.501865	0.026	0.046	0.097	-0.026	-0.046	0.097	0.729793	0.691791	0.582076
ENSG00000078140	10.9577	10.9649	11.0494	11.0703	10.9545	9.43271	9.43398	9.45078	9.42235	9.3152	0.50094	0.500289	0.475968	0.427444	0.075	0.432	0.688	-0.075	-0.432	-0.688	0.629797	0.235946	0.100604
ENSG00000078142	9.12315	9.10838	9.14033	9.24626	9.26701	8.49733	8.50583	8.51367	8.51522	8.58525	0.505694	0.505891	0.505829	0.505748	0.035	0.029	0.028	0.035	-0.029	-0.028	0.713636	0.72496	0.726536
ENSG00000078177	9.32815	9.29934	9.25839	9.41587	9.63082	6.10244	6.10232	6.14461	6.25639	6.41522	0.500875	0.51916	0.575669	0.586432	0.276	0.659	0.217	0.276	0.659	0.217	0.349979	0.113679	0.408036
ENSG00000078237	8.65504	8.65513	8.65869	8.67136	8.69397	8.72136	8.73821	8.79683	8.82165	8.89111	0.50309	0.511697	0.515624	0.523974	0.249	0.157	0.236	0.249	0.157	0.236	0.375307	0.479704	0.387778
ENSG00000078246	8.48411	8.47836	8.44042	8.47248	8.60309	8.49282	8.48623	8.50176	8.59508	8.71704	0.498883	0.504476	0.561355	0.583415	0.167	0.754	0.295	0.167	0.754	0.295	0.465579	0.0720123	0.334606
ENSG00000078269	11.0772	11.0759	11.0836	11.0895	11.0685	9.1709	9.17363	9.22288	9.2712	9.27941	0.497894	0.513385	0.51538	0.515505	0.53	0.118	0.041	0.53	0.118	0.041	0.178543	0.541828	0.70189
ENSG00000078295	3.48801	3.49672	3.48812	3.44835	3.46388	-2.21002	-2.21025	-2.21137	-2.21152	-2.21112	0.498732	0.498718	0.498713	0.510866	0.008	0.002	1	-0.008	-0.002	1	0.756686	0.767393	0
ENSG00000078304	11.4282	11.434	11.4132	11.3731	11.3922	8.9403	8.93146	8.96293	8.99458	8.89118	0.501385	0.502094	0.502048	0.497806	0.055	0.05	0.149	0.055	-0.05	-0.149	0.672984	0.683317	0.491594
ENSG00000078369	11.6772	11.6883	11.7039	11.6428	11.5589	11.5386	11.5562	11.6298	11.5944	11.4764	0.509898	0.511136	0.500592	0.477187	0.106	0.243	0.431	0.106	-0.243	-0.431	0.564517	0.381268	0.236415
ENSG00000078401	3.68728	3.66092	3.5553	3.52739	3.48669	2.28111	2.2923	2.29537	2.25456	2.25958	0.476891	0.477299	0.480403	0.503705	0.036	0.172	0.848	0.036	0.172	0.848	0.711599	0.458931	0.0385714
ENSG00000078403	9.11648	9.1378	9.21389	9.19738	9.15865	6.5861	6.5898	6.57306	6.52547	6.4923	0.508743	0.507562	0.462232	0.462274	0.064	0.998	0.033	-0.064	-0.998	0.033	0.653841	3.95818e-05	0.717789
ENSG00000078487	3.98827	4.00309	4.00949	3.94415	3.91558	1.83587	1.82945	1.81037	1.80542	1.78105	0.495752	0.495368	0.495348	0.495356	0.041	0.013	0.009	-0.041	-0.013	0.009	0.70189	0.749222	0.754913
ENSG00000078596	-0.460997	-0.462824	-0.477533	-0.48517	-0.48104	0.0108468	0.0133516	0.0245751	0.0254677	0.0214668	0.497943	0.499365	0.499573	0.499632	0.207	0.049	0.016	0.207	0.049	0.016	0.417988	0.685449	0.744939
ENSG00000078618	11.1616	11.1393	11.1788	11.3162	11.316	10.8432	10.8458	10.8312	10.8112	10.8307	0.506609	0.505936	0.489778	0.472533	0.072	0.691	0.623	-0.072	-0.691	-0.623	0.636806	0.0994636	0.13037
ENSG00000078668	10.979	10.9708	10.9507	10.9749	11.0086	10.6288	10.6506	10.6774	10.6155	10.6088	0.510376	0.509817	0.496231	0.495118	0.063	0.565	0.082	-0.063	-0.565	-0.082	0.655939	0.159219	0.614513
ENSG00000078674	11.1493	11.1259	11.1825	11.3773	11.4615	9.59002	9.58313	9.56759	9.56493	9.53116	0.507401	0.507169	0.50644	0.433847	0.032	0.059	1	-0.032	-0.059	-1	0.71954	0.664532	0
ENSG00000078687	6.35948	6.36209	6.42198	6.45284	6.38492	4.21593	4.21738	4.15339	4.10479	4.18208	0.494466	0.485931	0.484099	0.485514	0.248	0.084	0.069	-0.248	-0.084	0.069	0.376207	0.610153	0.64289
ENSG00000078699	7.59533	7.59686	7.58238	7.5563	7.54821	6.20615	6.17042	6.09904	6.14239	6.0846	0.488248	0.488084	0.488424	0.488047	0.047	0.035	0.061	-0.047	0.035	-0.061	0.689434	0.713636	0.660152
ENSG00000078747	11.2388	11.2231	11.2188	11.3031	11.3634	9.1817	9.16929	9.09959	9.09757	9.16418	0.487083	0.486674	0.487117	0.488173	0.036	0.039	0.061	-0.036	0.039	0.061	0.711599	0.705738	0.660152
ENSG00000078795	2.39369	2.38761	2.37043	2.37166	2.36092	-1.97183	-1.97169	-1.97085	-1.97031	-1.96987	0.495414	0.496482	0.499991	0.500033	0.159	0.735	0.021	0.159	0.735	0.021	0.477215	0.080015	0.738077
ENSG00000078804	5.40071	5.40859	5.47087	5.45884	5.33077	3.64234	3.61724	3.54627	3.56752	3.56391	0.490952	0.488495	0.488478	0.48839	0.121	0.028	0.035	-0.121	-0.028	-0.035	0.536287	0.726536	0.713636
ENSG00000078808	11.2312	11.2329	11.2322	11.2471	11.3047	10.5665	10.5763	10.6351	10.6366	10.5726	0.513325	0.514364	0.512592	0.495096	0.069	0.09	0.483	0.069	-0.09	-0.483	0.64289	0.597394	0.205784
ENSG00000078900	5.22769	5.23523	5.19362	5.11969	5.13205	4.4979	4.50705	4.5572	4.55564	4.50237	0.506217	0.50698	0.507087	0.507016	0.063	0.025	0.036	0.063	0.025	-0.036	0.655939	0.731294	0.711599
ENSG00000078902	7.65711	7.66187	7.65835	7.63483	7.63541	6.08874	6.11229	6.15718	6.07742	5.99245	0.517248	0.517045	0.478011	0.469778	0.101	0.749	0.191	-0.101	-0.749	-0.191	0.573987	0.0739987	0.436382
ENSG00000078967	7.73233	7.75861	7.73774	7.58543	7.53581	4.52935	4.53331	4.51111	4.49672	4.56598	0.491353	0.490473	0.490402	0.563519	0.063	0.039	0.998	-0.063	-0.039	0.998	0.655939	0.705738	3.95818e-05
ENSG00000079102	-2.20683	-2.20665	-2.20646	-2.20689	-2.20662	-1.96743	-1.96814	-1.97167	-1.97213	-1.97052	0.499984	0.49998	0.499976	0.499974	0.005	0.002	0.001	-0.005	-0.002	-0.001	0.762471	0.767393	0.76831
ENSG00000079134	8.45563	8.44771	8.44734	8.49745	8.54235	7.87113	7.8787	7.96023	8.01202	7.98628	0.500926	0.511589	0.511823	0.508172	0.296	0.055	0.132	0.296	0.055	-0.132	0.333747	0.672984	0.516898
ENSG00000079150	7.78259	7.76875	7.72548	7.7378	7.74936	7.81499	7.84037	7.89073	7.81682	7.74995	0.507166	0.507444	0.494711	0.482118	0.077	0.339	0.315	0.077	-0.339	-0.315	0.625329	0.30026	0.318543
ENSG00000079156	7.51588	7.48499	7.4282	7.54615	7.6854	6.19602	6.17812	6.1314	6.14048	6.11127	0.502889	0.502828	0.505455	0.493746	0.027	0.118	0.401	-0.027	0.118	-0.401	0.728175	0.541828	0.255633
ENSG00000079215	8.09708	8.0923	8.09951	8.14241	8.17987	6.84966	6.84552	6.79882	6.81288	6.94016	0.495051	0.494243	0.498711	0.526991	0.061	0.146	0.483	-0.061	0.146	0.483	0.660152	0.495721	0.205784
ENSG00000079246	13.8621	13.8381	13.8514	13.9786	14.0106	13.65	13.6552	13.7058	13.7216	13.6694	0.513336	0.517848	0.518176	0.460705	0.163	0.045	1	0.163	0.045	-1	0.471131	0.693718	0
ENSG00000079257	8.39059	8.37363	8.30617	8.29986	8.30164	7.722	7.73141	7.68169	7.60705	7.66063	0.481022	0.480062	0.47993	0.485846	0.054	0.043	0.189	-0.054	-0.043	0.189	0.67489	0.697775	0.438653
ENSG00000079263	0.359211	0.360782	0.351241	0.331433	0.325397	-1.96852	-1.969	-1.97125	-1.97153	-1.97069	0.498392	0.498396	0.498818	0.504771	0.007	0.093	0.889	0.007	0.093	0.889	0.758446	0.590637	0.0249831
ENSG00000079277	8.20468	8.21407	8.25928	8.24819	8.18761	7.46108	7.49335	7.53772	7.4422	7.41	0.525073	0.52491	0.467434	0.46754	0.091	0.979	0.056	-0.091	-0.979	0.056	0.595154	0.00271467	0.670949
ENSG00000079308	6.52382	6.54009	6.62034	6.61059	6.52404	5.70547	5.65646	5.50591	5.5179	5.471	0.494818	0.476686	0.475169	0.473432	0.349	0.083	0.07	-0.349	-0.083	-0.07	0.291512	0.612208	0.640937
ENSG00000079313	7.15129	7.16552	7.20087	7.14777	7.06032	4.98417	5.00188	4.98297	4.87931	4.8573	0.502655	0.492786	0.451491	0.454218	0.205	0.846	0.1	-0.205	-0.846	0.1	0.420068	0.0392776	0.575861
ENSG00000079332	12.0931	12.0878	12.0727	12.0857	12.1071	11.1298	11.1413	11.1885	11.174	11.1216	0.50896	0.50947	0.507596	0.497178	0.041	0.111	0.351	0.041	-0.111	-0.351	0.70189	0.554657	0.290249
ENSG00000079335	6.21495	6.19906	6.13493	6.15701	6.23201	4.80159	4.77413	4.6999	4.70997	4.66286	0.497159	0.496889	0.49745	0.497089	0.044	0.052	0.049	-0.044	0.052	-0.049	0.69568	0.678876	0.685449
ENSG00000079337	5.90112	5.89748	5.87674	5.88578	5.93053	3.27936	3.28476	3.30155	3.30226	3.31197	0.50051	0.503792	0.504881	0.505189	0.336	0.154	0.042	0.336	0.154	0.042	0.302412	0.48436	0.699853
ENSG00000079385	0.814833	0.813302	0.802076	0.79886	0.807178	-0.818843	-0.81908	-0.827297	-0.835369	-0.834485	0.498238	0.498234	0.498242	0.498281	0.005	0.006	0.013	-0.005	0.006	0.013	0.762471	0.760398	0.749222
ENSG00000079387	9.23495	9.2413	9.23909	9.2177	9.23651	7.45548	7.43828	7.34242	7.30174	7.29633	0.498845	0.486474	0.486417	0.48685	0.329	0.045	0.034	-0.329	-0.045	0.034	0.307222	0.693718	0.715635
ENSG00000079432	9.21402	9.25252	9.36169	9.26645	9.11277	7.70299	7.71236	7.71653	7.65304	7.57858	0.509271	0.507511	0.447854	0.447935	0.087	0.984	0.052	-0.087	-0.984	0.052	0.603635	0.00186195	0.678876
ENSG00000079435	1.84598	1.84159	1.82976	1.83348	1.83124	1.5101	1.49858	1.45473	1.46628	1.5018	0.489969	0.489576	0.492857	0.500189	0.054	0.192	0.307	-0.054	0.192	0.307	0.67489	0.435318	0.324418
ENSG00000079459	10.686	10.6965	10.7459	10.7522	10.735	11.0083	11.0156	11.0626	11.048	10.9517	0.520675	0.520605	0.509407	0.460326	0.068	0.258	0.763	-0.068	-0.258	-0.763	0.645074	0.366776	0.0688115
ENSG00000079462	9.09484	9.10529	9.05843	8.95917	8.95319	8.01937	7.9976	7.90969	7.89276	7.8765	0.490571	0.489119	0.490505	0.495592	0.067	0.072	0.184	-0.067	0.072	0.184	0.647099	0.636806	0.444163
ENSG00000079482	7.2575	7.24621	7.22647	7.28843	7.38394	5.16355	5.16684	5.14475	5.10049	5.08691	0.502293	0.499664	0.483446	0.478068	0.13	0.701	0.236	-0.13	-0.701	-0.236	0.520669	0.0945549	0.387778
ENSG00000079616	10.6497	10.6376	10.6121	10.6484	10.6874	10.2363	10.2362	10.222	10.2145	10.2349	0.500131	0.50016	0.500333	0.500576	0.006	0.037	0.032	0.006	0.037	0.032	0.760398	0.709617	0.71954
ENSG00000079691	9.51254	9.48778	9.4404	9.53179	9.64077	8.1203	8.1292	8.13372	8.12899	8.19705	0.509976	0.512372	0.514801	0.518946	0.126	0.128	0.174	0.126	0.128	0.174	0.527528	0.523993	0.456301
ENSG00000079739	11.3541	11.352	11.3682	11.3966	11.3994	10.5768	10.5831	10.5957	10.5629	10.5093	0.507736	0.50739	0.490472	0.467322	0.047	0.508	0.547	-0.047	-0.508	-0.547	0.689434	0.190674	0.169403
ENSG00000079785	10.7857	10.7584	10.7837	10.9341	10.9555	11.4953	11.5151	11.5488	11.5369	11.6163	0.504342	0.50445	0.504146	0.503911	0.042	0.037	0.044	0.042	-0.037	-0.044	0.699853	0.709617	0.69568
ENSG00000079805	9.89173	9.8954	9.96888	10.0059	9.92547	9.79161	9.79527	9.84516	9.86938	9.82458	0.511936	0.512438	0.510767	0.471015	0.046	0.084	0.947	0.046	-0.084	-0.947	0.691791	0.610153	0.00973667
ENSG00000079819	9.58916	9.56976	9.60644	9.72244	9.70664	9.37163	9.38729	9.38745	9.34898	9.41505	0.500806	0.499145	0.495869	0.495563	0.071	0.159	0.048	-0.071	-0.159	-0.048	0.638856	0.477215	0.687432
ENSG00000079841	7.19293	7.21245	7.26157	7.24419	7.26231	3.74487	3.75849	3.80089	3.79155	3.78782	0.512435	0.512664	0.500422	0.499696	0.042	0.706	0.072	0.042	-0.706	-0.072	0.699853	0.0923677	0.636806
ENSG00000079931	3.36673	3.3752	3.41073	3.4151	3.41196	2.94647	2.93595	2.94872	2.99075	2.95003	0.508745	0.508997	0.509082	0.505783	0.034	0.04	0.155	0.034	0.04	-0.155	0.715635	0.703753	0.482325
ENSG00000079950	9.22449	9.2319	9.26272	9.27262	9.2861	7.23012	7.23261	7.16105	7.09816	7.17222	0.503039	0.493178	0.491804	0.495427	0.248	0.068	0.119	-0.248	-0.068	0.119	0.376207	0.645074	0.539978
ENSG00000079974	5.97611	5.96621	5.88905	5.87422	5.95633	1.8907	1.89536	1.89	1.8711	1.88755	0.499674	0.499815	0.50225	0.525465	0.03	0.16	0.902	0.03	0.16	0.902	0.723271	0.475484	0.0216255
ENSG00000079999	9.69482	9.70211	9.73343	9.72012	9.67217	8.16626	8.18152	8.18146	8.10483	8.07102	0.506425	0.505436	0.461302	0.461476	0.059	0.981	0.054	-0.059	-0.981	0.054	0.664532	0.00234275	0.67489
ENSG00000080031	3.50885	3.52478	3.55104	3.51827	3.52618	2.05366	2.04717	2.0182	2.02919	2.07284	0.495139	0.49472	0.495085	0.508027	0.037	0.047	0.51	-0.037	0.047	0.51	0.709617	0.689434	0.189569
ENSG00000080189	10.0619	10.0982	10.1348	10.0054	9.95262	7.46545	7.46088	7.48059	7.51804	7.5078	0.496432	0.496681	0.498811	0.51635	0.039	0.155	0.746	0.039	0.155	0.746	0.705738	0.482325	0.0751747
ENSG00000080200	7.66548	7.64325	7.59538	7.66468	7.74565	4.95033	4.92083	4.95064	5.08828	5.04132	0.496946	0.517747	0.563941	0.530481	0.373	0.574	0.407	0.373	0.574	-0.407	0.273922	0.154965	0.251807
ENSG00000080224	4.97769	4.97105	4.94354	4.95992	5.01134	2.53574	2.55109	2.59883	2.59385	2.60377	0.503467	0.505811	0.505946	0.506031	0.131	0.032	0.025	0.131	0.032	0.025	0.518857	0.71954	0.731294
ENSG00000080298	7.71654	7.70663	7.71833	7.75119	7.69676	6.47941	6.49002	6.55601	6.57229	6.53358	0.506425	0.508359	0.507852	0.499565	0.102	0.044	0.298	0.102	-0.044	-0.298	0.572098	0.69568	0.331923
ENSG00000080345	11.7636	11.7341	11.7608	11.9476	12.033	10.0574	10.0438	10.0228	10.0936	10.19	0.50373	0.505689	0.508568	0.508949	0.089	0.112	0.062	0.089	0.112	0.062	0.599557	0.552677	0.657829
ENSG00000080371	10.5132	10.4959	10.4199	10.4332	10.5058	8.95214	8.96222	9.0608	9.10041	9.02082	0.509957	0.523363	0.524838	0.519493	0.278	0.093	0.141	0.278	0.093	-0.141	0.34828	0.590637	0.502889
ENSG00000080493	6.28578	6.28238	6.3292	6.39429	6.38777	4.1844	4.1912	4.21277	4.2156	4.23145	0.511075	0.511577	0.503028	0.493878	0.05	0.538	0.497	0.05	-0.538	-0.497	0.683317	0.174205	0.197127
ENSG00000080503	10.0512	10.0139	9.99605	10.1404	10.1663	9.06111	9.05781	9.05088	9.05996	9.06837	0.502049	0.503038	0.517169	0.481263	0.094	0.934	1	0.094	0.934	-1	0.588362	0.0131673	0
ENSG00000080546	8.33027	8.32804	8.31435	8.28581	8.22993	6.71157	6.72176	6.65755	6.54623	6.55718	0.502415	0.476123	0.470551	0.47228	0.534	0.168	0.078	-0.534	-0.168	0.078	0.176354	0.464122	0.623314
ENSG00000080561	7.73311	7.7276	7.6606	7.60696	7.60743	5.71284	5.7049	5.6424	5.59577	5.57571	0.481946	0.480828	0.480815	0.481493	0.065	0.024	0.047	-0.065	-0.024	0.047	0.651779	0.733042	0.689434
ENSG00000080572	1.65925	1.6639	1.68343	1.67895	1.65977	-1.97074	-1.97073	-1.97084	-1.97077	-1.97026	0.499174	0.49884	0.496939	0.496889	0.079	0.454	0.014	-0.079	-0.454	-0.014	0.621408	0.222559	0.747887
ENSG00000080573	2.80848	2.81213	2.86615	2.90003	2.8675	1.58998	1.58327	1.57121	1.58093	1.57019	0.508643	0.508019	0.506201	0.485143	0.074	0.148	0.938	-0.074	-0.148	-0.938	0.632271	0.493019	0.0122355
ENSG00000080603	9.6456	9.65319	9.75071	9.74399	9.52445	8.92653	8.92687	8.88267	8.85143	8.90381	0.499751	0.47947	0.474016	0.476753	0.572	0.202	0.103	-0.572	-0.202	0.103	0.156091	0.423719	0.570238
ENSG00000080608	9.93186	9.91275	9.90025	9.99504	10.0709	9.45077	9.47161	9.4905	9.44984	9.51043	0.504859	0.504776	0.504525	0.504516	0.037	0.033	0.034	-0.037	-0.033	-0.034	0.709617	0.717789	0.715635
ENSG00000080644	-2.20683	-2.20665	-2.20646	-2.20689	-2.20662	-2.21202	-2.21206	-2.21236	-2.21148	-2.20878	0.50046	0.500462	0.500461	0.500468	0.005	0.001	0.006	0.005	-0.001	0.006	0.762471	0.76831	0.760398
ENSG00000080709	2.52195	2.51994	2.53764	2.54716	2.49908	-1.97152	-1.97188	-1.97107	-1.96915	-1.97051	0.500044	0.500013	0.497004	0.494569	0.018	0.526	0.371	-0.018	-0.526	-0.371	0.742286	0.18069	0.275556
ENSG00000080802	7.30402	7.32154	7.39916	7.4003	7.36198	6.88204	6.84747	6.77794	6.83391	6.81479	0.493796	0.49283	0.492749	0.492213	0.063	0.026	0.045	-0.063	-0.026	-0.045	0.655939	0.729793	0.693718
ENSG00000080815	9.77335	9.77138	9.80041	9.86011	9.90632	8.18532	8.17722	8.17158	8.18612	8.15448	0.505381	0.505385	0.505432	0.472267	0.023	0.012	1	0.023	0.012	-1	0.734728	0.750519	0
ENSG00000080819	8.49701	8.46731	8.43331	8.50721	8.4816	7.46162	7.46339	7.4731	7.45058	7.38403	0.502799	0.503214	0.50305	0.461608	0.047	0.038	0.965	0.047	-0.038	-0.965	0.689434	0.707743	0.00565044
ENSG00000080822	8.94228	8.95719	8.96156	8.88839	8.84682	7.08787	7.06067	7.09296	7.21998	7.16312	0.498696	0.514351	0.53092	0.527731	0.323	0.352	0.118	0.323	0.352	-0.118	0.312637	0.289054	0.541828
ENSG00000080823	5.31841	5.33781	5.37985	5.33718	5.31059	4.31469	4.32032	4.32438	4.30624	4.30751	0.504962	0.504794	0.484209	0.496833	0.021	0.997	0.793	-0.021	-0.997	0.793	0.738077	0.000122318	0.0576246
ENSG00000080824	13.8547	13.8237	13.8379	13.9703	13.9399	14.1171	14.1146	14.1081	14.1004	14.0732	0.503395	0.503397	0.503285	0.456234	0.01	0.016	1	0.01	-0.016	-1	0.753364	0.744939	0
ENSG00000080839	10.1037	10.0868	10.0841	10.1755	10.2376	8.79603	8.82705	8.88566	8.84761	8.90637	0.510213	0.510434	0.510052	0.510132	0.04	0.04	0.042	0.04	-0.04	0.042	0.703753	0.703753	0.699853
ENSG00000080845	6.69364	6.69455	6.69172	6.69454	6.71947	7.52458	7.54165	7.56879	7.47757	7.34725	0.51027	0.509039	0.46907	0.438984	0.112	0.614	0.423	-0.112	-0.614	-0.423	0.552677	0.134838	0.241867
ENSG00000080986	9.309	9.27974	9.28854	9.44995	9.52632	9.3295	9.33285	9.35968	9.37493	9.37086	0.497285	0.512527	0.512715	0.466907	0.838	0.032	1	0.838	0.032	-1	0.0421044	0.71954	0
ENSG00000081014	10.3497	10.343	10.3909	10.4693	10.4592	7.93403	7.91978	7.87101	7.89118	7.9341	0.496286	0.49594	0.495854	0.495842	0.039	0.032	0.031	-0.039	-0.032	-0.031	0.705738	0.71954	0.721396
ENSG00000081019	8.43688	8.43017	8.43346	8.46691	8.47173	6.51225	6.5223	6.54724	6.58095	6.69911	0.506096	0.50999	0.517894	0.549455	0.124	0.229	0.508	0.124	0.229	0.508	0.531426	0.394496	0.190674
ENSG00000081026	9.1756	9.16023	9.17848	9.24558	9.20167	7.12963	7.13669	7.0872	7.04214	7.14518	0.489515	0.488152	0.488093	0.490277	0.072	0.049	0.097	-0.072	-0.049	0.097	0.636806	0.685449	0.582076
ENSG00000081041	5.3707	5.35249	5.33557	5.49597	5.75962	1.99841	1.99562	2.00675	2.06621	2.1551	0.510092	0.51563	0.524409	0.525839	0.175	0.276	0.083	0.175	0.276	0.083	0.454774	0.349979	0.612208
ENSG00000081051	3.88529	3.91027	3.95348	3.88512	3.84875	2.09244	2.09653	2.09181	2.07917	2.10367	0.497618	0.495077	0.477333	0.508904	0.152	0.849	0.983	-0.152	-0.849	0.983	0.487234	0.0382192	0.00204211
ENSG00000081052	9.55163	9.52604	9.55853	9.68891	9.65672	7.68922	7.71991	7.75553	7.70292	7.78793	0.507403	0.506759	0.504081	0.503677	0.061	0.116	0.049	-0.061	-0.116	-0.049	0.660152	0.545128	0.685449
ENSG00000081059	8.09904	8.13356	8.21265	8.11775	8.01037	7.68546	7.72353	7.73561	7.54184	7.41554	0.519313	0.512924	0.407354	0.407263	0.153	0.958	0.102	-0.153	-0.958	-0.102	0.485758	0.00731558	0.572098
ENSG00000081087	10.1935	10.1947	10.1958	10.1942	10.2	7.27548	7.27064	7.21168	7.1758	7.20503	0.496754	0.493476	0.493366	0.493951	0.131	0.034	0.056	-0.131	-0.034	0.056	0.518857	0.715635	0.670949
ENSG00000081138	4.62462	4.60503	4.5476	4.58826	4.65209	3.61943	3.61876	3.61988	3.62645	3.63279	0.497974	0.49838	0.515107	0.512579	0.061	1	0.265	0.061	1	-0.265	0.660152	0	0.360123
ENSG00000081154	10.7432	10.7438	10.7625	10.7625	10.7145	9.55228	9.552	9.61904	9.67807	9.63041	0.502981	0.506239	0.506677	0.504322	0.126	0.046	0.092	0.126	0.046	-0.092	0.527528	0.691791	0.592697
ENSG00000081177	8.10077	8.12942	8.21588	8.18614	8.16057	6.53023	6.55998	6.6317	6.61656	6.68213	0.510882	0.510863	0.509831	0.510714	0.042	0.054	0.062	-0.042	-0.054	0.062	0.699853	0.67489	0.657829
ENSG00000081181	6.67753	6.64786	6.53179	6.55498	6.63884	6.35608	6.33923	6.28611	6.311	6.35129	0.479393	0.47857	0.529467	0.529885	0.063	0.997	0.055	-0.063	0.997	0.055	0.655939	0.000122318	0.672984
ENSG00000081189	8.44362	8.42002	8.3708	8.4035	8.38158	6.87337	6.8413	6.79145	6.85689	6.83109	0.483661	0.484841	0.506407	0.502117	0.089	0.623	0.131	0.089	0.623	-0.131	0.599557	0.13037	0.518857
ENSG00000081237	1.69178	1.68964	1.68562	1.68697	1.67955	-2.21002	-2.21025	-2.21137	-2.21152	-2.21112	0.499671	0.499678	0.499683	0.499682	0.003	0.004	0.003	0.003	0.004	-0.003	0.766169	0.764384	0.766169
ENSG00000081248	-1.96392	-1.9647	-1.96653	-1.96597	-1.96738	-1.9682	-1.96836	-1.97069	-1.97224	-1.97112	0.499718	0.499712	0.499714	0.499718	0.006	0.003	0.006	-0.006	0.003	0.006	0.760398	0.766169	0.760398
ENSG00000081277	4.25081	4.27584	4.32809	4.26279	4.20849	1.15271	1.13938	1.10406	1.13092	1.16147	0.491429	0.490762	0.491186	0.503541	0.057	0.057	0.502	-0.057	0.057	0.502	0.668909	0.668909	0.193987
ENSG00000081307	9.31155	9.30923	9.32573	9.35923	9.37197	9.14754	9.13032	9.08108	9.10493	9.12753	0.494052	0.493878	0.494058	0.494175	0.022	0.029	0.018	-0.022	0.029	0.018	0.736343	0.72496	0.742286
ENSG00000081320	10.2808	10.276	10.237	10.2327	10.285	7.59033	7.62926	7.68851	7.58675	7.56545	0.5202	0.519347	0.501581	0.500404	0.102	0.454	0.087	-0.102	-0.454	-0.087	0.572098	0.222559	0.603635
ENSG00000081377	7.47024	7.48046	7.47857	7.42733	7.41029	2.41037	2.42464	2.45953	2.42958	2.40224	0.503065	0.502968	0.501395	0.501098	0.031	0.116	0.036	-0.031	-0.116	-0.036	0.721396	0.545128	0.711599
ENSG00000081386	7.8239	7.82515	7.87093	7.92979	7.95918	4.69228	4.69007	4.63303	4.62388	4.74258	0.497556	0.496268	0.496281	0.501625	0.073	0.045	0.147	-0.073	0.045	0.147	0.63458	0.693718	0.494436
ENSG00000081665	4.16578	4.16844	4.16467	4.1675	4.21328	-1.46055	-1.45931	-1.45321	-1.45113	-1.45058	0.500804	0.500855	0.500854	0.500851	0.017	0.002	0.006	0.017	-0.002	-0.006	0.743697	0.767393	0.760398
ENSG00000081692	9.43165	9.42321	9.36809	9.35525	9.39402	7.84661	7.84354	7.84558	7.8489	7.81929	0.495009	0.496722	0.498188	0.498147	0.142	0.137	0.02	0.142	0.137	-0.02	0.501434	0.509144	0.739503
ENSG00000081721	9.33838	9.33169	9.30941	9.345	9.42944	7.86779	7.86226	7.91887	7.99507	7.96607	0.497022	0.518268	0.523047	0.51925	0.508	0.171	0.114	0.508	0.171	-0.114	0.190674	0.460249	0.549184
ENSG00000081760	9.66136	9.6597	9.65532	9.67102	9.70593	8.62188	8.63088	8.59185	8.52463	8.56171	0.497431	0.489653	0.48768	0.488578	0.269	0.105	0.049	-0.269	-0.105	0.049	0.356675	0.566487	0.685449
ENSG00000081791	9.18551	9.18927	9.18524	9.17503	9.20014	7.91875	7.88637	7.76631	7.83062	8.0016	0.477329	0.472438	0.490674	0.573326	0.124	0.283	0.737	-0.124	0.283	0.737	0.531426	0.344314	0.0791848
ENSG00000081803	8.61425	8.60192	8.59207	8.63309	8.63627	6.73901	6.76662	6.81043	6.73961	6.72277	0.520624	0.52139	0.49237	0.489078	0.081	0.8	0.125	0.081	-0.8	-0.125	0.616681	0.0550167	0.529404
ENSG00000081818	0.724748	0.728765	0.725065	0.700691	0.691821	1.01783	1.01903	1.02056	1.01319	1.00261	0.49919	0.499171	0.499145	0.499137	0.009	0.008	0.007	-0.009	-0.008	-0.007	0.754913	0.756686	0.758446
ENSG00000081853	-0.748102	-0.748329	-0.749334	-0.746684	-0.739464	-1.35457	-1.35267	-1.34887	-1.3527	-1.35348	0.500699	0.500697	0.500675	0.500654	0.006	0.007	0.01	-0.006	-0.007	-0.01	0.760398	0.758446	0.753364
ENSG00000081870	8.51846	8.52831	8.4549	8.32466	8.31086	8.37803	8.39525	8.47149	8.48076	8.46378	0.475159	0.501591	0.511587	0.517682	0.637	0.318	0.194	0.637	0.318	0.194	0.123927	0.315975	0.432974
ENSG00000081913	7.86506	7.86766	7.9264	7.94432	7.84702	6.42657	6.41644	6.42736	6.44346	6.34665	0.497113	0.497104	0.494915	0.443788	0.05	0.099	0.913	-0.05	-0.099	-0.913	0.683317	0.577894	0.0184716
ENSG00000081923	7.77478	7.78363	7.85479	7.88165	7.83628	5.48866	5.47901	5.49498	5.54187	5.51319	0.513378	0.513666	0.513543	0.494228	0.038	0.043	0.706	0.038	-0.043	-0.706	0.707743	0.697775	0.0923677
ENSG00000081985	1.33702	1.3363	1.3292	1.33026	1.34597	-1.19245	-1.18989	-1.18462	-1.18989	-1.1916	0.501409	0.501414	0.501403	0.501403	0.004	0.007	0.004	0.004	-0.007	0.004	0.764384	0.758446	0.764384
ENSG00000082014	7.94825	7.95079	7.97394	7.95503	7.86689	6.28612	6.29989	6.30919	6.23752	6.17357	0.507446	0.50606	0.463583	0.460443	0.073	0.913	0.107	-0.073	-0.913	-0.107	0.63458	0.0184716	0.562592
ENSG00000082068	10.7361	10.725	10.7091	10.7631	10.8294	9.89439	9.89305	9.87465	9.89009	9.96829	0.502163	0.502996	0.508142	0.520012	0.063	0.196	0.339	0.063	0.196	0.339	0.655939	0.430949	0.30026
ENSG00000082126	1.85114	1.85824	1.85592	1.82246	1.81894	-2.21183	-2.21134	-2.21031	-2.21122	-2.21143	0.499388	0.499377	0.499372	0.506647	0.005	0.005	0.993	-0.005	-0.005	0.993	0.762471	0.762471	0.00053955
ENSG00000082146	9.25021	9.24788	9.1829	9.09852	9.04888	5.86512	5.86084	5.82399	5.77834	5.72473	0.481735	0.481098	0.481064	0.481075	0.05	0.029	0.032	-0.05	-0.029	0.032	0.683317	0.72496	0.71954
ENSG00000082153	14.0284	14.032	14.0482	14.0476	14.0367	12.3895	12.4115	12.4943	12.4558	12.3498	0.519691	0.52172	0.506403	0.466611	0.109	0.305	0.596	0.109	-0.305	-0.596	0.558436	0.326205	0.143402
ENSG00000082212	9.30683	9.29725	9.31111	9.40164	9.49006	8.70214	8.72992	8.78537	8.7667	8.8498	0.508179	0.508745	0.508639	0.509075	0.05	0.041	0.048	0.05	-0.041	0.048	0.683317	0.70189	0.687432
ENSG00000082213	10.9421	10.9301	10.9316	11.0041	11.0578	9.87526	9.88779	9.91914	9.90346	9.90425	0.505427	0.506098	0.502726	0.486298	0.054	0.212	0.79	0.054	-0.212	-0.79	0.67489	0.412895	0.058613
ENSG00000082258	9.33107	9.31807	9.32147	9.38957	9.41589	6.63931	6.6564	6.62781	6.55966	6.64881	0.493765	0.49147	0.490784	0.49167	0.092	0.053	0.057	-0.092	-0.053	0.057	0.592697	0.677082	0.668909
ENSG00000082269	8.99001	8.97139	8.88299	8.90322	9.01516	5.60174	5.58503	5.55238	5.58693	5.59393	0.487917	0.487782	0.525905	0.525533	0.032	1	0.041	-0.032	1	-0.041	0.71954	0	0.70189
ENSG00000082397	0.239032	0.239439	0.247728	0.249774	0.235234	-1.02826	-1.03119	-1.05194	-1.06233	-1.05924	0.498226	0.496068	0.495844	0.495842	0.213	0.039	0.008	-0.213	-0.039	-0.008	0.411863	0.705738	0.756686
ENSG00000082438	7.29119	7.28286	7.26702	7.29449	7.32253	6.53758	6.53214	6.51876	6.53569	6.56025	0.497808	0.498134	0.508228	0.509589	0.047	0.687	0.117	0.047	0.687	0.117	0.689434	0.100808	0.543475
ENSG00000082458	9.8128	9.80879	9.76863	9.77023	9.84849	7.57593	7.57189	7.5583	7.59685	7.69122	0.498571	0.499073	0.522425	0.560196	0.067	0.472	0.569	0.067	0.472	0.569	0.647099	0.21161	0.157508
ENSG00000082482	5.72599	5.74089	5.81913	5.78829	5.64012	2.36138	2.34695	2.32274	2.34683	2.32678	0.492717	0.488645	0.486658	0.485258	0.239	0.167	0.109	-0.239	-0.167	-0.109	0.385062	0.465579	0.558436
ENSG00000082497	1.57767	1.57308	1.5768	1.61663	1.65855	-2.21002	-2.21025	-2.21137	-2.21152	-2.21112	0.500552	0.500552	0.500561	0.489907	0.003	0.005	1	0.003	0.005	-1	0.766169	0.762471	0
ENSG00000082512	8.41301	8.4141	8.45873	8.48149	8.42137	7.3914	7.40051	7.46231	7.4764	7.42853	0.509566	0.511073	0.508209	0.479195	0.079	0.12	0.732	0.079	-0.12	-0.732	0.621408	0.537886	0.0812452
ENSG00000082515	9.13169	9.1318	9.06637	9.0066	9.04589	9.73846	9.73214	9.71477	9.71541	9.70115	0.482861	0.482487	0.502917	0.503349	0.04	0.998	0.047	-0.04	0.998	0.047	0.703753	3.95818e-05	0.689434
ENSG00000082516	10.1152	10.0755	10.0543	10.2079	10.2424	9.58663	9.58122	9.53403	9.52943	9.59779	0.495306	0.495288	0.495509	0.495692	0.035	0.035	0.032	-0.035	0.035	0.032	0.713636	0.713636	0.71954
ENSG00000082556	1.82304	1.82364	1.80036	1.7746	1.78308	-1.97101	-1.97104	-1.97107	-1.97068	-1.96989	0.494942	0.494965	0.49968	0.505932	0.01	0.528	0.564	0.01	0.528	0.564	0.753364	0.179287	0.159887
ENSG00000082641	10.6542	10.6448	10.6771	10.797	10.9079	9.25949	9.2472	9.20909	9.28393	9.45461	0.505151	0.506625	0.518972	0.541158	0.112	0.246	0.328	0.112	0.246	0.328	0.552677	0.378239	0.308373
ENSG00000082701	10.6145	10.6158	10.6267	10.6103	10.5504	8.93478	8.94741	8.96322	8.89435	8.80671	0.50636	0.505462	0.470229	0.457653	0.099	0.72	0.272	-0.099	-0.72	-0.272	0.577894	0.0866542	0.353389
ENSG00000082781	10.5516	10.5558	10.599	10.6422	10.6697	8.49123	8.48949	8.48047	8.44502	8.36343	0.506635	0.505557	0.487972	0.445146	0.067	0.399	0.705	-0.067	-0.399	-0.705	0.647099	0.25689	0.092732
ENSG00000082805	9.62639	9.6172	9.6759	9.75219	9.67912	8.45101	8.46638	8.54628	8.57813	8.58834	0.512749	0.514782	0.5137	0.510584	0.078	0.065	0.134	0.078	-0.065	-0.134	0.623314	0.651779	0.514018
ENSG00000082898	12.7696	12.7499	12.7575	12.8652	12.9096	11.3319	11.3439	11.3508	11.3177	11.3389	0.507256	0.507286	0.487427	0.484539	0.039	0.893	0.135	0.039	-0.893	-0.135	0.705738	0.023771	0.512254
ENSG00000082996	10.3396	10.3579	10.3824	10.3432	10.3638	8.23443	8.21079	8.0727	8.03047	8.0759	0.499616	0.486908	0.487547	0.49363	0.258	0.066	0.144	-0.258	0.066	0.144	0.366776	0.6495	0.498787
ENSG00000083067	3.41882	3.44256	3.45786	3.38158	3.39288	0.817809	0.807782	0.799459	0.832488	0.835137	0.492529	0.492413	0.499301	0.51331	0.025	0.424	0.606	-0.025	0.424	0.606	0.731294	0.241168	0.138971
ENSG00000083093	9.56209	9.56943	9.60858	9.61564	9.59704	7.76575	7.73819	7.63559	7.65292	7.70523	0.490156	0.48861	0.489306	0.492336	0.065	0.044	0.119	-0.065	0.044	0.119	0.651779	0.69568	0.539978
ENSG00000083097	8.03158	8.00894	7.99905	8.08328	8.08798	6.10591	6.10866	6.09807	6.11213	6.20706	0.507054	0.508206	0.511496	0.519838	0.063	0.134	0.239	0.063	0.134	0.239	0.655939	0.514018	0.385062
ENSG00000083099	9.79257	9.80414	9.78938	9.73089	9.74683	7.03832	7.05655	7.14647	7.11037	6.94989	0.515375	0.516127	0.50691	0.472701	0.105	0.208	0.474	0.105	-0.208	-0.474	0.566487	0.416943	0.210606
ENSG00000083123	8.86021	8.8638	8.84584	8.81949	8.84239	8.50322	8.50418	8.52516	8.50123	8.3902	0.495993	0.495291	0.491794	0.47024	0.079	0.133	0.457	-0.079	-0.133	-0.457	0.621408	0.515481	0.220813
ENSG00000083168	9.92045	9.91674	9.95461	10.0048	9.98346	7.84019	7.84379	7.86601	7.89761	7.95077	0.513213	0.514441	0.514922	0.515675	0.076	0.051	0.05	0.076	0.051	0.05	0.627553	0.681132	0.683317
ENSG00000083223	8.90655	8.90708	8.9565	8.99146	8.94247	7.70325	7.70139	7.70655	7.72049	7.72133	0.507141	0.507165	0.50661	0.491171	0.008	0.067	0.965	0.008	-0.067	-0.965	0.756686	0.647099	0.00565044
ENSG00000083290	7.73427	7.74678	7.79234	7.7529	7.65236	2.85703	2.86086	2.87945	2.86412	2.81177	0.504634	0.504521	0.487098	0.478022	0.048	0.648	0.311	-0.048	-0.648	-0.311	0.687432	0.118919	0.321369
ENSG00000083312	13.4963	13.465	13.4714	13.6561	13.7768	11.8784	11.8791	11.8904	11.9251	11.988	0.507793	0.509147	0.509451	0.509156	0.083	0.035	0.037	0.083	0.035	-0.037	0.612208	0.713636	0.709617
ENSG00000083444	10.7025	10.6839	10.6621	10.7248	10.7512	10.6647	10.6701	10.6693	10.6601	10.6949	0.505187	0.505284	0.505348	0.505465	0.025	0.013	0.019	0.025	0.013	0.019	0.731294	0.749222	0.740809
ENSG00000083454	7.89784	7.88327	7.84326	7.86465	7.88208	0.767856	0.774032	0.798931	0.796518	0.783022	0.503076	0.506743	0.506781	0.506624	0.257	0.015	0.025	0.257	0.015	-0.025	0.367573	0.746477	0.731294
ENSG00000083457	9.76532	9.77794	9.77208	9.71354	9.71452	6.10702	6.07353	5.99266	6.06124	6.11803	0.479047	0.476325	0.506644	0.532944	0.099	0.591	0.421	-0.099	0.591	0.421	0.577894	0.145749	0.243338
ENSG00000083520	10.9324	10.9207	10.9572	11.0473	11.0469	9.82246	9.82893	9.88531	9.9477	10.01	0.512512	0.520754	0.522619	0.523077	0.25	0.096	0.057	0.25	0.096	0.057	0.374375	0.584335	0.668909
ENSG00000083535	9.15607	9.15021	9.16087	9.2153	9.26071	7.96293	7.97458	8.00636	7.99373	7.99183	0.505069	0.505792	0.50056	0.487455	0.05	0.327	0.661	0.05	-0.327	-0.661	0.683317	0.309243	0.112564
ENSG00000083544	8.87718	8.89326	8.9284	8.89693	8.88407	7.18254	7.17572	7.15873	7.15203	7.11293	0.501764	0.496959	0.487276	0.482771	0.229	0.522	0.222	-0.229	-0.522	-0.222	0.394496	0.182874	0.402273
ENSG00000083635	7.08918	7.11573	7.2371	7.26212	7.25204	7.47246	7.46694	7.41705	7.40518	7.46161	0.530409	0.50163	0.497605	0.498456	0.715	0.162	0.062	-0.715	-0.162	0.062	0.0885366	0.472574	0.657829
ENSG00000083642	9.66932	9.65771	9.72289	9.82469	9.77191	9.08527	9.08748	9.10356	9.11271	9.11251	0.513296	0.513626	0.510966	0.474919	0.039	0.235	1	0.039	-0.235	-1	0.705738	0.388997	0
ENSG00000083720	12.8844	12.868	12.8691	12.9611	13.0186	12.2363	12.2555	12.2939	12.2903	12.3713	0.507685	0.508589	0.508919	0.509772	0.062	0.04	0.053	0.062	0.04	0.053	0.657829	0.703753	0.677082
ENSG00000083750	6.79486	6.79626	6.85162	6.89442	6.85708	5.61538	5.63563	5.66243	5.5918	5.54763	0.529307	0.529491	0.470964	0.469433	0.054	0.992	0.075	0.054	-0.992	-0.075	0.67489	0.00064981	0.629797
ENSG00000083782	-1.48823	-1.48846	-1.48517	-1.48198	-1.48575	0.295493	0.294275	0.286312	0.28177	0.280575	0.499434	0.499005	0.498882	0.498851	0.072	0.035	0.009	-0.072	-0.035	-0.009	0.636806	0.713636	0.754913
ENSG00000083799	10.2708	10.2595	10.2558	10.3152	10.3575	7.5674	7.56973	7.56827	7.5675	7.59416	0.502145	0.50217	0.502155	0.502168	0.015	0.01	0.015	0.015	-0.01	0.015	0.746477	0.753364	0.746477
ENSG00000083807	8.33459	8.34826	8.31528	8.20202	8.15424	6.36584	6.36603	6.3388	6.37468	6.54606	0.492943	0.493065	0.499168	0.633986	0.097	0.134	0.95	0.097	0.134	0.95	0.582076	0.514018	0.00907028
ENSG00000083812	7.71397	7.71473	7.77141	7.81787	7.77927	4.59933	4.61732	4.58984	4.51608	4.59732	0.50629	0.497933	0.491297	0.493259	0.221	0.22	0.091	-0.221	-0.22	0.091	0.403668	0.404779	0.595154
ENSG00000083814	5.58825	5.55934	5.5092	5.5944	5.65228	3.72893	3.72869	3.71862	3.69893	3.67577	0.506062	0.506156	0.506263	0.484357	0.02	0.03	0.984	0.02	0.03	-0.984	0.739503	0.723271	0.00186195
ENSG00000083817	6.75784	6.74904	6.66476	6.6506	6.7665	5.48194	5.48368	5.50297	5.52621	5.54734	0.498887	0.499352	0.538064	0.538277	0.035	1	0.028	0.035	1	0.028	0.713636	0	0.726536
ENSG00000083828	7.97498	7.98325	8.0072	8.00575	8.01933	5.02984	4.99355	4.96846	5.08382	5.06832	0.498501	0.501135	0.515234	0.514377	0.131	0.383	0.096	0.131	0.383	-0.096	0.518857	0.265963	0.584335
ENSG00000083838	5.86185	5.86347	5.84067	5.84743	5.94728	4.53848	4.51497	4.45709	4.51886	4.59635	0.48626	0.485161	0.516751	0.53823	0.1	0.631	0.382	-0.1	0.631	0.382	0.575861	0.126917	0.26672
ENSG00000083844	8.28706	8.27	8.2424	8.27613	8.26278	6.18177	6.1777	6.18194	6.17804	6.11339	0.498679	0.498765	0.498496	0.479178	0.039	0.055	0.613	0.039	-0.055	-0.613	0.705738	0.672984	0.135256
ENSG00000083845	14.4885	14.5063	14.4851	14.3844	14.3769	12.4988	12.4905	12.5191	12.5599	12.4939	0.507607	0.510027	0.510907	0.511	0.113	0.061	0.034	0.113	0.061	0.034	0.550796	0.660152	0.715635
ENSG00000083857	13.2693	13.2674	13.2959	13.3372	13.3381	10.381	10.3817	10.4325	10.5031	10.5422	0.50485	0.521415	0.52625	0.526753	0.452	0.189	0.053	0.452	0.189	0.053	0.223986	0.438653	0.677082
ENSG00000083896	9.94074	9.91854	9.9231	10.0289	10.0509	9.298	9.30823	9.35024	9.32285	9.23921	0.512365	0.512972	0.510954	0.442657	0.055	0.084	0.973	0.055	-0.084	-0.973	0.672984	0.610153	0.00388471
ENSG00000083937	10.2395	10.2412	10.2442	10.2397	10.2366	9.11568	9.13335	9.21255	9.19581	9.10934	0.516066	0.517348	0.512527	0.488971	0.076	0.157	0.484	0.076	-0.157	-0.484	0.627553	0.479704	0.20522
ENSG00000084070	7.21682	7.20855	7.22281	7.26102	7.22984	7.57366	7.54886	7.43008	7.43825	7.54304	0.477463	0.475723	0.477872	0.488794	0.081	0.087	0.243	-0.081	0.087	0.243	0.616681	0.603635	0.381268
ENSG00000084072	9.54575	9.53642	9.50234	9.53306	9.61164	9.21368	9.22164	9.24005	9.23039	9.23602	0.503293	0.50381	0.503846	0.503852	0.067	0.019	0.011	0.067	0.019	0.011	0.647099	0.740809	0.751876
ENSG00000084073	11.6117	11.6031	11.6243	11.7095	11.7737	10.2156	10.2116	10.2334	10.2998	10.362	0.509527	0.516036	0.522736	0.523452	0.205	0.242	0.059	0.205	0.242	0.059	0.420068	0.382183	0.664532
ENSG00000084090	12.9144	12.9261	12.9306	12.8765	12.8488	8.60808	8.62287	8.59789	8.51022	8.51563	0.499902	0.485837	0.473824	0.478921	0.394	0.37	0.145	-0.394	-0.37	0.145	0.260046	0.27615	0.497289
ENSG00000084092	9.20174	9.19656	9.18114	9.21268	9.28283	6.90297	6.86901	6.77663	6.82633	6.86391	0.48459	0.483035	0.49328	0.497072	0.084	0.311	0.139	-0.084	0.311	0.139	0.610153	0.321369	0.505976
ENSG00000084093	10.3877	10.369	10.414	10.5576	10.5951	8.42412	8.43152	8.44053	8.4418	8.4963	0.505158	0.504907	0.503994	0.501023	0.033	0.073	0.155	-0.033	-0.073	-0.155	0.717789	0.63458	0.482325
ENSG00000084110	0.223293	0.222069	0.217459	0.219775	0.226153	-1.45877	-1.4589	-1.45585	-1.45174	-1.45162	0.501045	0.501371	0.50145	0.501467	0.059	0.02	0.008	0.059	0.02	0.008	0.664532	0.739503	0.756686
ENSG00000084112	9.43697	9.44186	9.50749	9.5179	9.40557	5.98895	6.01422	6.05959	5.98729	5.9377	0.521962	0.523196	0.463618	0.462085	0.086	0.988	0.083	0.086	-0.988	-0.083	0.605669	0.00119929	0.612208
ENSG00000084207	13.1801	13.1992	13.1767	13.0672	13.0554	12.612	12.6049	12.4902	12.3941	12.4089	0.501096	0.478472	0.477022	0.486715	0.418	0.094	0.207	-0.418	-0.094	0.207	0.245384	0.588362	0.417988
ENSG00000084234	10.663	10.6408	10.6478	10.7697	10.825	10.5618	10.5699	10.6068	10.6565	10.7599	0.509503	0.5168	0.52261	0.526528	0.188	0.195	0.133	0.188	0.195	0.133	0.439807	0.432001	0.515481
ENSG00000084444	7.35636	7.358	7.3736	7.39131	7.40803	6.87372	6.88352	6.87184	6.82688	6.84959	0.503935	0.497096	0.488748	0.489271	0.297	0.415	0.059	-0.297	-0.415	0.059	0.332819	0.246887	0.664532
ENSG00000084463	9.94976	9.97024	10.0497	10.0286	9.96002	9.79435	9.80768	9.78283	9.71895	9.76885	0.508806	0.490606	0.467157	0.479733	0.446	0.537	0.297	-0.446	-0.537	0.297	0.227621	0.174619	0.332819
ENSG00000084623	12.752	12.75	12.7048	12.6848	12.7442	12.4083	12.404	12.3654	12.3622	12.4206	0.490185	0.489872	0.492208	0.534205	0.041	0.101	0.907	-0.041	0.101	0.907	0.70189	0.573987	0.0202594
ENSG00000084628	2.12992	2.1292	2.10539	2.08567	2.09717	-2.21161	-2.21155	-2.21124	-2.21099	-2.21062	0.493573	0.493586	0.502086	0.50323	0.005	0.912	0.13	0.005	0.912	0.13	0.762471	0.0188104	0.520669
ENSG00000084636	7.23833	7.23122	7.21919	7.26908	7.35549	5.21718	5.23728	5.3439	5.36524	5.3211	0.506282	0.511746	0.510684	0.503982	0.143	0.06	0.187	0.143	-0.06	-0.187	0.49993	0.662218	0.441032
ENSG00000084652	11.0605	11.0413	11.0139	11.0939	11.1753	8.70889	8.70738	8.72582	8.75637	8.76439	0.495422	0.512663	0.516896	0.511939	0.787	0.179	0.223	0.787	0.179	-0.223	0.0601573	0.44961	0.401153
ENSG00000084676	8.14032	8.15233	8.22446	8.24265	8.20574	6.4399	6.44887	6.40653	6.26536	6.12499	0.52044	0.511234	0.420676	0.407995	0.18	0.882	0.197	-0.18	-0.882	-0.197	0.448659	0.0274438	0.429583
ENSG00000084693	10.4238	10.4302	10.3876	10.3126	10.3133	7.13989	7.12694	7.15463	7.2054	7.11811	0.500015	0.50295	0.504298	0.503522	0.1	0.075	0.054	0.1	0.075	-0.054	0.575861	0.629797	0.67489
ENSG00000084710	2.98019	2.99388	2.96425	2.87905	2.89256	-0.849128	-0.844429	-0.834863	-0.844378	-0.846935	0.497456	0.49748	0.497476	0.52007	0.009	0.009	1	0.009	-0.009	1	0.754913	0.754913	0
ENSG00000084731	7.44619	7.44251	7.39868	7.34161	7.28564	4.78395	4.77049	4.76746	4.7861	4.70124	0.491057	0.491364	0.491698	0.490862	0.039	0.043	0.058	0.039	0.043	-0.058	0.705738	0.697775	0.666586
ENSG00000084733	11.7056	11.7003	11.68	11.6768	11.6718	9.87633	9.92312	10.0147	9.90848	9.86496	0.517279	0.519469	0.489791	0.485331	0.127	0.58	0.142	0.127	-0.58	-0.142	0.526043	0.151454	0.501434
ENSG00000084734	-1.21902	-1.21869	-1.2227	-1.22731	-1.22396	-1.48454	-1.48506	-1.48749	-1.48753	-1.4861	0.499656	0.499661	0.499683	0.499711	0.004	0.013	0.012	0.004	0.013	0.012	0.764384	0.749222	0.750519
ENSG00000084754	11.2775	11.2624	11.257	11.359	11.4738	10.8465	10.8584	10.8658	10.8692	10.9811	0.508435	0.509316	0.511259	0.517029	0.058	0.093	0.161	0.058	0.093	0.161	0.666586	0.590637	0.474234
ENSG00000084764	5.49288	5.49611	5.50528	5.51387	5.54285	7.66857	7.6359	7.52286	7.53734	7.55911	0.493168	0.491467	0.492449	0.493451	0.087	0.06	0.068	-0.087	0.06	0.068	0.603635	0.662218	0.645074
ENSG00000084774	10.2087	10.1847	10.2882	10.4957	10.4691	10.2909	10.2824	10.2688	10.3344	10.451	0.519495	0.519741	0.519918	0.520019	0.061	0.037	0.059	0.061	0.037	0.059	0.660152	0.709617	0.664532
ENSG00000085063	13.6383	13.658	13.687	13.6085	13.5326	13.266	13.2794	13.4048	13.4347	13.2888	0.523949	0.526597	0.52293	0.504239	0.099	0.125	0.303	0.099	-0.125	-0.303	0.577894	0.529404	0.327883
ENSG00000085117	8.35171	8.33585	8.30685	8.33926	8.33912	8.87814	8.8481	8.77869	8.79173	8.71125	0.491702	0.490844	0.490782	0.485479	0.056	0.054	0.165	-0.056	-0.054	-0.165	0.670949	0.67489	0.468196
ENSG00000085185	5.58456	5.58039	5.5514	5.55246	5.59535	6.22047	6.2062	6.15826	6.15277	6.12828	0.497878	0.497569	0.497605	0.497482	0.038	0.014	0.025	-0.038	0.014	-0.025	0.707743	0.747887	0.731294
ENSG00000085224	11.463	11.4151	11.3958	11.6185	11.7361	9.95953	9.96877	9.96308	9.93454	9.97544	0.506928	0.506934	0.50593	0.473271	0.024	0.066	0.954	0.024	-0.066	-0.954	0.733042	0.6495	0.00817418
ENSG00000085231	11.458	11.4637	11.4534	11.4166	11.413	11.0283	11.0274	11.0976	11.2077	11.2738	0.492769	0.510032	0.560731	0.566516	0.289	0.745	0.144	0.289	0.745	0.144	0.339501	0.0754892	0.498787
ENSG00000085274	9.20168	9.19643	9.19403	9.23518	9.29116	7.19561	7.17599	7.15749	7.23056	7.26339	0.491587	0.493729	0.519963	0.520461	0.128	0.767	0.074	0.128	0.767	0.074	0.523993	0.0672834	0.632271
ENSG00000085276	9.22037	9.1999	9.16028	9.19599	9.18661	7.54362	7.55001	7.52333	7.50272	7.59458	0.496308	0.496322	0.498141	0.521859	0.053	0.1	0.526	0.053	0.1	0.526	0.677082	0.575861	0.18069
ENSG00000085365	10.7905	10.7888	10.7972	10.8137	10.8134	8.44453	8.43838	8.35556	8.29714	8.32477	0.504333	0.485992	0.484849	0.485518	0.442	0.073	0.058	-0.442	-0.073	0.058	0.229788	0.63458	0.666586
ENSG00000085377	8.63654	8.61551	8.67482	8.82115	8.79944	9.61582	9.62285	9.67667	9.68557	9.62601	0.524003	0.525212	0.52488	0.450342	0.072	0.042	1	0.072	-0.042	-1	0.636806	0.699853	0
ENSG00000085382	7.86793	7.8692	7.86889	7.84442	7.79672	5.40441	5.36143	5.28487	5.35331	5.29807	0.488242	0.48828	0.489378	0.489161	0.051	0.054	0.051	0.051	0.054	-0.051	0.681132	0.67489	0.681132
ENSG00000085415	10.3652	10.3702	10.4253	10.4567	10.4295	9.68801	9.71535	9.85074	9.86012	9.77828	0.529091	0.536385	0.526933	0.490257	0.159	0.206	0.557	0.159	-0.206	-0.557	0.477215	0.41935	0.163846
ENSG00000085433	8.44903	8.44101	8.43806	8.48732	8.53641	7.42384	7.39269	7.31368	7.34428	7.32425	0.493616	0.492956	0.493006	0.492756	0.059	0.022	0.042	-0.059	0.022	-0.042	0.664532	0.736343	0.699853
ENSG00000085449	11.2716	11.2738	11.2753	11.2691	11.2718	8.9983	9.02426	9.06407	9.00311	9.00536	0.511799	0.511244	0.498838	0.498842	0.07	0.487	0.07	-0.07	-0.487	0.07	0.640937	0.203203	0.640937
ENSG00000085465	1.85905	1.84955	1.81311	1.82278	1.85329	0.475525	0.473606	0.470536	0.474273	0.47252	0.4981	0.498113	0.508333	0.508229	0.006	1	0.024	0.006	1	-0.024	0.760398	0	0.733042
ENSG00000085491	10.9977	10.9906	10.9951	11.0428	11.0758	9.7761	9.79181	9.78564	9.70311	9.67671	0.504794	0.504217	0.461691	0.461021	0.053	0.979	0.058	-0.053	-0.979	-0.058	0.677082	0.00271467	0.666586
ENSG00000085511	10.3241	10.334	10.3819	10.3819	10.3473	7.79466	7.82982	7.88929	7.79314	7.74593	0.533492	0.53447	0.469865	0.469011	0.075	0.976	0.086	0.075	-0.976	-0.086	0.629797	0.00327643	0.605669
ENSG00000085552	0.452451	0.454654	0.461492	0.459818	0.458855	-0.500652	-0.502255	-0.510609	-0.510613	-0.503239	0.499087	0.499058	0.499057	0.499066	0.006	0.005	0.008	-0.006	-0.005	0.008	0.760398	0.762471	0.756686
ENSG00000085563	5.95853	5.94608	5.9086	5.94672	6.02108	5.07131	5.09143	5.1272	5.09804	5.13128	0.508272	0.508746	0.508789	0.50908	0.041	0.025	0.024	0.041	0.025	0.024	0.70189	0.731294	0.733042
ENSG00000085644	6.83087	6.82555	6.79596	6.78176	6.77574	4.23862	4.22258	4.16471	4.16525	4.16625	0.494025	0.493861	0.494621	0.495645	0.026	0.063	0.065	-0.026	0.063	0.065	0.729793	0.655939	0.651779
ENSG00000085662	11.387	11.3908	11.3829	11.3511	11.3331	11.785	11.8013	11.7806	11.699	11.7237	0.493082	0.488062	0.484325	0.486759	0.195	0.152	0.087	-0.195	-0.152	0.087	0.432001	0.487234	0.603635
ENSG00000085719	10.7484	10.7328	10.7511	10.8499	10.8839	9.6434	9.6475	9.61854	9.58187	9.61586	0.503351	0.495678	0.486135	0.485287	0.298	0.443	0.06	-0.298	-0.443	-0.06	0.331923	0.229157	0.662218
ENSG00000085721	10.6482	10.6372	10.7005	10.8393	10.892	9.66275	9.65387	9.68624	9.79049	9.86738	0.52106	0.528518	0.533325	0.533633	0.193	0.152	0.07	0.193	0.152	0.07	0.434174	0.487234	0.640937
ENSG00000085733	12.8419	12.8294	12.8142	12.8705	12.926	11.7265	11.7392	11.7357	11.6699	11.6466	0.505714	0.505007	0.47458	0.471866	0.056	0.91	0.104	-0.056	-0.91	-0.104	0.670949	0.019493	0.568393
ENSG00000085741	5.2715	5.26924	5.25653	5.27649	5.33998	4.02953	4.03632	4.11536	4.14489	4.06201	0.514366	0.516717	0.516515	0.503968	0.099	0.063	0.313	0.099	-0.063	-0.313	0.577894	0.655939	0.319906
ENSG00000085760	9.97295	9.96509	9.96559	10.0199	10.0735	6.83323	6.85523	6.81587	6.73186	6.86351	0.494079	0.49102	0.489323	0.496722	0.106	0.07	0.169	-0.106	-0.07	0.169	0.564517	0.640937	0.462681
ENSG00000085788	9.88314	9.90055	9.95004	9.90216	9.82023	7.32534	7.35639	7.50486	7.4822	7.32033	0.534158	0.540774	0.520172	0.471393	0.159	0.316	0.553	0.159	-0.316	-0.553	0.477215	0.317586	0.16642
ENSG00000085831	6.37632	6.37543	6.31366	6.27581	6.3495	4.07024	4.07714	4.09503	4.07242	4.03575	0.501094	0.50119	0.501194	0.50111	0.028	0.016	0.021	0.028	0.016	-0.021	0.726536	0.744939	0.738077
ENSG00000085832	10.5434	10.5341	10.5106	10.5604	10.6565	8.91861	8.90616	8.88139	8.91269	8.93322	0.495242	0.495683	0.507882	0.507908	0.049	0.689	0.049	0.049	0.689	0.049	0.685449	0.100074	0.685449
ENSG00000085840	9.88885	9.86921	9.83576	9.89184	9.9249	9.20047	9.1986	9.18295	9.16319	9.13899	0.502433	0.502233	0.501779	0.485484	0.027	0.056	0.78	-0.027	-0.056	-0.78	0.728175	0.670949	0.0627844
ENSG00000085871	9.02877	9.03647	9.01561	8.95362	8.93788	9.11607	9.10969	9.06228	9.06223	9.13253	0.483724	0.483115	0.483898	0.540687	0.042	0.054	0.96	-0.042	0.054	0.96	0.699853	0.67489	0.00680667
ENSG00000085872	6.90763	6.92129	6.96663	6.93088	6.85223	8.88596	8.86702	8.83984	8.83608	8.7072	0.4959	0.492622	0.485076	0.450004	0.112	0.205	0.592	-0.112	-0.205	-0.592	0.552677	0.420068	0.145329
ENSG00000085978	9.87256	9.87262	9.87739	9.8902	9.90939	8.37441	8.37477	8.40984	8.43871	8.414	0.503077	0.503905	0.503951	0.503327	0.068	0.017	0.056	0.068	0.017	-0.056	0.645074	0.743697	0.670949
ENSG00000085982	9.69678	9.71249	9.72399	9.66029	9.63037	7.06894	7.0802	7.09465	7.06328	7.05995	0.500897	0.500297	0.497581	0.499014	0.064	0.201	0.088	-0.064	-0.201	0.088	0.653841	0.424953	0.601619
ENSG00000085998	10.5758	10.5869	10.5944	10.5448	10.5148	7.48978	7.48441	7.50691	7.48905	7.32275	0.497313	0.495846	0.488931	0.450629	0.102	0.185	0.569	-0.102	-0.185	-0.569	0.572098	0.442998	0.157508
ENSG00000085999	7.74274	7.75971	7.77779	7.73108	7.73827	6.74785	6.73031	6.74859	6.86748	6.93158	0.494413	0.497946	0.557521	0.562199	0.118	0.9	0.144	0.118	0.9	0.144	0.541828	0.0222214	0.498787
ENSG00000086015	9.00229	9.02494	9.08769	9.03526	8.95824	6.97784	7.01178	7.04335	6.89744	6.79256	0.523364	0.522587	0.433836	0.432176	0.104	0.975	0.085	-0.104	-0.975	-0.085	0.568393	0.00346704	0.608063
ENSG00000086061	12.8377	12.8276	12.8324	12.871	12.8501	12.7205	12.7171	12.7041	12.6872	12.6469	0.498131	0.497959	0.496069	0.468117	0.025	0.108	0.915	-0.025	-0.108	-0.915	0.731294	0.560762	0.0179199
ENSG00000086062	12.2169	12.2357	12.3091	12.2732	12.1665	11.3852	11.3745	11.4427	11.5357	11.4619	0.503817	0.506133	0.506263	0.502494	0.079	0.053	0.124	0.079	0.053	-0.124	0.621408	0.677082	0.531426
ENSG00000086065	11.0303	11.0267	11.0052	10.997	10.9999	10.5039	10.5217	10.5459	10.5335	10.6191	0.500459	0.501116	0.502355	0.53737	0.054	0.092	0.735	0.054	0.092	0.735	0.67489	0.592697	0.080015
ENSG00000086102	10.274	10.2564	10.2365	10.2988	10.3306	9.48759	9.48292	9.46464	9.52843	9.69353	0.502265	0.505251	0.53134	0.583381	0.126	0.41	0.58	0.126	0.41	0.58	0.527528	0.24989	0.151454
ENSG00000086189	9.97772	9.97557	9.95059	9.93215	9.93529	9.55996	9.5716	9.54375	9.50644	9.61452	0.49017	0.489464	0.489964	0.531381	0.081	0.081	0.708	-0.081	0.081	0.708	0.616681	0.616681	0.0916401
ENSG00000086200	9.93429	9.9107	9.93218	10.0748	10.1261	8.99455	8.98627	9.0152	9.06387	9.01659	0.50327	0.511753	0.516077	0.458453	0.274	0.17	0.997	0.274	0.17	-0.997	0.351831	0.461748	0.000122318
ENSG00000086205	3.35861	3.3472	3.29272	3.29792	3.34933	2.02982	2.03914	2.01973	1.97802	2.02632	0.498461	0.498278	0.498476	0.510406	0.04	0.046	0.434	-0.04	0.046	0.434	0.703753	0.691791	0.234614
ENSG00000086232	11.7228	11.7365	11.7742	11.7212	11.621	10.5816	10.5913	10.6292	10.6278	10.6167	0.498883	0.498886	0.498605	0.498507	0.012	0.036	0.017	0.012	-0.036	-0.017	0.750519	0.711599	0.743697
ENSG00000086288	2.1733	2.17229	2.18006	2.18145	2.1519	-1.34575	-1.34563	-1.34616	-1.34429	-1.33685	0.500191	0.500197	0.500201	0.500217	0.006	0.006	0.006	0.006	0.006	0.006	0.760398	0.760398	0.760398
ENSG00000086289	8.84077	8.84459	8.83137	8.78368	8.74137	7.67921	7.68404	7.69295	7.66483	7.61853	0.496016	0.495441	0.494018	0.492791	0.055	0.098	0.09	-0.055	-0.098	-0.09	0.672984	0.579922	0.597394
ENSG00000086300	5.05914	5.05585	5.00237	4.9518	4.9443	2.93535	2.95851	3.03439	3.00095	2.93932	0.504494	0.505065	0.504774	0.504008	0.054	0.036	0.053	0.054	-0.036	-0.053	0.67489	0.711599	0.677082
ENSG00000086475	10.8431	10.8571	10.86	10.7938	10.7647	9.1223	9.10762	9.04896	9.05932	9.10158	0.485614	0.483884	0.485284	0.519474	0.084	0.092	0.873	-0.084	0.092	0.873	0.610153	0.592697	0.0302808
ENSG00000086504	10.9113	10.9052	10.8621	10.8457	10.8656	9.86003	9.86516	9.84674	9.80986	9.82356	0.490198	0.49012	0.490139	0.491343	0.022	0.019	0.104	-0.022	0.019	0.104	0.736343	0.740809	0.568393
ENSG00000086506	1.37236	1.37923	1.39627	1.37411	1.34069	1.64491	1.6559	1.67266	1.63827	1.61782	0.507635	0.507706	0.48691	0.48686	0.033	0.96	0.045	0.033	-0.96	-0.045	0.717789	0.00680667	0.693718
ENSG00000086544	7.47671	7.49081	7.57436	7.65873	7.77782	5.43693	5.44393	5.45951	5.49794	5.62322	0.527767	0.528283	0.528926	0.532324	0.069	0.049	0.111	0.069	0.049	0.111	0.64289	0.685449	0.554657
ENSG00000086570	0.450065	0.451788	0.462879	0.469251	0.47129	-1.20643	-1.20456	-1.20057	-1.20416	-1.20525	0.503694	0.503568	0.499576	0.498945	0.035	0.694	0.117	-0.035	-0.694	-0.117	0.713636	0.0978381	0.543475
ENSG00000086589	9.25413	9.22587	9.19406	9.28128	9.29804	9.15034	9.16743	9.17496	9.13668	9.19693	0.507061	0.507273	0.507333	0.507727	0.031	0.018	0.038	0.031	0.018	0.038	0.721396	0.742286	0.707743
ENSG00000086598	12.5362	12.5323	12.5017	12.4942	12.5234	11.7684	11.7691	11.841	11.9484	12.0196	0.491801	0.508383	0.564933	0.567826	0.265	0.8	0.114	0.265	0.8	0.114	0.360123	0.0550167	0.549184
ENSG00000086619	5.70156	5.69058	5.66171	5.78179	6.05376	3.87757	3.87064	3.9424	4.03416	3.98611	0.499938	0.518647	0.530545	0.501604	0.385	0.235	0.449	0.385	0.235	-0.449	0.264979	0.388997	0.225687
ENSG00000086666	10.3662	10.3552	10.3138	10.3335	10.3884	9.11507	9.1198	9.08278	9.04363	9.10122	0.496023	0.49563	0.495823	0.500953	0.045	0.029	0.193	-0.045	0.029	0.193	0.693718	0.72496	0.434174
ENSG00000086696	2.95978	2.9469	2.91655	2.94158	2.95779	1.90868	1.92005	1.93222	1.88922	1.86429	0.501686	0.501602	0.494743	0.490184	0.037	0.376	0.228	-0.037	-0.376	-0.228	0.709617	0.27146	0.395666
ENSG00000086712	9.38863	9.3523	9.28422	9.37703	9.42847	7.67849	7.67734	7.72799	7.77413	7.73231	0.491012	0.521233	0.531071	0.503035	0.68	0.243	0.602	0.68	0.243	-0.602	0.104081	0.381268	0.140557
ENSG00000086717	3.93583	3.94052	3.95752	3.95486	3.94803	2.35121	2.35501	2.40367	2.44176	2.43694	0.504478	0.508802	0.509002	0.508975	0.214	0.032	0.019	0.214	0.032	-0.019	0.411073	0.71954	0.740809
ENSG00000086730	4.24152	4.23439	4.22605	4.24863	4.25513	0.682778	0.679333	0.722227	0.764213	0.710238	0.507309	0.508894	0.509215	0.505705	0.076	0.042	0.14	0.076	0.042	-0.14	0.627553	0.699853	0.504377
ENSG00000086758	11.7482	11.7226	11.7933	11.9838	11.9925	10.9145	10.9208	10.8873	10.8572	10.944	0.503116	0.49658	0.486465	0.484284	0.196	0.309	0.1	-0.196	-0.309	-0.1	0.430949	0.322828	0.575861
ENSG00000086827	8.73368	8.71946	8.76689	8.89138	8.92014	8.35004	8.34635	8.40698	8.45901	8.37659	0.520994	0.52533	0.526841	0.456359	0.142	0.088	0.978	0.142	0.088	-0.978	0.501434	0.601619	0.00293543
ENSG00000086848	5.1259	5.12541	5.1781	5.24103	5.24252	6.28319	6.27058	6.21674	6.25019	6.3585	0.503362	0.5034	0.504775	0.511064	0.057	0.077	0.177	0.057	0.077	0.177	0.668909	0.625329	0.452347
ENSG00000086967	-1.96668	-1.96626	-1.96581	-1.96676	-1.96604	-1.7299	-1.72987	-1.73021	-1.7294	-1.726	0.500269	0.500269	0.500271	0.500289	0.002	0.002	0.009	0.002	0.002	0.009	0.767393	0.767393	0.754913
ENSG00000086991	3.72208	3.73802	3.80305	3.81203	3.81345	0.732268	0.736308	0.74535	0.745655	0.762531	0.518352	0.518342	0.502868	0.50297	0.014	0.999	0.017	-0.014	-0.999	0.017	0.747887	0	0.743697
ENSG00000087008	8.81867	8.81654	8.82302	8.83233	8.81485	8.12535	8.12871	8.13174	8.11772	8.1087	0.502616	0.502622	0.492327	0.49162	0.015	0.943	0.07	0.015	-0.943	-0.07	0.746477	0.0109144	0.640937
ENSG00000087053	11.9956	11.9997	12.0081	11.9851	11.9462	9.76589	9.75806	9.69242	9.64383	9.629	0.50731	0.482102	0.480403	0.480413	0.673	0.091	0.038	-0.673	-0.091	0.038	0.106793	0.595154	0.707743
ENSG00000087074	8.71535	8.66569	8.64732	8.99987	9.42431	6.11088	6.06046	6.0585	6.49303	7.06924	0.496846	0.526317	0.797981	0.83513	0.356	0.813	0.382	0.356	0.813	0.382	0.286108	0.0501417	0.26672
ENSG00000087076	-0.671753	-0.668707	-0.654514	-0.654579	-0.663923	1.68007	1.67213	1.67088	1.68892	1.65517	0.499675	0.499687	0.499557	0.496839	0.015	0.026	0.176	0.015	-0.026	-0.176	0.746477	0.729793	0.453359
ENSG00000087077	10.5549	10.5693	10.5891	10.5441	10.5241	10.0135	10.0238	10.0681	10.0381	9.94163	0.505972	0.505592	0.491338	0.470632	0.083	0.365	0.436	-0.083	-0.365	-0.436	0.612208	0.279881	0.233595
ENSG00000087085	-0.823404	-0.825801	-0.826716	-0.812115	-0.797644	-2.21002	-2.21025	-2.21137	-2.21152	-2.21112	0.499892	0.499887	0.499877	0.499768	0.004	0.006	0.033	-0.004	-0.006	-0.033	0.764384	0.760398	0.717789
ENSG00000087086	15.7748	15.8151	15.7982	15.6017	15.5755	10.2351	10.2298	10.2641	10.2939	10.2141	0.507433	0.508414	0.509404	0.509902	0.067	0.068	0.041	0.067	0.068	0.041	0.647099	0.645074	0.70189
ENSG00000087087	10.1359	10.108	10.0824	10.1898	10.2434	10.3811	10.3806	10.3819	10.3771	10.3562	0.505803	0.506988	0.507702	0.476636	0.122	0.076	1	0.122	0.076	-1	0.534535	0.627553	0
ENSG00000087088	9.09984	9.10387	9.02606	8.9369	8.9787	9.1324	9.12191	9.08983	9.09847	9.10334	0.477901	0.475492	0.502218	0.519865	0.146	0.976	0.671	-0.146	0.976	0.671	0.495721	0.00327643	0.107987
ENSG00000087095	8.94752	8.95037	8.91164	8.84217	8.80853	5.56099	5.54601	5.4669	5.46434	5.5299	0.476099	0.474621	0.476508	0.534261	0.072	0.081	0.944	-0.072	0.081	0.944	0.636806	0.616681	0.0106013
ENSG00000087111	10.3211	10.3206	10.3077	10.2897	10.2756	9.17777	9.1635	9.08689	9.07488	9.11685	0.490447	0.489621	0.490617	0.497887	0.053	0.074	0.253	-0.053	0.074	0.253	0.677082	0.632271	0.371384
ENSG00000087116	2.78299	2.77887	2.79598	2.82149	2.79338	-0.0642351	-0.0661531	-0.0504671	-0.0339227	-0.0575331	0.505687	0.505923	0.50594	0.491379	0.033	0.029	0.799	0.033	0.029	-0.799	0.717789	0.72496	0.0555938
ENSG00000087152	10.414	10.4263	10.4324	10.3622	10.296	5.65361	5.62417	5.57267	5.66343	5.7338	0.47823	0.476674	0.520501	0.543411	0.085	0.74	0.34	-0.085	0.74	0.34	0.608063	0.0779243	0.299199
ENSG00000087157	8.29863	8.30931	8.32184	8.27645	8.23724	7.63108	7.62925	7.64735	7.61995	7.47936	0.497833	0.49669	0.48616	0.451304	0.084	0.252	0.566	-0.084	-0.252	-0.566	0.610153	0.372656	0.158801
ENSG00000087191	10.6186	10.6223	10.6607	10.6708	10.6232	12.145	12.1534	12.1347	12.0766	12.0725	0.501716	0.498936	0.466951	0.467344	0.111	0.947	0.046	-0.111	-0.947	0.046	0.554657	0.00973667	0.691791
ENSG00000087206	8.70395	8.68991	8.70204	8.77626	8.78188	7.89348	7.89799	7.91563	7.93727	7.98808	0.506405	0.50749	0.508027	0.508394	0.076	0.054	0.04	0.076	0.054	0.04	0.627553	0.67489	0.703753
ENSG00000087237	1.70995	1.71108	1.70876	1.70478	1.71325	2.04013	2.03879	2.01596	1.99156	1.98194	0.49884	0.493499	0.492403	0.492312	0.377	0.115	0.02	-0.377	-0.115	-0.02	0.270335	0.547342	0.739503
ENSG00000087245	8.48731	8.49798	8.57513	8.59581	8.53652	8.90493	8.92386	8.95253	8.90152	8.88779	0.525181	0.525427	0.478185	0.478135	0.036	1	0.034	0.036	-1	-0.034	0.711599	0	0.715635
ENSG00000087250	-0.922826	-0.922229	-0.918734	-0.921156	-0.931143	-1.97074	-1.97073	-1.97084	-1.97077	-1.97026	0.499641	0.499636	0.499632	0.499636	0.003	0.004	0.006	-0.003	-0.004	0.006	0.766169	0.764384	0.760398
ENSG00000087253	9.03743	9.03807	9.07123	9.10262	9.0927	8.15749	8.17081	8.14128	8.09305	8.19586	0.501464	0.49946	0.498577	0.50233	0.084	0.057	0.126	-0.084	-0.057	0.126	0.610153	0.668909	0.527528
ENSG00000087258	4.07261	4.07375	4.04885	4.02554	4.05056	4.80356	4.79033	4.70264	4.7078	4.83593	0.474409	0.47253	0.477721	0.544078	0.095	0.163	0.802	-0.095	0.163	0.802	0.586499	0.471131	0.0544778
ENSG00000087263	9.89274	9.89067	9.94167	10.0191	10.0455	9.41547	9.42431	9.44618	9.46479	9.54111	0.514898	0.515148	0.515284	0.515915	0.031	0.033	0.05	0.031	0.033	0.05	0.721396	0.717789	0.683317
ENSG00000087266	8.39273	8.37119	8.31618	8.39805	8.53869	5.57224	5.55844	5.43965	5.40189	5.50565	0.489223	0.486744	0.488997	0.497967	0.101	0.082	0.211	-0.101	0.082	0.211	0.573987	0.614513	0.413871
ENSG00000087269	10.3338	10.3148	10.34	10.4501	10.4566	9.35032	9.35338	9.44798	9.48999	9.35466	0.528325	0.537018	0.537745	0.451381	0.183	0.107	0.932	0.183	0.107	-0.932	0.4452	0.562592	0.0135362
ENSG00000087274	10.4958	10.4858	10.485	10.5224	10.5153	10.1058	10.1182	10.1993	10.1891	10.0586	0.51983	0.522651	0.517505	0.461331	0.118	0.152	0.762	0.118	-0.152	-0.762	0.541828	0.487234	0.0691949
ENSG00000087299	8.4188	8.39602	8.37823	8.43843	8.40367	7.43734	7.4228	7.38518	7.4258	7.48516	0.491792	0.492714	0.511031	0.515009	0.08	0.589	0.16	0.08	0.589	0.16	0.619006	0.146589	0.475484
ENSG00000087301	8.26575	8.26982	8.33244	8.39641	8.41963	6.24114	6.25676	6.36246	6.37894	6.2783	0.538336	0.541963	0.536259	0.465514	0.117	0.139	0.87	0.117	-0.139	-0.87	0.543475	0.505976	0.0309655
ENSG00000087302	11.5454	11.537	11.5101	11.5233	11.5458	10.9727	10.9759	10.995	10.9999	10.9902	0.501265	0.504818	0.504956	0.504849	0.343	0.027	0.021	0.343	0.027	-0.021	0.296712	0.728175	0.738077
ENSG00000087303	4.08057	4.08607	4.09994	4.09891	4.11375	2.00501	2.00388	2.00853	2.01345	2.00055	0.503462	0.503427	0.50296	0.500226	0.02	0.078	0.322	-0.02	-0.078	-0.322	0.739503	0.623314	0.31312
ENSG00000087338	9.60831	9.61221	9.60044	9.55286	9.50745	6.19069	6.17653	6.17919	6.21509	6.14997	0.50021	0.500644	0.501116	0.500537	0.053	0.033	0.042	0.053	0.033	-0.042	0.677082	0.717789	0.699853
ENSG00000087365	11.7675	11.7375	11.6956	11.8043	11.8864	12.2019	12.2079	12.2514	12.2804	12.2909	0.493879	0.519446	0.520741	0.515619	0.86	0.077	0.219	0.86	0.077	-0.219	0.0344108	0.625329	0.405997
ENSG00000087448	9.93655	9.93927	9.9414	9.90766	9.84462	6.98977	7.00815	6.99393	6.88366	6.83839	0.505308	0.49801	0.454966	0.454867	0.183	0.837	0.085	-0.183	-0.837	-0.085	0.4452	0.042532	0.608063
ENSG00000087460	13.1551	13.1703	13.1722	13.0952	13.0548	14.8557	14.8511	14.915	14.9552	14.8242	0.51088	0.512187	0.511924	0.504578	0.074	0.062	0.178	0.074	-0.062	-0.178	0.632271	0.657829	0.451139
ENSG00000087470	11.2233	11.2086	11.1966	11.2549	11.2838	9.94597	9.96193	10.0298	10.048	10.0643	0.503842	0.509929	0.510158	0.509958	0.255	0.037	0.038	0.255	0.037	-0.038	0.369681	0.709617	0.707743
ENSG00000087494	4.90802	4.91748	4.91547	4.86386	4.83812	4.73766	4.78048	4.8608	4.76836	4.75045	0.516087	0.515961	0.500309	0.500227	0.086	0.396	0.073	-0.086	-0.396	-0.073	0.605669	0.258565	0.63458
ENSG00000087502	11.4209	11.4337	11.4643	11.4393	11.4209	8.61917	8.62701	8.63228	8.59523	8.56841	0.506114	0.505439	0.478832	0.478857	0.052	0.979	0.029	-0.052	-0.979	0.029	0.678876	0.00271467	0.72496
ENSG00000087510	-2.20646	-2.20647	-2.20655	-2.20666	-2.2069	-1.7341	-1.73013	-1.72172	-1.72984	-1.73321	0.500363	0.500342	0.500214	0.500105	0.009	0.039	0.025	-0.009	-0.039	-0.025	0.754913	0.705738	0.731294
ENSG00000087586	11.035	11.0445	11.0653	11.0378	11.007	9.80357	9.82121	9.87586	9.83991	9.77553	0.510979	0.511479	0.493605	0.480223	0.075	0.513	0.358	0.075	-0.513	-0.358	0.629797	0.187806	0.284684
ENSG00000087842	10.0774	10.0734	10.0639	10.0877	10.1339	10.1758	10.1911	10.1538	10.0506	10.058	0.509542	0.485994	0.468209	0.469166	0.476	0.47	0.073	-0.476	-0.47	0.073	0.209642	0.212775	0.63458
ENSG00000087884	7.53412	7.5576	7.60064	7.54221	7.51569	6.79212	6.82032	6.87421	6.85824	6.95695	0.504018	0.504758	0.504378	0.524389	0.075	0.064	0.41	0.075	-0.064	0.41	0.629797	0.653841	0.24989
ENSG00000087903	6.37314	6.39534	6.47446	6.47887	6.49344	4.43028	4.43807	4.4231	4.38254	4.40471	0.52463	0.51747	0.488415	0.491635	0.23	0.869	0.15	-0.23	-0.869	0.15	0.393637	0.0313567	0.490036
ENSG00000087995	9.51529	9.51013	9.46418	9.43409	9.43699	7.15162	7.20773	7.25437	7.11088	7.20036	0.495202	0.49394	0.489939	0.497576	0.082	0.102	0.152	-0.082	-0.102	0.152	0.614513	0.572098	0.487234
ENSG00000088002	3.27864	3.27026	3.21389	3.18598	3.19078	0.0763998	0.0926477	0.12968	0.098949	0.0841551	0.496537	0.49695	0.497033	0.497153	0.039	0.018	0.023	0.039	0.018	0.023	0.705738	0.742286	0.734728
ENSG00000088035	7.85531	7.87094	7.91131	7.88681	7.87157	7.64564	7.63993	7.62399	7.64072	7.66926	0.498518	0.498371	0.49842	0.500593	0.019	0.018	0.142	-0.019	0.018	0.142	0.740809	0.742286	0.501434
ENSG00000088038	6.84382	6.868	6.99649	7.05239	7.07498	8.1701	8.17022	8.02745	7.94141	8.138	0.506753	0.47996	0.476215	0.49105	0.311	0.112	0.209	-0.311	-0.112	0.209	0.321369	0.552677	0.415841
ENSG00000088053	3.26708	3.29357	3.32532	3.24401	3.22384	-1.20994	-1.2123	-1.20487	-1.19171	-1.20468	0.496272	0.49627	0.496269	0.496595	0.007	0.006	0.047	-0.007	-0.006	0.047	0.758446	0.760398	0.689434
ENSG00000088179	9.54719	9.53942	9.53818	9.57846	9.60262	4.65881	4.64566	4.61796	4.64791	4.66602	0.497313	0.497641	0.499726	0.499868	0.032	0.166	0.03	0.032	0.166	0.03	0.71954	0.466753	0.723271
ENSG00000088205	11.0865	11.0618	11.0919	11.2518	11.3092	10.2159	10.2184	10.1895	10.183	10.2752	0.495543	0.494997	0.494836	0.494922	0.049	0.037	0.028	-0.049	-0.037	0.028	0.685449	0.709617	0.726536
ENSG00000088247	10.6565	10.6742	10.7666	10.7602	10.6628	10.5955	10.6086	10.6549	10.5909	10.4331	0.515507	0.51562	0.462975	0.418876	0.106	0.633	0.497	0.106	-0.633	-0.497	0.564517	0.12592	0.197127
ENSG00000088256	10.0877	10.0946	10.0691	9.99993	9.9706	8.08924	8.06512	7.9925	7.9786	7.90133	0.48848	0.486798	0.486493	0.485633	0.084	0.041	0.058	-0.084	-0.041	-0.058	0.610153	0.70189	0.666586
ENSG00000088280	9.19654	9.19562	9.20629	9.22819	9.24304	7.00589	6.99017	6.95569	7.01254	7.09144	0.492687	0.493286	0.513085	0.527726	0.091	0.528	0.332	0.091	0.528	0.332	0.595154	0.179287	0.304804
ENSG00000088298	9.70284	9.71871	9.69689	9.6208	9.65767	7.76753	7.75437	7.63527	7.58785	7.67476	0.487067	0.478034	0.47928	0.519507	0.194	0.081	0.594	-0.194	0.081	0.594	0.432974	0.616681	0.144407
ENSG00000088305	6.72928	6.72771	6.76436	6.79815	6.76122	5.32832	5.34405	5.33464	5.24364	5.20543	0.511638	0.51123	0.455097	0.454464	0.058	0.991	0.064	-0.058	-0.991	-0.064	0.666586	0.00075514	0.653841
ENSG00000088325	11.2642	11.2431	11.241	11.3396	11.3743	10.8141	10.8402	10.8939	10.8228	10.7612	0.520393	0.522457	0.493851	0.457798	0.088	0.505	0.584	0.088	-0.505	-0.584	0.601619	0.192353	0.149526
ENSG00000088356	7.94918	7.95756	8.04968	8.09786	8.04093	8.51514	8.51058	8.58281	8.70835	8.76902	0.526179	0.541778	0.54829	0.550387	0.312	0.194	0.092	0.312	0.194	0.092	0.320655	0.432974	0.592697
ENSG00000088367	9.11154	9.13064	9.20924	9.18297	9.08904	8.82131	8.83094	8.86165	8.83404	8.7761	0.512922	0.513407	0.469779	0.467125	0.059	0.964	0.099	0.059	-0.964	-0.099	0.664532	0.00588208	0.577894
ENSG00000088387	9.78746	9.784	9.79781	9.80922	9.76192	7.62708	7.63055	7.59699	7.52604	7.48016	0.502519	0.496809	0.460955	0.458656	0.16	0.842	0.102	-0.16	-0.842	-0.102	0.475484	0.0408283	0.572098
ENSG00000088448	9.1565	9.16303	9.14999	9.09484	9.06156	7.55134	7.51562	7.51831	7.6252	7.51399	0.506483	0.508939	0.513523	0.50886	0.11	0.12	0.122	0.11	0.12	-0.122	0.5567	0.537886	0.534535
ENSG00000088451	7.60143	7.56917	7.5935	7.80983	7.94867	6.66157	6.66217	6.60775	6.61087	6.78235	0.495181	0.494969	0.496047	0.498256	0.074	0.075	0.092	-0.074	0.075	0.092	0.632271	0.629797	0.592697
ENSG00000088538	6.27828	6.27127	6.23417	6.20323	6.15905	4.41564	4.42497	4.43136	4.37631	4.31632	0.487771	0.486682	0.481989	0.478768	0.071	0.212	0.14	-0.071	-0.212	-0.14	0.638856	0.412895	0.504377
ENSG00000088543	7.49052	7.4865	7.44559	7.40772	7.3882	1.79219	1.78458	1.76891	1.77377	1.75177	0.489473	0.489643	0.496699	0.497112	0.032	0.559	0.057	0.032	0.559	0.057	0.71954	0.162723	0.668909
ENSG00000088682	10.3199	10.3215	10.2951	10.2515	10.2343	8.70085	8.69116	8.67246	8.68618	8.67354	0.48866	0.488555	0.50334	0.503732	0.024	0.966	0.048	-0.024	0.966	0.048	0.733042	0.00542311	0.687432
ENSG00000088726	2.01616	2.01591	2.02113	2.02089	2.00261	-1.24091	-1.24377	-1.24481	-1.23706	-1.24444	0.499727	0.499725	0.499723	0.499691	0.007	0.008	0.011	-0.007	-0.008	-0.011	0.758446	0.756686	0.751876
ENSG00000088727	7.79627	7.80624	7.82216	7.79777	7.79447	6.89389	6.86952	6.83875	6.91401	6.93828	0.484885	0.484926	0.513024	0.515913	0.069	0.801	0.116	0.069	0.801	0.116	0.64289	0.0548367	0.545128
ENSG00000088756	7.35877	7.36099	7.38612	7.3991	7.38241	5.50921	5.48491	5.40426	5.41766	5.43065	0.49714	0.495793	0.49602	0.49613	0.077	0.035	0.027	-0.077	0.035	0.027	0.625329	0.713636	0.728175
ENSG00000088766	9.27931	9.29626	9.29468	9.23145	9.25355	6.91873	6.92299	6.88484	6.86468	6.96862	0.488664	0.486318	0.48605	0.544219	0.093	0.085	0.87	-0.093	-0.085	0.87	0.590637	0.608063	0.0309655
ENSG00000088808	5.90185	5.87081	5.7765	5.79389	5.78596	5.06333	5.06361	5.05519	5.03446	5.00937	0.480477	0.482482	0.48461	0.48455	0.16	0.201	0.019	0.16	0.201	-0.019	0.475484	0.424953	0.740809
ENSG00000088812	8.3584	8.36131	8.45117	8.54385	8.54866	7.36405	7.37527	7.40925	7.40432	7.41086	0.525777	0.527517	0.494371	0.486888	0.109	1	0.371	0.109	-1	-0.371	0.558436	0	0.275556
ENSG00000088826	6.39596	6.35861	6.25993	6.35031	6.47344	5.04151	5.02844	4.95523	5.00468	5.20457	0.484421	0.483918	0.523264	0.597331	0.124	0.447	0.622	-0.124	0.447	0.622	0.531426	0.227029	0.130787
ENSG00000088827	-2.20661	-2.20656	-2.20654	-2.20673	-2.20676	-1.9725	-1.97335	-1.97135	-1.96707	-1.97084	0.500281	0.500293	0.500292	0.500286	0.007	0.003	0.01	0.007	-0.003	-0.01	0.758446	0.766169	0.753364
ENSG00000088832	10.336	10.3667	10.4014	10.2889	10.2245	9.13207	9.14858	9.36683	9.41885	9.09186	0.54747	0.562442	0.549191	0.466895	0.22	0.255	0.553	0.22	-0.255	-0.553	0.404779	0.369681	0.16642
ENSG00000088833	8.55715	8.56572	8.59211	8.58772	8.5899	9.19771	9.18921	9.26666	9.32787	9.16975	0.52403	0.527403	0.527446	0.486825	0.119	0.104	0.546	0.119	0.104	-0.546	0.539978	0.568393	0.169859
ENSG00000088836	4.62563	4.63261	4.68757	4.7246	4.73215	4.95999	4.93626	4.89571	4.93431	4.90101	0.500777	0.499583	0.499271	0.488647	0.078	0.057	0.387	-0.078	-0.057	-0.387	0.623314	0.668909	0.263729
ENSG00000088854	6.23731	6.21713	6.173	6.20985	6.21948	4.23751	4.21248	4.21224	4.32656	4.35435	0.488305	0.492117	0.554032	0.551212	0.095	0.948	0.097	0.095	0.948	-0.097	0.586499	0.00948868	0.582076
ENSG00000088876	6.93179	6.93121	7.02478	7.14892	7.186	4.26157	4.26171	4.22971	4.21402	4.26833	0.518721	0.508579	0.48516	0.484179	0.284	0.713	0.06	-0.284	-0.713	-0.06	0.343439	0.0893408	0.662218
ENSG00000088881	0.363226	0.365696	0.372322	0.370324	0.371945	-2.21142	-2.21143	-2.21148	-2.21119	-2.21036	0.500649	0.500643	0.500638	0.500635	0.006	0.004	0.005	-0.006	-0.004	-0.005	0.760398	0.764384	0.762471
ENSG00000088882	-0.976025	-0.97651	-0.973017	-0.968926	-0.973762	-2.21142	-2.21143	-2.21148	-2.21119	-2.21036	0.500242	0.500235	0.50023	0.500229	0.006	0.003	0.003	-0.006	-0.003	-0.003	0.760398	0.766169	0.766169
ENSG00000088888	8.3588	8.3719	8.40687	8.37976	8.34718	6.71288	6.73848	6.75932	6.69668	6.74585	0.50114	0.499426	0.492909	0.497832	0.086	0.211	0.141	-0.086	-0.211	0.141	0.605669	0.413871	0.502889
ENSG00000088899	4.98617	4.98314	4.91379	4.84843	4.85216	0.688711	0.690293	0.672969	0.645647	0.643243	0.48345	0.483383	0.483567	0.508874	0.017	0.029	0.989	-0.017	0.029	0.989	0.743697	0.72496	0.00103978
ENSG00000088930	10.7441	10.727	10.7633	10.8845	10.9073	10.0585	10.0522	10.0042	9.9786	9.98771	0.508096	0.501927	0.483353	0.472906	0.231	0.637	0.348	-0.231	-0.637	-0.348	0.392891	0.123927	0.292233
ENSG00000088986	11.4342	11.4221	11.3229	11.2671	11.2863	10.2173	10.2018	10.2248	10.2658	10.1412	0.483597	0.486247	0.488627	0.485962	0.102	0.075	0.088	0.102	0.075	-0.088	0.572098	0.629797	0.601619
ENSG00000088992	11.6543	11.6567	11.5911	11.5116	11.5259	10.6114	10.621	10.6124	10.5059	10.362	0.477778	0.47229	0.456251	0.443484	0.153	0.352	0.254	-0.153	-0.352	-0.254	0.485758	0.289054	0.370625
ENSG00000089006	9.79445	9.78857	9.80751	9.86049	9.87807	9.15046	9.15282	9.13771	9.13785	9.20653	0.502688	0.502777	0.502924	0.504285	0.03	0.028	0.072	0.03	0.028	0.072	0.723271	0.726536	0.636806
ENSG00000089009	14.2656	14.2848	14.2888	14.209	14.197	13.33	13.3456	13.4225	13.3999	13.2837	0.509824	0.510302	0.505081	0.491761	0.081	0.166	0.298	0.081	-0.166	-0.298	0.616681	0.466753	0.331923
ENSG00000089022	8.94622	8.96009	9.00278	8.97485	8.9259	6.11183	6.12649	6.19315	6.17346	6.08427	0.516763	0.517189	0.503078	0.472416	0.075	0.343	0.576	0.075	-0.343	-0.576	0.629797	0.296712	0.153754
ENSG00000089041	3.20939	3.20737	3.16137	3.14218	3.2056	-1.97218	-1.97231	-1.97139	-1.96968	-1.9694	0.49911	0.499108	0.514141	0.514283	0.001	1	0.026	-0.001	1	0.026	0.76831	0	0.729793
ENSG00000089048	8.58876	8.588	8.60131	8.63214	8.66365	7.55587	7.55186	7.57168	7.59234	7.54524	0.506874	0.507405	0.507589	0.487458	0.055	0.047	0.706	0.055	0.047	-0.706	0.672984	0.689434	0.0923677
ENSG00000089050	9.36098	9.37156	9.36037	9.3029	9.30071	6.96586	6.98681	7.09484	7.09395	6.99839	0.52056	0.522219	0.520415	0.513544	0.074	0.098	0.177	0.074	-0.098	-0.177	0.632271	0.579922	0.452347
ENSG00000089053	11.737	11.7493	11.7636	11.7219	11.7043	10.0518	10.0619	10.1188	10.115	10.0471	0.509282	0.509523	0.50727	0.498555	0.052	0.11	0.283	0.052	-0.11	-0.283	0.678876	0.5567	0.344314
ENSG00000089057	8.1716	8.15276	8.12221	8.16436	8.16209	6.15442	6.13491	6.05454	6.03395	6.01031	0.495162	0.492675	0.492454	0.49154	0.11	0.034	0.066	-0.11	-0.034	-0.066	0.5567	0.715635	0.6495
ENSG00000089060	7.32679	7.35476	7.42004	7.37609	7.36882	6.22523	6.2445	6.23711	6.2008	6.33194	0.504919	0.503206	0.50072	0.52348	0.074	0.076	0.396	-0.074	-0.076	0.396	0.632271	0.627553	0.258565
ENSG00000089063	9.13379	9.1519	9.16307	9.07624	9.01401	8.44512	8.44476	8.45253	8.44423	8.39709	0.496145	0.495805	0.495303	0.495186	0.037	0.049	0.028	-0.037	-0.049	-0.028	0.709617	0.685449	0.726536
ENSG00000089091	4.97195	4.95454	4.87408	4.87041	4.91171	2.80021	2.80646	2.88051	2.91181	2.84211	0.498234	0.510713	0.512465	0.50944	0.334	0.08	0.099	0.334	0.08	-0.099	0.303538	0.619006	0.577894
ENSG00000089094	9.38938	9.38612	9.38585	9.37789	9.32441	7.50472	7.5182	7.61972	7.64965	7.5727	0.511357	0.514789	0.514404	0.50819	0.097	0.07	0.16	0.097	-0.07	-0.16	0.582076	0.640937	0.475484
ENSG00000089101	0.712929	0.709125	0.693898	0.700276	0.720641	-1.97152	-1.97025	-1.96834	-1.97162	-1.97217	0.50142	0.50145	0.501473	0.50148	0.013	0.01	0.005	0.013	0.01	0.005	0.749222	0.753364	0.762471
ENSG00000089123	7.85635	7.84053	7.84826	7.91068	7.88059	4.87044	4.88213	4.91474	4.93219	5.00419	0.508646	0.510855	0.512579	0.515733	0.103	0.096	0.13	0.103	0.096	0.13	0.570238	0.584335	0.520669
ENSG00000089127	5.99301	5.98824	5.98075	5.99615	6.00684	6.10496	6.12749	6.30397	6.37059	6.2642	0.508261	0.524985	0.524587	0.509507	0.246	0.109	0.227	0.246	-0.109	-0.227	0.378239	0.558436	0.396662
ENSG00000089154	11.9298	11.9061	11.9091	12.0219	12.0505	10.8417	10.8331	10.8271	10.851	10.839	0.500927	0.502168	0.510178	0.475959	0.095	0.495	1	0.095	0.495	-1	0.586499	0.198387	0
ENSG00000089157	15.1748	15.1951	15.1804	15.0729	15.0553	12.8992	12.9066	12.9612	12.9881	12.9753	0.493498	0.508059	0.514261	0.517495	0.523	0.288	0.161	0.523	0.288	0.161	0.182132	0.340285	0.474234
ENSG00000089159	9.25224	9.27353	9.32734	9.2479	9.11424	8.97292	8.97193	8.96699	8.94986	8.91054	0.49844	0.493727	0.476458	0.476295	0.205	0.78	0.04	-0.205	-0.78	-0.04	0.420068	0.0627844	0.703753
ENSG00000089163	3.13178	3.13385	3.13837	3.14641	3.1753	2.81745	2.81661	2.82009	2.83934	2.86909	0.504208	0.504785	0.508628	0.511776	0.054	0.293	0.201	0.054	0.293	0.201	0.67489	0.336222	0.424953
ENSG00000089177	8.35785	8.33567	8.32489	8.41534	8.44305	7.16539	7.15055	7.12399	7.1765	7.23085	0.495796	0.497781	0.513529	0.514486	0.109	0.543	0.074	0.109	0.543	0.074	0.558436	0.171475	0.632271
ENSG00000089195	8.14558	8.14478	8.16382	8.19588	8.2135	7.80885	7.78352	7.79478	7.87269	7.77212	0.506242	0.507496	0.509173	0.493079	0.075	0.098	0.334	0.075	0.098	-0.334	0.629797	0.579922	0.303538
ENSG00000089199	3.13993	3.14659	3.16146	3.14799	3.14063	-1.53986	-1.54081	-1.54481	-1.5449	-1.54352	0.499237	0.498995	0.498942	0.498941	0.06	0.022	0.004	-0.06	-0.022	-0.004	0.662218	0.736343	0.764384
ENSG00000089220	12.5894	12.5895	12.5483	12.5068	12.5216	11.3165	11.3305	11.3103	11.2055	11.1464	0.490307	0.480554	0.459766	0.458401	0.247	0.532	0.098	-0.247	-0.532	-0.098	0.377404	0.177428	0.579922
ENSG00000089234	8.92671	8.93187	8.99546	9.0658	9.11357	8.03667	8.03296	8.03486	8.04969	8.04281	0.513549	0.513472	0.512638	0.48038	0.027	0.103	1	-0.027	-0.103	-1	0.728175	0.570238	0
ENSG00000089248	9.86507	9.85077	9.8381	9.93868	10.0798	11.1551	11.1494	11.1298	11.1292	11.1244	0.502898	0.502866	0.502933	0.480158	0.012	0.013	1	-0.012	0.013	-1	0.750519	0.749222	0
ENSG00000089280	8.5023	8.47976	8.56848	8.73819	8.67478	11.9623	11.964	11.9527	11.9568	12.0164	0.515009	0.513744	0.500477	0.489724	0.084	0.521	0.353	-0.084	-0.521	-0.353	0.610153	0.183409	0.288328
ENSG00000089289	10.1118	10.1162	10.0944	10.0518	10.0525	8.94927	8.95675	9.15199	9.25453	9.02729	0.524614	0.547039	0.549108	0.504207	0.262	0.172	0.403	0.262	0.172	-0.403	0.362984	0.458931	0.254066
ENSG00000089327	7.3028	7.3008	7.21362	7.13727	7.17559	9.36416	9.34593	9.25299	9.23244	9.25861	0.479524	0.476093	0.481936	0.522377	0.107	0.176	0.789	-0.107	0.176	0.789	0.562592	0.453359	0.0590544
ENSG00000089335	8.35936	8.34883	8.32265	8.36343	8.43196	6.15968	6.17782	6.24429	6.23708	6.21637	0.508684	0.509523	0.509317	0.507566	0.052	0.03	0.096	0.052	-0.03	-0.096	0.678876	0.723271	0.584335
ENSG00000089351	8.53328	8.54638	8.54299	8.46833	8.42652	8.06845	8.04652	7.97946	7.95093	7.84349	0.493446	0.484725	0.480878	0.474916	0.219	0.139	0.164	-0.219	-0.139	-0.164	0.405997	0.505976	0.469383
ENSG00000089356	3.17466	3.18508	3.17678	3.11046	3.07593	0.215021	0.208125	0.207403	0.227088	0.206785	0.500073	0.500626	0.506655	0.507568	0.066	0.463	0.089	0.066	0.463	0.089	0.6495	0.216623	0.599557
ENSG00000089486	8.85013	8.85707	8.85662	8.79654	8.71862	7.73856	7.72174	7.7646	7.80994	7.62467	0.503923	0.505319	0.505236	0.477137	0.101	0.101	0.385	0.101	-0.101	-0.385	0.573987	0.573987	0.264979
ENSG00000089505	4.70209	4.69971	4.61095	4.53315	4.56832	-1.54046	-1.54142	-1.54672	-1.54622	-1.53962	0.476061	0.476028	0.498964	0.521807	0.01	1	1	-0.01	1	1	0.753364	0	0
ENSG00000089558	0.712703	0.712718	0.720064	0.725503	0.718162	-1.73213	-1.73184	-1.72952	-1.72777	-1.72703	0.500528	0.500527	0.500524	0.500483	0.004	0.004	0.013	-0.004	-0.004	-0.013	0.764384	0.764384	0.749222
ENSG00000089597	11.9491	11.9405	11.9959	12.0832	12.0541	12.3663	12.3648	12.3968	12.4652	12.53	0.519056	0.523026	0.524714	0.525297	0.154	0.09	0.047	0.154	0.09	0.047	0.48436	0.597394	0.689434
ENSG00000089639	7.58091	7.55678	7.50044	7.53914	7.54741	6.69793	6.68901	6.78569	6.87822	6.73919	0.507119	0.523646	0.531654	0.505466	0.276	0.159	0.337	0.276	0.159	-0.337	0.349979	0.477215	0.301602
ENSG00000089682	8.32606	8.32554	8.39187	8.46672	8.45858	7.08453	7.09172	7.21366	7.27636	7.15736	0.529851	0.540538	0.539006	0.468224	0.205	0.108	0.814	0.205	-0.108	-0.814	0.420068	0.560762	0.0498953
ENSG00000089685	12.1857	12.2105	12.2297	12.1531	12.164	9.1119	9.10303	9.0531	9.05427	9.10893	0.48358	0.480795	0.480915	0.518004	0.12	0.064	0.903	-0.12	0.064	0.903	0.537886	0.653841	0.0213944
ENSG00000089692	-1.02233	-1.02474	-1.02495	-1.01269	-1.00628	-0.813391	-0.817006	-0.836074	-0.839972	-0.832503	0.498394	0.498247	0.49824	0.498237	0.032	0.004	0.008	-0.032	-0.004	-0.008	0.71954	0.764384	0.756686
ENSG00000089693	10.3138	10.3393	10.3318	10.1779	10.0767	10.4901	10.4976	10.5976	10.6488	10.5673	0.509462	0.515885	0.516822	0.516571	0.184	0.067	0.068	0.184	0.067	-0.068	0.444163	0.647099	0.645074
ENSG00000089723	6.93282	6.92632	6.87791	6.82238	6.75409	4.78759	4.80828	4.75184	4.62675	4.6902	0.483634	0.477057	0.473555	0.483536	0.17	0.112	0.199	-0.17	-0.112	0.199	0.461748	0.552677	0.427328
ENSG00000089737	11.0306	11.0099	11.0437	11.162	11.1465	11.1599	11.1787	11.2019	11.154	11.1614	0.519841	0.52043	0.481171	0.479442	0.051	0.987	0.084	0.051	-0.987	-0.084	0.681132	0.00133216	0.610153
ENSG00000089775	9.51174	9.4985	9.448	9.48979	9.60296	6.65934	6.63783	6.57104	6.59359	6.61866	0.490907	0.489977	0.501165	0.503393	0.066	0.438	0.107	-0.066	0.438	0.107	0.6495	0.232341	0.562592
ENSG00000089818	9.66545	9.66374	9.65222	9.65452	9.67573	8.61948	8.61229	8.67852	8.72281	8.56803	0.513647	0.517048	0.517126	0.485554	0.112	0.085	0.474	0.112	0.085	-0.474	0.552677	0.608063	0.210606
ENSG00000089820	2.22019	2.21418	2.19264	2.19274	2.19246	-0.500796	-0.504272	-0.525423	-0.523021	-0.492164	0.490351	0.490268	0.493451	0.508546	0.022	0.212	0.676	-0.022	0.212	0.676	0.736343	0.412895	0.105638
ENSG00000089847	1.40233	1.39491	1.37063	1.37021	1.36167	-1.06054	-1.0602	-1.06034	-1.05537	-1.03885	0.492856	0.493144	0.504165	0.506756	0.035	0.824	0.179	0.035	0.824	0.179	0.713636	0.0463093	0.44961
ENSG00000089876	10.0092	9.9915	9.99246	10.0829	10.1228	8.51604	8.51686	8.50397	8.48743	8.49148	0.500599	0.500436	0.500142	0.478112	0.03	0.039	0.995	-0.03	-0.039	-0.995	0.723271	0.705738	0.00033244
ENSG00000089902	9.27226	9.26589	9.30713	9.36387	9.32146	8.42411	8.40282	8.40528	8.46517	8.38671	0.510687	0.511717	0.512886	0.478713	0.07	0.091	0.685	0.07	0.091	-0.685	0.640937	0.595154	0.101422
ENSG00000089916	9.85434	9.86267	9.90622	9.88768	9.80199	7.5986	7.59618	7.6194	7.65429	7.65001	0.502281	0.502516	0.502559	0.502546	0.032	0.018	0.011	0.032	0.018	-0.011	0.71954	0.742286	0.751876
ENSG00000090006	7.61443	7.62194	7.62038	7.57226	7.53378	7.36895	7.35545	7.33384	7.39662	7.47644	0.49269	0.493042	0.51493	0.557528	0.062	0.433	0.639	0.062	0.433	0.639	0.657829	0.235241	0.123305
ENSG00000090013	9.98035	9.98241	9.92288	9.86045	9.89638	10.3397	10.3155	10.2367	10.275	10.3466	0.469726	0.468307	0.488292	0.539377	0.083	0.379	0.709	-0.083	0.379	0.709	0.612208	0.26902	0.091156
ENSG00000090020	5.30494	5.30237	5.33298	5.38118	5.38754	6.18192	6.16647	6.0745	6.05865	6.12299	0.491702	0.488885	0.488816	0.489629	0.107	0.034	0.051	-0.107	-0.034	0.051	0.562592	0.715635	0.681132
ENSG00000090054	9.64321	9.64159	9.68538	9.74576	9.75479	9.09487	9.08224	9.11546	9.20784	9.21311	0.516106	0.522192	0.524461	0.523308	0.225	0.105	0.07	0.225	0.105	-0.07	0.398788	0.566487	0.640937
ENSG00000090060	11.3987	11.4038	11.4392	11.4294	11.3557	9.17643	9.17553	9.19719	9.14944	8.95673	0.501071	0.499329	0.481714	0.409411	0.116	0.283	0.745	-0.116	-0.283	-0.745	0.545128	0.344314	0.0754892
ENSG00000090061	7.2507	7.27695	7.40026	7.37184	7.218	7.95415	7.93063	7.87788	7.86583	7.74199	0.500346	0.490628	0.462424	0.427778	0.197	0.501	0.507	-0.197	-0.501	-0.507	0.429583	0.194681	0.191125
ENSG00000090097	8.16803	8.1887	8.18184	8.06709	8.01329	6.36824	6.36395	6.27239	6.21125	6.27665	0.499698	0.482557	0.481252	0.525406	0.344	0.089	0.686	-0.344	-0.089	0.686	0.295749	0.599557	0.101135
ENSG00000090238	6.27792	6.27576	6.22444	6.19159	6.2344	6.15558	6.1812	6.2075	6.12929	6.12353	0.497042	0.496561	0.495255	0.495349	0.057	0.077	0.04	-0.057	-0.077	0.04	0.668909	0.625329	0.703753
ENSG00000090263	7.62045	7.6205	7.56293	7.51228	7.55129	6.99107	7.00638	7.13608	7.1788	7.07183	0.503737	0.51405	0.514414	0.510445	0.216	0.072	0.099	0.216	0.072	-0.099	0.409106	0.636806	0.577894
ENSG00000090266	10.5443	10.5678	10.5593	10.4476	10.4346	10.8378	10.8376	10.8999	10.9376	10.8505	0.51377	0.514988	0.515111	0.514459	0.072	0.038	0.044	0.072	0.038	-0.044	0.636806	0.707743	0.69568
ENSG00000090273	10.9956	10.9727	10.8949	10.9187	10.9639	11.4586	11.4599	11.5037	11.5195	11.4457	0.511005	0.514058	0.514642	0.51091	0.118	0.051	0.138	0.118	0.051	-0.138	0.541828	0.681132	0.507505
ENSG00000090316	10.1718	10.1749	10.1504	10.1129	10.1214	9.47217	9.47517	9.54515	9.54526	9.37466	0.508951	0.510223	0.507621	0.472762	0.089	0.125	0.506	0.089	-0.125	-0.506	0.599557	0.529404	0.191698
ENSG00000090339	7.29961	7.29979	7.36101	7.45384	7.51333	7.06395	7.06945	7.0258	6.96107	6.9813	0.518231	0.511354	0.469224	0.469302	0.179	0.923	0.034	-0.179	-0.923	0.034	0.44961	0.0155746	0.715635
ENSG00000090372	10.0596	10.0793	10.1316	10.079	9.99981	8.82653	8.85531	8.93895	8.86045	8.72135	0.522537	0.525374	0.473987	0.44624	0.146	0.675	0.371	0.146	-0.675	-0.371	0.495721	0.105968	0.275556
ENSG00000090376	6.85244	6.85175	6.94173	7.00102	6.88346	4.61584	4.59799	4.53909	4.54754	4.55256	0.51136	0.489725	0.482497	0.479427	0.636	0.299	0.14	-0.636	-0.299	-0.14	0.124633	0.330924	0.504377
ENSG00000090402	5.23431	5.22584	5.22495	5.2568	5.25131	3.65204	3.6856	3.73402	3.63656	3.60131	0.52461	0.525504	0.477878	0.475214	0.095	0.909	0.119	0.095	-0.909	-0.119	0.586499	0.0197631	0.539978
ENSG00000090432	9.61504	9.62649	9.63174	9.56663	9.50673	8.74587	8.76349	8.86063	8.89429	8.88279	0.498678	0.510618	0.511569	0.511692	0.341	0.064	0.055	0.341	0.064	0.055	0.298348	0.653841	0.672984
ENSG00000090447	8.19069	8.18556	8.13351	8.09379	8.09019	7.86672	7.84529	7.84559	7.89441	7.79284	0.492412	0.493696	0.49476	0.493052	0.059	0.047	0.074	0.059	0.047	-0.074	0.664532	0.689434	0.632271
ENSG00000090470	9.10932	9.10763	9.11476	9.14616	9.18713	6.57467	6.54328	6.47446	6.58053	6.71922	0.480497	0.479883	0.522033	0.557089	0.114	0.591	0.41	-0.114	0.591	0.41	0.549184	0.145749	0.24989
ENSG00000090487	10.9566	10.9706	10.9732	10.9055	10.8731	9.23916	9.2164	9.17009	9.20817	9.2003	0.49157	0.491343	0.498367	0.502217	0.047	0.319	0.176	-0.047	0.319	0.176	0.689434	0.315357	0.453359
ENSG00000090520	10.4167	10.3895	10.3577	10.5248	10.7551	10.1021	10.1214	10.1749	10.3146	10.7147	0.512247	0.525136	0.591645	0.742919	0.258	0.445	0.642	0.258	0.445	0.642	0.366776	0.228133	0.121856
ENSG00000090530	8.06572	8.06969	8.08935	8.08654	8.06414	7.16909	7.15097	7.11447	7.15624	7.17778	0.493958	0.493985	0.498152	0.500134	0.041	0.242	0.109	0.041	0.242	0.109	0.70189	0.382183	0.558436
ENSG00000090539	0.248683	0.249829	0.253665	0.249598	0.240222	0.0376587	0.0421983	0.0453152	0.0320541	0.0370119	0.500152	0.50002	0.499885	0.49988	0.026	0.032	0.005	-0.026	-0.032	-0.005	0.729793	0.71954	0.762471
ENSG00000090554	3.97091	3.97996	4.01781	4.02837	4.04036	2.06912	2.0672	2.07285	2.09389	2.11064	0.5107	0.51071	0.510726	0.510758	0.014	0.007	0.01	0.014	0.007	0.01	0.747887	0.758446	0.753364
ENSG00000090565	7.9473	7.96932	8.00603	7.88882	7.71675	5.13765	5.1388	5.2063	5.24511	5.15998	0.508475	0.509184	0.50886	0.507871	0.047	0.042	0.056	0.047	-0.042	-0.056	0.689434	0.699853	0.670949
ENSG00000090581	9.05619	9.06104	9.07668	9.0808	9.09673	8.36456	8.37947	8.37437	8.33353	8.40094	0.501808	0.50128	0.501141	0.502797	0.043	0.029	0.079	-0.043	-0.029	0.079	0.697775	0.72496	0.621408
ENSG00000090612	7.89636	7.91578	7.96837	7.95494	7.97214	3.63018	3.63243	3.72275	3.77668	3.6753	0.522985	0.525104	0.523685	0.502218	0.083	0.098	0.394	0.083	-0.098	-0.394	0.612208	0.579922	0.260046
ENSG00000090615	11.7924	11.7786	11.746	11.7713	11.7859	8.20255	8.21382	8.2507	8.20844	8.11299	0.505763	0.506266	0.500695	0.465917	0.066	0.186	0.654	0.066	-0.186	-0.654	0.6495	0.441879	0.116276
ENSG00000090621	11.0636	11.0604	11.0703	11.0864	11.0642	9.761	9.77497	9.74962	9.65411	9.6321	0.504011	0.498346	0.45736	0.457202	0.143	0.889	0.06	-0.143	-0.889	-0.06	0.49993	0.0249831	0.662218
ENSG00000090661	1.26069	1.26455	1.2725	1.26714	1.27087	-0.128429	-0.131481	-0.133266	-0.127758	-0.140596	0.499269	0.499211	0.499191	0.498906	0.017	0.013	0.046	-0.017	-0.013	-0.046	0.743697	0.749222	0.691791
ENSG00000090674	6.87058	6.88521	6.94013	6.9278	6.89077	8.81117	8.81334	8.83824	8.84678	8.81899	0.506829	0.506888	0.498245	0.486741	0.021	0.49	0.516	0.021	-0.49	-0.516	0.738077	0.201627	0.186163
ENSG00000090686	10.2041	10.1864	10.2246	10.335	10.3177	9.8914	9.88962	9.81798	9.76157	9.80755	0.514707	0.488094	0.48047	0.480305	0.608	0.262	0.065	-0.608	-0.262	-0.065	0.137929	0.362984	0.651779
ENSG00000090776	6.45471	6.45398	6.426	6.39067	6.37462	4.9131	4.9179	4.97974	5.01404	4.97218	0.498237	0.505718	0.506236	0.505947	0.276	0.051	0.037	0.276	0.051	-0.037	0.349979	0.681132	0.709617
ENSG00000090857	7.86687	7.88153	7.95395	7.94665	7.87217	5.68561	5.67665	5.633	5.64604	5.71149	0.489353	0.488334	0.48839	0.490742	0.057	0.027	0.11	-0.057	0.027	0.11	0.668909	0.728175	0.5567
ENSG00000090861	11.3883	11.3279	11.2728	11.5581	11.8064	11.3947	11.3819	11.3375	11.4372	11.6828	0.501852	0.508038	0.554778	0.581519	0.176	0.506	0.318	0.176	0.506	0.318	0.453359	0.191698	0.315975
ENSG00000090863	10.061	10.0464	10.1095	10.2504	10.2713	10.1671	10.17	10.2152	10.2935	10.3918	0.521488	0.526725	0.529491	0.530374	0.152	0.105	0.077	0.152	0.105	0.077	0.487234	0.566487	0.625329
ENSG00000090889	9.78828	9.76679	9.77996	9.91104	9.97931	9.10576	9.12052	9.23077	9.28538	9.25898	0.498066	0.515817	0.515059	0.492238	0.341	0.091	0.442	0.341	-0.091	-0.442	0.298348	0.595154	0.229788
ENSG00000090905	9.98208	9.98932	10.0447	10.0429	9.95402	7.45608	7.44856	7.45558	7.49021	7.4788	0.499129	0.499103	0.499041	0.498372	0.016	0.022	0.062	-0.016	-0.022	-0.062	0.744939	0.736343	0.657829
ENSG00000090920	-0.794461	-0.79724	-0.79793	-0.784788	-0.77865	-1.16916	-1.16913	-1.1706	-1.16983	-1.16335	0.500647	0.500648	0.50065	0.500667	0.007	0.003	0.007	0.007	0.003	0.007	0.758446	0.766169	0.758446
ENSG00000090924	7.46942	7.4786	7.52249	7.53832	7.54736	6.71788	6.70529	6.67252	6.61632	6.4374	0.506766	0.50278	0.477372	0.41134	0.143	0.357	0.696	-0.143	-0.357	-0.696	0.49993	0.285305	0.0970256
ENSG00000090932	3.79278	3.7995	3.80479	3.77023	3.73795	3.51164	3.51156	3.57753	3.63343	3.58299	0.503888	0.507417	0.507892	0.507253	0.132	0.05	0.059	0.132	0.05	-0.059	0.516898	0.683317	0.664532
ENSG00000090971	8.86601	8.87944	8.86939	8.77759	8.71512	6.66427	6.68494	6.75304	6.73478	6.70798	0.510763	0.511278	0.511084	0.511135	0.042	0.028	0.034	0.042	-0.028	0.034	0.699853	0.726536	0.715635
ENSG00000090975	7.27878	7.30722	7.36075	7.24807	7.10611	4.60642	4.61879	4.60371	4.51128	4.45072	0.500532	0.490931	0.446199	0.447655	0.207	0.861	0.084	-0.207	-0.861	0.084	0.417988	0.0340704	0.610153
ENSG00000090989	9.03775	9.01231	9.03088	9.18951	9.27057	8.26352	8.24671	8.21499	8.25052	8.25613	0.496658	0.496858	0.499435	0.467823	0.035	0.141	0.962	0.035	0.141	-0.962	0.713636	0.502889	0.00634156
ENSG00000091009	11.3227	11.3093	11.285	11.36	11.4797	9.05447	9.04235	8.9652	8.95884	9.03916	0.487549	0.487027	0.488002	0.490647	0.044	0.063	0.099	-0.044	0.063	0.099	0.69568	0.655939	0.577894
ENSG00000091010	-1.21548	-1.21803	-1.22808	-1.22669	-1.22079	-1.97101	-1.97104	-1.97107	-1.97068	-1.96989	0.500437	0.500489	0.500591	0.500628	0.017	0.034	0.016	0.017	0.034	0.016	0.743697	0.715635	0.744939
ENSG00000091039	11.3616	11.3594	11.3886	11.4256	11.4119	8.86921	8.8612	8.88321	8.88879	8.75543	0.508466	0.509094	0.506329	0.43903	0.071	0.126	0.899	0.071	-0.126	-0.899	0.638856	0.527528	0.0224825
ENSG00000091073	6.13936	6.15182	6.14972	6.11165	6.15187	5.73258	5.71936	5.69568	5.7599	5.8524	0.493166	0.493205	0.519596	0.560333	0.071	0.505	0.557	0.071	0.505	0.557	0.638856	0.192353	0.163846
ENSG00000091127	10.4052	10.3872	10.3832	10.4595	10.4762	9.18707	9.17875	9.21626	9.29061	9.28303	0.500015	0.516809	0.522549	0.517153	0.503	0.189	0.159	0.503	0.189	-0.159	0.193456	0.438653	0.477215
ENSG00000091128	1.6527	1.65601	1.66848	1.67073	1.67494	-0.434724	-0.429212	-0.422978	-0.433178	-0.419327	0.502576	0.502519	0.502421	0.502404	0.018	0.021	0.008	-0.018	-0.021	-0.008	0.742286	0.738077	0.756686
ENSG00000091129	5.63576	5.6407	5.67284	5.70445	5.74304	4.46865	4.48546	4.48589	4.43914	4.49555	0.502369	0.50045	0.498362	0.499151	0.096	0.104	0.048	-0.096	-0.104	0.048	0.584335	0.568393	0.687432
ENSG00000091136	11.1287	11.105	11.166	11.3622	11.4338	10.5257	10.5325	10.606	10.6943	10.7765	0.517315	0.525293	0.52639	0.525587	0.194	0.074	0.052	0.194	0.074	-0.052	0.432974	0.632271	0.678876
ENSG00000091137	2.96658	2.97479	3.02331	3.02261	2.96637	-0.874421	-0.874362	-0.871901	-0.868983	-0.868109	0.500963	0.500958	0.489258	0.489264	0.01	1	0.006	-0.01	-1	0.006	0.753364	0	0.760398
ENSG00000091140	10.578	10.5479	10.5548	10.7103	10.7681	10.9025	10.9069	10.8893	10.909	11.0557	0.507491	0.509061	0.512052	0.519636	0.083	0.108	0.176	0.083	0.108	0.176	0.612208	0.560762	0.453359
ENSG00000091157	8.74523	8.74889	8.83309	8.90355	8.87648	7.48848	7.47482	7.44893	7.48175	7.49667	0.509497	0.507953	0.506652	0.494828	0.091	0.096	0.551	-0.091	-0.096	-0.551	0.595154	0.584335	0.167662
ENSG00000091164	9.32373	9.31337	9.32028	9.38084	9.40542	9.67669	9.68661	9.69282	9.65077	9.63034	0.507192	0.507178	0.479787	0.475212	0.038	0.893	0.163	-0.038	-0.893	-0.163	0.707743	0.023771	0.471131
ENSG00000091262	5.02962	5.0524	5.08064	5.0124	4.99654	3.13081	3.11011	3.08507	3.13151	3.10475	0.493097	0.493161	0.493746	0.493982	0.022	0.055	0.026	0.022	0.055	0.026	0.736343	0.672984	0.729793
ENSG00000091317	11.5439	11.5575	11.5776	11.5411	11.5334	8.44355	8.44153	8.43136	8.44633	8.49246	0.495687	0.495517	0.496342	0.521691	0.028	0.059	0.834	-0.028	0.059	0.834	0.726536	0.664532	0.0432618
ENSG00000091409	11.0757	11.0544	11.0676	11.1836	11.2164	9.92907	9.91581	9.92808	9.98509	9.95497	0.502188	0.508286	0.521351	0.477821	0.216	0.396	0.899	0.216	0.396	-0.899	0.409106	0.258565	0.0224825
ENSG00000091428	4.56494	4.55406	4.53058	4.54449	4.53375	2.39656	2.38701	2.37677	2.38973	2.35212	0.494421	0.49452	0.494672	0.493625	0.025	0.023	0.075	0.025	0.023	-0.075	0.731294	0.734728	0.629797
ENSG00000091436	11.8578	11.8482	11.841	11.8631	11.8397	9.59403	9.60335	9.63993	9.62993	9.5964	0.507203	0.507431	0.506534	0.496263	0.032	0.081	0.453	0.032	-0.081	-0.453	0.71954	0.616681	0.223194
ENSG00000091483	11.3955	11.3839	11.3869	11.4819	11.5923	11.3355	11.3246	11.2686	11.2662	11.3078	0.489995	0.489478	0.489337	0.489286	0.037	0.022	0.036	-0.037	-0.022	-0.036	0.709617	0.736343	0.711599
ENSG00000091490	11.2	11.207	11.2407	11.2454	11.2321	9.00988	8.99414	8.93255	8.91067	8.86887	0.513773	0.491008	0.484038	0.480278	0.566	0.272	0.149	-0.566	-0.272	-0.149	0.158801	0.353389	0.491594
ENSG00000091527	12.2054	12.1878	12.1464	12.2028	12.2814	8.59206	8.59566	8.6504	8.72006	8.77549	0.494264	0.517631	0.54722	0.548105	0.439	0.613	0.085	0.439	0.613	0.085	0.231909	0.135256	0.608063
ENSG00000091542	12.2277	12.2357	12.1968	12.1301	12.157	8.30596	8.28433	8.24788	8.23318	8.07522	0.48438	0.481793	0.479021	0.466413	0.085	0.111	0.268	-0.085	-0.111	-0.268	0.608063	0.554657	0.357273
ENSG00000091592	6.87907	6.86718	6.87632	6.9566	7.00861	4.59984	4.5969	4.57038	4.61403	4.77021	0.50039	0.501542	0.512547	0.546734	0.096	0.244	0.473	0.096	0.244	0.473	0.584335	0.380261	0.211128
ENSG00000091622	7.88427	7.91838	8.00734	7.92498	7.81649	5.21139	5.2036	5.20119	5.25419	5.31358	0.501856	0.501775	0.503303	0.531125	0.039	0.088	0.675	-0.039	0.088	0.675	0.705738	0.601619	0.105968
ENSG00000091640	10.8003	10.8136	10.8072	10.7501	10.7643	8.57342	8.56756	8.5613	8.58085	8.58706	0.495741	0.495701	0.502358	0.516957	0.023	0.433	0.646	-0.023	0.433	0.646	0.734728	0.235241	0.120118
ENSG00000091651	9.03418	9.03858	9.0649	9.10826	9.1877	8.76876	8.76794	8.82305	8.8878	8.8835	0.511728	0.515865	0.516377	0.515654	0.161	0.046	0.049	0.161	0.046	-0.049	0.474234	0.691791	0.685449
ENSG00000091732	8.91391	8.93422	9.03329	9.0504	9.01958	9.04849	9.04903	9.02594	9.01147	9.04732	0.525483	0.505846	0.493916	0.494842	0.599	0.457	0.058	-0.599	-0.457	0.058	0.142273	0.220813	0.666586
ENSG00000091831	2.73703	2.7402	2.72771	2.7105	2.73621	-0.898904	-0.898943	-0.899624	-0.896581	-0.887329	0.500299	0.50032	0.500756	0.512591	0.018	0.066	0.947	0.018	0.066	0.947	0.742286	0.6495	0.00973667
ENSG00000091844	5.15359	5.15707	5.19888	5.2009	5.12152	1.36695	1.36379	1.36728	1.37827	1.36283	0.498937	0.498917	0.497185	0.484474	0.006	0.165	0.853	-0.006	-0.165	-0.853	0.760398	0.468196	0.0367894
ENSG00000091947	10.2162	10.221	10.2008	10.1723	10.2086	8.73563	8.72222	8.78477	8.90629	8.89223	0.48647	0.518378	0.547827	0.543964	0.528	0.517	0.112	0.528	0.517	-0.112	0.179287	0.185547	0.552677
ENSG00000091986	8.69709	8.68929	8.70451	8.74015	8.70473	7.22626	7.25684	7.29171	7.2133	7.23421	0.516298	0.51496	0.491643	0.491645	0.094	0.699	0.08	-0.094	-0.699	0.08	0.588362	0.09577	0.619006
ENSG00000092010	9.49105	9.48954	9.48829	9.49069	9.48452	9.77418	9.7907	9.76266	9.68075	9.72765	0.495447	0.489379	0.486134	0.488251	0.193	0.12	0.081	-0.193	-0.12	0.081	0.434174	0.537886	0.616681
ENSG00000092020	8.89021	8.88445	8.84556	8.8276	8.83449	6.74155	6.75586	6.83221	6.84048	6.79031	0.503002	0.505132	0.505211	0.504526	0.098	0.042	0.052	0.098	0.042	-0.052	0.579922	0.699853	0.678876
ENSG00000092036	9.18542	9.19167	9.17438	9.14682	9.19261	8.37465	8.3684	8.40056	8.42773	8.33806	0.506091	0.506347	0.506498	0.502019	0.058	0.038	0.149	0.058	0.038	-0.149	0.666586	0.707743	0.491594
ENSG00000092068	1.57797	1.56876	1.55099	1.57327	1.5846	1.63716	1.63383	1.60549	1.59571	1.61813	0.498286	0.498267	0.498378	0.498779	0.017	0.021	0.046	-0.017	0.021	0.046	0.743697	0.738077	0.691791
ENSG00000092094	9.39241	9.38408	9.34509	9.35608	9.4094	8.18013	8.18955	8.21954	8.18718	8.11729	0.504016	0.504208	0.501436	0.486241	0.058	0.125	0.433	0.058	-0.125	-0.433	0.666586	0.529404	0.235241
ENSG00000092096	0.996845	0.99717	0.993621	0.985541	0.978787	0.513818	0.512436	0.485262	0.460009	0.460315	0.497539	0.494273	0.494002	0.494024	0.23	0.045	0.018	-0.23	-0.045	0.018	0.393637	0.693718	0.742286
ENSG00000092098	8.29155	8.28094	8.25203	8.29031	8.3596	6.09683	6.04579	6.00084	6.138	6.08079	0.488547	0.492872	0.518328	0.505891	0.129	0.423	0.201	0.129	0.423	-0.201	0.522281	0.241867	0.424953
ENSG00000092108	10.0796	10.0696	10.0516	10.0905	10.137	8.83762	8.84594	8.81725	8.76535	8.80421	0.496592	0.495167	0.494859	0.494969	0.086	0.036	0.031	-0.086	-0.036	0.031	0.605669	0.711599	0.721396
ENSG00000092140	9.29588	9.28886	9.30911	9.37499	9.40945	7.80769	7.77868	7.62098	7.5758	7.6143	0.502395	0.484654	0.484578	0.48486	0.332	0.07	0.051	-0.332	-0.07	0.051	0.304804	0.640937	0.681132
ENSG00000092148	11.652	11.6215	11.6531	11.8693	12.0052	9.54314	9.54928	9.57556	9.61786	9.71293	0.509212	0.510254	0.51066	0.510486	0.063	0.044	0.044	0.063	0.044	-0.044	0.655939	0.69568	0.69568
ENSG00000092199	13.7673	13.7637	13.7673	13.7987	13.8299	12.9153	12.9278	12.9998	13.0124	12.9663	0.508786	0.510289	0.509602	0.499951	0.064	0.059	0.325	0.064	-0.059	-0.325	0.653841	0.664532	0.310666
ENSG00000092201	12.02	11.9861	11.9982	12.1618	12.1852	11.3417	11.364	11.4024	11.3733	11.4213	0.507663	0.508256	0.503198	0.497544	0.062	0.224	0.223	0.062	-0.224	-0.223	0.657829	0.399832	0.401153
ENSG00000092203	9.7382	9.72862	9.70393	9.71647	9.71932	8.9017	8.89997	8.85883	8.81817	8.8163	0.494224	0.49028	0.489569	0.489543	0.205	0.075	0.02	-0.205	-0.075	-0.02	0.420068	0.629797	0.739503
ENSG00000092208	8.11026	8.11869	8.18735	8.25698	8.32252	7.75515	7.73283	7.71111	7.77706	7.77307	0.506186	0.506202	0.50644	0.504147	0.024	0.034	0.109	0.024	0.034	-0.109	0.733042	0.715635	0.558436
ENSG00000092295	5.49681	5.48304	5.47705	5.53067	5.53939	3.60144	3.60662	3.56474	3.50633	3.53408	0.498907	0.490573	0.488045	0.48811	0.293	0.148	0.04	-0.293	-0.148	0.04	0.336222	0.493019	0.703753
ENSG00000092330	9.45379	9.46151	9.46153	9.41203	9.36775	7.41912	7.41577	7.3904	7.39646	7.45	0.493267	0.492989	0.493874	0.53179	0.038	0.063	0.942	-0.038	0.063	0.942	0.707743	0.655939	0.0112669
ENSG00000092421	1.47725	1.46839	1.45383	1.47441	1.47586	-1.02205	-1.0197	-1.01491	-1.01677	-1.0108	0.502412	0.502731	0.5028	0.50281	0.066	0.025	0.006	0.066	0.025	0.006	0.6495	0.731294	0.760398
ENSG00000092439	11.9592	11.9508	11.9457	11.9867	12.0166	8.61999	8.62959	8.54887	8.42066	8.43046	0.515451	0.474393	0.45933	0.459452	0.619	0.335	0.056	-0.619	-0.335	0.056	0.132332	0.302905	0.670949
ENSG00000092445	10.4305	10.4394	10.4449	10.4196	10.4328	8.30782	8.33843	8.475	8.43197	8.24859	0.527164	0.5342	0.514813	0.459172	0.142	0.303	0.608	0.142	-0.303	-0.608	0.501434	0.327883	0.137929
ENSG00000092470	11.2785	11.2668	11.2284	11.2734	11.3754	9.9679	9.99079	9.99999	9.93036	9.96716	0.504297	0.503741	0.50299	0.502936	0.046	0.056	0.039	-0.046	-0.056	-0.039	0.691791	0.670949	0.705738
ENSG00000092529	1.79996	1.80353	1.82234	1.8267	1.82069	-1.97168	-1.97157	-1.97098	-1.97046	-1.96971	0.504579	0.504469	0.499649	0.499529	0.026	0.88	0.023	-0.026	-0.88	-0.023	0.729793	0.0281866	0.734728
ENSG00000092531	10.5516	10.5475	10.5245	10.52	10.5315	8.72125	8.70665	8.63597	8.6085	8.59073	0.49186	0.488698	0.488505	0.488429	0.148	0.026	0.027	-0.148	-0.026	-0.027	0.493019	0.729793	0.728175
ENSG00000092607	6.35287	6.368	6.45071	6.51847	6.60877	5.12703	5.12156	5.09471	5.11505	5.18689	0.512185	0.511466	0.511434	0.511607	0.062	0.02	0.031	-0.062	-0.02	0.031	0.657829	0.739503	0.721396
ENSG00000092621	12.1378	12.1076	12.0508	12.1423	12.2229	12.3162	12.3063	12.2722	12.3438	12.5199	0.497255	0.499482	0.54378	0.592171	0.132	0.563	0.483	0.132	0.563	0.483	0.516898	0.160513	0.205784
ENSG00000092758	5.9229	5.89634	5.80583	5.7945	5.74976	4.11091	4.13138	4.13432	4.07944	4.14634	0.477459	0.477643	0.478509	0.51706	0.04	0.061	0.825	0.04	0.061	0.825	0.703753	0.660152	0.0460003
ENSG00000092820	11.9288	11.8731	11.8293	12.0621	12.1949	11.4488	11.4589	11.4989	11.5259	11.5838	0.509953	0.519458	0.520887	0.517928	0.314	0.072	0.102	0.314	0.072	-0.102	0.319327	0.636806	0.572098
ENSG00000092841	14.3781	14.4023	14.4114	14.3104	14.2827	13.723	13.7271	13.7369	13.7276	13.7179	0.497951	0.497472	0.493959	0.509828	0.059	0.37	0.972	-0.059	-0.37	0.972	0.664532	0.27615	0.00408002
ENSG00000092847	10.7086	10.7116	10.7245	10.6893	10.5954	7.58819	7.58914	7.59913	7.5689	7.47355	0.498564	0.497118	0.486799	0.463789	0.091	0.306	0.505	-0.091	-0.306	-0.505	0.595154	0.325329	0.192353
ENSG00000092850	1.05165	1.0484	1.04166	1.05347	1.06882	0.316698	0.323133	0.332524	0.329402	0.361652	0.503896	0.504321	0.504533	0.506487	0.044	0.03	0.129	0.044	0.03	0.129	0.69568	0.723271	0.522281
ENSG00000092853	10.2857	10.2357	10.169	10.3437	10.4554	9.86503	9.88823	9.94242	9.8852	9.82655	0.521241	0.522499	0.519906	0.458607	0.073	0.082	0.964	0.073	-0.082	-0.964	0.63458	0.614513	0.00588208
ENSG00000092871	7.72623	7.75824	7.7838	7.69153	7.71929	4.54716	4.54601	4.48422	4.4222	4.43214	0.509851	0.475611	0.47302	0.481773	0.767	0.109	0.264	-0.767	-0.109	0.264	0.0672834	0.558436	0.361183
ENSG00000092929	10.3107	10.3197	10.3456	10.3277	10.3018	8.98807	8.97648	8.90755	8.87695	8.87774	0.507106	0.48641	0.485687	0.486111	0.628	0.075	0.05	-0.628	-0.075	0.05	0.128373	0.629797	0.683317
ENSG00000092931	8.57957	8.57905	8.59076	8.62045	8.65618	7.61252	7.5882	7.52002	7.58977	7.70879	0.489381	0.488472	0.511934	0.542785	0.113	0.429	0.453	-0.113	0.429	0.453	0.550796	0.237705	0.223194
ENSG00000092964	11.1742	11.1492	11.0755	11.1181	11.1773	10.761	10.7386	10.7416	10.8156	10.7594	0.49254	0.501533	0.531575	0.506733	0.248	0.58	0.423	0.248	0.58	-0.423	0.376207	0.151454	0.241867
ENSG00000092969	7.7945	7.77901	7.79864	7.90331	7.94891	6.20852	6.21086	6.16918	6.13737	6.20198	0.489828	0.487489	0.486991	0.486831	0.102	0.041	0.037	-0.102	-0.041	-0.037	0.572098	0.70189	0.709617
ENSG00000092978	9.0713	9.04933	9.03139	9.1108	9.13357	7.43266	7.41337	7.38857	7.44454	7.45602	0.49378	0.496963	0.50992	0.507047	0.155	0.503	0.114	0.155	0.503	-0.114	0.482325	0.193456	0.549184
ENSG00000093000	11.6455	11.666	11.7646	11.7668	11.7024	9.21105	9.22634	9.19926	9.13198	9.20021	0.518491	0.495693	0.474526	0.484907	0.464	0.462	0.237	-0.464	-0.462	0.237	0.215902	0.217264	0.386904
ENSG00000093009	9.55005	9.53227	9.47377	9.51044	9.58633	9.39764	9.38401	9.36949	9.47982	9.65801	0.492189	0.496118	0.567336	0.61621	0.159	0.682	0.429	0.159	0.682	0.429	0.477215	0.103345	0.237705
ENSG00000093010	10.9598	10.966	10.9392	10.8736	10.8496	10.1827	10.1654	10.1364	10.1518	10.0949	0.492007	0.491985	0.492308	0.492389	0.024	0.032	0.031	-0.024	0.032	0.031	0.733042	0.71954	0.721396
ENSG00000093144	10.3656	10.3528	10.3252	10.3523	10.3672	9.39183	9.38527	9.41721	9.43779	9.32878	0.504952	0.506212	0.506376	0.481794	0.082	0.074	0.498	0.082	0.074	-0.498	0.614513	0.632271	0.196516
ENSG00000093167	9.99068	9.98355	9.97691	10.0323	10.117	8.4334	8.45724	8.56002	8.513	8.34637	0.524031	0.52753	0.514156	0.436536	0.132	0.246	0.784	0.132	-0.246	-0.784	0.516898	0.378239	0.0611912
ENSG00000093183	10.4243	10.4482	10.4649	10.3651	10.3136	7.25321	7.22301	7.15418	7.22801	7.2976	0.481169	0.47925	0.498169	0.549102	0.082	0.376	0.692	-0.082	0.376	0.692	0.614513	0.27146	0.0990169
ENSG00000093217	7.13775	7.13399	7.15945	7.18578	7.13939	6.91157	6.87883	6.80461	6.85193	6.8436	0.490445	0.490231	0.49071	0.490485	0.037	0.034	0.033	-0.037	0.034	-0.033	0.709617	0.715635	0.717789
ENSG00000094631	8.5181	8.49661	8.47668	8.53429	8.51267	7.84715	7.85647	7.8405	7.78857	7.80103	0.498249	0.495553	0.490678	0.490291	0.158	0.291	0.048	-0.158	-0.291	-0.048	0.478451	0.337897	0.687432
ENSG00000094804	11.0302	10.9884	10.9706	11.2618	11.6111	10.2711	10.2806	10.251	10.2964	10.596	0.509613	0.514383	0.530526	0.569548	0.174	0.259	0.378	0.174	0.259	0.378	0.456301	0.365824	0.269772
ENSG00000094841	7.96072	7.95347	7.89778	7.88059	7.92238	6.13304	6.13343	6.0985	6.05685	6.05679	0.490907	0.4906	0.4906	0.490842	0.04	0.014	0.026	-0.04	0.014	0.026	0.703753	0.747887	0.729793
ENSG00000094880	9.75976	9.73315	9.72796	9.83333	9.83629	9.37154	9.38007	9.37267	9.37374	9.48699	0.509519	0.51035	0.512085	0.517694	0.052	0.082	0.166	0.052	0.082	0.166	0.678876	0.614513	0.466753
ENSG00000094914	9.21164	9.21971	9.23456	9.20031	9.15522	9.39664	9.38388	9.34084	9.36621	9.42133	0.49007	0.489679	0.492257	0.522254	0.046	0.121	0.767	-0.046	0.121	0.767	0.691791	0.536287	0.0672834
ENSG00000094916	13.355	13.3591	13.3709	13.3219	13.2059	10.8766	10.8894	10.94	10.9342	10.9069	0.50643	0.506483	0.506396	0.506182	0.025	0.019	0.03	0.025	-0.019	-0.03	0.731294	0.740809	0.723271
ENSG00000094963	-1.95793	-1.9592	-1.96685	-1.96978	-1.9684	-1.9732	-1.97135	-1.96741	-1.97112	-1.97251	0.499362	0.499373	0.499376	0.499377	0.007	0.002	0.003	0.007	0.002	0.003	0.758446	0.767393	0.766169
ENSG00000094975	9.74352	9.73556	9.76286	9.85084	9.91091	6.99635	7.0351	7.12755	7.06968	7.0614	0.522172	0.528752	0.492036	0.481685	0.156	0.731	0.247	0.156	-0.731	-0.247	0.48093	0.0817214	0.377404
ENSG00000095002	10.3985	10.3668	10.3585	10.5079	10.5773	9.94496	9.94308	9.96627	10.0052	10.0167	0.495873	0.515197	0.524179	0.491287	0.658	0.338	0.949	0.658	0.338	-0.949	0.114339	0.300861	0.00920844
ENSG00000095015	9.08387	9.07958	9.12413	9.18179	9.15375	6.51361	6.49056	6.36768	6.38802	6.55365	0.484758	0.481228	0.48444	0.509762	0.123	0.117	0.368	-0.123	0.117	0.368	0.532968	0.543475	0.27752
ENSG00000095059	9.69206	9.68632	9.67293	9.67276	9.65097	9.15929	9.16972	9.15672	9.08399	9.04695	0.497485	0.492532	0.467461	0.466118	0.174	0.772	0.069	-0.174	-0.772	-0.069	0.456301	0.0657341	0.64289
ENSG00000095066	7.09979	7.07946	6.96594	6.96291	7.07091	5.75	5.77013	5.80688	5.74738	5.70129	0.510086	0.510303	0.510068	0.509744	0.024	0.039	0.041	0.024	-0.039	-0.041	0.733042	0.705738	0.70189
ENSG00000095139	10.4208	10.4119	10.4331	10.4868	10.469	10.2287	10.2402	10.2482	10.2381	10.3093	0.507927	0.508029	0.508144	0.509083	0.035	0.03	0.063	0.035	0.03	0.063	0.713636	0.723271	0.655939
ENSG00000095203	6.49215	6.47544	6.37697	6.33448	6.33705	3.46524	3.46122	3.41124	3.356	3.31901	0.472944	0.472771	0.472829	0.473009	0.035	0.02	0.024	-0.035	0.02	0.024	0.713636	0.739503	0.733042
ENSG00000095209	9.42127	9.42965	9.44455	9.43214	9.44529	7.58275	7.5802	7.72018	7.84412	7.72579	0.503693	0.520007	0.523286	0.510163	0.263	0.111	0.204	0.263	0.111	-0.204	0.362146	0.554657	0.42121
ENSG00000095261	10.933	10.9234	10.9142	10.9474	10.9583	10.5163	10.4951	10.4044	10.4022	10.4376	0.493378	0.492831	0.493436	0.494436	0.045	0.049	0.062	-0.045	0.049	0.062	0.693718	0.685449	0.657829
ENSG00000095303	7.51349	7.49942	7.49145	7.55309	7.58474	7.13795	7.15713	7.15551	7.02878	6.91392	0.508808	0.507195	0.443936	0.42377	0.087	0.793	0.293	-0.087	-0.793	-0.293	0.603635	0.0576246	0.336222
ENSG00000095319	11.2278	11.2165	11.2982	11.4056	11.3236	11.4471	11.4494	11.4973	11.5561	11.591	0.520593	0.52146	0.521401	0.519835	0.064	0.032	0.083	0.064	-0.032	-0.083	0.653841	0.71954	0.612208
ENSG00000095321	7.91749	7.91393	7.83488	7.77772	7.82454	6.63971	6.66238	6.64323	6.54463	6.58805	0.47994	0.478632	0.477721	0.486014	0.062	0.055	0.237	-0.062	-0.055	0.237	0.657829	0.672984	0.386904
ENSG00000095370	-1.21858	-1.22125	-1.23093	-1.23183	-1.23395	-0.305468	-0.303785	-0.301678	-0.306612	-0.307572	0.49831	0.498336	0.498331	0.498339	0.009	0.006	0.005	0.009	-0.006	0.005	0.754913	0.760398	0.762471
ENSG00000095380	9.96077	9.94793	9.96212	10.0348	10.0431	8.98588	8.99134	8.99102	8.95262	8.91361	0.501233	0.501004	0.486478	0.457278	0.039	0.448	0.688	-0.039	-0.448	-0.688	0.705738	0.226437	0.100604
ENSG00000095383	10.2294	10.237	10.2866	10.3011	10.2731	9.09535	9.08576	9.06825	9.08823	9.08909	0.502238	0.501057	0.500693	0.499749	0.109	0.056	0.099	-0.109	-0.056	-0.099	0.558436	0.670949	0.577894
ENSG00000095397	7.59312	7.60244	7.67084	7.64613	7.48344	6.20327	6.20633	6.19825	6.16686	6.14299	0.500888	0.500867	0.46869	0.468764	0.021	1	0.022	-0.021	-1	0.022	0.738077	0	0.736343
ENSG00000095485	9.50531	9.49539	9.49725	9.5623	9.61747	8.60514	8.61437	8.60295	8.59505	8.70459	0.506342	0.506277	0.507185	0.515926	0.038	0.065	0.224	-0.038	0.065	0.224	0.707743	0.651779	0.399832
ENSG00000095539	3.72764	3.74926	3.80863	3.78563	3.78187	3.52724	3.52381	3.52482	3.51986	3.46859	0.510468	0.509398	0.488817	0.478678	0.064	0.707	0.322	-0.064	-0.707	-0.322	0.653841	0.0919228	0.31312
ENSG00000095564	10.131	10.0985	10.1149	10.3161	10.4379	8.42886	8.45066	8.48531	8.47978	8.59367	0.506693	0.507028	0.507	0.506929	0.047	0.035	0.048	0.047	-0.035	-0.048	0.689434	0.713636	0.687432
ENSG00000095574	7.49835	7.52202	7.60772	7.55343	7.41607	5.78214	5.79283	5.77095	5.75189	5.87879	0.498535	0.495907	0.494111	0.520359	0.093	0.089	0.43	-0.093	-0.089	0.43	0.590637	0.599557	0.236923
ENSG00000095587	0.657227	0.660369	0.672205	0.669729	0.662109	-1.72715	-1.72793	-1.73202	-1.73111	-1.72505	0.498995	0.498975	0.498968	0.49897	0.009	0.01	0.003	-0.009	-0.01	0.003	0.754913	0.753364	0.766169
ENSG00000095637	4.76773	4.7665	4.82045	4.83824	4.71435	4.00945	4.0227	4.02379	3.97656	3.99266	0.504018	0.503724	0.474105	0.475054	0.041	0.991	0.064	-0.041	-0.991	0.064	0.70189	0.00075514	0.653841
ENSG00000095713	1.31469	1.31364	1.32673	1.3392	1.3219	2.92144	2.91985	2.90896	2.8973	2.88265	0.502062	0.50153	0.490493	0.487903	0.048	0.831	0.178	-0.048	-0.831	-0.178	0.687432	0.0440672	0.451139
ENSG00000095739	7.7412	7.76534	7.76238	7.62619	7.54309	6.75667	6.76148	6.85552	6.85269	6.62402	0.514205	0.51621	0.508613	0.473301	0.146	0.18	0.437	0.146	-0.18	-0.437	0.495721	0.448659	0.233047
ENSG00000095752	8.63134	8.61445	8.55089	8.54001	8.51965	5.28538	5.26854	5.13803	5.12587	5.29629	0.453014	0.449778	0.456814	0.546021	0.096	0.174	0.808	-0.096	0.174	0.808	0.584335	0.456301	0.052091
ENSG00000095787	11.1922	11.1937	11.1991	11.2139	11.2513	9.24729	9.22977	9.1444	9.11672	9.11041	0.501455	0.488461	0.487973	0.487853	0.401	0.048	0.047	-0.401	-0.048	-0.047	0.255633	0.687432	0.689434
ENSG00000095794	9.46903	9.47382	9.48343	9.43611	9.33894	7.46061	7.47273	7.50732	7.48679	7.4617	0.504813	0.50467	0.503324	0.503022	0.026	0.104	0.037	-0.026	-0.104	-0.037	0.729793	0.568393	0.709617
ENSG00000095906	10.1739	10.1793	10.1294	10.0449	10.0324	8.67104	8.67859	8.69146	8.65951	8.62053	0.493795	0.493796	0.493815	0.493947	0.015	0.013	0.023	0.015	0.013	0.023	0.746477	0.749222	0.734728
ENSG00000095932	2.49609	2.49424	2.50541	2.52829	2.53447	2.08336	2.09347	2.11286	2.08791	2.07458	0.51042	0.510713	0.492287	0.490122	0.038	0.918	0.098	0.038	-0.918	-0.098	0.707743	0.0170938	0.579922
ENSG00000095951	8.16796	8.16252	8.16127	8.17236	8.14704	6.64417	6.65615	6.65488	6.62731	6.68667	0.500376	0.500393	0.50037	0.50292	0.024	0.031	0.122	0.024	-0.031	0.122	0.733042	0.721396	0.534535
ENSG00000096060	8.89343	8.89855	8.93642	8.94924	8.92575	8.02523	8.0328	8.03737	7.9999	7.97122	0.511464	0.511412	0.478452	0.478122	0.037	0.995	0.048	-0.037	-0.995	-0.048	0.709617	0.00033244	0.687432
ENSG00000096063	11.0163	11.0056	10.9732	10.9904	11.0156	9.77124	9.79351	9.76748	9.68292	9.7775	0.495251	0.493851	0.493237	0.499236	0.075	0.058	0.163	-0.075	-0.058	0.163	0.629797	0.666586	0.471131
ENSG00000096070	7.10062	7.10795	7.21236	7.2448	7.10155	6.27447	6.2556	6.25123	6.29472	6.2199	0.496454	0.496258	0.495318	0.442664	0.047	0.065	0.958	-0.047	-0.065	-0.958	0.689434	0.651779	0.00731558
ENSG00000096080	8.92202	8.93532	8.95628	8.91433	8.88683	8.18133	8.15726	8.18084	8.29455	8.26195	0.501174	0.51107	0.524739	0.522967	0.261	0.345	0.094	0.261	0.345	-0.094	0.364035	0.294962	0.588362
ENSG00000096092	10.2408	10.2658	10.2923	10.1815	10.0861	9.40599	9.41738	9.52093	9.5503	9.4443	0.514861	0.516482	0.515362	0.510948	0.093	0.067	0.137	0.093	-0.067	-0.137	0.590637	0.647099	0.509144
ENSG00000096093	7.88012	7.88281	7.87668	7.87481	7.91588	7.12586	7.15519	7.2403	7.20763	7.18567	0.509472	0.509967	0.507738	0.505885	0.044	0.102	0.088	0.044	-0.102	-0.088	0.69568	0.572098	0.601619
ENSG00000096384	13.7482	13.725	13.7602	13.8893	13.872	14.1511	14.162	14.2128	14.2016	14.1407	0.517236	0.517956	0.517248	0.447827	0.051	0.056	0.995	0.051	-0.056	-0.995	0.681132	0.670949	0.00033244
ENSG00000096401	10.463	10.4355	10.4554	10.6139	10.6688	9.64707	9.65179	9.64143	9.62738	9.67123	0.499699	0.499312	0.494952	0.483542	0.044	0.25	0.494	-0.044	-0.25	-0.494	0.69568	0.374375	0.199158
ENSG00000096433	11.9517	11.9354	11.9522	12.0333	12.0192	10.1082	10.0881	10.0065	9.97865	9.93435	0.504159	0.489036	0.482416	0.462466	0.377	0.222	0.511	-0.377	-0.222	-0.511	0.270335	0.402273	0.188954
ENSG00000096654	8.04598	8.0031	7.90279	8.05594	8.28447	6.34632	6.3236	6.33683	6.47443	6.54622	0.499069	0.508638	0.593947	0.587704	0.161	0.922	0.155	0.161	0.922	-0.155	0.474234	0.0158922	0.482325
ENSG00000096696	9.92777	9.89451	9.91746	10.1298	10.252	9.45563	9.45478	9.55414	9.68641	9.72438	0.495788	0.53282	0.539135	0.528206	0.557	0.157	0.2	0.557	0.157	-0.2	0.163846	0.479704	0.42626
ENSG00000096717	8.77673	8.7733	8.81795	8.89143	8.91209	8.28737	8.28595	8.2666	8.26857	8.31468	0.502151	0.501186	0.500918	0.5008	0.066	0.031	0.025	-0.066	-0.031	-0.025	0.6495	0.721396	0.731294
ENSG00000096746	9.39088	9.36993	9.35303	9.38366	9.29083	10.5726	10.5899	10.638	10.6372	10.677	0.499532	0.506016	0.506435	0.507603	0.275	0.048	0.079	0.275	0.048	0.079	0.350938	0.687432	0.621408
ENSG00000096872	7.16707	7.1464	7.13124	7.2117	7.24264	6.85138	6.82659	6.76679	6.81991	6.8677	0.493244	0.493049	0.506351	0.507534	0.067	0.428	0.085	-0.067	0.428	0.085	0.647099	0.238602	0.608063
ENSG00000096968	7.20006	7.19433	7.1649	7.16054	7.17471	4.91107	4.91388	4.85644	4.82774	4.95072	0.481922	0.48074	0.482232	0.531361	0.076	0.093	0.717	-0.076	0.093	0.717	0.627553	0.590637	0.0876938
ENSG00000096996	3.76724	3.78371	3.86579	3.86878	3.81122	-1.07361	-1.07204	-1.05639	-1.05176	-1.06882	0.513061	0.513168	0.487519	0.486805	0.021	1	0.075	0.021	-1	-0.075	0.738077	0	0.629797
ENSG00000097007	11.5095	11.5016	11.4824	11.4947	11.4979	8.94232	8.94079	8.87935	8.80648	8.784	0.503754	0.481232	0.474334	0.473645	0.551	0.254	0.066	-0.551	-0.254	-0.066	0.167662	0.370625	0.6495
ENSG00000097021	8.3263	8.33313	8.33629	8.27612	8.18637	8.88055	8.8735	8.86155	8.85397	8.79562	0.494388	0.493726	0.493049	0.491537	0.05	0.058	0.09	-0.05	-0.058	-0.09	0.683317	0.666586	0.597394
ENSG00000097033	10.2582	10.259	10.28	10.2837	10.2412	9.51435	9.536	9.5201	9.41651	9.4271	0.505984	0.494796	0.460299	0.462683	0.253	0.77	0.102	-0.253	-0.77	0.102	0.371384	0.0665636	0.572098
ENSG00000097046	9.34764	9.33247	9.33201	9.42836	9.51447	8.2669	8.27308	8.26735	8.26262	8.33189	0.503748	0.504071	0.504191	0.504711	0.045	0.035	0.05	0.045	0.035	0.05	0.693718	0.713636	0.683317
ENSG00000097096	8.30072	8.30032	8.34474	8.37562	8.32102	5.79442	5.79808	5.88081	5.93461	5.86962	0.507381	0.510808	0.510392	0.495264	0.108	0.068	0.368	0.108	-0.068	-0.368	0.560762	0.645074	0.27752
ENSG00000099139	2.72175	2.7364	2.7756	2.75142	2.7302	-1.72599	-1.72707	-1.7305	-1.72955	-1.72858	0.502693	0.497794	0.493653	0.494435	0.521	0.515	0.123	-0.521	-0.515	0.123	0.183409	0.186739	0.532968
ENSG00000099194	14.3138	14.3162	14.3576	14.3969	14.4025	13.2183	13.2111	13.1988	13.2403	13.3057	0.511192	0.511504	0.513219	0.515847	0.044	0.101	0.114	0.044	0.101	0.114	0.69568	0.573987	0.549184
ENSG00000099203	9.88034	9.88502	9.90223	9.9042	9.90839	8.78081	8.79104	8.9162	8.99677	8.9454	0.506883	0.519481	0.520463	0.516617	0.276	0.064	0.128	0.276	0.064	-0.128	0.349979	0.653841	0.523993
ENSG00000099204	11.94	11.9576	11.9818	11.8937	11.7854	8.42185	8.41792	8.50001	8.5648	8.45001	0.512281	0.515143	0.514904	0.510201	0.091	0.064	0.125	0.091	-0.064	-0.125	0.595154	0.653841	0.529404
ENSG00000099219	9.58491	9.55447	9.53743	9.65702	9.69008	8.74422	8.74654	8.78112	8.81113	8.81125	0.492558	0.519696	0.521641	0.492105	0.895	0.096	0.954	0.895	0.096	-0.954	0.0232561	0.584335	0.00817418
ENSG00000099246	10.4723	10.4644	10.4524	10.4664	10.4543	9.58067	9.61748	9.70871	9.67983	9.72805	0.508874	0.510619	0.510451	0.511692	0.087	0.047	0.072	0.087	-0.047	0.072	0.603635	0.689434	0.636806
ENSG00000099250	9.36783	9.36648	9.41376	9.50022	9.56782	8.20265	8.20188	8.22699	8.31486	8.45628	0.519912	0.526316	0.541343	0.55788	0.171	0.299	0.291	0.171	0.299	0.291	0.460249	0.330924	0.337897
ENSG00000099256	7.24639	7.28017	7.33296	7.23754	7.19713	6.18425	6.18221	6.24988	6.28078	6.1419	0.50623	0.507442	0.503857	0.484679	0.079	0.121	0.362	0.079	-0.121	-0.362	0.621408	0.536287	0.282122
ENSG00000099260	9.46328	9.46331	9.45109	9.45021	9.48364	8.60018	8.60461	8.62632	8.6291	8.61966	0.503675	0.503848	0.50386	0.503842	0.031	0.01	0.016	0.031	0.01	-0.016	0.721396	0.753364	0.744939
ENSG00000099282	5.37757	5.37987	5.39138	5.37805	5.3351	4.01315	4.00258	4.00042	4.01329	3.94155	0.495325	0.495037	0.494539	0.484103	0.041	0.047	0.361	-0.041	-0.047	-0.361	0.70189	0.689434	0.282855
ENSG00000099290	6.89551	6.86212	6.82374	6.91963	6.92361	5.45711	5.49847	5.57968	5.50577	5.51678	0.518014	0.519345	0.513239	0.510422	0.074	0.196	0.109	0.074	-0.196	-0.109	0.632271	0.430949	0.558436
ENSG00000099308	6.53652	6.53762	6.54132	6.51855	6.46189	5.80493	5.74574	5.62282	5.67974	5.55994	0.48264	0.480108	0.480374	0.47607	0.099	0.076	0.136	-0.099	0.076	-0.136	0.577894	0.627553	0.510733
ENSG00000099326	7.21607	7.21808	7.25049	7.26501	7.22901	4.13085	4.15388	4.23124	4.21042	4.17495	0.513058	0.515958	0.504592	0.490814	0.111	0.361	0.396	0.111	-0.361	-0.396	0.554657	0.282855	0.258565
ENSG00000099330	4.46609	4.44169	4.40435	4.45368	4.43111	5.0995	5.07274	5.07122	5.14701	5.06302	0.500973	0.504296	0.514645	0.499087	0.116	0.197	0.264	0.116	0.197	-0.264	0.545128	0.429583	0.361183
ENSG00000099331	9.80106	9.80205	9.8215	9.83016	9.80609	8.07346	8.10744	8.10786	7.95925	7.93789	0.514498	0.510255	0.444874	0.446929	0.122	0.946	0.102	-0.122	-0.946	0.102	0.534535	0.0100587	0.572098
ENSG00000099337	3.78839	3.79222	3.81703	3.81862	3.79097	1.05133	1.05126	1.04973	1.04664	1.04253	0.500676	0.500671	0.491667	0.491589	0.007	0.993	0.012	-0.007	-0.993	-0.012	0.758446	0.00053955	0.750519
ENSG00000099338	1.95811	1.96707	2.00344	2.00634	2.00223	-1.97183	-1.97169	-1.97085	-1.97031	-1.96987	0.510053	0.510026	0.499659	0.499651	0.01	1	0.006	-0.01	-1	-0.006	0.753364	0	0.760398
ENSG00000099341	13.0167	12.9983	12.8575	12.8281	12.9681	10.6328	10.6247	10.5753	10.5417	10.5151	0.493766	0.493469	0.503372	0.507184	0.053	0.443	0.177	-0.053	0.443	0.177	0.677082	0.229157	0.452347
ENSG00000099364	9.68988	9.69934	9.65103	9.53539	9.48194	5.75779	5.78701	5.80242	5.67163	5.60225	0.494715	0.489048	0.470764	0.47035	0.167	0.419	0.108	-0.167	-0.419	-0.108	0.465579	0.244767	0.560762
ENSG00000099365	2.92497	2.92035	2.88809	2.87055	2.87118	2.08152	2.10432	2.16744	2.1377	2.11851	0.5033	0.503517	0.503272	0.503134	0.025	0.026	0.028	0.025	-0.026	-0.028	0.731294	0.729793	0.726536
ENSG00000099377	8.72618	8.73156	8.71447	8.64816	8.58628	6.64074	6.62925	6.56841	6.53453	6.50462	0.492705	0.489493	0.489278	0.489368	0.148	0.043	0.029	-0.148	-0.043	0.029	0.493019	0.697775	0.72496
ENSG00000099381	7.11684	7.14451	7.23996	7.18224	7.04977	7.10571	7.07769	7.10588	7.2017	7.0693	0.499494	0.500361	0.50028	0.48359	0.084	0.069	0.308	0.084	-0.069	-0.308	0.610153	0.64289	0.323573
ENSG00000099385	9.4027	9.40281	9.33963	9.26481	9.25954	7.12462	7.13467	7.19959	7.20485	7.13556	0.504914	0.507527	0.507865	0.507832	0.122	0.048	0.034	0.122	0.048	-0.034	0.534535	0.687432	0.715635
ENSG00000099617	0.281488	0.281451	0.276045	0.264821	0.251714	-1.96638	-1.96725	-1.97149	-1.97231	-1.97125	0.499623	0.499634	0.499686	0.500037	0.005	0.018	0.082	0.005	0.018	0.082	0.762471	0.742286	0.614513
ENSG00000099622	11.0667	11.0767	11.0603	11.0132	11.0465	9.23421	9.26125	9.36583	9.37918	9.3933	0.499643	0.510113	0.511018	0.512431	0.304	0.077	0.078	0.304	0.077	0.078	0.327011	0.625329	0.623314
ENSG00000099624	8.9192	8.94059	8.95094	8.85912	8.82089	10.1075	10.1062	10.009	9.91208	9.93362	0.508435	0.472589	0.471	0.478928	0.615	0.086	0.196	-0.615	-0.086	0.196	0.134295	0.605669	0.430949
ENSG00000099625	5.70613	5.70418	5.68676	5.6729	5.66789	3.34413	3.33591	3.34692	3.38356	3.35834	0.497252	0.502322	0.50559	0.505157	0.275	0.22	0.043	0.275	0.22	-0.043	0.350938	0.404779	0.697775
ENSG00000099783	10.9117	10.8813	10.9009	11.0366	11.0046	11.5381	11.5586	11.6196	11.608	11.6158	0.5062	0.509904	0.505413	0.473682	0.131	0.15	0.836	0.131	-0.15	-0.836	0.518857	0.490036	0.042697
ENSG00000099785	7.41726	7.43339	7.40427	7.30329	7.30095	1.50443	1.51125	1.51026	1.48899	1.50944	0.493863	0.493709	0.49354	0.528649	0.027	0.023	1	-0.027	-0.023	1	0.728175	0.734728	0
ENSG00000099795	11.3689	11.3808	11.3438	11.2574	11.2713	10.1663	10.1644	10.1698	10.1968	10.2289	0.494464	0.495027	0.50869	0.546028	0.042	0.49	0.817	0.042	0.49	0.817	0.699853	0.201627	0.0487405
ENSG00000099797	10.3395	10.3352	10.3045	10.2989	10.3288	10.7995	10.7783	10.7033	10.7262	10.7796	0.482547	0.481181	0.49244	0.511904	0.085	0.352	0.467	-0.085	0.352	0.467	0.608063	0.289054	0.214459
ENSG00000099800	10.6803	10.6828	10.625	10.5627	10.5981	9.83422	9.85933	9.96735	9.98499	9.97982	0.469867	0.508002	0.510306	0.510909	0.794	0.105	0.058	0.794	0.105	0.058	0.0571865	0.566487	0.666586
ENSG00000099804	9.69663	9.70716	9.64315	9.5399	9.57413	8.1013	8.11144	8.10699	8.04732	8.01546	0.48527	0.484745	0.484674	0.485181	0.05	0.022	0.051	-0.05	-0.022	0.051	0.683317	0.736343	0.681132
ENSG00000099810	11.3547	11.3495	11.3519	11.3865	11.4137	8.86199	8.8654	8.84567	8.79966	8.77618	0.502053	0.499905	0.475244	0.473041	0.1	0.875	0.11	-0.1	-0.875	-0.11	0.575861	0.029781	0.5567
ENSG00000099812	9.39781	9.36137	9.2399	9.29119	9.39082	8.38188	8.40459	8.34986	8.26838	8.45821	0.493133	0.490507	0.492508	0.570951	0.088	0.151	0.731	-0.088	0.151	0.731	0.601619	0.488723	0.0817214
ENSG00000099814	8.80005	8.79683	8.79755	8.79446	8.75092	6.83882	6.83841	6.80511	6.757	6.72751	0.502023	0.490859	0.478336	0.477141	0.378	0.518	0.07	-0.378	-0.518	-0.07	0.269772	0.185136	0.640937
ENSG00000099817	10.5719	10.5925	10.6086	10.5271	10.4898	10.6106	10.595	10.5412	10.5423	10.5366	0.495728	0.494773	0.494964	0.495943	0.077	0.028	0.065	-0.077	0.028	0.065	0.625329	0.726536	0.651779
ENSG00000099821	9.21952	9.2038	9.20078	9.27862	9.31973	7.9048	7.89001	7.79183	7.79472	7.93118	0.482459	0.481385	0.483993	0.501047	0.07	0.105	0.304	-0.07	0.105	0.304	0.640937	0.566487	0.327011
ENSG00000099822	9.52995	9.56118	9.60796	9.47386	9.32632	7.77595	7.76247	7.7011	7.64353	7.53453	0.499289	0.475218	0.458681	0.455351	0.43	0.377	0.132	-0.43	-0.377	-0.132	0.236923	0.270335	0.516898
ENSG00000099840	2.8336	2.84857	2.86465	2.81462	2.79836	0.814873	0.809983	0.784378	0.782185	0.799527	0.494069	0.491491	0.491294	0.504294	0.18	0.03	0.74	-0.18	-0.03	0.74	0.448659	0.723271	0.0779243
ENSG00000099849	7.00688	6.9873	6.93445	6.97412	7.02232	5.06133	5.0404	4.98594	5.04143	5.12027	0.482923	0.482158	0.526765	0.539683	0.082	0.81	0.253	-0.082	0.81	0.253	0.614513	0.0511671	0.371384
ENSG00000099860	7.03428	7.02645	6.9825	6.99919	7.08658	6.02034	6.03914	6.13357	6.14872	6.11057	0.508288	0.513539	0.513226	0.512199	0.178	0.048	0.068	0.178	-0.048	-0.068	0.451139	0.687432	0.645074
ENSG00000099864	8.65134	8.66698	8.63347	8.51948	8.492	6.34108	6.37189	6.4349	6.36871	6.34159	0.506743	0.506525	0.505824	0.505949	0.045	0.054	0.028	-0.045	-0.054	0.028	0.693718	0.67489	0.726536
ENSG00000099875	9.9627	9.96298	9.87831	9.80794	9.87794	8.07204	8.04386	7.98453	8.01938	7.98429	0.470268	0.468433	0.500604	0.501737	0.095	0.912	0.067	-0.095	0.912	0.067	0.586499	0.0188104	0.647099
ENSG00000099889	4.62049	4.58829	4.51332	4.59757	4.69049	3.58655	3.57927	3.56335	3.5833	3.60352	0.493637	0.493767	0.519079	0.517276	0.026	1	0.106	0.026	1	-0.106	0.729793	0	0.564517
ENSG00000099899	9.58297	9.56143	9.46528	9.47002	9.53477	7.58194	7.59053	7.58453	7.51707	7.45377	0.48706	0.486439	0.485345	0.483142	0.047	0.07	0.11	-0.047	-0.07	-0.11	0.689434	0.640937	0.5567
ENSG00000099901	12.1296	12.1408	12.119	12.0475	12.0463	10.8506	10.8563	10.8959	10.8729	10.76	0.50001	0.49994	0.497096	0.48756	0.062	0.11	0.236	-0.062	-0.11	-0.236	0.657829	0.5567	0.387778
ENSG00000099904	6.93038	6.96001	7.00585	6.91949	6.87863	5.77781	5.78228	5.78456	5.80297	5.88965	0.495839	0.495508	0.495621	0.549205	0.05	0.05	0.966	-0.05	0.05	0.966	0.683317	0.683317	0.00542311
ENSG00000099910	7.73559	7.70569	7.66103	7.72217	7.69317	7.1624	7.15009	7.07817	7.07993	7.16358	0.484693	0.484161	0.490466	0.505183	0.065	0.201	0.365	-0.065	0.201	0.365	0.651779	0.424953	0.279881
ENSG00000099917	7.54632	7.55331	7.52671	7.46816	7.47029	8.09866	8.11325	8.13229	8.06777	8.00227	0.497148	0.495165	0.485358	0.482809	0.1	0.337	0.116	-0.1	-0.337	-0.116	0.575861	0.301602	0.545128
ENSG00000099940	8.19016	8.20408	8.21463	8.15099	8.10532	7.84769	7.86735	7.90431	7.81932	7.70336	0.511411	0.508919	0.470738	0.456841	0.125	0.669	0.26	-0.125	-0.669	-0.26	0.529404	0.108811	0.36493
ENSG00000099942	11.0292	11.0224	11.006	11.0243	11.047	8.40398	8.37634	8.34657	8.40886	8.36329	0.497925	0.498504	0.500747	0.499069	0.052	0.092	0.072	0.052	0.092	-0.072	0.678876	0.592697	0.636806
ENSG00000099949	8.71128	8.71335	8.70443	8.69147	8.70613	7.26848	7.25178	7.15839	7.1207	7.12075	0.49634	0.487936	0.487718	0.488068	0.265	0.055	0.05	-0.265	-0.055	0.05	0.360123	0.672984	0.683317
ENSG00000099953	5.56685	5.5767	5.6225	5.61638	5.57148	3.40377	3.40281	3.41311	3.40354	3.33961	0.500316	0.500152	0.490286	0.46144	0.042	0.338	0.699	-0.042	-0.338	-0.699	0.699853	0.300861	0.09577
ENSG00000099956	9.06455	9.04719	8.98232	9.00945	9.08401	9.45884	9.46246	9.45827	9.4133	9.34964	0.493721	0.493265	0.491234	0.480396	0.042	0.109	0.345	-0.042	-0.109	-0.345	0.699853	0.558436	0.294962
ENSG00000099957	3.6647	3.66425	3.63842	3.6072	3.59834	2.65058	2.63034	2.60346	2.65646	2.65642	0.479832	0.479834	0.511366	0.511518	0.037	0.985	0.043	0.037	0.985	0.043	0.709617	0.00169016	0.697775
ENSG00000099958	5.13778	5.13954	5.10695	5.1185	5.26029	5.61442	5.591	5.5599	5.69729	5.88932	0.489362	0.49064	0.566901	0.625317	0.156	0.671	0.458	0.156	0.671	0.458	0.48093	0.107987	0.220097
ENSG00000099968	10.6504	10.6555	10.6612	10.6473	10.6496	8.48204	8.51567	8.53682	8.42847	8.44532	0.51356	0.50651	0.480348	0.484695	0.197	0.607	0.131	-0.197	-0.607	0.131	0.429583	0.138596	0.518857
ENSG00000099974	3.9216	3.93881	3.96034	3.90996	3.90044	-0.570318	-0.572665	-0.584128	-0.58713	-0.58612	0.50222	0.491429	0.491228	0.501497	0.929	0.032	0.905	-0.929	-0.032	0.905	0.0142521	0.71954	0.0208865
ENSG00000099977	10.1011	10.1247	10.0926	9.96257	9.97361	9.58954	9.61169	9.70766	9.70425	9.64972	0.512941	0.515241	0.515266	0.515462	0.104	0.031	0.047	0.104	0.031	0.047	0.568393	0.721396	0.689434
ENSG00000099984	2.72146	2.71488	2.67143	2.65651	2.67561	4.15693	4.15051	4.16965	4.21056	4.19143	0.485206	0.495923	0.513225	0.511948	0.369	0.68	0.075	0.369	0.68	-0.075	0.276817	0.104081	0.629797
ENSG00000099991	9.64342	9.63541	9.64939	9.67296	9.60828	8.55896	8.55951	8.56266	8.54341	8.49142	0.499325	0.499182	0.494166	0.464778	0.044	0.201	0.815	-0.044	-0.201	-0.815	0.69568	0.424953	0.0495444
ENSG00000099992	5.54746	5.53769	5.49973	5.51469	5.56	3.82151	3.80904	3.77454	3.7917	3.80429	0.491565	0.491354	0.507286	0.508179	0.042	0.862	0.067	-0.042	0.862	0.067	0.699853	0.0337001	0.647099
ENSG00000099994	2.17179	2.17406	2.16218	2.13143	2.11186	2.88164	2.86687	2.92655	3.03416	2.97897	0.494262	0.517089	0.527136	0.522927	0.469	0.233	0.125	0.469	0.233	-0.125	0.213216	0.390848	0.529404
ENSG00000099995	9.282	9.29814	9.41183	9.43504	9.33366	10.643	10.652	10.6341	10.5914	10.6301	0.510699	0.508017	0.469509	0.472557	0.102	0.959	0.141	-0.102	-0.959	0.141	0.572098	0.0070443	0.502889
ENSG00000099998	-1.28737	-1.28799	-1.28123	-1.274	-1.28172	-1.72757	-1.72866	-1.7347	-1.73251	-1.721	0.500365	0.500359	0.500362	0.500389	0.008	0.007	0.01	-0.008	0.007	0.01	0.756686	0.758446	0.753364
ENSG00000099999	7.29172	7.28337	7.30448	7.38415	7.43711	4.9119	4.9024	4.81243	4.76788	4.8161	0.50164	0.488149	0.487086	0.4874	0.365	0.075	0.055	-0.365	-0.075	0.055	0.279881	0.629797	0.672984
ENSG00000100003	5.54199	5.52924	5.47194	5.46975	5.49655	4.71841	4.71201	4.69707	4.69966	4.6824	0.489849	0.490087	0.501883	0.501615	0.037	0.885	0.032	0.037	0.885	-0.032	0.709617	0.0262235	0.71954
ENSG00000100012	2.77175	2.75805	2.71501	2.70989	2.6781	-1.97186	-1.97101	-1.96928	-1.97093	-1.97128	0.487747	0.487871	0.500544	0.500549	0.028	1	0.004	0.028	1	0.004	0.726536	0	0.764384
ENSG00000100014	7.52511	7.51226	7.52733	7.63868	7.74205	5.99959	6.00097	5.98014	5.94293	5.92367	0.501484	0.499625	0.483735	0.455486	0.117	0.531	0.745	-0.117	-0.531	-0.745	0.543475	0.177883	0.0754892
ENSG00000100023	8.08131	8.07289	8.10984	8.16815	8.12061	7.61455	7.5908	7.44722	7.37366	7.35458	0.533727	0.471416	0.465668	0.463963	0.798	0.163	0.069	-0.798	-0.163	-0.069	0.0559906	0.471131	0.64289
ENSG00000100028	11.3218	11.336	11.3588	11.3058	11.2547	11.672	11.6728	11.741	11.8039	11.7738	0.500491	0.508906	0.509829	0.509846	0.288	0.068	0.046	0.288	0.068	0.046	0.340285	0.645074	0.691791
ENSG00000100029	10.5508	10.5457	10.5728	10.6369	10.6677	10.0509	10.0565	10.0766	10.0756	10.0732	0.506105	0.506151	0.505914	0.481849	0.014	0.04	1	0.014	-0.04	-1	0.747887	0.703753	0
ENSG00000100030	12.0176	12.0104	11.9765	11.977	12.0011	9.58788	9.59243	9.56494	9.49854	9.45786	0.494979	0.488367	0.478516	0.476373	0.236	0.382	0.111	-0.236	-0.382	-0.111	0.387778	0.26672	0.554657
ENSG00000100031	7.15241	7.17065	7.2613	7.28692	7.28022	5.7624	5.7424	5.69729	5.71607	5.68472	0.517911	0.510385	0.503392	0.483132	0.26	0.275	0.606	-0.26	-0.275	-0.606	0.36493	0.350938	0.138971
ENSG00000100033	2.06201	2.05253	2.02995	2.05344	2.07901	0.975054	0.975329	0.975712	0.97582	0.977865	0.500122	0.501262	0.502471	0.502411	0.222	0.269	0.013	0.222	0.269	-0.013	0.402273	0.356675	0.749222
ENSG00000100034	8.90285	8.90089	8.84824	8.80562	8.82963	6.01371	5.99184	5.92497	5.9661	6.03467	0.472193	0.470435	0.498513	0.534592	0.078	0.552	0.548	-0.078	0.552	0.548	0.623314	0.167	0.168698
ENSG00000100036	7.01988	7.02788	7.00989	6.94728	6.92489	3.04534	3.0279	2.97501	2.99655	3.0216	0.486331	0.485252	0.492646	0.520979	0.058	0.266	0.756	-0.058	0.266	0.756	0.666586	0.359374	0.0713137
ENSG00000100038	7.69208	7.70621	7.74266	7.72957	7.73892	6.80721	6.79481	6.76427	6.83413	6.96915	0.501196	0.501758	0.517226	0.567406	0.09	0.295	0.618	0.09	0.295	0.618	0.597394	0.334606	0.132917
ENSG00000100055	2.08971	2.08956	2.11011	2.12293	2.0943	-1.73395	-1.73364	-1.73226	-1.7316	-1.73065	0.501329	0.501316	0.495717	0.494316	0.008	0.823	0.185	-0.008	-0.823	-0.185	0.756686	0.0464817	0.442998
ENSG00000100056	7.59146	7.57924	7.56442	7.60463	7.62131	6.94987	6.92127	6.80549	6.81063	6.85921	0.490862	0.489136	0.491448	0.494227	0.071	0.086	0.109	-0.071	0.086	0.109	0.638856	0.605669	0.558436
ENSG00000100060	0.469749	0.467721	0.455939	0.454454	0.463554	-1.97139	-1.97129	-1.97087	-1.97056	-1.96995	0.500312	0.500404	0.500659	0.50072	0.029	0.08	0.024	0.029	0.08	0.024	0.72496	0.619006	0.733042
ENSG00000100065	9.19784	9.1961	9.17778	9.16343	9.16192	6.8992	6.88432	6.78305	6.75147	6.80884	0.488729	0.486274	0.486806	0.494606	0.08	0.06	0.215	-0.08	0.06	0.215	0.619006	0.662218	0.410009
ENSG00000100068	5.18416	5.20326	5.2446	5.22558	5.25771	-0.359382	-0.355135	-0.340907	-0.34184	-0.340916	0.508274	0.508274	0.497878	0.497998	0.009	1	0.026	0.009	-1	0.026	0.754913	0	0.729793
ENSG00000100075	11.1425	11.1543	11.132	11.0361	10.9825	9.69423	9.70459	9.70888	9.63568	9.54663	0.49389	0.489155	0.478364	0.474677	0.151	0.316	0.131	-0.151	-0.316	-0.131	0.488723	0.317586	0.518857
ENSG00000100077	7.80833	7.77408	7.67712	7.70419	7.69468	3.19132	3.19416	3.17423	3.15421	3.19098	0.475177	0.475241	0.494689	0.504485	0.034	0.727	0.33	0.034	0.727	0.33	0.715635	0.0834686	0.306312
ENSG00000100078	3.07092	3.07704	3.07786	3.06891	3.10794	2.13804	2.13673	2.12653	2.12509	2.13716	0.498408	0.498387	0.498427	0.49932	0.011	0.011	0.125	-0.011	0.011	0.125	0.751876	0.751876	0.529404
ENSG00000100083	8.48521	8.49791	8.51744	8.48243	8.47032	6.56648	6.57803	6.49545	6.41077	6.5564	0.486008	0.4748	0.47007	0.50024	0.214	0.111	0.396	-0.214	-0.111	0.396	0.411073	0.554657	0.258565
ENSG00000100084	9.33626	9.34421	9.41118	9.42542	9.35097	7.4748	7.4833	7.43917	7.32107	7.23916	0.505791	0.501894	0.424152	0.422272	0.11	0.972	0.074	-0.11	-0.972	-0.074	0.5567	0.00408002	0.632271
ENSG00000100092	5.09984	5.10764	5.08184	5.01258	4.99371	4.99124	4.97533	4.94325	4.95807	4.92191	0.493774	0.493858	0.494685	0.494883	0.025	0.068	0.036	0.025	0.068	0.036	0.731294	0.645074	0.711599
ENSG00000100097	12.9856	13.0087	12.9913	12.8629	12.8309	12.7094	12.7179	12.785	12.78	12.6619	0.509982	0.510024	0.509093	0.505666	0.071	0.058	0.123	0.071	-0.058	-0.123	0.638856	0.666586	0.532968
ENSG00000100099	8.54446	8.55466	8.57935	8.57998	8.61689	5.41318	5.42534	5.43833	5.38617	5.34407	0.517	0.516701	0.477237	0.475484	0.055	0.96	0.077	-0.055	-0.96	-0.077	0.672984	0.00680667	0.625329
ENSG00000100100	5.76047	5.75308	5.70516	5.69178	5.71922	4.30675	4.31306	4.36713	4.36394	4.26549	0.503516	0.504374	0.504021	0.495671	0.065	0.06	0.223	0.065	-0.06	-0.223	0.651779	0.662218	0.401153
ENSG00000100101	8.44428	8.44163	8.43235	8.42629	8.41014	7.21393	7.20687	7.33003	7.49949	7.49764	0.476053	0.538361	0.562721	0.558723	0.679	0.349	0.129	0.679	0.349	-0.129	0.10449	0.291512	0.522281
ENSG00000100104	8.66612	8.69173	8.69465	8.59817	8.61375	7.36692	7.36839	7.42863	7.47909	7.44773	0.49905	0.508963	0.511067	0.511783	0.329	0.107	0.053	0.329	0.107	0.053	0.307222	0.562592	0.677082
ENSG00000100105	8.58113	8.58786	8.59421	8.57268	8.57029	7.14787	7.18117	7.21865	7.08521	6.98793	0.521338	0.520326	0.451622	0.445543	0.123	0.894	0.14	-0.123	-0.894	-0.14	0.532968	0.0236349	0.504377
ENSG00000100106	9.5627	9.55822	9.51907	9.49942	9.51619	8.64558	8.63951	8.68316	8.77984	8.83441	0.486372	0.493981	0.554073	0.555777	0.166	0.902	0.107	0.166	0.902	0.107	0.466753	0.0216255	0.562592
ENSG00000100109	8.85545	8.82204	8.80521	8.95183	9.02158	7.71822	7.72563	7.65823	7.56961	7.6181	0.507405	0.487678	0.4798	0.478902	0.433	0.232	0.08	-0.433	-0.232	-0.08	0.235241	0.391828	0.619006
ENSG00000100116	8.90852	8.89564	8.82782	8.80697	8.81563	6.99839	7.03825	7.11088	7.00651	6.94975	0.499499	0.49944	0.490745	0.487184	0.094	0.25	0.127	-0.094	-0.25	-0.127	0.588362	0.374375	0.526043
ENSG00000100124	8.85445	8.85794	8.81386	8.74634	8.73972	6.59903	6.58126	6.55147	6.60306	6.6337	0.475448	0.474816	0.521083	0.524774	0.052	0.969	0.119	-0.052	0.969	0.119	0.678876	0.00471429	0.539978
ENSG00000100129	12.827	12.8387	12.8232	12.7661	12.7878	10.9627	10.9536	10.9501	10.9618	10.9055	0.497146	0.49713	0.497111	0.496789	0.024	0.013	0.047	-0.024	-0.013	-0.047	0.733042	0.749222	0.689434
ENSG00000100138	11.7516	11.774	11.7595	11.6405	11.6157	10.4699	10.4733	10.4879	10.4527	10.3567	0.493517	0.492437	0.489979	0.487877	0.075	0.102	0.104	-0.075	-0.102	-0.104	0.629797	0.572098	0.568393
ENSG00000100139	9.06679	9.06272	9.02053	9.01988	9.09773	6.63226	6.65519	6.70947	6.64141	6.55226	0.511712	0.511741	0.499645	0.479906	0.089	0.304	0.4	0.089	-0.304	-0.4	0.599557	0.327011	0.256319
ENSG00000100142	10.2289	10.2476	10.2421	10.1203	10.0245	8.69061	8.6939	8.73093	8.76195	8.76766	0.498875	0.501229	0.511211	0.536624	0.131	0.392	0.698	0.131	0.392	0.698	0.518857	0.260654	0.096377
ENSG00000100147	7.92601	7.93435	7.95595	7.93843	7.9189	7.5243	7.53072	7.49294	7.46133	7.5579	0.492265	0.490733	0.490494	0.505208	0.081	0.072	0.326	-0.081	-0.072	0.326	0.616681	0.636806	0.309903
ENSG00000100150	7.57502	7.56834	7.56853	7.58506	7.55643	6.26229	6.24018	6.23366	6.27975	6.18384	0.497613	0.497998	0.498631	0.486391	0.063	0.056	0.301	0.063	0.056	-0.301	0.655939	0.670949	0.329356
ENSG00000100151	8.13627	8.13141	8.1147	8.14243	8.20993	7.26779	7.26215	7.20683	7.19597	7.26944	0.48961	0.489048	0.490148	0.499239	0.054	0.071	0.278	-0.054	0.071	0.278	0.67489	0.638856	0.34828
ENSG00000100154	9.10323	9.10133	9.14136	9.1727	9.1162	7.45213	7.45721	7.43772	7.39907	7.41081	0.503684	0.501008	0.47829	0.478394	0.11	0.924	0.02	-0.11	-0.924	0.02	0.5567	0.015259	0.739503
ENSG00000100162	9.51857	9.52167	9.47613	9.43392	9.4913	9.01747	8.99092	8.91509	9.01184	9.19783	0.474566	0.473616	0.515266	0.614504	0.116	0.448	0.7	-0.116	0.448	0.7	0.545128	0.226437	0.0953652
ENSG00000100167	3.74149	3.75771	3.75347	3.67396	3.65498	2.01115	2.02325	2.03217	1.99508	2.00212	0.501592	0.50139	0.496651	0.50493	0.029	0.206	0.296	-0.029	-0.206	0.296	0.72496	0.41935	0.333747
ENSG00000100196	9.32808	9.32416	9.2555	9.18924	9.1794	8.61099	8.6082	8.57844	8.53484	8.48158	0.480154	0.479781	0.479754	0.479665	0.03	0.016	0.046	-0.03	-0.016	-0.046	0.723271	0.744939	0.691791
ENSG00000100197	1.43441	1.43511	1.4272	1.41682	1.42078	-1.45937	-1.45404	-1.44256	-1.45328	-1.4579	0.500418	0.50042	0.500409	0.500401	0.007	0.004	0.006	0.007	-0.004	-0.006	0.758446	0.764384	0.760398
ENSG00000100201	13.0242	13.0059	12.9556	12.9804	12.996	11.7101	11.7035	11.6913	11.6684	11.5775	0.492567	0.491857	0.490549	0.471484	0.072	0.076	0.486	-0.072	-0.076	-0.486	0.636806	0.627553	0.203809
ENSG00000100206	4.93657	4.93312	4.90356	4.8812	4.87407	3.08451	3.09408	3.11995	3.11555	3.12966	0.494044	0.497758	0.499934	0.509266	0.261	0.191	0.537	0.261	0.191	0.537	0.364035	0.436382	0.174619
ENSG00000100207	10.7057	10.7064	10.7248	10.7154	10.6463	8.27751	8.27178	8.2168	8.1979	8.24924	0.490727	0.4894	0.48964	0.492563	0.081	0.037	0.121	-0.081	0.037	0.121	0.616681	0.709617	0.536287
ENSG00000100209	8.24028	8.25442	8.24423	8.18131	8.19982	6.70652	6.67996	6.61362	6.66403	6.70544	0.482748	0.480437	0.50267	0.527247	0.086	0.545	0.485	-0.086	0.545	0.485	0.605669	0.170439	0.204656
ENSG00000100211	7.29963	7.29941	7.26821	7.22247	7.19478	6.55137	6.54364	6.56864	6.62013	6.59712	0.488101	0.499151	0.519012	0.518537	0.337	0.679	0.049	0.337	0.679	-0.049	0.301602	0.10449	0.685449
ENSG00000100216	12.0556	12.076	12.0711	11.9701	11.9429	8.57471	8.54516	8.52796	8.58139	8.45716	0.494142	0.493761	0.494238	0.491973	0.051	0.045	0.082	-0.051	0.045	-0.082	0.681132	0.693718	0.614513
ENSG00000100219	10.7578	10.7233	10.6366	10.782	11.0395	8.65539	8.63104	8.64084	9.00915	9.6567	0.507008	0.530388	0.829726	0.879866	0.351	0.842	0.355	0.351	0.842	0.355	0.290249	0.0408283	0.286764
ENSG00000100220	11.1112	11.0906	11.0842	11.1933	11.2711	10.3482	10.3586	10.3658	10.3544	10.4141	0.505581	0.505691	0.505771	0.505764	0.031	0.017	0.014	0.031	0.017	-0.014	0.721396	0.743697	0.747887
ENSG00000100221	10.9081	10.9102	10.9	10.8922	10.9234	6.30002	6.31088	6.29019	6.25895	6.3534	0.498031	0.497356	0.497674	0.521559	0.071	0.085	0.513	-0.071	0.085	0.513	0.638856	0.608063	0.187806
ENSG00000100225	9.9581	9.9581	9.94084	9.93198	9.95948	8.96565	8.9624	8.89705	8.86287	8.93154	0.492367	0.489946	0.490393	0.502311	0.091	0.057	0.321	-0.091	0.057	0.321	0.595154	0.668909	0.313878
ENSG00000100226	9.32731	9.32879	9.28836	9.22389	9.19342	8.16024	8.17027	8.19575	8.16482	8.11786	0.496247	0.496243	0.496167	0.496026	0.029	0.016	0.024	-0.029	-0.016	-0.024	0.72496	0.744939	0.733042
ENSG00000100227	9.72647	9.72017	9.7101	9.72397	9.72223	8.92642	8.91636	8.93348	8.96947	8.90569	0.50318	0.503799	0.504565	0.499386	0.046	0.047	0.186	0.046	0.047	-0.186	0.691791	0.689434	0.441879
ENSG00000100228	3.41887	3.41506	3.41083	3.41077	3.38305	1.99774	1.98884	1.95623	1.96639	1.99322	0.492987	0.492936	0.494629	0.499637	0.029	0.129	0.272	-0.029	0.129	0.272	0.72496	0.522281	0.353389
ENSG00000100234	8.3659	8.36762	8.35169	8.33317	8.35032	7.75431	7.78237	7.8162	7.75334	7.79018	0.501584	0.501265	0.500506	0.501257	0.04	0.05	0.053	-0.04	-0.05	0.053	0.703753	0.683317	0.677082
ENSG00000100239	10.1318	10.1252	10.0864	10.0569	10.0255	7.43227	7.43906	7.50429	7.48753	7.32759	0.501936	0.502811	0.49913	0.472241	0.096	0.134	0.437	0.096	-0.134	-0.437	0.584335	0.514018	0.233047
ENSG00000100241	12.1325	12.1406	12.124	12.0319	11.9326	8.33327	8.32459	8.29112	8.23498	8.09911	0.489545	0.482197	0.474185	0.463935	0.18	0.216	0.228	-0.18	-0.216	-0.228	0.448659	0.409106	0.395666
ENSG00000100242	9.67567	9.6681	9.7056	9.78325	9.79189	8.79822	8.78268	8.75952	8.78071	8.73872	0.50257	0.502549	0.502744	0.461748	0.03	0.044	1	-0.03	0.044	-1	0.723271	0.69568	0
ENSG00000100243	9.4436	9.44973	9.45638	9.40005	9.30258	11.2735	11.2848	11.2523	11.1452	11.0861	0.50462	0.489081	0.452984	0.452754	0.289	0.712	0.07	-0.289	-0.712	-0.07	0.339501	0.0895827	0.640937
ENSG00000100246	6.9528	6.96316	6.99952	6.99418	6.98389	4.9506	4.95013	4.85581	4.84581	5.0883	0.486754	0.481163	0.483913	0.572793	0.152	0.135	0.719	-0.152	0.135	0.719	0.487234	0.512254	0.0870138
ENSG00000100258	9.53049	9.52246	9.50553	9.5359	9.57748	8.61107	8.59087	8.5207	8.52811	8.53851	0.497006	0.496769	0.497209	0.497528	0.026	0.046	0.041	-0.026	0.046	0.041	0.729793	0.691791	0.70189
ENSG00000100263	7.39809	7.41874	7.50555	7.50172	7.45713	4.20437	4.21313	4.20681	4.18036	4.22346	0.515317	0.505961	0.487012	0.493982	0.341	0.649	0.238	-0.341	-0.649	0.238	0.298348	0.118464	0.385823
ENSG00000100266	10.0602	10.0432	10.0571	10.1716	10.2435	9.20534	9.20538	9.19884	9.20734	9.24808	0.499631	0.499618	0.499576	0.499258	0.011	0.009	0.035	-0.011	-0.009	-0.035	0.751876	0.754913	0.713636
ENSG00000100271	5.91142	5.92595	5.94462	5.89381	5.86346	4.63418	4.66194	4.75441	4.7399	4.72621	0.503218	0.503563	0.503135	0.502905	0.042	0.036	0.036	0.042	-0.036	-0.036	0.699853	0.711599	0.711599
ENSG00000100280	10.1836	10.1719	10.1745	10.2388	10.2716	9.99471	10.0063	10.0147	9.96459	9.93496	0.50828	0.508309	0.477884	0.471398	0.037	0.865	0.207	0.037	-0.865	-0.207	0.709617	0.0326891	0.417988
ENSG00000100281	8.72739	8.72632	8.71742	8.67525	8.58321	7.14896	7.13561	7.0651	7.07514	7.16474	0.481671	0.480141	0.483064	0.53758	0.076	0.122	0.838	-0.076	0.122	0.838	0.627553	0.534535	0.0421044
ENSG00000100284	8.5631	8.57329	8.63429	8.66868	8.68574	8.21615	8.23907	8.36573	8.37266	8.26365	0.541013	0.546036	0.536545	0.475351	0.137	0.194	0.759	0.137	-0.194	-0.759	0.509144	0.432974	0.0703085
ENSG00000100285	8.06332	8.02585	7.98871	8.10343	8.10882	8.19781	8.1996	8.1759	8.14832	8.16586	0.502322	0.502113	0.501777	0.499937	0.031	0.049	0.137	-0.031	-0.049	-0.137	0.721396	0.685449	0.509144
ENSG00000100288	7.39164	7.39322	7.3567	7.30872	7.30956	5.54165	5.51985	5.44839	5.46572	5.48802	0.483488	0.481161	0.492306	0.51358	0.085	0.374	0.561	-0.085	0.374	0.561	0.608063	0.273289	0.161556
ENSG00000100290	2.85328	2.84133	2.79	2.7909	2.81653	1.86687	1.8651	1.86446	1.8706	1.86947	0.491804	0.491821	0.508228	0.508184	0.006	1	0.016	0.006	1	-0.016	0.760398	0	0.744939
ENSG00000100292	9.70708	9.7326	9.78918	9.71733	9.63898	9.09932	9.1397	9.17767	9.02752	8.96071	0.524608	0.522742	0.441203	0.442497	0.105	0.973	0.086	-0.105	-0.973	0.086	0.566487	0.00388471	0.605669
ENSG00000100294	8.93286	8.93108	8.91773	8.91641	8.93307	8.11193	8.09607	8.08754	8.14199	8.13823	0.492937	0.494173	0.516478	0.51579	0.081	0.887	0.058	0.081	0.887	-0.058	0.616681	0.025431	0.666586
ENSG00000100296	10.8439	10.8452	10.84	10.842	10.8762	9.43269	9.44077	9.49837	9.51015	9.45799	0.509977	0.510637	0.51044	0.506032	0.059	0.039	0.181	0.059	-0.039	-0.181	0.664532	0.705738	0.447314
ENSG00000100297	11.6527	11.633	11.6259	11.7094	11.7344	11.0393	11.0359	11.0131	10.9966	10.9852	0.501048	0.500915	0.500502	0.475236	0.019	0.038	0.981	-0.019	-0.038	-0.981	0.740809	0.707743	0.00234275
ENSG00000100299	5.83576	5.81673	5.7888	5.8471	5.87618	6.28349	6.27942	6.34321	6.42382	6.40045	0.492285	0.524043	0.530629	0.524046	0.684	0.191	0.164	0.684	0.191	-0.164	0.102282	0.436382	0.469383
ENSG00000100300	10.9569	10.9736	10.9319	10.8237	10.8459	9.71912	9.6881	9.612	9.63252	9.57997	0.491034	0.490411	0.492264	0.493405	0.049	0.093	0.07	-0.049	0.093	0.07	0.685449	0.590637	0.640937
ENSG00000100302	1.11892	1.11493	1.08399	1.07398	1.09644	0.152321	0.154559	0.168447	0.170772	0.159908	0.496855	0.501678	0.503091	0.503136	0.499	0.192	0.016	0.499	0.192	0.016	0.195783	0.435318	0.744939
ENSG00000100304	11.5789	11.5638	11.5156	11.5382	11.5766	10.3004	10.29	10.2748	10.2691	10.1907	0.495949	0.495731	0.495594	0.486109	0.045	0.037	0.308	-0.045	-0.037	-0.308	0.693718	0.709617	0.323573
ENSG00000100307	6.37105	6.37817	6.3404	6.2611	6.2444	1.22409	1.23271	1.23413	1.20084	1.20268	0.492738	0.492485	0.49208	0.511444	0.032	0.044	0.963	-0.032	-0.044	0.963	0.71954	0.69568	0.00618658
ENSG00000100311	2.40317	2.41083	2.4457	2.44656	2.42799	1.11104	1.09831	1.06892	1.09343	1.10712	0.498405	0.498309	0.498389	0.498465	0.028	0.022	0.017	-0.028	0.022	0.017	0.726536	0.736343	0.743697
ENSG00000100314	3.80378	3.80475	3.80491	3.79726	3.78767	-0.604816	-0.597257	-0.581355	-0.592468	-0.587476	0.501851	0.50185	0.501811	0.501804	0.008	0.01	0.008	-0.008	-0.01	-0.008	0.756686	0.753364	0.756686
ENSG00000100316	14.6131	14.5983	14.5468	14.5609	14.5899	13.0998	13.0973	13.0602	13.0749	13.1924	0.490729	0.490958	0.501236	0.561634	0.084	0.222	0.785	0.084	0.222	0.785	0.610153	0.402273	0.0607477
ENSG00000100319	7.47525	7.49761	7.45627	7.32387	7.34274	6.16413	6.1645	6.19961	6.24416	6.25908	0.490987	0.49192	0.533385	0.54204	0.061	0.946	0.262	0.061	0.946	0.262	0.660152	0.0100587	0.362984
ENSG00000100320	11.3788	11.3683	11.3395	11.3431	11.3258	8.74742	8.72447	8.6474	8.70347	8.82797	0.477337	0.4757	0.500449	0.555817	0.107	0.41	0.64	-0.107	0.41	0.64	0.562592	0.24989	0.122891
ENSG00000100321	3.77466	3.78732	3.81604	3.78223	3.74614	4.17496	4.18457	4.14153	4.06111	4.08294	0.508476	0.481875	0.474111	0.47774	0.66	0.243	0.125	-0.66	-0.243	0.125	0.113142	0.381268	0.529404
ENSG00000100324	7.77378	7.79976	7.87182	7.79956	7.6803	7.66601	7.67543	7.69228	7.68904	7.73061	0.501606	0.501142	0.498631	0.505766	0.039	0.126	0.275	-0.039	-0.126	0.275	0.705738	0.527528	0.350938
ENSG00000100325	8.91072	8.918	8.94982	8.94466	8.91575	8.46929	8.46904	8.53443	8.5113	8.26128	0.513048	0.514375	0.500368	0.40432	0.152	0.233	0.802	0.152	-0.233	-0.802	0.487234	0.390848	0.0544778
ENSG00000100330	9.42208	9.40472	9.38768	9.46303	9.52105	7.14978	7.15266	7.15128	7.14431	7.1608	0.502588	0.50258	0.502565	0.502056	0.009	0.009	0.074	-0.009	-0.009	-0.074	0.754913	0.754913	0.632271
ENSG00000100335	11.1014	11.1023	11.0981	11.0727	11.0305	7.5974	7.58596	7.5471	7.57082	7.62343	0.491703	0.49117	0.496706	0.527654	0.048	0.221	0.767	-0.048	0.221	0.767	0.687432	0.403668	0.0672834
ENSG00000100341	2.00421	1.99336	1.97188	1.99474	2.00112	0.0432931	0.0471685	0.0506672	0.0374123	0.0343363	0.500546	0.500545	0.500531	0.500439	0.008	0.01	0.021	-0.008	-0.01	-0.021	0.756686	0.753364	0.738077
ENSG00000100342	4.53101	4.51873	4.44116	4.41012	4.42758	3.96616	4.00676	4.08603	4.02742	4.07482	0.4989	0.501901	0.502278	0.509893	0.122	0.06	0.213	0.122	0.06	0.213	0.534535	0.662218	0.411863
ENSG00000100344	6.7906	6.79384	6.80219	6.78229	6.74172	6.30474	6.27631	6.31935	6.43283	6.29784	0.507595	0.512111	0.516641	0.503971	0.12	0.117	0.203	0.12	0.117	-0.203	0.537886	0.543475	0.422322
ENSG00000100345	13.2063	13.1589	13.1937	13.4574	13.5272	12.8829	12.8899	12.9624	13.0145	13.0095	0.488913	0.527952	0.528914	0.448222	0.844	0.078	1	0.844	0.078	-1	0.0401475	0.623314	0
ENSG00000100346	-1.24556	-1.24406	-1.24216	-1.24503	-1.24209	-1.73345	-1.7336	-1.73529	-1.73114	-1.71728	0.501566	0.501601	0.501793	0.503519	0.014	0.038	0.207	0.014	0.038	0.207	0.747887	0.707743	0.417988
ENSG00000100347	10.617	10.6098	10.594	10.6114	10.6253	10.5222	10.5329	10.5205	10.4746	10.506	0.49606	0.495593	0.495406	0.49553	0.044	0.024	0.032	-0.044	-0.024	0.032	0.69568	0.733042	0.71954
ENSG00000100348	9.328	9.32703	9.24364	9.14363	9.12186	8.7231	8.71645	8.68473	8.70649	8.78359	0.47728	0.477282	0.486405	0.570596	0.046	0.237	0.943	0.046	0.237	0.943	0.691791	0.386904	0.0109144
ENSG00000100350	9.27274	9.30101	9.36655	9.268	9.12521	8.60169	8.58431	8.51731	8.51775	8.53074	0.492458	0.484298	0.484486	0.489537	0.283	0.046	0.187	-0.283	0.046	0.187	0.344314	0.691791	0.441032
ENSG00000100353	11.7916	11.775	11.7631	11.8426	11.9041	11.1434	11.1348	11.0527	11.021	11.0885	0.491109	0.489647	0.489794	0.490731	0.078	0.045	0.063	-0.078	0.045	0.063	0.623314	0.693718	0.655939
ENSG00000100354	10.2846	10.2726	10.3043	10.3639	10.2972	8.15007	8.14626	8.16041	8.21817	8.2833	0.509739	0.514486	0.520597	0.522747	0.173	0.247	0.094	0.173	0.247	0.094	0.457797	0.377404	0.588362
ENSG00000100359	9.59151	9.5999	9.57422	9.50443	9.49014	8.29675	8.29639	8.29769	8.25627	8.14401	0.488084	0.485642	0.480811	0.471283	0.096	0.168	0.244	-0.096	-0.168	-0.244	0.584335	0.464122	0.380261
ENSG00000100360	6.69389	6.69131	6.66194	6.61915	6.56893	5.41108	5.4421	5.45644	5.36786	5.42701	0.496654	0.49587	0.494497	0.499379	0.058	0.067	0.143	-0.058	-0.067	0.143	0.666586	0.647099	0.49993
ENSG00000100364	11.4923	11.5106	11.5128	11.4108	11.3387	8.95594	8.9587	8.93942	8.90564	8.90492	0.501975	0.490395	0.484673	0.50639	0.51	0.294	0.828	-0.51	-0.294	0.828	0.189569	0.335332	0.0452161
ENSG00000100368	-2.20611	-2.20632	-2.20665	-2.20641	-2.20715	-2.21165	-2.21188	-2.21135	-2.21014	-2.21098	0.499963	0.499973	0.499979	0.499967	0.007	0.007	0.005	0.007	0.007	-0.005	0.758446	0.758446	0.762471
ENSG00000100372	9.46214	9.4701	9.48788	9.45999	9.42138	9.25826	9.26166	9.29852	9.26995	9.12683	0.50295	0.503075	0.49301	0.447324	0.093	0.231	0.664	0.093	-0.231	-0.664	0.590637	0.392891	0.111285
ENSG00000100376	8.19522	8.20919	8.2833	8.29369	8.25183	6.46068	6.47973	6.53941	6.49741	6.41798	0.528925	0.531268	0.483493	0.464141	0.086	0.767	0.348	0.086	-0.767	-0.348	0.605669	0.0672834	0.292233
ENSG00000100379	7.71703	7.71816	7.67819	7.60109	7.53371	5.72368	5.75427	5.72189	5.56509	5.58244	0.489577	0.473289	0.461751	0.468695	0.317	0.259	0.156	-0.317	-0.259	0.156	0.316695	0.365824	0.48093
ENSG00000100380	12.7217	12.7147	12.7112	12.7418	12.7552	12.6561	12.6728	12.7549	12.7705	12.7476	0.50384	0.506092	0.505777	0.50394	0.09	0.045	0.081	0.09	-0.045	-0.081	0.597394	0.693718	0.616681
ENSG00000100385	4.8657	4.88424	4.95931	4.93487	4.85003	3.68041	3.68312	3.6853	3.66303	3.62889	0.504155	0.504054	0.469084	0.468874	0.021	1	0.028	-0.021	-1	-0.028	0.738077	0	0.726536
ENSG00000100387	10.3673	10.3818	10.3395	10.2224	10.1998	10.1079	10.116	10.1349	10.1122	10.0838	0.49925	0.49946	0.499608	0.503538	0.033	0.034	0.228	0.033	0.034	0.228	0.717789	0.715635	0.395666
ENSG00000100393	9.62282	9.62188	9.71533	9.78045	9.66503	9.13724	9.15664	9.18723	9.12794	9.09259	0.525838	0.526724	0.464162	0.46209	0.058	1	0.099	0.058	-1	-0.099	0.666586	0	0.577894
ENSG00000100395	10.8259	10.8232	10.8205	10.8237	10.8122	8.86652	8.85708	8.8088	8.77999	8.74807	0.499342	0.488886	0.486621	0.48484	0.409	0.152	0.1	-0.409	-0.152	-0.1	0.251003	0.487234	0.575861
ENSG00000100399	0.62373	0.619864	0.608521	0.618389	0.635693	-0.38447	-0.385379	-0.383507	-0.378106	-0.379384	0.500829	0.50153	0.501893	0.501887	0.126	0.095	0.005	0.126	0.095	-0.005	0.527528	0.586499	0.762471
ENSG00000100401	11.0249	11.0108	10.9727	11.0086	11.0619	9.33824	9.32807	9.29546	9.28709	9.25394	0.496403	0.49619	0.496092	0.494354	0.03	0.024	0.119	-0.03	-0.024	-0.119	0.723271	0.733042	0.539978
ENSG00000100403	10.3985	10.4147	10.4243	10.3386	10.2637	8.40784	8.40116	8.3298	8.25129	8.18933	0.510628	0.474104	0.465021	0.464778	0.657	0.252	0.062	-0.657	-0.252	-0.062	0.114875	0.372656	0.657829
ENSG00000100410	10.8517	10.8591	10.842	10.7916	10.7909	9.85659	9.87119	10.0466	10.1357	10.0064	0.506803	0.525319	0.526493	0.516739	0.27	0.116	0.175	0.27	0.116	-0.175	0.355762	0.545128	0.454774
ENSG00000100412	11.0197	11.0078	10.9461	10.9287	10.9385	8.94735	8.92574	8.98815	9.14674	9.14095	0.473552	0.499244	0.564563	0.557842	0.336	0.768	0.168	0.336	0.768	-0.168	0.302412	0.0670552	0.464122
ENSG00000100413	9.75906	9.78566	9.86901	9.80065	9.66518	8.09644	8.08271	8.08589	8.14897	8.15564	0.503356	0.503678	0.504373	0.504945	0.037	0.053	0.05	0.037	0.053	0.05	0.709617	0.677082	0.683317
ENSG00000100416	9.34346	9.36248	9.44206	9.44277	9.41344	8.28141	8.2959	8.39137	8.41876	8.36351	0.51893	0.520959	0.516088	0.494566	0.091	0.168	0.485	0.091	-0.168	-0.485	0.595154	0.464122	0.204656
ENSG00000100417	8.41163	8.40993	8.40521	8.40615	8.40434	8.4721	8.47765	8.49824	8.53345	8.62098	0.503271	0.504943	0.516729	0.550771	0.082	0.321	0.635	0.082	0.321	0.635	0.614513	0.313878	0.125131
[truncated: 12,654 more rows]

## Sheet: RPF_Tunicamycin_Rep2
GeneID	Total_RNA_Tm_Rep2_-1hr	Total_RNA_Tm_Rep2_0hr	Total_RNA_Tm_Rep2_1hr	Total_RNA_Tm_Rep2_4hr	Total_RNA_Tm_Rep2_8hr	RPF_Tm_Rep2_-1hr	RPF_Tm_Rep2_0hr	RPF_Tm_Rep2_1hr	RPF_Tm_Rep2_4hr	RPF_Tm_Rep2_8hr	R0	R1	R2	R3	CPS1	CPS2	CPS3	signedCPS1	signedCPS2	signedCPS3	FDR1	FDR2	FDR3
ENSG00000000003	10.3379	10.3409	10.3114	10.2648	10.2647	9.41485	9.43049	9.495	9.50641	9.51233	0.48693	0.506721	0.508638	0.509904	0.69	0.113	0.069	0.69	0.113	0.069	0.0837188	0.502783	0.602367
ENSG00000000419	10.3219	10.3169	10.2883	10.3046	10.3754	10.0144	10.0321	10.0427	9.97151	9.9464	0.506507	0.505558	0.482912	0.481158	0.078	0.77	0.092	-0.078	-0.77	-0.092	0.58101	0.058006	0.548325
ENSG00000000457	7.55952	7.53893	7.53724	7.6418	7.69552	5.65425	5.68236	5.77743	5.73952	5.66285	0.524845	0.528811	0.520072	0.460413	0.11	0.19	0.839	0.11	-0.19	-0.839	0.508873	0.380992	0.0369839
ENSG00000000460	8.85648	8.87552	8.96663	8.96813	8.90749	8.07836	8.08322	8.12426	8.1388	8.10773	0.513719	0.514481	0.499354	0.481033	0.056	0.54	0.526	0.056	-0.54	-0.526	0.633603	0.142278	0.149361
ENSG00000000938	-1.72537	-1.72688	-1.72695	-1.72245	-1.72662	-1.97128	-1.97116	-1.97077	-1.97063	-1.97009	0.499895	0.499894	0.499887	0.499883	0.003	0.005	0.005	-0.003	-0.005	-0.005	0.74436	0.740269	0.740269
ENSG00000000971	8.55267	8.57726	8.62404	8.6154	8.71551	8.80907	8.79042	8.74304	8.76835	8.77426	0.501673	0.500728	0.500739	0.500731	0.069	0.025	0.034	-0.069	0.025	-0.034	0.602367	0.704078	0.684901
ENSG00000001036	11.2099	11.208	11.1838	11.1528	11.1242	10.1323	10.1289	10.1205	10.1083	10.0652	0.491748	0.49155	0.491383	0.490961	0.022	0.022	0.043	-0.022	-0.022	-0.043	0.709883	0.709883	0.664302
ENSG00000001084	10.1172	10.1027	10.07	10.1553	10.3135	9.20101	9.2014	9.20434	9.21941	9.25306	0.505943	0.508164	0.511014	0.511073	0.153	0.217	0.033	0.153	0.217	0.033	0.42979	0.351698	0.687103
ENSG00000001167	8.35249	8.36676	8.49494	8.5472	8.45787	6.96393	6.95812	6.9914	7.04144	7.01086	0.522017	0.522169	0.521604	0.474243	0.026	0.049	0.985	0.026	-0.049	-0.985	0.702097	0.650764	0.00174189
ENSG00000001460	6.65956	6.64835	6.65511	6.69725	6.66699	4.64522	4.63695	4.61125	4.6158	4.61516	0.498654	0.498369	0.498298	0.497548	0.036	0.017	0.088	-0.036	-0.017	-0.088	0.680675	0.719378	0.557386
ENSG00000001461	10.4526	10.4588	10.4677	10.435	10.3921	6.96384	6.9634	6.94097	6.90562	6.8766	0.502031	0.490948	0.483107	0.482746	0.445	0.429	0.046	-0.445	-0.429	-0.046	0.190355	0.199193	0.657254
ENSG00000001497	10.1584	10.1589	10.2072	10.247	10.2146	10.0932	10.1089	10.1754	10.1645	10.1091	0.52653	0.52836	0.519426	0.479759	0.086	0.246	0.782	0.086	-0.246	-0.782	0.562239	0.325042	0.0541762
ENSG00000001561	-2.20605	-2.2062	-2.20682	-2.20686	-2.2067	-1.51633	-1.51585	-1.51549	-1.51579	-1.51262	0.500391	0.5004	0.500399	0.500416	0.008	0.003	0.008	0.008	-0.003	0.008	0.734426	0.74436	0.734426
ENSG00000001617	10.6172	10.5925	10.4807	10.4326	10.3767	9.21445	9.19742	9.07915	9.00454	8.97988	0.469531	0.467206	0.467634	0.468745	0.083	0.037	0.067	-0.083	0.037	0.067	0.56972	0.678533	0.607052
ENSG00000001626	0.28862	0.290755	0.29839	0.298714	0.29978	-1.73572	-1.73682	-1.73441	-1.7251	-1.72005	0.503316	0.503347	0.503371	0.5034	0.01	0.012	0.014	0.01	0.012	0.014	0.730951	0.727371	0.724128
ENSG00000001629	11.3468	11.3621	11.3985	11.3652	11.3354	8.02073	8.01235	7.97347	7.94451	7.89603	0.507117	0.490227	0.476735	0.474303	0.463	0.47	0.113	-0.463	-0.47	-0.113	0.180267	0.177156	0.502783
ENSG00000001630	9.9293	9.91547	9.91221	9.97927	10.0135	11.4533	11.4336	11.4239	11.512	11.5568	0.493469	0.498169	0.531751	0.531613	0.148	0.786	0.081	0.148	0.786	-0.081	0.438096	0.052754	0.57395
ENSG00000001631	9.2101	9.21532	9.22719	9.235	9.27492	7.16661	7.1744	7.2008	7.22181	7.28003	0.508893	0.51076	0.513113	0.520927	0.096	0.129	0.286	0.096	0.129	0.286	0.539379	0.471256	0.29245
ENSG00000002016	7.78896	7.78755	7.83567	7.89738	7.89941	6.29624	6.31138	6.35456	6.33281	6.31132	0.524106	0.525782	0.498401	0.485954	0.105	0.763	0.338	0.105	-0.763	-0.338	0.519362	0.0604229	0.25487
ENSG00000002330	9.59636	9.56899	9.44028	9.40652	9.40723	7.52157	7.48677	7.33594	7.3612	7.49722	0.436713	0.431554	0.458021	0.546423	0.135	0.355	0.752	-0.135	0.355	0.752	0.460498	0.244131	0.0639898
[truncated: 14,633 more rows]

## Sheet: RPF_Tunicamycin_Rep3
GeneID	Total_RNA_Tm_Rep3_-1hr	Total_RNA_Tm_Rep3_0hr	Total_RNA_Tm_Rep3_1hr	Total_RNA_Tm_Rep3_4hr	Total_RNA_Tm_Rep3_8hr	RPF_Tm_Rep3_-1hr	RPF_Tm_Rep3_0hr	RPF_Tm_Rep3_1hr	RPF_Tm_Rep3_4hr	RPF_Tm_Rep3_8hr	R0	R1	R2	R3	CPS1	CPS2	CPS3	signedCPS1	signedCPS2	signedCPS3	FDR1	FDR2	FDR3
[truncated: 14,653 more rows]

[truncated: 3 more sheets: RPF_H2O2_Rep1, RPF_H2O2_Rep2, RPF_H2O2_Rep3]
