# Supplementary material for: New insights into the cellular temporal response to proteostatic stress
Source: eLife. 2018 Oct 12;7:e39054. doi: 10.7554/eLife.39054 (PMC6185107; doi:10.7554/eLife.39054)
Supplement: Supplementary file 3. — Content: Worksheet 1: Description: Notes on columns in other worksheets; Worksheet 2: POP_Tunicamycin_Rep1: log2 transformed normalized count values for tunicamycin treated replicate 1; Worksheet 3: POP_Tunicamycin_Rep2: log2 transformed normalized count values for tunicamycin treated replicate 2; Worksheet 4: POP_Tunicamycin_Rep3: log2 transformed normalized count values for tunicamycin treated replicate 3; Worksheet 5: POP_H2O2_Rep1: log2 transformed normalized count values for hydrogen peroxide treated replicate 1; Worksheet 6: POP_H2O2_Rep2: log2 transformed normalized count values for hydrogen peroxide treated replicate 2; Worksheet 7: POP_H2O2_Rep3: log2 transformed normalized count values for hydrogen peroxide treated replicate 3 [file elife-39054-supp3.xlsx]

## Sheet: README
Column_Head	Description	Note
Total_RNA_Tm_Rep1_-1hr	PECA input(Gaussian Smoothing) RNA expression at 1hr before 0hr in replicate1
Total_RNA_Tm_Rep1_0hr	PECA input(Gaussian Smoothing) RNA expression at 0hr in replicate1
Total_RNA_Tm_Rep1_1hr	PECA input(Gaussian Smoothing) RNA expression at 1hr after tunicamycin treatment in replicate1
Total_RNA_Tm_Rep1_4hr	PECA input(Gaussian Smoothing) RNA expression at 4hr after tunicamycin treatment in replicate1
Total_RNA_Tm_Rep1_8hr	PECA input(Gaussian Smoothing) RNA expression at 8hr after tunicamycin treatment in replicate1
POP_Tm_Rep1_-1hr	PECA input(Gaussian Smoothing) protein occupancy profiling at 1hr before 0hr in replicate1
POP_Tm_Rep1_0hr	PECA input(Gaussian Smoothing) protein occupancy profiing at 0hr in replicate1
POP_Tm_Rep1_1hr	PECA input(Gaussian Smoothing) protein occupancy profiling at 1hr after tunicamycin treatment in replicate1
POP_Tm_Rep1_4hr	PECA input(Gaussian Smoothing) protein occupancy profiling at 4hr after tunicamycin treatment in replicate1
POP_Tm_Rep1_8hr	PECA input(Gaussian Smoothing) protein occupancy profiling at 8hr after tunicamycin treatment in replicate1
R0	Rate ratio at 1hr before 0hr
R1	Rate ratio at 0hr
R2	Rate ratio at 1hr
R3	Rate ratio at 4hr
CPS1	Change Point Score at change point 0hr
CPS2	Change Point Score at change point 1hr
CPS3	Change Point Score at change point 4hr
signedCPS1	Signed Change Point Score at the change point 0hr	Negative means downregulation Positive means upregulation
signedCPS2	Signed Change Point Score at the change point 1hr
signedCPS3	Signed Change Point Score at the change point 4hr
FDR1	False Discovery Rate at the change point 0hr
FDR2	False Discovery Rate at the change point 1hr
FDR3	False Discovery Rate at the change point 4hr
Full Name	Abbreviation
Tunicamycin	Tm
Hydrogen Peroxide	H2O2
Replicate	Rep
Protein Occupancy Profiling	POP
ChangPointScore	CPS

## Sheet: POP_Tunicamycin_Rep1
GeneID	Total_RNA_Tm_Rep1_-1hr	Total_RNA_Tm_Rep1_0hr	Total_RNA_Tm_Rep1_1hr	Total_RNA_Tm_Rep1_4hr	Total_RNA_Tm_Rep1_8hr	POP_Tm_Rep1_-1hr	POP_Tm_Rep1_0hr	POP_Tm_Rep1_1hr	POP_Tm_Rep1_4hr	POP_Tm_Rep1_8hr	R0	R1	R2	R3	CPS1	CPS2	CPS3	signedCPS1	signedCPS2	signedCPS3	FDR1	FDR2	FDR3
ENSG00000000003	10.2917	10.2832	10.2609	10.2893	10.337	6.36867	6.40241	6.43636	6.31717	6.27073	0.518835	0.517563	0.470092	0.465966	0.102	0.838	0.134	-0.102	-0.838	-0.134	0.657609	0.0684665	0.606556
ENSG00000000419	10.3215	10.3209	10.3038	10.3066	10.3565	5.98413	5.95943	5.86588	5.93275	6.11378	0.483108	0.480196	0.502876	0.58993	0.102	0.323	0.736	-0.102	0.323	0.736	0.657609	0.389932	0.120389
ENSG00000000457	7.61398	7.6041	7.58192	7.60698	7.63116	5.67055	5.87294	6.23283	5.81657	5.84086	0.602464	0.630138	0.474364	0.488211	0.34	0.729	0.278	0.34	-0.729	0.278	0.37542	0.124071	0.431956
ENSG00000000460	8.96931	8.94579	8.89404	8.93504	8.94222	5.01281	5.00483	5.15124	5.2786	5.09367	0.508363	0.537189	0.545805	0.506013	0.319	0.193	0.393	0.319	0.193	-0.393	0.39319	0.523229	0.333453
ENSG00000000971	8.47844	8.46096	8.55197	8.74003	8.76924	3.20091	3.22733	3.23083	3.1384	3.17094	0.533508	0.533006	0.457633	0.456751	0.051	0.996	0.063	-0.051	-0.996	-0.063	0.730855	0.000431298	0.715628
ENSG00000001036	11.1744	11.171	11.1617	11.165	11.1643	7.15786	7.15531	7.11457	7.03813	6.9361	0.498211	0.489702	0.462402	0.443348	0.196	0.522	0.357	-0.196	-0.522	-0.357	0.519494	0.246315	0.361266
ENSG00000001084	10.0726	10.0523	10.0559	10.1972	10.3319	6.50605	6.49407	6.52322	6.63564	6.71005	0.501825	0.520492	0.542688	0.542099	0.383	0.452	0.092	0.383	0.452	-0.092	0.341734	0.290703	0.672996
ENSG00000001167	8.37248	8.38343	8.47753	8.52303	8.48045	6.45494	6.48311	6.55945	6.51297	6.46942	0.546624	0.551021	0.4914	0.484672	0.128	0.928	0.155	0.128	-0.928	-0.155	0.616115	0.0274531	0.574868
ENSG00000001460	6.78907	6.77446	6.67673	6.62057	6.60851	2.69713	2.68094	2.58076	2.58776	2.7258	0.455581	0.454017	0.462099	0.566716	0.087	0.165	0.918	-0.087	0.165	0.918	0.680678	0.560958	0.0319427
ENSG00000001461	10.5248	10.525	10.4709	10.3964	10.3672	6.57835	6.63012	6.71831	6.6074	6.61358	0.506714	0.50666	0.504987	0.505378	0.057	0.074	0.063	-0.057	-0.074	0.063	0.723196	0.700498	0.715628
ENSG00000001497	10.225	10.195	10.1202	10.1998	10.3031	5.52176	5.50853	5.5945	5.75068	5.75828	0.477546	0.53351	0.57579	0.565311	0.627	0.514	0.187	0.627	0.514	-0.187	0.180434	0.250848	0.530852
ENSG00000001561	-2.20718	-2.20728	-2.20761	-2.20688	-2.20508	-1.93156	-1.9393	-1.97714	-1.98848	-1.98872	0.497951	0.496729	0.496671	0.496632	0.085	0.016	0.024	-0.085	-0.016	-0.024	0.683797	0.767155	0.759332
ENSG00000001617	10.4981	10.4996	10.4907	10.4595	10.4223	6.47594	6.46807	6.3738	6.29303	6.27926	0.504142	0.476644	0.473801	0.474033	0.561	0.127	0.068	-0.561	-0.127	0.068	0.221336	0.617883	0.708859
ENSG00000001629	11.3855	11.386	11.3828	11.364	11.3305	7.27804	7.25656	7.25693	7.35651	7.38248	0.493008	0.496471	0.541393	0.541918	0.118	0.905	0.07	0.118	0.905	0.07	0.631915	0.0381468	0.706156
ENSG00000001630	9.94551	9.91784	9.8723	9.96913	10.056	8.29519	8.33992	8.37161	8.2618	8.36045	0.506689	0.505962	0.503901	0.504999	0.054	0.078	0.07	-0.054	-0.078	0.07	0.727041	0.694468	0.706156
ENSG00000001631	9.2313	9.22335	9.21157	9.24343	9.27484	6.14467	6.10659	6.05782	6.16322	6.17231	0.481042	0.483407	0.516257	0.514705	0.117	0.744	0.103	0.117	0.744	-0.103	0.633637	0.116793	0.655967
ENSG00000002016	7.93237	7.91553	7.83036	7.82	7.86406	5.24182	5.16458	5.05594	5.24784	5.2391	0.438697	0.437679	0.535139	0.52852	0.115	0.962	0.175	-0.115	0.962	-0.175	0.636859	0.0124756	0.546755
ENSG00000002330	9.48848	9.50988	9.51989	9.42261	9.37162	4.68955	4.70828	4.79296	4.80841	4.79841	0.500026	0.504217	0.504651	0.505382	0.166	0.053	0.054	0.166	0.053	0.054	0.559719	0.72842	0.727041
ENSG00000002549	10.323	10.3043	10.259	10.3035	10.3519	4.17926	4.22752	4.34165	4.26991	4.26339	0.512926	0.51475	0.510744	0.50848	0.086	0.129	0.089	0.086	-0.129	-0.089	0.682312	0.61434	0.677439
ENSG00000002587	4.59627	4.60071	4.57915	4.54362	4.56271	4.27112	4.23286	4.26942	4.39387	4.2025	0.500628	0.505098	0.510831	0.493736	0.12	0.14	0.232	0.12	0.14	-0.232	0.628846	0.597076	0.477084
ENSG00000002726	4.82176	4.82166	4.84254	4.85552	4.82688	-1.97576	-1.97559	-1.97179	-1.97101	-1.97826	0.499449	0.499308	0.498505	0.496894	0.023	0.092	0.143	-0.023	-0.092	-0.143	0.760285	0.672996	0.592398
ENSG00000002745	2.1557	2.14514	2.12656	2.15646	2.17534	-1.51917	-1.50917	-1.4856	-1.49685	-1.48886	0.505255	0.505411	0.505377	0.505322	0.025	0.012	0.012	0.025	-0.012	-0.012	0.758336	0.771839	0.771839
ENSG00000002746	6.05301	6.06191	6.09401	6.09471	6.09675	2.25704	2.22298	2.28516	2.41308	2.20034	0.516917	0.524416	0.528693	0.483054	0.162	0.137	0.462	0.162	0.137	-0.462	0.56515	0.6017	0.284418
ENSG00000002822	9.37623	9.37016	9.40829	9.50722	9.58339	3.4903	3.45385	3.2764	3.2334	3.25667	0.514213	0.480886	0.479062	0.478519	0.481	0.107	0.083	-0.481	-0.107	-0.083	0.272089	0.649629	0.686811
ENSG00000002834	10.8375	10.8578	10.8776	10.78	10.6885	8.0665	8.06465	8.03919	8.00383	7.96877	0.495318	0.487223	0.484932	0.485122	0.317	0.14	0.041	-0.317	-0.14	0.041	0.395033	0.597076	0.742284
ENSG00000002919	8.54847	8.53673	8.50618	8.51196	8.49213	5.66547	5.65543	5.58235	5.5647	5.62639	0.484711	0.483626	0.485218	0.495123	0.071	0.08	0.281	-0.071	0.08	0.281	0.704657	0.691512	0.428919
ENSG00000002933	5.30808	5.32696	5.34134	5.24226	5.14782	-0.0724933	-0.0715876	-0.061981	-0.0496576	-0.0368286	0.498052	0.498032	0.498138	0.526073	0.02	0.024	0.994	-0.02	0.024	0.994	0.762896	0.759332	0.000813149
ENSG00000003056	11.8735	11.8928	11.9466	11.9083	11.858	9.00032	8.99832	8.94885	8.91082	8.93683	0.507348	0.486855	0.484726	0.486402	0.601	0.106	0.091	-0.601	-0.106	0.091	0.196498	0.651303	0.67444
ENSG00000003096	10.7279	10.7046	10.6855	10.7655	10.7787	7.20861	7.21082	7.12866	7.02875	7.03701	0.509705	0.481003	0.471275	0.470856	0.542	0.284	0.075	-0.542	-0.284	-0.075	0.233545	0.425605	0.699051
ENSG00000003137	3.20887	3.20249	3.19597	3.22387	3.24641	1.15075	1.16223	1.24532	1.27132	1.21681	0.508062	0.51193	0.511466	0.505095	0.119	0.081	0.18	0.119	-0.081	-0.18	0.630447	0.689822	0.540425
ENSG00000003147	6.25254	6.28414	6.37976	6.35462	6.34512	0.663224	0.685036	0.73033	0.716501	0.778693	0.516573	0.516019	0.514357	0.515578	0.057	0.067	0.058	-0.057	-0.067	0.058	0.723196	0.710209	0.721954
ENSG00000003249	6.45809	6.45873	6.39646	6.31928	6.31105	3.82008	3.81157	3.79169	3.8384	3.92483	0.480606	0.480912	0.51122	0.566595	0.06	0.508	0.651	0.06	0.508	0.651	0.719418	0.254319	0.167688
ENSG00000003393	9.57144	9.55505	9.52739	9.56372	9.56411	5.52531	5.50559	5.61193	5.7926	5.73536	0.482873	0.539207	0.56613	0.545934	0.632	0.313	0.246	0.632	0.313	-0.246	0.177353	0.39853	0.462669
ENSG00000003400	6.27375	6.25285	6.18497	6.22565	6.30607	4.18369	4.27149	4.60117	4.48982	4.17348	0.569016	0.613101	0.551609	0.447518	0.339	0.409	0.616	0.339	-0.409	-0.616	0.37618	0.32147	0.18747
ENSG00000003402	9.71817	9.73193	9.75851	9.71012	9.65499	8.23836	8.23398	8.30811	8.34644	8.18318	0.51171	0.514009	0.511642	0.482101	0.096	0.124	0.436	0.096	-0.124	-0.436	0.666993	0.622641	0.30142
ENSG00000003436	11.5102	11.5071	11.5295	11.5869	11.6336	8.84298	8.84188	8.7915	8.73511	8.72687	0.511294	0.493053	0.473042	0.471901	0.459	0.577	0.062	-0.459	-0.577	-0.062	0.286695	0.211495	0.716884
ENSG00000003509	8.31866	8.31466	8.31668	8.3621	8.42922	4.63235	4.64638	4.7174	4.69976	4.59659	0.517681	0.519008	0.514374	0.458737	0.084	0.14	0.835	0.084	-0.14	-0.835	0.685321	0.597076	0.0696225
ENSG00000003756	10.164	10.1384	10.156	10.3053	10.3633	7.00908	7.03735	7.15938	7.14771	7.06097	0.52629	0.534129	0.527964	0.448343	0.176	0.144	0.935	0.176	-0.144	-0.935	0.545261	0.590744	0.0240322
ENSG00000003987	1.26885	1.278	1.29372	1.27322	1.27158	-2.2174	-2.21759	-2.21788	-2.21507	-2.2092	0.499415	0.499372	0.499383	0.499485	0.014	0.009	0.017	-0.014	0.009	0.017	0.769434	0.775013	0.765974
ENSG00000003989	11.5546	11.5331	11.5295	11.6332	11.6802	9.09408	9.12904	9.1661	9.07729	9.11136	0.513475	0.512358	0.489894	0.488201	0.094	0.58	0.098	-0.094	-0.58	-0.098	0.670008	0.209321	0.664001
ENSG00000004059	10.4333	10.4532	10.4287	10.313	10.299	5.64289	5.62542	5.50177	5.47865	5.59498	0.474205	0.465796	0.466491	0.554748	0.19	0.098	0.902	-0.19	0.098	0.902	0.526906	0.664001	0.0394147
ENSG00000004139	6.46012	6.44921	6.41818	6.43293	6.44585	5.0006	4.97923	5.07129	5.23292	5.15161	0.486605	0.528939	0.550731	0.532189	0.541	0.313	0.244	0.541	0.313	-0.244	0.234353	0.39853	0.464731
ENSG00000004142	10.873	10.8899	10.8908	10.8117	10.7863	6.75654	6.76733	6.71945	6.62567	6.63996	0.498871	0.481447	0.476357	0.480918	0.445	0.151	0.126	-0.445	-0.151	0.126	0.295245	0.580691	0.619338
ENSG00000004399	9.66145	9.65999	9.66573	9.64895	9.57471	5.30751	5.36451	5.43823	5.29124	5.30279	0.532511	0.52993	0.488512	0.492254	0.128	0.671	0.12	-0.128	-0.671	0.12	0.616115	0.156076	0.628846
ENSG00000004455	12.5224	12.5274	12.5162	12.4883	12.5034	9.04878	9.04853	9.02663	9.0216	9.06949	0.493583	0.493457	0.494075	0.518175	0.03	0.064	0.765	-0.03	0.064	0.765	0.753548	0.714258	0.105416
ENSG00000004468	2.88658	2.87895	2.8425	2.84959	2.89309	2.73549	2.76294	3.00796	3.04581	2.72014	0.560132	0.587284	0.57543	0.463158	0.272	0.267	0.667	0.272	-0.267	-0.667	0.438532	0.44288	0.158563
ENSG00000004478	11.7784	11.7672	11.7571	11.7902	11.7857	7.25221	7.23971	7.18912	7.21424	7.29325	0.494513	0.494048	0.500843	0.519556	0.07	0.223	0.433	-0.07	0.223	0.433	0.706156	0.487052	0.303763
ENSG00000004487	11.8097	11.786	11.7527	11.8304	11.8749	5.44573	5.39859	5.26778	5.33282	5.38241	0.483094	0.481666	0.495061	0.498687	0.109	0.316	0.123	-0.109	0.316	0.123	0.64655	0.395858	0.624163
ENSG00000004534	9.32277	9.30023	9.29035	9.38255	9.4084	6.3028	6.27715	6.35697	6.54321	6.51466	0.486971	0.535395	0.569633	0.545964	0.594	0.394	0.289	0.594	0.394	-0.289	0.200742	0.332601	0.420532
ENSG00000004660	8.88038	8.88323	8.88533	8.87498	8.87257	6.47696	6.46028	6.45661	6.51059	6.48313	0.499908	0.501028	0.502333	0.502187	0.064	0.079	0.029	0.064	0.079	-0.029	0.714258	0.693024	0.754566
ENSG00000004700	11.0958	11.0573	11.0372	11.2056	11.2865	7.03905	7.05353	7.09275	7.09641	7.14374	0.507988	0.508941	0.508869	0.50823	0.067	0.025	0.043	0.067	-0.025	-0.043	0.710209	0.758336	0.739996
ENSG00000004766	9.86446	9.84366	9.89122	10.0483	10.09	5.78427	5.81722	5.96271	5.9935	5.99531	0.504395	0.516482	0.512	0.493008	0.216	0.135	0.356	0.216	-0.135	-0.356	0.49469	0.605032	0.362028
ENSG00000004776	-0.864322	-0.863494	-0.863131	-0.862428	-0.853045	-0.639535	-0.63134	-0.578534	-0.574665	-0.631866	0.511573	0.512306	0.510987	0.503716	0.052	0.075	0.243	0.052	-0.075	-0.243	0.72954	0.699051	0.465704
ENSG00000004777	3.63739	3.64357	3.69421	3.71011	3.66857	2.83333	2.80372	2.69557	2.6881	2.67217	0.504296	0.489155	0.488087	0.487236	0.378	0.067	0.066	-0.378	-0.067	-0.066	0.34592	0.710209	0.711504
ENSG00000004779	11.4562	11.4657	11.4398	11.3798	11.403	6.64742	6.65283	6.63081	6.53743	6.42176	0.491883	0.483341	0.459076	0.449566	0.208	0.507	0.224	-0.208	-0.507	-0.224	0.503938	0.254878	0.485839
ENSG00000004799	12.6434	12.6348	12.6506	12.6968	12.6775	9.97582	9.97167	9.94186	9.90658	9.86022	0.501342	0.498546	0.481445	0.463557	0.111	0.518	0.468	-0.111	-0.518	-0.468	0.643399	0.248677	0.28018
ENSG00000004838	4.70681	4.73413	4.72997	4.60545	4.58869	1.96438	1.94455	2.05262	2.20546	2.0718	0.498437	0.522	0.530548	0.522573	0.349	0.16	0.142	0.349	0.16	-0.142	0.367953	0.567766	0.593809
ENSG00000004846	6.6814	6.62373	6.40526	6.3829	6.35486	5.57788	5.63963	5.73116	5.53495	5.42038	0.466385	0.466528	0.461326	0.458039	0.099	0.146	0.111	0.099	-0.146	-0.111	0.662368	0.587944	0.643399
ENSG00000004848	-1.21709	-1.21694	-1.22286	-1.22847	-1.22396	3.58598	3.55641	3.75128	3.99228	3.72851	0.498887	0.542196	0.567795	0.50071	0.386	0.277	0.436	0.386	0.277	-0.436	0.339077	0.433064	0.30142
ENSG00000004864	11.1403	11.1331	11.1487	11.1988	11.2049	6.31687	6.34028	6.31347	6.24453	6.39275	0.501368	0.499465	0.498577	0.508787	0.076	0.082	0.199	-0.076	-0.082	0.199	0.697524	0.688251	0.515227
ENSG00000004866	9.19279	9.20976	9.24502	9.19206	9.1338	4.40378	4.4451	4.60467	4.60752	4.58549	0.500585	0.503979	0.502973	0.50226	0.104	0.058	0.061	0.104	-0.058	-0.061	0.654397	0.721954	0.71824
ENSG00000004897	11.0648	11.0603	11.0994	11.1638	11.1659	7.73258	7.73058	7.68196	7.65142	7.69393	0.503044	0.494721	0.493071	0.493042	0.294	0.101	0.041	-0.294	-0.101	-0.041	0.416	0.659134	0.742284
ENSG00000004948	1.16894	1.16324	1.13734	1.13081	1.12951	-1.03366	-1.02154	-0.994598	-1.02079	-1.03806	0.497559	0.497601	0.497404	0.497219	0.017	0.027	0.025	0.017	-0.027	-0.025	0.765974	0.756523	0.758336
ENSG00000004961	9.1179	9.11163	9.08996	9.09731	9.11294	6.22058	6.21574	6.1672	6.14811	6.18964	0.495163	0.494744	0.495074	0.498537	0.04	0.036	0.163	-0.04	0.036	0.163	0.743352	0.747298	0.563683
ENSG00000004975	10.1217	10.1258	10.1312	10.1375	10.181	5.68572	5.70663	5.73523	5.71318	5.79341	0.509966	0.510147	0.51031	0.516687	0.05	0.048	0.194	0.05	0.048	0.194	0.731988	0.734377	0.521894
ENSG00000005007	9.15269	9.14498	9.23607	9.38972	9.43385	6.29333	6.26965	6.29005	6.40995	6.40625	0.52332	0.526322	0.530911	0.516584	0.1	0.113	0.269	0.1	0.113	-0.269	0.660864	0.640249	0.441216
ENSG00000005020	8.23106	8.23877	8.26746	8.27891	8.30541	5.75273	5.8119	5.98358	5.89668	5.79957	0.547734	0.561369	0.509134	0.485161	0.217	0.604	0.341	0.217	-0.604	-0.341	0.493683	0.194551	0.374347
ENSG00000005022	12.7017	12.6954	12.6504	12.6382	12.6715	8.03142	8.03808	8.01048	7.95599	7.96775	0.490801	0.490112	0.490095	0.490488	0.059	0.021	0.039	-0.059	-0.021	0.039	0.720637	0.762069	0.744367
ENSG00000005059	8.4979	8.51255	8.55553	8.50532	8.40747	3.75641	3.78635	3.96466	3.99221	3.85945	0.520888	0.528249	0.523062	0.499386	0.156	0.167	0.338	0.156	-0.167	-0.338	0.57344	0.558272	0.37722
ENSG00000005073	8.20161	8.19639	8.19734	8.25865	8.35619	5.04919	5.02235	4.9472	5.02553	5.16001	0.486927	0.486666	0.513197	0.542919	0.112	0.444	0.408	-0.112	0.444	0.408	0.641957	0.295935	0.322539
ENSG00000005075	8.94634	8.97149	8.97574	8.84507	8.76556	5.15453	5.11281	4.90917	4.94274	5.18005	0.451857	0.442003	0.449542	0.608058	0.168	0.165	0.899	-0.168	0.165	0.899	0.556669	0.560958	0.0409007
ENSG00000005100	10.1519	10.1529	10.1969	10.2189	10.1575	7.77275	7.78053	7.79595	7.79048	7.81346	0.498904	0.498699	0.497646	0.497474	0.038	0.099	0.031	-0.038	-0.099	-0.031	0.745326	0.662368	0.752485
ENSG00000005102	4.68523	4.6848	4.67678	4.67446	4.68729	1.1471	1.20932	1.31654	1.13805	1.02782	0.546548	0.551145	0.463617	0.454219	0.161	0.854	0.185	0.161	-0.854	-0.185	0.56658	0.0609032	0.533542
ENSG00000005108	2.71993	2.72048	2.7591	2.78138	2.73182	1.47872	1.47383	1.42136	1.41214	1.48931	0.488645	0.487904	0.48778	0.490501	0.06	0.046	0.106	-0.06	-0.046	0.106	0.719418	0.736503	0.651303
ENSG00000005156	9.43462	9.4235	9.45199	9.51812	9.48657	3.6383	3.66023	3.73789	3.73164	3.72059	0.506307	0.509448	0.50451	0.494663	0.111	0.176	0.332	0.111	-0.176	-0.332	0.643399	0.545261	0.382343
ENSG00000005175	9.05291	9.02466	9.06059	9.21961	9.22203	4.92532	4.94586	5.0707	5.05984	4.88628	0.535151	0.541594	0.538141	0.413652	0.156	0.131	0.965	0.156	-0.131	-0.965	0.57344	0.610993	0.0117556
ENSG00000005187	1.65359	1.64735	1.63598	1.65179	1.65936	-2.21899	-2.22101	-2.21474	-2.20461	-2.21824	0.502643	0.502686	0.502724	0.502548	0.018	0.013	0.024	0.018	0.013	-0.024	0.764733	0.770594	0.759332
ENSG00000005189	7.52701	7.51618	7.5256	7.56996	7.54151	2.16969	2.14003	2.09149	2.13863	2.08779	0.488243	0.488155	0.488435	0.485394	0.039	0.044	0.114	-0.039	0.044	-0.114	0.744367	0.738699	0.6386
ENSG00000005194	10.1465	10.1509	10.1499	10.1343	10.1434	6.0488	6.04281	6.08518	6.16239	6.17233	0.494558	0.512701	0.529809	0.529925	0.45	0.484	0.064	0.45	0.484	0.064	0.29185	0.27007	0.714258
ENSG00000005238	6.78867	6.78184	6.75412	6.75417	6.76301	3.95712	3.90572	3.77641	3.87393	3.9566	0.465875	0.460418	0.508357	0.529171	0.142	0.68	0.315	-0.142	0.68	0.315	0.593809	0.151246	0.396892
ENSG00000005243	7.56721	7.5817	7.57453	7.51513	7.53727	1.86774	1.86052	1.84975	1.87243	1.8854	0.494413	0.494396	0.502365	0.519205	0.024	0.396	0.624	-0.024	0.396	0.624	0.759332	0.331018	0.182095
ENSG00000005249	7.11844	7.11291	7.15805	7.2201	7.18845	4.13076	4.14606	4.11364	4.04262	4.11693	0.504188	0.495603	0.489287	0.490585	0.237	0.215	0.079	-0.237	-0.215	0.079	0.471741	0.495637	0.693024
ENSG00000005302	8.72504	8.73844	8.75889	8.71924	8.70007	5.93057	5.88067	5.79955	5.86444	5.74108	0.47824	0.477192	0.477641	0.472529	0.068	0.055	0.139	-0.068	0.055	-0.139	0.708859	0.725743	0.598772
ENSG00000005339	9.59936	9.58925	9.64097	9.72561	9.68413	6.48943	6.50609	6.5585	6.49982	6.37417	0.522013	0.522763	0.498537	0.425788	0.094	0.353	0.774	0.094	-0.353	-0.774	0.670008	0.364306	0.100949
ENSG00000005379	5.36509	5.358	5.33991	5.34205	5.32574	0.822791	0.815249	0.787124	0.798013	0.827973	0.491121	0.491142	0.495654	0.504416	0.028	0.261	0.384	0.028	0.261	0.384	0.755554	0.448538	0.34084
ENSG00000005421	1.38999	1.38768	1.37984	1.37887	1.37496	1.08253	1.07067	1.14641	1.26029	1.20511	0.49517	0.51876	0.526502	0.521329	0.469	0.202	0.121	0.469	0.202	-0.121	0.279291	0.511464	0.62724
ENSG00000005436	9.01339	9.01285	8.951	8.88517	8.89208	6.15382	6.15187	6.11853	6.08517	6.07693	0.486736	0.486517	0.486889	0.491754	0.033	0.034	0.24	-0.033	0.034	0.24	0.750317	0.74936	0.46879
ENSG00000005448	9.88432	9.89462	9.84975	9.76741	9.7969	2.87095	2.91022	3.02261	3.02647	3.122	0.491824	0.502171	0.508556	0.565536	0.222	0.18	0.698	0.222	0.18	0.698	0.488143	0.540425	0.141315
ENSG00000005469	7.09369	7.09809	7.12216	7.13727	7.15182	4.61514	4.63347	4.70498	4.71464	4.72402	0.507918	0.508548	0.508476	0.508349	0.055	0.029	0.035	0.055	-0.029	-0.035	0.725743	0.754566	0.748331
ENSG00000005483	10.201	10.2072	10.2912	10.3055	10.1644	8.04039	8.04259	8.08177	8.12488	8.14358	0.500731	0.501048	0.500944	0.500746	0.034	0.028	0.031	0.034	-0.028	-0.031	0.74936	0.755554	0.752485
ENSG00000005486	8.96467	8.99401	8.99182	8.88228	8.9187	6.64134	6.63001	6.50017	6.45936	6.61317	0.47261	0.457884	0.457531	0.547453	0.241	0.131	0.863	-0.241	-0.131	0.863	0.467765	0.610993	0.0572306
ENSG00000005700	11.0853	11.0626	11.0588	11.2023	11.3385	5.98346	5.97684	5.96794	6.04675	6.20228	0.507	0.51147	0.535703	0.553991	0.143	0.408	0.303	0.143	0.408	0.303	0.592398	0.322539	0.40735
ENSG00000005801	8.56043	8.56037	8.59623	8.6874	8.81339	6.74093	6.72985	6.74449	6.83059	6.88992	0.516054	0.521471	0.526933	0.527803	0.166	0.199	0.075	0.166	0.199	0.075	0.559719	0.515227	0.699051
ENSG00000005810	11.6428	11.6008	11.6079	11.7957	11.8111	7.87145	7.91274	8.04714	8.06436	8.15116	0.506058	0.516705	0.51591	0.515694	0.225	0.069	0.066	0.225	-0.069	-0.066	0.484797	0.707532	0.711504
ENSG00000005812	11.1107	11.0981	11.0878	11.1237	11.113	7.85916	7.87433	7.88241	7.85784	7.931	0.5071	0.507482	0.507651	0.510272	0.042	0.042	0.105	0.042	0.042	0.105	0.741151	0.741151	0.652875
ENSG00000005844	2.89768	2.89339	2.87626	2.86962	2.85751	1.14486	1.15422	1.22183	1.22828	1.14699	0.51119	0.512543	0.511506	0.502861	0.065	0.071	0.232	0.065	-0.071	-0.232	0.712859	0.704657	0.477084
ENSG00000005882	7.78162	7.8074	7.88299	7.86195	7.8599	4.18825	4.20901	4.32533	4.31808	4.18063	0.541897	0.545269	0.528581	0.470746	0.116	0.283	0.678	0.116	-0.283	-0.678	0.6351	0.426642	0.152081
ENSG00000005884	10.8262	10.8139	10.8382	10.9254	10.9466	7.33577	7.35352	7.39836	7.37373	7.36756	0.511787	0.513335	0.499428	0.480512	0.085	0.468	0.559	0.085	-0.468	-0.559	0.683797	0.28018	0.222479
ENSG00000005889	12.092	12.0942	12.0894	12.0873	12.1178	8.41887	8.44342	8.43876	8.32707	8.31504	0.507926	0.501048	0.463946	0.465035	0.192	0.799	0.088	-0.192	-0.799	0.088	0.524539	0.0881957	0.679187
ENSG00000005893	11.1791	11.159	11.174	11.2871	11.3188	8.90418	8.92699	8.9279	8.83836	8.84809	0.51066	0.510208	0.463844	0.463148	0.042	0.981	0.044	-0.042	-0.981	-0.044	0.741151	0.00474834	0.738699
ENSG00000005955	9.38682	9.37484	9.42172	9.53961	9.57665	6.30768	6.2859	6.23439	6.2428	6.18518	0.503546	0.502766	0.502124	0.443764	0.045	0.053	0.986	-0.045	-0.053	-0.986	0.737538	0.72842	0.0031809
ENSG00000005961	1.99309	1.9894	1.96304	1.95217	1.96225	-0.483709	-0.47013	-0.436301	-0.46311	-0.486643	0.498995	0.499041	0.498763	0.49856	0.027	0.036	0.023	0.027	-0.036	-0.023	0.756523	0.747298	0.760285
ENSG00000005981	2.92614	2.9272	2.92876	2.93193	2.94646	1.33955	1.32978	1.30239	1.28671	1.22407	0.497057	0.493991	0.489971	0.476935	0.131	0.18	0.418	-0.131	-0.18	-0.418	0.610993	0.540425	0.314897
ENSG00000006007	11.5995	11.6152	11.6269	11.5655	11.5416	7.71907	7.75702	7.77723	7.67498	7.75503	0.496919	0.495673	0.488964	0.499233	0.08	0.151	0.191	-0.08	-0.151	0.191	0.691512	0.580691	0.525558
ENSG00000006015	8.22813	8.2566	8.25367	8.12414	8.10306	1.83516	1.84378	1.92123	1.93101	1.82189	0.513843	0.514411	0.513638	0.510926	0.068	0.063	0.092	0.068	-0.063	-0.092	0.708859	0.715628	0.672996
ENSG00000006016	10.7247	10.7394	10.7527	10.6864	10.6331	6.09113	6.102	6.23809	6.25703	6.02518	0.528661	0.535142	0.52701	0.469616	0.169	0.177	0.576	0.169	-0.177	-0.576	0.555112	0.543926	0.212176
ENSG00000006025	7.46128	7.4747	7.52446	7.49114	7.40346	4.17197	4.13616	4.11535	4.24394	4.25448	0.489563	0.493054	0.520976	0.521496	0.139	0.596	0.109	0.139	0.596	0.109	0.598772	0.199592	0.64655
ENSG00000006042	3.64194	3.6519	3.67368	3.64781	3.62366	0.987175	0.963264	0.984731	1.06404	0.952286	0.50245	0.503413	0.504404	0.497472	0.06	0.071	0.173	0.06	0.071	-0.173	0.719418	0.704657	0.549337
ENSG00000006047	0.89318	0.900584	0.908498	0.886985	0.88718	-1.97456	-1.97466	-1.97233	-1.9717	-1.97794	0.499212	0.499178	0.499189	0.499174	0.013	0.008	0.021	-0.013	0.008	-0.021	0.770594	0.775626	0.762069
ENSG00000006114	8.41714	8.40826	8.47675	8.56571	8.49957	5.98028	5.95595	6.00947	6.13885	6.05659	0.517746	0.525753	0.532559	0.503683	0.172	0.146	0.408	0.172	0.146	-0.408	0.550907	0.587944	0.322539
ENSG00000006116	-2.20661	-2.20656	-2.20654	-2.20673	-2.20676	-2.21492	-2.21496	-2.21375	-2.21343	-2.21654	0.50055	0.500559	0.500538	0.500523	0.013	0.007	0.008	0.013	-0.007	-0.008	0.770594	0.776157	0.775626
ENSG00000006118	9.22489	9.23293	9.25747	9.24253	9.21789	4.17644	4.10749	3.98485	4.07468	3.93515	0.47561	0.474206	0.474658	0.467668	0.078	0.071	0.15	-0.078	0.071	-0.15	0.694468	0.704657	0.582211
ENSG00000006125	11.6307	11.6175	11.6516	11.7285	11.6866	8.17727	8.19576	8.1898	8.12936	8.18718	0.501326	0.497442	0.490645	0.491011	0.142	0.254	0.049	-0.142	-0.254	0.049	0.593809	0.454864	0.73327
ENSG00000006194	9.67839	9.67138	9.68853	9.7703	9.85409	5.82882	5.82996	5.89711	5.91569	5.78045	0.521644	0.524413	0.523813	0.445217	0.089	0.094	0.927	0.089	-0.094	-0.927	0.677439	0.670008	0.0279035
ENSG00000006210	3.39393	3.39756	3.38593	3.36288	3.37612	4.14709	4.06496	3.96026	4.14359	4.05056	0.481783	0.483958	0.50844	0.500296	0.125	0.353	0.17	0.125	0.353	-0.17	0.621023	0.364306	0.553675
ENSG00000006282	9.73103	9.74172	9.71103	9.62274	9.60026	3.70639	3.6828	3.61131	3.69073	3.85136	0.480506	0.479264	0.501966	0.613697	0.105	0.298	0.829	-0.105	0.298	0.829	0.652875	0.412084	0.0723289
ENSG00000006283	5.62957	5.62514	5.51869	5.40912	5.39364	-0.00995097	0.0151985	0.069608	0.0360093	0.056816	0.484735	0.487337	0.489417	0.540399	0.113	0.092	0.935	0.113	0.092	0.935	0.640249	0.672996	0.0240322
ENSG00000006327	10.4514	10.4738	10.5403	10.5075	10.4674	7.48463	7.47037	7.41797	7.39696	7.34627	0.509319	0.487738	0.47189	0.469494	0.506	0.482	0.101	-0.506	-0.482	-0.101	0.255659	0.271297	0.659134
ENSG00000006377	4.91475	4.94872	5.03071	4.94196	4.83594	4.05263	4.05307	4.07595	4.0747	4.01003	0.505238	0.504055	0.486043	0.480284	0.081	0.583	0.18	-0.081	-0.583	-0.18	0.689822	0.207377	0.540425
ENSG00000006432	7.60056	7.60723	7.70337	7.76496	7.71237	5.79526	5.79897	5.73347	5.67335	5.7496	0.52815	0.497852	0.488732	0.490441	0.557	0.259	0.078	-0.557	-0.259	0.078	0.223739	0.450297	0.694468
ENSG00000006451	9.9165	9.92991	9.98523	9.97248	9.92058	8.03934	8.03607	7.93327	7.86001	7.93797	0.500819	0.481179	0.478425	0.484718	0.364	0.106	0.149	-0.364	-0.106	0.149	0.356403	0.651303	0.583478
ENSG00000006453	8.97102	8.95278	8.90695	8.93289	8.94023	5.68653	5.67744	5.67878	5.73293	5.77088	0.491159	0.492079	0.534714	0.534729	0.053	0.982	0.043	0.053	0.982	0.043	0.72842	0.00441855	0.739996
ENSG00000006459	7.80842	7.77466	7.72362	7.85561	7.98357	4.10362	4.09436	4.0347	4.01763	4.05009	0.500454	0.500326	0.500348	0.500146	0.035	0.025	0.031	-0.035	0.025	-0.031	0.748331	0.758336	0.752485
ENSG00000006468	8.34474	8.33136	8.29169	8.32292	8.37664	5.8398	5.81636	5.68093	5.69863	5.88988	0.471772	0.468828	0.478071	0.556899	0.113	0.196	0.711	-0.113	0.196	0.711	0.640249	0.519494	0.134239
ENSG00000006530	8.05257	8.0533	8.15845	8.30398	8.37525	5.52994	5.50803	5.38674	5.40005	5.55518	0.491866	0.487887	0.487998	0.490688	0.106	0.065	0.105	-0.106	0.065	0.105	0.651303	0.712859	0.652875
ENSG00000006534	10.6534	10.6676	10.6735	10.6006	10.5485	6.68093	6.69825	6.69064	6.6512	6.75463	0.496202	0.494992	0.49353	0.542029	0.073	0.089	0.772	-0.073	-0.089	0.772	0.701979	0.677439	0.101638
ENSG00000006555	3.37161	3.38128	3.42267	3.43352	3.4424	3.25145	3.20961	3.37263	3.64964	3.44058	0.507481	0.549931	0.584908	0.517808	0.369	0.317	0.439	0.369	0.317	-0.439	0.353404	0.395033	0.299303
ENSG00000006576	10.2045	10.204	10.2242	10.2384	10.2107	7.52973	7.54145	7.51367	7.38595	7.26623	0.505294	0.499215	0.429582	0.419576	0.155	0.845	0.193	-0.155	-0.845	-0.193	0.574868	0.065385	0.523229
ENSG00000006606	-0.83457	-0.832156	-0.822533	-0.824729	-0.83286	-2.21496	-2.215	-2.21365	-2.2133	-2.21671	0.49905	0.499014	0.498948	0.498904	0.019	0.016	0.013	-0.019	-0.016	-0.013	0.76383	0.767155	0.770594
ENSG00000006607	8.34197	8.34049	8.33325	8.32889	8.32329	0.677661	0.677326	0.729837	0.791142	0.790703	0.49287	0.514639	0.519944	0.519792	0.608	0.215	0.048	0.608	0.215	-0.048	0.192433	0.495637	0.734377
ENSG00000006611	7.37641	7.38503	7.36967	7.32141	7.33405	1.40273	1.39785	1.3376	1.33511	1.45188	0.482998	0.481147	0.48368	0.552765	0.085	0.117	0.882	-0.085	0.117	0.882	0.683797	0.633637	0.0477108
ENSG00000006625	10.8026	10.8133	10.8023	10.7527	10.7709	7.12373	7.10677	7.05307	7.0874	7.15207	0.486708	0.486012	0.494488	0.540535	0.05	0.242	0.786	-0.05	0.242	0.786	0.731988	0.466736	0.0948009
ENSG00000006634	9.91131	9.91232	9.93138	9.94586	9.93791	5.71211	5.74498	5.83065	5.76411	5.69196	0.525748	0.52946	0.493838	0.474557	0.134	0.636	0.35	0.134	-0.636	-0.35	0.606556	0.175597	0.367203
ENSG00000006638	8.19963	8.21754	8.18356	8.04115	7.967	5.09849	5.0663	5.07721	5.15418	4.98048	0.498334	0.500048	0.50143	0.497472	0.103	0.084	0.125	0.103	0.084	-0.125	0.655967	0.685321	0.621023
ENSG00000006652	10.654	10.6519	10.7061	10.8647	11.0869	8.11	8.10862	8.11469	8.19229	8.35642	0.522717	0.52638	0.534283	0.542779	0.122	0.206	0.18	0.122	0.206	0.18	0.625682	0.50654	0.540425
ENSG00000006659	-0.794782	-0.795752	-0.79719	-0.796159	-0.79954	-0.0650557	-0.0787179	-0.144139	-0.165388	-0.172796	0.495962	0.492158	0.492002	0.49187	0.156	0.022	0.025	-0.156	-0.022	-0.025	0.57344	0.76122	0.758336
ENSG00000006695	8.98221	8.99237	8.98712	8.94017	8.94296	6.50353	6.48244	6.42955	6.46804	6.49768	0.486303	0.48515	0.500026	0.516844	0.071	0.476	0.463	-0.071	0.476	0.463	0.704657	0.274605	0.283855
ENSG00000006704	10.4854	10.4723	10.4421	10.4802	10.5274	6.14193	6.09772	6.03753	6.16281	6.19096	0.47247	0.473065	0.531862	0.530786	0.103	0.916	0.11	0.103	0.916	-0.11	0.655967	0.0329909	0.645023
ENSG00000006712	9.43002	9.40938	9.37595	9.4497	9.5168	3.75964	3.7633	3.82107	3.87567	3.88487	0.49193	0.523416	0.526832	0.525347	0.768	0.139	0.075	0.768	0.139	-0.075	0.103529	0.598772	0.699051
ENSG00000006715	11.2086	11.1983	11.2024	11.2495	11.2491	6.617	6.64665	6.67795	6.54207	6.41831	0.519147	0.519064	0.447713	0.428098	0.128	0.815	0.28	-0.128	-0.815	-0.28	0.616115	0.0790134	0.430062
ENSG00000006740	8.01077	8.01411	8.02017	7.99801	7.95946	3.91534	3.9062	3.82311	3.798	3.87915	0.485763	0.483102	0.483162	0.498701	0.097	0.062	0.356	-0.097	0.062	0.356	0.665479	0.716884	0.362028
ENSG00000006744	9.96305	9.95263	9.95753	10.0396	10.1238	5.10346	5.13937	5.10199	4.94954	5.04808	0.49928	0.481515	0.467661	0.472018	0.302	0.266	0.118	-0.302	-0.266	0.118	0.408554	0.443788	0.631915
ENSG00000006747	3.71127	3.72485	3.77917	3.76823	3.72558	2.38582	2.37504	2.26385	2.22099	2.32142	0.484445	0.476496	0.476182	0.482835	0.183	0.083	0.163	-0.183	-0.083	0.163	0.536216	0.686811	0.563683
ENSG00000006756	3.7766	3.77052	3.70057	3.66387	3.70986	3.91738	3.89227	3.90321	4.00931	3.9831	0.477639	0.481909	0.540864	0.536376	0.114	0.939	0.129	0.114	0.939	-0.129	0.6386	0.0224921	0.61434
ENSG00000006757	8.31695	8.33059	8.33131	8.26202	8.22745	4.33212	4.3152	4.22084	4.2305	4.3507	0.477013	0.47342	0.476671	0.547293	0.12	0.137	0.846	-0.12	0.137	0.846	0.628846	0.6017	0.0648818
ENSG00000006831	10.9756	10.9835	11.0276	11.008	10.9138	8.40321	8.40296	8.32364	8.25065	8.29293	0.509935	0.479324	0.476635	0.47902	0.615	0.106	0.098	-0.615	-0.106	0.098	0.188141	0.651303	0.664001
ENSG00000006837	5.73097	5.72217	5.69296	5.68449	5.65553	6.28291	6.29145	6.26744	6.19455	6.16914	0.487924	0.482061	0.474267	0.473701	0.22	0.323	0.06	-0.22	-0.323	-0.06	0.490234	0.389932	0.719418
ENSG00000007001	-0.356815	-0.357208	-0.359152	-0.354459	-0.341094	-1.50909	-1.49824	-1.46983	-1.49082	-1.5126	0.503256	0.503235	0.500834	0.49874	0.036	0.16	0.137	-0.036	-0.16	-0.137	0.747298	0.567766	0.6017
ENSG00000007038	9.9232	9.94135	9.98479	9.96268	9.97094	5.38342	5.37759	5.35511	5.33543	5.28974	0.508918	0.502836	0.482372	0.477901	0.207	0.702	0.17	-0.207	-0.702	-0.17	0.505161	0.139315	0.553675
ENSG00000007047	6.7409	6.72844	6.70619	6.71116	6.65775	3.26268	3.26828	3.25555	3.26057	3.36858	0.496585	0.497124	0.501027	0.548809	0.08	0.126	0.768	0.08	0.126	0.768	0.691512	0.619338	0.103529
ENSG00000007062	4.4046	4.40262	4.39434	4.40586	4.43823	2.11585	2.06719	1.99214	2.03925	1.8665	0.484861	0.482382	0.482669	0.455768	0.111	0.105	0.391	-0.111	0.105	-0.391	0.643399	0.652875	0.33515
ENSG00000007080	8.56268	8.55903	8.54232	8.52282	8.48365	3.70022	3.71394	3.72369	3.68314	3.69596	0.499156	0.4991	0.498779	0.499034	0.024	0.034	0.026	-0.024	-0.034	0.026	0.759332	0.74936	0.757429
ENSG00000007168	11.6096	11.5949	11.6267	11.7256	11.7295	8.89206	8.90748	8.87684	8.80618	8.87748	0.501511	0.492936	0.486227	0.486702	0.22	0.227	0.073	-0.22	-0.227	0.073	0.490234	0.482483	0.701979
ENSG00000007171	-2.20671	-2.20661	-2.20651	-2.2068	-2.20668	-2.21492	-2.21496	-2.21375	-2.21343	-2.21654	0.499988	0.499945	0.49995	0.499928	0.017	0.011	0.01	-0.017	0.011	-0.01	0.765974	0.773108	0.774149
ENSG00000007202	13.2762	13.2803	13.2706	13.2231	13.1744	6.38664	6.40018	6.43132	6.40208	6.37976	0.50231	0.502194	0.501911	0.501725	0.025	0.029	0.034	-0.025	-0.029	-0.034	0.758336	0.754566	0.74936
ENSG00000007237	4.90002	4.91697	4.92897	4.86294	4.83871	3.12582	3.05936	2.94919	3.09189	3.07588	0.471668	0.47006	0.504203	0.506259	0.119	0.582	0.125	-0.119	0.582	0.125	0.630447	0.207864	0.621023
ENSG00000007255	5.30348	5.30308	5.26534	5.2251	5.22833	0.229552	0.229721	0.23584	0.247677	0.261667	0.490182	0.490281	0.510457	0.514968	0.025	0.861	0.187	0.025	0.861	0.187	0.758336	0.0579933	0.530852
ENSG00000007264	1.04042	1.04163	1.04416	1.04451	1.05073	-1.49378	-1.49393	-1.49066	-1.48979	-1.49849	0.5004	0.500367	0.500334	0.500237	0.015	0.016	0.023	-0.015	-0.016	-0.023	0.768277	0.767155	0.760285
ENSG00000007306	-2.20428	-2.20463	-2.20678	-2.20767	-2.20735	-2.21438	-2.21453	-2.21409	-2.21387	-2.21621	0.499751	0.499756	0.499734	0.499739	0.013	0.007	0.015	0.013	-0.007	0.015	0.770594	0.776157	0.768277
ENSG00000007341	8.62141	8.60248	8.60775	8.6962	8.70646	5.46978	5.44203	5.37648	5.40468	5.3752	0.492683	0.491842	0.491867	0.487061	0.053	0.033	0.195	-0.053	0.033	-0.195	0.72842	0.750317	0.520671
ENSG00000007372	8.13337	8.11558	8.08814	8.17682	8.29405	5.41433	5.43757	5.61225	5.70175	5.66577	0.487935	0.532332	0.531978	0.522633	0.581	0.131	0.189	0.581	-0.131	-0.189	0.208755	0.610993	0.528245
ENSG00000007376	9.64253	9.65434	9.65383	9.59394	9.5675	5.96409	5.96736	6.06022	6.14359	6.11986	0.489337	0.521628	0.526389	0.526244	0.617	0.148	0.069	0.617	0.148	-0.069	0.186418	0.585041	0.707532
ENSG00000007384	7.10177	7.09927	7.10774	7.13089	7.13866	2.56713	2.53304	2.48725	2.63664	2.79	0.482742	0.484633	0.554874	0.584405	0.138	0.733	0.324	0.138	0.733	0.324	0.600265	0.122029	0.389202
ENSG00000007392	8.12098	8.10935	8.11503	8.19723	8.26688	6.2994	6.3148	6.51692	6.62175	6.46323	0.505784	0.539839	0.542796	0.485258	0.348	0.163	0.526	0.348	0.163	-0.526	0.368815	0.563683	0.244096
ENSG00000007402	-0.471745	-0.472351	-0.476079	-0.474674	-0.466681	-0.386635	-0.408871	-0.522615	-0.545603	-0.507349	0.49412	0.491384	0.491782	0.493481	0.097	0.044	0.079	-0.097	0.044	0.079	0.665479	0.738699	0.693024
ENSG00000007516	2.6991	2.70212	2.69806	2.68195	2.68454	-1.27385	-1.27471	-1.27547	-1.27461	-1.27929	0.499577	0.499557	0.499591	0.499656	0.017	0.017	0.017	-0.017	0.017	0.017	0.765974	0.765974	0.765974
ENSG00000007520	10.3521	10.3523	10.3215	10.2784	10.2612	3.87812	3.85312	3.81061	3.86197	3.85312	0.480326	0.479915	0.509456	0.510064	0.051	0.899	0.076	-0.051	0.899	0.076	0.730855	0.0409007	0.697524
ENSG00000007541	9.221	9.24116	9.2447	9.13228	9.0488	5.36244	5.37534	5.4483	5.47508	5.46672	0.498072	0.508376	0.510356	0.513395	0.344	0.107	0.124	0.344	0.107	0.124	0.37179	0.649629	0.622641
ENSG00000007545	6.95504	6.99065	7.12707	7.10746	7.03586	5.84109	5.81638	5.88245	6.03723	5.97884	0.518765	0.523346	0.524593	0.520964	0.131	0.07	0.105	0.131	0.07	-0.105	0.610993	0.706156	0.652875
ENSG00000007866	6.37208	6.3664	6.32923	6.30988	6.309	4.40725	4.35979	4.29982	4.47749	4.60344	0.461408	0.460413	0.568762	0.582304	0.128	0.922	0.208	-0.128	0.922	0.208	0.616115	0.0302463	0.503938
ENSG00000007923	10.2375	10.238	10.2464	10.2322	10.1777	6.6047	6.60231	6.64118	6.66683	6.59424	0.508075	0.508553	0.508137	0.501718	0.049	0.057	0.204	0.049	-0.057	-0.204	0.73327	0.723196	0.508952
ENSG00000007944	7.81423	7.82738	7.8534	7.80145	7.73245	5.22792	5.23227	5.23035	5.15063	5.0003	0.497136	0.492643	0.454426	0.426085	0.141	0.565	0.416	-0.141	-0.565	-0.416	0.59551	0.218721	0.316313
ENSG00000007968	8.86888	8.87452	8.82495	8.74102	8.73126	6.57202	6.57484	6.58124	6.57952	6.5862	0.491576	0.49178	0.493618	0.525779	0.032	0.127	0.96	0.032	0.127	0.96	0.751528	0.617883	0.013094
ENSG00000008018	12.3185	12.3222	12.304	12.2772	12.3014	5.48636	5.42241	5.40101	5.61487	5.54829	0.47367	0.485825	0.54679	0.530867	0.218	0.698	0.231	0.218	0.698	-0.231	0.492672	0.141315	0.478357
ENSG00000008083	9.04032	9.03838	9.01387	8.99625	9.00226	5.7247	5.72427	5.80637	5.88453	5.84016	0.48909	0.514304	0.517421	0.515696	0.524	0.116	0.089	0.524	0.116	-0.089	0.245224	0.6351	0.677439
ENSG00000008086	7.44239	7.45412	7.46263	7.46816	7.58016	0.708164	0.685922	0.618703	0.664793	0.742981	0.491117	0.490475	0.499691	0.520611	0.069	0.257	0.432	-0.069	0.257	0.432	0.707532	0.451982	0.304575
ENSG00000008128	7.00881	6.99309	6.89894	6.88545	6.95917	5.1554	5.09308	5.04668	5.19115	5.03852	0.49044	0.494644	0.517506	0.498233	0.141	0.283	0.209	0.141	0.283	-0.209	0.59551	0.426642	0.502396
ENSG00000008130	11.164	11.1764	11.1826	11.1227	11.0828	7.28756	7.30237	7.40003	7.45633	7.47099	0.492888	0.518906	0.523209	0.524724	0.564	0.157	0.085	0.564	0.157	0.085	0.219237	0.572204	0.683797
ENSG00000008196	-1.72763	-1.7258	-1.72192	-1.72613	-1.72884	-1.97913	-1.9796	-1.9807	-1.97524	-1.96325	0.501548	0.501587	0.501647	0.501918	0.016	0.015	0.035	0.016	0.015	0.035	0.767155	0.768277	0.748331
ENSG00000008256	9.56864	9.57522	9.60396	9.60973	9.60996	6.57486	6.59681	6.57906	6.46015	6.44054	0.51354	0.506548	0.452464	0.453446	0.167	0.915	0.064	-0.167	-0.915	0.064	0.558272	0.0334914	0.714258
ENSG00000008277	8.19966	8.20799	8.25299	8.26683	8.2589	5.6288	5.60911	5.60183	5.66349	5.63438	0.506445	0.506503	0.506712	0.505686	0.031	0.027	0.057	0.031	0.027	-0.057	0.752485	0.756523	0.723196
ENSG00000008282	10.033	10.0408	10.0852	10.0886	10.0509	8.53132	8.55039	8.543	8.46035	8.47233	0.508927	0.503687	0.466272	0.468718	0.145	0.891	0.104	-0.145	-0.891	0.104	0.589423	0.0442133	0.654397
ENSG00000008283	9.67598	9.67689	9.641	9.65218	9.79374	6.9643	6.90564	6.77354	6.92592	7.07945	0.464832	0.460484	0.543404	0.57808	0.169	0.775	0.357	-0.169	0.775	0.357	0.555112	0.100306	0.361266
ENSG00000008294	11.4302	11.4092	11.4139	11.5359	11.6114	7.39182	7.41639	7.45021	7.39714	7.42224	0.5116	0.512292	0.489467	0.485074	0.079	0.727	0.163	0.079	-0.727	-0.163	0.693024	0.125071	0.563683
ENSG00000008300	9.52679	9.52074	9.52519	9.52235	9.43905	6.34593	6.28332	6.20469	6.31825	6.17776	0.483124	0.483497	0.486423	0.479561	0.079	0.099	0.146	0.079	0.099	-0.146	0.693024	0.662368	0.587944
ENSG00000008311	6.727	6.71646	6.66298	6.64856	6.65655	2.5184	2.49603	2.44825	2.51152	2.57557	0.467783	0.467135	0.519779	0.527614	0.068	0.907	0.165	-0.068	0.907	0.165	0.708859	0.037644	0.560958
ENSG00000008323	1.61126	1.61435	1.63672	1.65722	1.6767	0.61443	0.602176	0.597207	0.608448	0.52308	0.50181	0.501606	0.499848	0.464623	0.058	0.1	0.74	-0.058	-0.1	-0.74	0.721954	0.660864	0.118431
ENSG00000008324	9.58413	9.59825	9.58124	9.4838	9.43442	6.22175	6.18109	6.03554	6.04687	6.07116	0.492446	0.485555	0.492282	0.507982	0.152	0.17	0.296	-0.152	0.17	0.296	0.57929	0.553675	0.414174
ENSG00000008382	6.83811	6.83643	6.79286	6.7267	6.66801	-1.03138	-1.0384	-1.07076	-1.06971	-1.04689	0.485084	0.484975	0.487227	0.523317	0.023	0.106	0.939	-0.023	0.106	0.939	0.760285	0.651303	0.0224921
ENSG00000008394	10.7216	10.7447	10.7485	10.6414	10.6021	9.64832	9.64556	9.57808	9.47024	9.36399	0.504893	0.474685	0.451269	0.448208	0.443	0.439	0.125	-0.443	-0.439	-0.125	0.296693	0.299303	0.621023
ENSG00000008405	8.38181	8.38419	8.42015	8.44754	8.43758	5.92072	5.89046	5.78532	5.80283	5.83464	0.49475	0.49292	0.493466	0.494048	0.082	0.041	0.047	-0.082	0.041	0.047	0.688251	0.742284	0.735412
ENSG00000008441	8.9244	8.96143	9.04511	8.92766	8.77626	7.15263	7.19028	7.36744	7.40904	7.39568	0.496537	0.501799	0.501273	0.501638	0.125	0.043	0.068	0.125	-0.043	0.068	0.621023	0.739996	0.708859
ENSG00000008513	10.4847	10.5007	10.6245	10.6528	10.5326	7.83522	7.82579	7.74503	7.72519	7.80994	0.489989	0.47521	0.473358	0.47432	0.339	0.094	0.064	-0.339	-0.094	0.064	0.37618	0.670008	0.714258
ENSG00000008516	-1.0815	-1.08323	-1.08374	-1.07946	-1.08526	-0.649552	-0.643885	-0.652776	-0.681231	-0.668142	0.496617	0.495854	0.49554	0.495503	0.061	0.036	0.018	-0.061	-0.036	-0.018	0.71824	0.747298	0.764733
ENSG00000008517	10.9601	10.9358	10.8848	10.9539	11.0216	5.07217	5.10297	4.92222	4.68636	4.93508	0.501554	0.470078	0.461022	0.505503	0.292	0.178	0.366	-0.292	-0.178	0.366	0.417865	0.542863	0.354919
ENSG00000008710	10.1614	10.1506	10.0984	10.1193	10.2096	5.77964	5.71657	5.50303	5.65757	6.00591	0.460324	0.449445	0.518452	0.690973	0.204	0.463	0.705	-0.204	0.463	0.705	0.508952	0.283855	0.137536
ENSG00000008735	6.28774	6.29499	6.26939	6.22996	6.28028	2.39972	2.39166	2.49432	2.62714	2.5816	0.483582	0.529135	0.543712	0.539213	0.64	0.274	0.128	0.64	0.274	-0.128	0.173067	0.436498	0.616115
ENSG00000008838	9.63722	9.63779	9.62846	9.58248	9.49917	5.10195	5.00188	4.87305	5.18429	5.29648	0.438343	0.435223	0.594148	0.600042	0.15	0.961	0.229	-0.15	0.961	0.229	0.582211	0.0128371	0.480228
ENSG00000008853	9.84045	9.86216	9.90788	9.8494	9.79653	5.63493	5.66454	5.73212	5.62512	5.46909	0.525647	0.525594	0.460293	0.437929	0.142	0.738	0.304	-0.142	-0.738	-0.304	0.593809	0.119433	0.406424
ENSG00000008869	8.85333	8.84401	8.87528	8.95948	8.9843	3.84481	3.81586	3.63335	3.56971	3.63376	0.506923	0.481607	0.481423	0.482872	0.371	0.111	0.099	-0.371	-0.111	0.099	0.351675	0.643399	0.662368
ENSG00000008952	11.0549	11.0352	10.9977	11.0493	11.0822	9.05713	9.07779	9.06201	8.97221	9.00694	0.495568	0.4928	0.49044	0.490391	0.124	0.112	0.048	-0.124	-0.112	-0.048	0.622641	0.641957	0.734377
ENSG00000008988	14.2539	14.2854	14.3088	14.2013	14.192	9.22952	9.24916	9.24567	9.1185	9.01272	0.503281	0.495465	0.43665	0.435739	0.181	0.863	0.116	-0.181	-0.863	-0.116	0.538952	0.0572306	0.6351
ENSG00000009307	14.2419	14.2433	14.264	14.2822	14.2831	9.61139	9.62217	9.5516	9.45768	9.53724	0.500438	0.488583	0.486123	0.489501	0.264	0.101	0.101	-0.264	-0.101	0.101	0.445553	0.659134	0.659134
ENSG00000009335	11.6116	11.6191	11.6411	11.6124	11.5554	7.2404	7.21898	7.12396	7.10549	7.10946	0.496001	0.489974	0.489829	0.49008	0.201	0.037	0.039	-0.201	-0.037	0.039	0.51279	0.746192	0.744367
ENSG00000009413	9.60303	9.6014	9.63434	9.65348	9.58949	5.64854	5.65232	5.58101	5.49351	5.51824	0.512794	0.476972	0.467761	0.468997	0.68	0.255	0.076	-0.68	-0.255	0.076	0.151246	0.453723	0.697524
ENSG00000009694	2.15284	2.14283	2.07173	2.04753	2.08722	0.175032	0.174348	0.180117	0.192044	0.198344	0.484348	0.484369	0.513063	0.513206	0.017	1	0.019	0.017	1	0.019	0.765974	0	0.76383
ENSG00000009724	-1.72642	-1.72586	-1.72525	-1.7265	-1.72548	-1.74217	-1.74604	-1.73379	-1.71423	-1.74066	0.502668	0.5029	0.5029	0.50256	0.027	0.019	0.045	0.027	0.019	-0.045	0.756523	0.76383	0.737538
ENSG00000009765	3.51324	3.50247	3.46156	3.47224	3.50483	3.41746	3.40455	3.40004	3.41941	3.34645	0.498445	0.498773	0.49894	0.496173	0.042	0.033	0.105	0.042	0.033	-0.105	0.741151	0.750317	0.652875
ENSG00000009780	8.47694	8.46963	8.46713	8.49991	8.51356	5.35913	5.36614	5.41572	5.38962	5.25367	0.510679	0.511443	0.505232	0.444834	0.089	0.182	0.8	0.089	-0.182	-0.8	0.677439	0.53747	0.0875033
ENSG00000009830	7.95771	7.96204	8.01172	8.04305	8.02383	4.90158	4.82135	4.67365	4.83243	4.82164	0.484975	0.484199	0.497208	0.496626	0.11	0.24	0.107	-0.11	0.24	-0.107	0.645023	0.46879	0.649629
ENSG00000009844	10.0446	10.0384	9.99933	9.9818	9.98475	7.33053	7.34202	7.25118	7.14256	7.25097	0.486921	0.480325	0.478543	0.495401	0.149	0.074	0.281	-0.149	-0.074	0.281	0.583478	0.700498	0.428919
ENSG00000009950	2.57364	2.57262	2.58293	2.60875	2.63347	1.54522	1.53741	1.51272	1.5248	1.54507	0.496939	0.496969	0.497048	0.497173	0.034	0.017	0.028	0.034	0.017	0.028	0.74936	0.765974	0.755554
ENSG00000009954	12.0663	12.0431	12.0554	12.1996	12.2846	7.781	7.75888	7.66036	7.66223	7.72044	0.48531	0.483479	0.483303	0.483129	0.088	0.043	0.045	-0.088	-0.043	-0.045	0.679187	0.739996	0.737538
ENSG00000010017	9.47865	9.48682	9.54759	9.55313	9.47684	6.03277	6.04225	6.06187	6.07336	6.14476	0.502037	0.50219	0.502344	0.504432	0.041	0.041	0.102	0.041	0.041	0.102	0.742284	0.742284	0.657609
ENSG00000010030	-1.72685	-1.72728	-1.72836	-1.72614	-1.72183	-2.21899	-2.22101	-2.21474	-2.20461	-2.21824	0.501439	0.501481	0.501489	0.501398	0.023	0.006	0.023	0.023	0.006	-0.023	0.760285	0.776483	0.760285
ENSG00000010072	8.92936	8.9211	8.91218	8.93027	8.91537	6.44128	6.48734	6.61588	6.55659	6.51686	0.516909	0.519731	0.511441	0.504285	0.098	0.198	0.18	0.098	-0.198	-0.18	0.664001	0.516653	0.540425
ENSG00000010165	9.88781	9.87526	9.85779	9.87933	9.85305	5.21786	5.24169	5.30713	5.28736	5.2973	0.504184	0.504888	0.50476	0.504809	0.053	0.03	0.029	0.053	-0.03	0.029	0.72842	0.753548	0.754566
ENSG00000010219	7.24	7.24453	7.18216	7.10174	7.12626	2.97304	2.95648	2.87225	2.88869	3.00068	0.468621	0.466976	0.473688	0.564004	0.075	0.17	0.918	-0.075	0.17	0.918	0.699051	0.553675	0.0319427
ENSG00000010244	11.2386	11.2408	11.2481	11.2531	11.2669	10.2738	10.2804	10.3055	10.2715	10.1827	0.507225	0.507003	0.496494	0.460721	0.055	0.286	0.682	-0.055	-0.286	-0.682	0.725743	0.423299	0.150325
ENSG00000010256	12.0648	12.0579	12.0492	12.1096	12.2159	4.41606	4.39172	4.39167	4.45394	4.35683	0.50215	0.503429	0.5062	0.485608	0.078	0.103	0.411	0.078	0.103	-0.411	0.694468	0.655967	0.319877
ENSG00000010270	10.572	10.5874	10.5907	10.4983	10.4169	7.16209	7.15251	6.96951	6.81963	6.86981	0.507771	0.462515	0.458936	0.473303	0.529	0.135	0.233	-0.529	-0.135	0.233	0.241829	0.605032	0.475987
ENSG00000010278	11.0664	11.0605	11.0302	11.0375	11.0823	7.78795	7.76505	7.7555	7.80052	7.70246	0.499181	0.499731	0.50037	0.494551	0.067	0.05	0.168	0.067	0.05	-0.168	0.710209	0.731988	0.556669
ENSG00000010292	12.1479	12.1426	12.1634	12.1975	12.1677	6.15853	6.15197	6.1908	6.28682	6.34856	0.502295	0.51681	0.543901	0.546553	0.308	0.576	0.12	0.308	0.576	0.12	0.402722	0.212176	0.628846
ENSG00000010295	3.14339	3.13512	3.13402	3.15581	3.12749	3.33284	3.32368	3.28275	3.25695	3.21432	0.496267	0.4906	0.485581	0.478363	0.23	0.242	0.26	-0.23	-0.242	-0.26	0.479022	0.466736	0.44943
ENSG00000010310	2.98757	2.98342	2.99851	3.02241	2.9958	3.63337	3.65833	3.70059	3.64687	3.64995	0.513691	0.513305	0.495694	0.494826	0.067	0.638	0.077	-0.067	-0.638	-0.077	0.710209	0.174312	0.695886
ENSG00000010318	5.29378	5.28136	5.18901	5.14468	5.16981	1.87141	1.92349	2.10235	2.0438	1.92332	0.515788	0.521377	0.516972	0.508829	0.126	0.112	0.165	0.126	-0.112	-0.165	0.619338	0.641957	0.560958
ENSG00000010319	4.37037	4.35362	4.32385	4.3642	4.37706	1.26952	1.27395	1.26495	1.25724	1.31014	0.504284	0.504684	0.506267	0.511741	0.044	0.113	0.227	0.044	0.113	0.227	0.738699	0.640249	0.482483
ENSG00000010322	8.84746	8.85982	8.90033	8.88999	8.87595	6.14676	6.06182	5.89014	6.06417	6.11196	0.472119	0.465139	0.508544	0.517046	0.171	0.563	0.212	-0.171	0.563	0.212	0.552214	0.219753	0.499169
ENSG00000010361	7.79659	7.78747	7.70754	7.66077	7.67837	2.50685	2.51181	2.53731	2.53851	2.51961	0.479792	0.490378	0.504253	0.504663	0.404	0.628	0.04	0.404	0.628	0.04	0.325374	0.179666	0.743352
ENSG00000010379	-1.72633	-1.72577	-1.72519	-1.72651	-1.72561	-1.97983	-1.98297	-1.97469	-1.95988	-1.97914	0.501815	0.501862	0.501882	0.501758	0.012	0.016	0.027	0.012	0.016	-0.027	0.771839	0.767155	0.756523
ENSG00000010404	8.88114	8.89269	8.93601	8.88835	8.76356	7.03457	7.07678	7.15694	7.0797	7.09418	0.512389	0.512522	0.498026	0.499893	0.091	0.382	0.088	0.091	-0.382	0.088	0.67444	0.342839	0.679187
ENSG00000010539	8.45734	8.46701	8.52284	8.55962	8.5922	5.27163	5.27994	5.33491	5.38242	5.43048	0.520757	0.522229	0.522884	0.523401	0.075	0.051	0.05	0.075	0.051	0.05	0.699051	0.730855	0.731988
ENSG00000010626	7.88137	7.8801	7.83241	7.78915	7.80452	3.41428	3.44156	3.59359	3.61528	3.51586	0.509966	0.516869	0.515878	0.510966	0.157	0.08	0.137	0.157	-0.08	-0.137	0.572204	0.691512	0.6017
ENSG00000010671	-1.96456	-1.96535	-1.96641	-1.96527	-1.96755	-2.21956	-2.21574	-2.2065	-2.21448	-2.22144	0.500397	0.500382	0.500297	0.500221	0.014	0.025	0.021	-0.014	-0.025	-0.021	0.769434	0.758336	0.762069
ENSG00000010704	7.95732	7.94561	7.8843	7.87626	7.91075	5.58907	5.60721	5.60517	5.54818	5.59985	0.493346	0.493306	0.493384	0.502457	0.032	0.046	0.281	-0.032	0.046	0.281	0.751528	0.736503	0.428919
ENSG00000010803	8.44505	8.45652	8.43782	8.357	8.32682	5.52149	5.55001	5.60344	5.53941	5.52143	0.506833	0.506369	0.504689	0.504723	0.068	0.081	0.039	-0.068	-0.081	0.039	0.708859	0.689822	0.744367
ENSG00000010810	7.39626	7.38765	7.33513	7.32242	7.35221	3.79019	3.7584	3.70125	3.83516	4.00626	0.46814	0.468876	0.555853	0.602364	0.112	0.761	0.408	0.112	0.761	0.408	0.641957	0.107258	0.322539
ENSG00000010818	8.97633	8.97067	9.00409	9.05104	9.01374	5.36912	5.37235	5.40452	5.42153	5.40526	0.507438	0.508021	0.507537	0.489642	0.057	0.057	0.733	0.057	-0.057	-0.733	0.723196	0.723196	0.122029
ENSG00000011007	10.5771	10.5838	10.5994	10.5724	10.5289	7.20296	7.16467	7.01972	7.03103	7.07823	0.485893	0.481971	0.484671	0.490468	0.111	0.097	0.154	-0.111	0.097	0.154	0.643399	0.665479	0.576168
ENSG00000011009	10.3422	10.3443	10.2913	10.2072	10.1707	6.42294	6.38126	6.33058	6.4372	6.41725	0.46425	0.463505	0.522119	0.521574	0.078	0.978	0.081	-0.078	0.978	-0.081	0.694468	0.00618962	0.689822
ENSG00000011021	7.38723	7.39002	7.43259	7.44624	7.38677	6.87938	6.87484	6.82954	6.80434	6.82421	0.50294	0.48805	0.486252	0.486364	0.529	0.112	0.032	-0.529	-0.112	0.032	0.241829	0.641957	0.751528
ENSG00000011028	10.5255	10.5212	10.542	10.581	10.5749	6.91726	6.90841	6.85013	6.81863	6.81507	0.511498	0.489793	0.485646	0.484955	0.617	0.193	0.056	-0.617	-0.193	-0.056	0.186418	0.523229	0.724501
ENSG00000011083	-0.440139	-0.44248	-0.457912	-0.464409	-0.460689	-0.819551	-0.820192	-0.819756	-0.818601	-0.823645	0.497878	0.497978	0.49806	0.498103	0.015	0.017	0.016	0.015	0.017	0.016	0.768277	0.765974	0.767155
ENSG00000011105	7.693	7.69363	7.71716	7.71949	7.66394	4.4947	4.48987	4.50956	4.55721	4.57023	0.504387	0.507753	0.509825	0.510184	0.168	0.146	0.04	0.168	0.146	0.04	0.556669	0.587944	0.743352
ENSG00000011114	10.1588	10.1534	10.1488	10.15	10.1092	7.3885	7.37408	7.29277	7.26374	7.27474	0.495278	0.491767	0.491657	0.491933	0.131	0.039	0.046	-0.131	-0.039	0.046	0.610993	0.744367	0.736503
ENSG00000011132	7.38016	7.3721	7.30905	7.27368	7.28232	1.65275	1.672	1.79932	1.84644	1.7987	0.470068	0.507919	0.509488	0.50853	0.676	0.116	0.076	0.676	0.116	-0.076	0.153092	0.6351	0.697524
ENSG00000011143	8.24959	8.23927	8.22972	8.2814	8.33158	4.1778	4.13694	4.04649	4.06335	3.94017	0.491973	0.488361	0.487048	0.463753	0.125	0.07	0.413	-0.125	-0.07	-0.413	0.621023	0.706156	0.31854
ENSG00000011198	9.73706	9.74289	9.73654	9.7104	9.72367	5.3732	5.3909	5.31311	5.20853	5.35429	0.489696	0.478532	0.475125	0.504352	0.216	0.116	0.383	-0.216	-0.116	0.383	0.49469	0.6351	0.341734
ENSG00000011201	8.37637	8.39345	8.42305	8.37565	8.34891	5.67658	5.7428	5.78569	5.56104	5.56197	0.533135	0.523514	0.439889	0.451182	0.198	0.877	0.202	-0.198	-0.877	0.202	0.516653	0.0501707	0.511464
ENSG00000011243	8.92413	8.90104	8.82952	8.85906	8.899	1.51535	1.49104	1.41636	1.46228	1.54	0.47891	0.476273	0.522227	0.535134	0.099	0.806	0.251	-0.099	0.806	0.251	0.662368	0.0842717	0.457764
ENSG00000011258	8.91307	8.89893	8.87749	8.89244	8.84436	6.66856	6.67415	6.65006	6.59583	6.58696	0.492229	0.48904	0.485191	0.484996	0.154	0.224	0.038	-0.154	-0.224	-0.038	0.576168	0.485839	0.745326
ENSG00000011260	10.1976	10.1882	10.1948	10.2545	10.2886	4.01206	4.03445	3.97862	3.84312	3.89636	0.509191	0.480224	0.461832	0.464394	0.474	0.373	0.107	-0.474	-0.373	0.107	0.27604	0.350147	0.649629
ENSG00000011275	10.1778	10.1826	10.21	10.2466	10.3099	5.91947	5.93377	5.94448	5.89439	5.8864	0.515951	0.515815	0.481637	0.481085	0.041	0.978	0.047	-0.041	-0.978	-0.047	0.742284	0.00618962	0.735412
ENSG00000011295	10.2867	10.2806	10.2692	10.273	10.253	6.83796	6.85842	6.81301	6.75366	6.94897	0.493329	0.489701	0.48975	0.548439	0.125	0.129	0.599	-0.125	0.129	0.599	0.621023	0.61434	0.197491
ENSG00000011304	11.5186	11.5132	11.5254	11.5541	11.5341	8.57713	8.5807	8.60861	8.65307	8.72199	0.50679	0.512019	0.520646	0.527887	0.177	0.304	0.209	0.177	0.304	0.209	0.543926	0.406424	0.502396
ENSG00000011332	4.94481	4.93201	4.87779	4.89259	4.95294	1.49352	1.46934	1.44601	1.49459	1.43194	0.499983	0.500676	0.503223	0.501196	0.059	0.091	0.08	0.059	0.091	-0.08	0.720637	0.67444	0.691512
ENSG00000011347	4.96784	4.96606	4.93426	4.89786	4.8793	1.56083	1.54957	1.59235	1.68012	1.6604	0.484796	0.505685	0.530819	0.529283	0.441	0.573	0.084	0.441	0.573	-0.084	0.297862	0.213975	0.685321
ENSG00000011376	8.80114	8.79526	8.90106	9.08961	9.19852	5.62239	5.66381	5.67529	5.52069	5.53001	0.545453	0.545676	0.435901	0.435626	0.096	0.999	0.064	0.096	-0.999	-0.064	0.666993	0	0.714258
ENSG00000011405	11.6814	11.6568	11.6538	11.7645	11.7953	7.56308	7.56128	7.46709	7.38488	7.43074	0.504859	0.482985	0.479141	0.479292	0.438	0.137	0.056	-0.438	-0.137	0.056	0.30009	0.6017	0.724501
ENSG00000011422	9.27005	9.27238	9.25235	9.21047	9.18694	5.23635	5.22932	5.14717	5.04166	4.93909	0.502993	0.473899	0.452209	0.447525	0.447	0.416	0.15	-0.447	-0.416	-0.15	0.293793	0.316313	0.582211
ENSG00000011426	11.0361	11.0246	11.0573	11.1398	11.1346	7.63904	7.68121	7.7334	7.58041	7.48408	0.537061	0.538869	0.443326	0.433314	0.123	0.932	0.167	0.123	-0.932	-0.167	0.624163	0.0255437	0.558272
ENSG00000011451	7.52884	7.56535	7.63316	7.52473	7.43659	5.67457	5.64842	5.63377	5.69216	5.60854	0.488686	0.488331	0.488061	0.486877	0.054	0.039	0.081	-0.054	-0.039	-0.081	0.727041	0.744367	0.689822
ENSG00000011454	9.67309	9.6636	9.71324	9.80533	9.7952	6.52281	6.48972	6.37302	6.39048	6.42587	0.492522	0.489121	0.489179	0.488954	0.113	0.036	0.045	-0.113	0.036	-0.045	0.640249	0.747298	0.737538
ENSG00000011465	5.20737	5.2079	5.23062	5.21093	5.10105	1.80472	1.79015	1.61851	1.50746	1.57074	0.502806	0.470277	0.468797	0.476732	0.451	0.093	0.172	-0.451	-0.093	0.172	0.291468	0.671413	0.550907
ENSG00000011478	8.78725	8.80331	8.80687	8.75091	8.76716	5.57003	5.57257	5.65359	5.72377	5.69335	0.498438	0.513613	0.516753	0.516648	0.382	0.129	0.056	0.382	0.129	-0.056	0.342839	0.61434	0.724501
ENSG00000011485	10.0876	10.0746	10.0723	10.1267	10.135	5.163	5.17901	5.37971	5.53437	5.51221	0.473094	0.549285	0.55538	0.54642	0.759	0.162	0.172	0.759	0.162	-0.172	0.108543	0.56515	0.550907
ENSG00000011523	10.6119	10.6098	10.5342	10.4885	10.5694	5.16958	5.21908	5.38791	5.32158	5.18352	0.526569	0.533444	0.52296	0.505438	0.154	0.202	0.281	0.154	-0.202	-0.281	0.576168	0.511464	0.428919
ENSG00000011566	8.69307	8.68796	8.67786	8.69521	8.71484	6.05316	6.09638	6.13598	6.00108	5.99776	0.522444	0.518515	0.476486	0.477381	0.13	0.78	0.121	-0.13	-0.78	0.121	0.61292	0.0978296	0.62724
ENSG00000011638	7.98534	7.99048	7.91221	7.83119	7.90663	5.08029	5.07968	5.08523	5.10888	5.14628	0.47966	0.479875	0.519457	0.538536	0.048	0.894	0.464	0.048	0.894	0.464	0.734377	0.0429952	0.283081
ENSG00000011677	6.55092	6.56409	6.56274	6.50234	6.49138	3.46465	3.50531	3.71558	3.73255	3.59275	0.523867	0.534815	0.529367	0.512369	0.188	0.145	0.254	0.188	-0.145	-0.254	0.529495	0.589423	0.454864
ENSG00000012048	10.6495	10.6321	10.6534	10.7791	10.8526	6.70328	6.70978	6.72869	6.74376	6.79514	0.504176	0.504346	0.504274	0.504043	0.034	0.022	0.029	0.034	-0.022	-0.029	0.74936	0.76122	0.754566
ENSG00000012061	9.68295	9.68918	9.64223	9.56865	9.58369	5.71738	5.72945	5.88049	5.96321	5.8617	0.493259	0.516992	0.519734	0.515214	0.363	0.116	0.125	0.363	0.116	-0.125	0.35735	0.6351	0.621023
ENSG00000012124	1.57363	1.57291	1.54842	1.52201	1.51853	-1.07399	-1.06245	-1.03938	-1.05539	-1.04182	0.500941	0.501253	0.501487	0.503132	0.042	0.029	0.118	0.042	0.029	0.118	0.741151	0.754566	0.631915
ENSG00000012174	9.21422	9.22652	9.34085	9.38547	9.29638	7.25538	7.29082	7.34162	7.22142	7.14153	0.547736	0.549138	0.444622	0.442811	0.088	0.993	0.093	0.088	-0.993	-0.093	0.679187	0.00105281	0.671413
ENSG00000012211	6.24919	6.25627	6.26104	6.21087	6.14436	4.03579	3.99405	3.88881	3.96321	4.01888	0.475795	0.47326	0.498935	0.522339	0.102	0.511	0.404	-0.102	0.511	0.404	0.657609	0.252568	0.325374
ENSG00000012223	-0.587365	-0.579705	-0.562678	-0.577274	-0.583277	-2.21434	-2.21453	-2.21382	-2.21351	-2.21677	0.499009	0.498918	0.49887	0.498783	0.015	0.014	0.021	-0.015	-0.014	-0.021	0.768277	0.769434	0.762069
ENSG00000012232	9.47494	9.49387	9.50026	9.39758	9.3177	6.2448	6.25716	6.17344	6.09899	6.28212	0.481389	0.469327	0.464689	0.556803	0.2	0.157	0.819	-0.2	-0.157	0.819	0.51409	0.572204	0.0765635
ENSG00000012660	11.2891	11.2847	11.2901	11.3254	11.3521	9.23629	9.26362	9.23098	9.08499	9.09628	0.509254	0.488892	0.448522	0.450189	0.335	0.695	0.087	-0.335	-0.695	0.087	0.379512	0.143571	0.680678
ENSG00000012817	0.442183	0.441852	0.439467	0.434853	0.426628	-0.732231	-0.73979	-0.770874	-0.791546	-0.832949	0.494575	0.491824	0.489378	0.486048	0.147	0.149	0.167	-0.147	-0.149	-0.167	0.586529	0.583478	0.558272
ENSG00000012822	8.30806	8.30496	8.31675	8.32127	8.26625	5.22519	5.15023	4.99253	5.14551	5.20413	0.466713	0.462587	0.51208	0.522106	0.147	0.633	0.227	-0.147	0.633	0.227	0.586529	0.177053	0.482483
ENSG00000012963	10.4273	10.4194	10.4053	10.4269	10.4397	7.2298	7.21804	7.19938	7.22098	7.20661	0.498886	0.499032	0.499278	0.499138	0.018	0.031	0.023	0.018	0.031	-0.023	0.764733	0.752485	0.760285
ENSG00000012983	9.89367	9.88324	9.89941	9.97772	10.0197	6.64152	6.65436	6.65396	6.59078	6.56664	0.5083	0.508234	0.466441	0.4644	0.041	0.977	0.087	-0.041	-0.977	-0.087	0.742284	0.00670849	0.680678
ENSG00000013016	6.16407	6.15579	6.1491	6.16585	6.14082	1.87952	1.88504	1.89234	1.9417	2.10308	0.504352	0.507781	0.523933	0.589933	0.125	0.292	0.681	0.125	0.292	0.681	0.621023	0.417865	0.150939
ENSG00000013275	10.4342	10.4423	10.4416	10.4028	10.3912	4.79444	4.72794	4.63291	4.75637	4.64769	0.483613	0.484036	0.488137	0.485654	0.075	0.115	0.091	0.075	0.115	-0.091	0.699051	0.636859	0.67444
ENSG00000013288	7.77108	7.77045	7.76956	7.77286	7.77713	4.94011	4.90952	4.97232	5.06609	4.80155	0.508838	0.516149	0.51916	0.452039	0.154	0.16	0.582	0.154	0.16	-0.582	0.576168	0.567766	0.207864
ENSG00000013293	4.2853	4.3016	4.34817	4.345	4.37277	2.72748	2.76032	2.87528	2.86809	2.86102	0.511771	0.51292	0.510846	0.509233	0.058	0.086	0.084	0.058	-0.086	-0.084	0.721954	0.682312	0.685321
ENSG00000013297	5.91828	5.90501	5.83291	5.8141	5.83632	4.91926	4.98258	5.0658	4.86239	4.77004	0.518427	0.515892	0.45708	0.452028	0.179	0.714	0.153	-0.179	-0.714	-0.153	0.541639	0.132896	0.577775
ENSG00000013306	11.6136	11.6315	11.5951	11.4642	11.4257	6.4485	6.46769	6.4189	6.31128	6.38111	0.495652	0.482242	0.474607	0.517539	0.269	0.195	0.611	-0.269	-0.195	0.611	0.441216	0.520671	0.190687
ENSG00000013364	11.1252	11.0971	11.1026	11.259	11.3438	4.61322	4.5619	4.47502	4.6374	4.7622	0.471045	0.47445	0.533614	0.53712	0.152	0.726	0.177	0.152	0.726	0.177	0.57929	0.125616	0.543926
ENSG00000013374	8.92485	8.9065	8.89974	8.98388	9.02407	3.63141	3.65998	3.81855	3.84339	3.74645	0.516455	0.530655	0.527175	0.491809	0.229	0.124	0.481	0.229	-0.124	-0.481	0.480228	0.622641	0.272089
ENSG00000013375	10.3723	10.348	10.3471	10.4733	10.5398	6.88953	6.92641	6.92957	6.88439	7.14678	0.51085	0.511188	0.512685	0.558012	0.127	0.129	0.442	0.127	0.129	0.442	0.617883	0.61434	0.297209
ENSG00000013392	6.26652	6.24356	6.2597	6.42348	6.55048	4.32129	4.2887	4.31321	4.48342	4.5017	0.499052	0.519955	0.551184	0.532633	0.349	0.425	0.236	0.349	0.425	-0.236	0.367953	0.309349	0.472793
ENSG00000013441	9.53122	9.51906	9.6127	9.79917	9.87228	5.86982	5.81568	5.79082	6.02534	6.12351	0.507	0.518393	0.562559	0.559055	0.224	0.527	0.187	0.224	0.527	-0.187	0.485839	0.243228	0.530852
ENSG00000013503	8.76415	8.74621	8.80275	8.97156	9.04696	3.21694	3.26934	3.47797	3.5238	3.58433	0.509509	0.525236	0.521309	0.518564	0.239	0.119	0.109	0.239	-0.119	-0.109	0.469665	0.630447	0.64655
ENSG00000013523	7.5133	7.5362	7.61538	7.58969	7.53528	4.63405	4.63003	4.66842	4.7077	4.65387	0.502374	0.502332	0.50087	0.488648	0.054	0.089	0.385	-0.054	-0.089	-0.385	0.727041	0.677439	0.339976
ENSG00000013561	10.3598	10.3616	10.3718	10.3568	10.3072	6.45055	6.45141	6.4694	6.51441	6.58508	0.502438	0.505728	0.517894	0.542559	0.126	0.358	0.517	0.126	0.358	0.517	0.619338	0.360561	0.249239
ENSG00000013563	9.38225	9.40687	9.41207	9.31462	9.31078	4.98778	4.97005	4.90754	4.92309	4.95768	0.483881	0.482147	0.483804	0.52373	0.089	0.083	0.887	-0.089	0.083	0.887	0.677439	0.686811	0.0457931
ENSG00000013573	9.77632	9.76412	9.77559	9.84118	9.84608	8.37476	8.3421	8.34422	8.51676	8.60495	0.49005	0.499758	0.572731	0.573696	0.19	0.845	0.159	0.19	0.845	0.159	0.526906	0.065385	0.569247
ENSG00000013583	7.44117	7.44174	7.44818	7.44867	7.43724	5.53237	5.46851	5.33712	5.45156	5.45273	0.480749	0.479477	0.495781	0.498264	0.116	0.338	0.124	-0.116	0.338	0.124	0.6351	0.37722	0.622641
ENSG00000013588	9.45569	9.47057	9.53024	9.51356	9.45446	7.88253	7.86042	7.84191	7.91184	7.9108	0.49573	0.496113	0.496831	0.496965	0.045	0.05	0.029	0.045	0.05	0.029	0.737538	0.731988	0.754566
ENSG00000013619	6.39836	6.40992	6.44369	6.38793	6.27031	5.73917	5.77176	5.82206	5.74596	5.74901	0.512254	0.510588	0.492741	0.494662	0.091	0.509	0.097	-0.091	-0.509	0.097	0.67444	0.253798	0.665479
ENSG00000013810	8.73884	8.71776	8.72031	8.79843	8.76799	4.47468	4.42716	4.32296	4.37795	4.32127	0.487197	0.486514	0.486739	0.483097	0.063	0.043	0.119	-0.063	0.043	-0.119	0.715628	0.739996	0.630447
ENSG00000014123	9.28325	9.24616	9.22457	9.39899	9.51417	6.27304	6.32686	6.43753	6.39421	6.52759	0.519052	0.522202	0.522146	0.524145	0.107	0.071	0.086	0.107	-0.071	0.086	0.649629	0.704657	0.682312
ENSG00000014138	9.40975	9.39015	9.36045	9.43781	9.51415	6.19663	6.2063	6.37991	6.46347	6.27384	0.525672	0.55247	0.554737	0.486677	0.312	0.198	0.587	0.312	0.198	-0.587	0.399451	0.516653	0.205511
ENSG00000014164	6.54717	6.54909	6.59624	6.61104	6.53215	2.23787	2.27018	2.40063	2.41506	2.41218	0.497326	0.500522	0.49935	0.498112	0.105	0.053	0.066	0.105	-0.053	-0.066	0.652875	0.72842	0.711504
ENSG00000014216	11.0777	11.0643	11.0431	11.0837	11.1073	4.78771	4.82934	4.95778	4.94125	4.96345	0.507742	0.511791	0.511195	0.51099	0.124	0.048	0.051	0.124	-0.048	-0.051	0.622641	0.734377	0.730855
ENSG00000014257	2.01848	2.00974	1.98175	1.99042	2.00184	2.40815	2.35566	2.22264	2.27321	2.23658	0.48749	0.486969	0.488594	0.488707	0.057	0.068	0.058	-0.057	0.068	0.058	0.723196	0.708859	0.721954
ENSG00000014641	12.2246	12.2089	12.1724	12.2175	12.2728	6.91653	6.93761	6.99606	7.012	7.10363	0.504224	0.514207	0.522222	0.537297	0.252	0.233	0.313	0.252	0.233	0.313	0.456525	0.475987	0.39853
ENSG00000014824	11.0228	11.0305	11.0416	11.0315	11.0549	6.59069	6.59085	6.48068	6.38945	6.47923	0.497791	0.485711	0.484361	0.491575	0.25	0.085	0.152	-0.25	-0.085	0.152	0.458717	0.683797	0.57929
ENSG00000014914	6.1418	6.13355	6.05438	6.01311	6.05138	4.0373	4.00498	3.90361	3.93436	3.96715	0.466315	0.460592	0.494751	0.51216	0.16	0.679	0.341	-0.16	0.679	0.341	0.567766	0.151773	0.374347
ENSG00000014919	10.9353	10.9182	10.8802	10.9335	10.999	7.03777	7.01589	6.93969	6.96252	7.01173	0.490367	0.48968	0.496986	0.501257	0.056	0.256	0.146	-0.056	0.256	0.146	0.724501	0.453019	0.587944
ENSG00000015133	7.77179	7.76745	7.80224	7.86478	7.87668	3.22038	3.17328	3.2552	3.47216	3.29084	0.509226	0.529779	0.557182	0.497856	0.269	0.259	0.447	0.269	0.259	-0.447	0.441216	0.450297	0.293793
ENSG00000015153	8.0326	8.03964	8.09544	8.11422	8.07402	7.30422	7.32338	7.41388	7.37354	7.21038	0.529245	0.531299	0.511097	0.433779	0.106	0.299	0.766	0.106	-0.299	-0.766	0.651303	0.411325	0.104819
ENSG00000015171	10.4056	10.412	10.427	10.4106	10.3933	6.99367	6.99679	7.01812	7.0056	6.94492	0.502182	0.501816	0.496615	0.481094	0.062	0.21	0.478	-0.062	-0.21	-0.478	0.716884	0.501047	0.273634
ENSG00000015285	-0.4391	-0.442415	-0.455314	-0.445275	-0.417281	-1.95388	-1.95763	-1.97464	-1.97986	-1.98308	0.499444	0.499389	0.499385	0.499354	0.018	0.013	0.019	-0.018	-0.013	-0.019	0.764733	0.770594	0.76383
ENSG00000015475	9.03313	9.05069	9.0747	9.02242	9.00463	5.97738	5.99679	6.00381	5.94513	5.97954	0.49987	0.497637	0.49055	0.498089	0.104	0.213	0.189	-0.104	-0.213	0.189	0.654397	0.49786	0.528245
ENSG00000015479	12.9124	12.8898	12.9285	13.0968	13.1739	9.87099	9.88973	9.8543	9.77972	9.88973	0.496528	0.488834	0.484243	0.483754	0.194	0.153	0.075	-0.194	-0.153	-0.075	0.521894	0.577775	0.699051
ENSG00000015520	0.346912	0.342917	0.322266	0.321785	0.338491	0.0432728	0.0422805	0.0408231	0.0519018	0.0737258	0.499441	0.500303	0.508317	0.512859	0.077	0.512	0.245	0.077	0.512	0.245	0.695886	0.251821	0.463606
ENSG00000015532	9.38439	9.38836	9.38534	9.34757	9.30244	4.52124	4.47366	4.42831	4.55602	4.51217	0.483747	0.486474	0.510764	0.508138	0.133	0.52	0.129	0.133	0.52	-0.129	0.608181	0.247478	0.61434
ENSG00000015568	-1.25659	-1.2555	-1.25035	-1.24931	-1.25013	-0.337139	-0.345452	-0.342845	-0.284216	-0.230578	0.500867	0.503863	0.52715	0.535724	0.124	0.645	0.233	0.124	0.645	0.233	0.622641	0.170354	0.475987
ENSG00000015592	-1.72641	-1.72703	-1.72833	-1.72584	-1.72232	-1.97365	-1.97393	-1.97304	-1.97262	-1.97713	0.500584	0.500519	0.500524	0.500501	0.013	0.005	0.014	-0.013	0.005	-0.014	0.770594	0.776693	0.769434
ENSG00000015676	10.459	10.4546	10.4289	10.4233	10.4375	6.63251	6.60394	6.5568	6.65387	6.73662	0.474144	0.473466	0.535751	0.545591	0.087	0.885	0.173	-0.087	0.885	0.173	0.680678	0.0463689	0.549337
ENSG00000016082	6.48989	6.49679	6.57248	6.62585	6.61399	3.79433	3.77172	3.63793	3.59995	3.65442	0.515288	0.491329	0.490127	0.490956	0.422	0.088	0.086	-0.422	-0.088	0.086	0.311685	0.679187	0.682312
ENSG00000016391	6.80476	6.81521	6.86694	6.88453	6.88875	4.82174	4.82651	4.83791	4.91554	5.12862	0.521268	0.523756	0.539982	0.623004	0.126	0.282	0.671	0.126	0.282	0.671	0.619338	0.427819	0.156076
ENSG00000016402	4.4101	4.42299	4.4356	4.40064	4.41072	0.552117	0.564786	0.645242	0.689226	0.700207	0.500603	0.512158	0.513362	0.514217	0.352	0.084	0.054	0.352	0.084	0.054	0.365352	0.685321	0.727041
ENSG00000016864	9.49842	9.48629	9.43909	9.44154	9.45743	5.7437	5.74927	5.71802	5.65577	5.64713	0.487427	0.484724	0.484033	0.484013	0.12	0.061	0.029	-0.12	-0.061	-0.029	0.628846	0.71824	0.754566
ENSG00000017260	10.7637	10.7623	10.8321	10.8979	10.8475	6.90351	6.89457	6.80213	6.74823	6.78577	0.528868	0.489727	0.484154	0.484499	0.733	0.187	0.066	-0.733	-0.187	0.066	0.122029	0.530852	0.711504
ENSG00000017373	2.5978	2.60656	2.63625	2.61813	2.57805	1.11896	1.08573	1.09062	1.23996	1.25566	0.492131	0.500537	0.547848	0.546526	0.194	0.782	0.124	0.194	0.782	-0.124	0.521894	0.097049	0.622641
ENSG00000017427	7.26043	7.27845	7.30595	7.244	7.19646	4.92389	4.91626	4.76331	4.60915	4.58201	0.532347	0.449768	0.439441	0.441635	0.828	0.202	0.088	-0.828	-0.202	0.088	0.072797	0.511464	0.679187
ENSG00000017483	11.5466	11.5343	11.5118	11.5723	11.6622	5.82215	5.81715	5.85648	5.91234	5.88747	0.505508	0.512745	0.515413	0.511523	0.257	0.106	0.132	0.257	0.106	-0.132	0.451982	0.651303	0.609592
ENSG00000017621	5.44885	5.47059	5.52892	5.47288	5.38997	2.54278	2.52236	2.5181	2.6211	2.68013	0.49858	0.50054	0.528227	0.541888	0.113	0.61	0.286	0.113	0.61	0.286	0.640249	0.19127	0.423299
ENSG00000017797	10.9554	10.9636	10.9564	10.9019	10.8695	6.55193	6.5738	6.41713	6.24591	6.49496	0.488097	0.456412	0.447529	0.52857	0.307	0.198	0.581	-0.307	-0.198	0.581	0.403684	0.516653	0.208755
ENSG00000018189	7.58075	7.58101	7.52875	7.48723	7.53607	5.31347	5.26495	5.17455	5.20467	5.03472	0.477832	0.475883	0.476227	0.466604	0.078	0.068	0.205	-0.078	0.068	-0.205	0.694468	0.708859	0.507749
ENSG00000018236	3.67398	3.66776	3.62822	3.6249	3.66572	2.20848	2.20786	2.20127	2.19892	2.20541	0.500046	0.500485	0.505049	0.507049	0.043	0.373	0.162	0.043	0.373	0.162	0.739996	0.350147	0.56515
ENSG00000018280	2.14172	2.14029	2.14008	2.15635	2.18314	2.85837	2.85154	2.90591	2.89826	2.65029	0.510053	0.511591	0.50406	0.412821	0.121	0.196	0.779	0.121	-0.196	-0.779	0.62724	0.519494	0.0986092
ENSG00000018408	9.96915	9.97374	10.062	10.0829	9.92857	8.05245	8.06931	8.07615	8.0201	8.03501	0.507848	0.507718	0.463462	0.464145	0.04	0.998	0.058	-0.04	-0.998	0.058	0.743352	0.00010917	0.721954
ENSG00000018510	12.7483	12.7333	12.7264	12.7895	12.8115	8.96146	8.98028	8.91937	8.80511	8.88932	0.49634	0.485391	0.481966	0.484361	0.245	0.121	0.094	-0.245	-0.121	0.094	0.463606	0.62724	0.670008
ENSG00000018610	10.0585	10.0579	10.0279	10.0043	10.0259	6.13646	6.14868	6.27253	6.30381	6.15256	0.520626	0.527238	0.526077	0.504782	0.146	0.121	0.322	0.146	-0.121	-0.322	0.587944	0.62724	0.390662
ENSG00000018625	2.29491	2.30515	2.31813	2.27909	2.25002	1.19043	1.17161	1.13007	1.16136	1.16364	0.493208	0.49316	0.494963	0.496173	0.028	0.115	0.076	-0.028	0.115	0.076	0.755554	0.636859	0.697524
ENSG00000018699	8.8694	8.8557	8.95765	9.1586	9.22829	1.81731	1.85326	1.96706	1.91357	1.82537	0.548466	0.554416	0.521794	0.426296	0.14	0.393	0.85	0.14	-0.393	-0.85	0.597076	0.333453	0.0628235
ENSG00000019144	9.1303	9.13193	9.17422	9.17939	9.08732	4.97464	4.98327	4.95722	4.92974	5.02583	0.494802	0.494081	0.493787	0.498596	0.054	0.054	0.141	-0.054	-0.054	0.141	0.727041	0.727041	0.59551
ENSG00000019186	8.18004	8.19386	8.25858	8.25344	8.19788	5.17874	5.16064	5.10276	5.10826	5.10021	0.503122	0.488405	0.486848	0.486413	0.532	0.113	0.045	-0.532	-0.113	-0.045	0.239932	0.640249	0.737538
ENSG00000019485	6.41133	6.43122	6.47466	6.42507	6.38233	-1.09624	-1.09684	-1.09731	-1.07608	-1.02736	0.502032	0.5021	0.50256	0.51952	0.034	0.057	0.534	0.034	0.057	0.534	0.74936	0.723196	0.238599
ENSG00000019505	4.73323	4.75483	4.81243	4.76363	4.69965	2.34467	2.34734	2.39715	2.45219	2.47519	0.506883	0.510765	0.51179	0.513147	0.169	0.077	0.075	0.169	0.077	0.075	0.555112	0.695886	0.699051
ENSG00000019549	7.10158	7.1091	7.10422	7.07202	7.08343	4.59025	4.58865	4.68604	4.78555	4.73862	0.494036	0.521391	0.525515	0.523958	0.497	0.139	0.101	0.497	0.139	-0.101	0.26099	0.598772	0.659134
ENSG00000019582	2.89041	2.87485	2.83749	2.87021	2.89827	0.593139	0.636351	0.715818	0.601409	0.534496	0.526988	0.528514	0.487716	0.476961	0.126	0.671	0.243	0.126	-0.671	-0.243	0.619338	0.156076	0.465704
ENSG00000019991	-1.7262	-1.72574	-1.72528	-1.72638	-1.72567	-2.21956	-2.21574	-2.2065	-2.21448	-2.22144	0.499792	0.499752	0.499641	0.499484	0.015	0.026	0.03	-0.015	-0.026	-0.03	0.768277	0.757429	0.753548
ENSG00000019995	10.689	10.6896	10.7	10.7029	10.6856	6.04764	6.05104	6.14241	6.23582	6.24325	0.487977	0.525491	0.53088	0.530884	0.701	0.171	0.078	0.701	0.171	0.078	0.139892	0.552214	0.694468
ENSG00000020129	8.92177	8.91334	8.94147	8.99865	8.97356	5.73749	5.75422	5.77993	5.71234	5.64216	0.519705	0.520021	0.471989	0.457413	0.063	0.824	0.27	0.063	-0.824	-0.27	0.715628	0.0746741	0.440415
ENSG00000020181	7.32212	7.31666	7.27019	7.20761	7.12684	3.23222	3.23593	3.24457	3.24142	3.2473	0.490786	0.491177	0.495989	0.518835	0.048	0.249	0.806	0.048	0.249	0.806	0.734377	0.459731	0.0842717
ENSG00000020256	10.1567	10.1675	10.161	10.1136	10.1254	6.55188	6.52817	6.60888	6.77024	6.69654	0.496499	0.525523	0.543622	0.534861	0.447	0.299	0.162	0.447	0.299	-0.162	0.293793	0.411325	0.56515
ENSG00000020426	9.27234	9.26084	9.23241	9.27698	9.35156	4.07121	4.00828	3.89244	4.00316	3.95972	0.482978	0.483455	0.49252	0.490194	0.082	0.21	0.086	0.082	0.21	-0.086	0.688251	0.501047	0.682312
ENSG00000020577	8.12085	8.12119	8.08691	8.04301	8.03476	4.67813	4.72008	4.84533	4.81854	4.82735	0.501438	0.505093	0.504953	0.505879	0.123	0.042	0.054	0.123	-0.042	0.054	0.624163	0.741151	0.727041
ENSG00000020633	8.85032	8.87815	8.9771	8.91623	8.76736	6.8817	6.89852	6.96403	6.92876	6.82611	0.518586	0.520052	0.476279	0.457787	0.104	0.741	0.322	0.104	-0.741	-0.322	0.654397	0.117747	0.390662
ENSG00000020922	9.59145	9.572	9.59799	9.73147	9.79007	5.1872	5.24289	5.33912	5.21938	5.22108	0.538243	0.544349	0.473226	0.469765	0.157	0.944	0.113	0.157	-0.944	-0.113	0.572204	0.0201285	0.640249
ENSG00000021300	3.92611	3.92949	3.97409	3.96626	3.85294	0.293988	0.287196	0.300896	0.360957	0.402047	0.504134	0.507716	0.515475	0.518617	0.154	0.313	0.14	0.154	0.313	0.14	0.576168	0.39853	0.597076
ENSG00000021355	9.63045	9.61919	9.57458	9.58214	9.6125	5.86463	5.86126	5.92251	5.96954	5.87601	0.513602	0.51707	0.518431	0.51245	0.116	0.066	0.145	0.116	0.066	-0.145	0.6351	0.711504	0.589423
ENSG00000021574	9.54236	9.52223	9.49973	9.56557	9.58634	5.88812	5.87415	5.84317	5.83568	5.76029	0.501399	0.500703	0.49966	0.464762	0.059	0.087	0.786	-0.059	-0.087	-0.786	0.720637	0.680678	0.0948009
ENSG00000021645	2.9114	2.91959	2.90055	2.85009	2.86333	1.09275	1.0948	1.08244	1.08457	1.14704	0.494766	0.494813	0.49579	0.54368	0.044	0.069	0.955	0.044	0.069	0.955	0.738699	0.707532	0.0150666
ENSG00000021762	9.40462	9.40834	9.36042	9.28267	9.26366	4.61499	4.62181	4.58553	4.54106	4.6049	0.48173	0.480422	0.479829	0.532037	0.082	0.065	0.941	-0.082	-0.065	0.941	0.688251	0.712859	0.0218198
ENSG00000021776	10.7476	10.7249	10.7424	10.8676	10.8967	5.12993	5.152	5.22652	5.25319	5.33595	0.507808	0.512019	0.512716	0.513285	0.143	0.056	0.058	0.143	0.056	0.058	0.592398	0.724501	0.721954
ENSG00000021826	12.4232	12.4183	12.4278	12.4696	12.4965	9.18891	9.17622	9.08741	9.03537	9.02804	0.512156	0.481081	0.47787	0.476983	0.66	0.134	0.069	-0.66	-0.134	-0.069	0.162723	0.606556	0.707532
ENSG00000022267	9.49141	9.51747	9.58055	9.51338	9.4338	6.71844	6.70256	6.5542	6.48616	6.57707	0.499432	0.473976	0.472253	0.491431	0.367	0.101	0.29	-0.367	-0.101	0.29	0.354593	0.659134	0.41962
ENSG00000022277	11.5884	11.5998	11.6151	11.583	11.5764	6.721	6.76151	6.65528	6.44234	6.6351	0.503	0.470281	0.453573	0.495128	0.354	0.233	0.389	-0.354	-0.233	0.389	0.363664	0.475987	0.336807
ENSG00000022355	-1.96875	-1.96911	-1.96785	-1.96458	-1.96371	-1.49618	-1.4958	-1.48928	-1.488	-1.4997	0.50116	0.501134	0.501058	0.500861	0.015	0.017	0.032	-0.015	-0.017	-0.032	0.768277	0.765974	0.751528
ENSG00000022567	7.83389	7.86625	7.96019	7.9258	7.90571	4.46691	4.51874	4.68442	4.6464	4.61332	0.524605	0.532296	0.504495	0.497169	0.162	0.462	0.196	0.162	-0.462	-0.196	0.56515	0.284418	0.519494
ENSG00000022840	10.3778	10.3821	10.3568	10.2874	10.2295	5.19872	5.15597	5.0929	5.19756	5.19727	0.466526	0.465298	0.518528	0.520136	0.097	0.932	0.105	-0.097	0.932	0.105	0.665479	0.0255437	0.652875
ENSG00000022976	7.59561	7.60177	7.56583	7.51372	7.55032	2.52909	2.57359	2.66245	2.53766	2.43082	0.519406	0.520714	0.483229	0.470698	0.141	0.587	0.234	0.141	-0.587	-0.234	0.59551	0.205511	0.474947
ENSG00000023041	10.084	10.0976	10.126	10.0785	10.0196	6.07673	6.07978	6.16213	6.26075	6.30378	0.486822	0.519126	0.537073	0.541003	0.555	0.379	0.137	0.555	0.379	0.137	0.224839	0.345007	0.6017
ENSG00000023171	9.44757	9.43987	9.42362	9.38751	9.26271	6.50385	6.54072	6.58576	6.45196	6.36932	0.515731	0.514159	0.465033	0.459912	0.135	0.799	0.136	-0.135	-0.799	-0.136	0.605032	0.0881957	0.603241
ENSG00000023191	10.4209	10.4131	10.3742	10.3837	10.4377	4.72911	4.75384	4.9822	5.11208	5.03863	0.472161	0.543394	0.546629	0.535506	0.677	0.187	0.187	0.677	0.187	-0.187	0.152697	0.530852	0.530852
ENSG00000023228	12.3799	12.3614	12.3585	12.4471	12.4862	8.72431	8.74477	8.72138	8.6192	8.6426	0.504437	0.496115	0.465289	0.465057	0.221	0.737	0.087	-0.221	-0.737	-0.087	0.489365	0.11998	0.680678
ENSG00000023287	11.7426	11.7319	11.7089	11.7405	11.7756	6.4082	6.44797	6.45346	6.33669	6.44171	0.49815	0.495594	0.493128	0.497874	0.097	0.085	0.111	-0.097	-0.085	0.111	0.665479	0.683797	0.643399
ENSG00000023318	8.29688	8.29409	8.34496	8.44112	8.50775	4.83364	4.85963	5.06113	5.17785	5.16202	0.505499	0.537595	0.536407	0.528497	0.409	0.126	0.146	0.409	-0.126	-0.146	0.32147	0.619338	0.587944
ENSG00000023330	10.0179	10	9.97698	10.0492	10.1118	5.07482	5.04895	4.94936	4.96265	5.01364	0.49012	0.489524	0.491507	0.493271	0.044	0.087	0.078	-0.044	0.087	0.078	0.738699	0.680678	0.694468
ENSG00000023445	7.76559	7.7537	7.76714	7.84129	7.86537	4.95015	4.98609	5.084	5.07759	5.15422	0.50736	0.509733	0.509587	0.510678	0.099	0.053	0.064	0.099	-0.053	0.064	0.662368	0.72842	0.714258
ENSG00000023516	10.3743	10.3575	10.3987	10.524	10.5457	8.15805	8.1684	8.17887	8.17511	8.24358	0.506591	0.506361	0.505982	0.505839	0.036	0.033	0.024	-0.036	-0.033	-0.024	0.747298	0.750317	0.759332
ENSG00000023572	8.65922	8.65359	8.60156	8.58847	8.64694	4.02097	4.01589	4.0882	4.18937	4.18271	0.482798	0.52394	0.547727	0.546011	0.625	0.443	0.09	0.625	0.443	-0.09	0.181585	0.296693	0.675826
ENSG00000023608	8.2396	8.20578	8.16876	8.29044	8.35128	5.57621	5.53899	5.43425	5.5105	5.6168	0.484448	0.483684	0.516059	0.525806	0.117	0.564	0.209	-0.117	0.564	0.209	0.633637	0.219237	0.502396
ENSG00000023697	10.6989	10.7182	10.7331	10.6412	10.567	6.29431	6.2683	6.18976	6.20029	6.18196	0.494272	0.493154	0.493534	0.494875	0.059	0.041	0.074	-0.059	0.041	0.074	0.720637	0.742284	0.700498
ENSG00000023734	12.4587	12.4617	12.4839	12.4857	12.4579	8.1444	8.14978	8.13159	8.12813	8.22823	0.499479	0.499036	0.499842	0.520068	0.062	0.085	0.444	-0.062	0.085	0.444	0.716884	0.683797	0.295935
ENSG00000023839	3.91358	3.90743	3.93904	3.98696	3.95231	-0.600354	-0.613124	-0.581896	-0.519958	-0.5873	0.509691	0.511644	0.513055	0.495205	0.091	0.086	0.431	0.091	0.086	-0.431	0.67444	0.682312	0.305385
ENSG00000023892	3.19111	3.19188	3.1773	3.15901	3.163	0.298278	0.276748	0.213515	0.251216	0.304135	0.482936	0.481994	0.497542	0.51804	0.065	0.435	0.464	-0.065	0.435	0.464	0.712859	0.302305	0.283081
ENSG00000023902	7.11468	7.1291	7.07559	6.97199	7.01577	2.34543	2.38319	2.50368	2.48447	2.48249	0.496303	0.504818	0.505845	0.509265	0.225	0.065	0.113	0.225	0.065	0.113	0.484797	0.712859	0.640249
ENSG00000023909	10.9045	10.908	10.931	10.9362	10.9198	9.00236	9.04381	9.08833	8.97266	8.98527	0.527114	0.523995	0.481228	0.483887	0.144	0.818	0.132	-0.144	-0.818	0.132	0.590744	0.0775095	0.609592
ENSG00000024048	9.6274	9.60599	9.65398	9.82641	9.89938	6.4948	6.46493	6.43409	6.49465	6.42445	0.503353	0.503743	0.506459	0.437991	0.074	0.106	0.997	0.074	0.106	-0.997	0.700498	0.651303	0.000195833
ENSG00000024422	9.30034	9.32012	9.40142	9.35533	9.2106	6.61014	6.60698	6.59206	6.57541	6.54345	0.502713	0.500711	0.471282	0.471263	0.093	0.957	0.027	-0.093	-0.957	-0.027	0.671413	0.0144272	0.756523
ENSG00000024526	11.4562	11.4532	11.4394	11.4533	11.4973	7.95569	7.95919	7.8938	7.8505	7.9668	0.485303	0.483727	0.484257	0.502456	0.068	0.082	0.352	-0.068	0.082	0.352	0.708859	0.688251	0.365352
ENSG00000024862	7.50417	7.51623	7.51773	7.47877	7.50207	3.45789	3.48985	3.50234	3.3946	3.42056	0.506506	0.498654	0.484533	0.490008	0.225	0.355	0.15	-0.225	-0.355	0.15	0.484797	0.362818	0.582211
ENSG00000025039	7.2367	7.26703	7.32281	7.20568	7.06566	3.77051	3.80503	3.94515	3.95266	3.92762	0.498998	0.501516	0.500435	0.500622	0.087	0.055	0.052	0.087	-0.055	0.052	0.680678	0.725743	0.72954
ENSG00000025156	7.88601	7.84611	7.78061	7.8884	7.93281	5.03727	5.00864	4.95296	5.02164	5.05681	0.487409	0.488798	0.52961	0.527676	0.105	0.894	0.102	0.105	0.894	-0.102	0.652875	0.0429952	0.657609
ENSG00000025293	10.2436	10.2292	10.2372	10.307	10.3097	7.66528	7.66624	7.59807	7.54643	7.623	0.491396	0.488135	0.487411	0.488585	0.135	0.05	0.07	-0.135	-0.05	0.07	0.605032	0.731988	0.706156
ENSG00000025423	4.40491	4.40548	4.39668	4.38886	4.40045	0.382193	0.36687	0.290663	0.288878	0.344466	0.487689	0.486635	0.488113	0.497756	0.064	0.081	0.284	-0.064	0.081	0.284	0.714258	0.689822	0.425605
ENSG00000025434	8.94133	8.95074	8.86861	8.76204	8.82857	4.10404	4.08241	4.10894	4.25608	4.32496	0.478061	0.480023	0.589885	0.593403	0.1	0.985	0.107	0.1	0.985	0.107	0.660864	0.00344608	0.649629
ENSG00000025708	7.84021	7.84436	7.80616	7.74673	7.75046	1.37567	1.39571	1.47795	1.48663	1.48038	0.490038	0.504154	0.505585	0.506896	0.431	0.08	0.078	0.431	0.08	0.078	0.305385	0.691512	0.694468
ENSG00000025770	10.5941	10.6069	10.624	10.5832	10.5645	4.57915	4.56938	4.62189	4.73133	4.75388	0.492919	0.511529	0.542517	0.543833	0.353	0.623	0.123	0.353	0.623	0.123	0.364306	0.18286	0.624163
ENSG00000025772	10.2586	10.2664	10.2484	10.1729	10.1157	6.46281	6.47235	6.5398	6.53699	6.43464	0.511054	0.511472	0.510366	0.505995	0.053	0.078	0.137	0.053	-0.078	-0.137	0.72842	0.694468	0.6017
ENSG00000025796	9.1098	9.10607	9.21718	9.36777	9.38796	7.2156	7.24668	7.31463	7.32555	7.48166	0.526933	0.527674	0.526648	0.528449	0.091	0.057	0.09	0.091	-0.057	0.09	0.67444	0.723196	0.675826
ENSG00000025800	11.9111	11.8952	11.8702	11.9156	11.9367	8.57314	8.56912	8.56553	8.57924	8.58212	0.503544	0.504456	0.505512	0.505365	0.074	0.111	0.018	0.074	0.111	-0.018	0.700498	0.643399	0.764733
ENSG00000026025	13.6412	13.6283	13.6075	13.6698	13.753	8.7535	8.74359	8.63076	8.56295	8.61422	0.495971	0.488996	0.488903	0.489711	0.18	0.044	0.057	-0.18	-0.044	0.057	0.540425	0.738699	0.723196
ENSG00000026103	8.71089	8.68593	8.60098	8.63083	8.69074	6.66861	6.71355	6.77046	6.64951	6.6494	0.515311	0.514683	0.509914	0.509453	0.073	0.156	0.075	-0.073	-0.156	-0.075	0.701979	0.57344	0.699051
ENSG00000026297	7.36332	7.36398	7.30551	7.2655	7.34035	3.20135	3.20203	3.25533	3.29882	3.26168	0.488389	0.511873	0.517638	0.517288	0.63	0.22	0.049	0.63	0.22	-0.049	0.178425	0.490234	0.73327
ENSG00000026508	11.2518	11.25	11.2847	11.3084	11.249	9.53019	9.53446	9.43697	9.34993	9.45659	0.491447	0.478966	0.476908	0.483683	0.238	0.111	0.158	-0.238	-0.111	0.158	0.47056	0.643399	0.570813
ENSG00000026559	7.79641	7.78888	7.73018	7.71381	7.76345	2.6334	2.64367	2.60805	2.52768	2.53504	0.488081	0.485831	0.485224	0.485619	0.103	0.046	0.035	-0.103	-0.046	0.035	0.655967	0.736503	0.748331
ENSG00000026652	7.79819	7.79328	7.77267	7.79611	7.86357	5.79554	5.76192	5.66165	5.67904	5.66131	0.495503	0.494198	0.494612	0.494546	0.068	0.042	0.041	-0.068	0.042	-0.041	0.708859	0.741151	0.742284
ENSG00000026751	2.43631	2.43308	2.43057	2.43227	2.41006	0.825047	0.82799	0.804022	0.828481	0.990337	0.49671	0.497103	0.504011	0.580019	0.09	0.171	0.796	0.09	0.171	0.796	0.675826	0.552214	0.0898969
ENSG00000026950	7.93861	7.96157	7.96065	7.83016	7.74325	5.18379	5.20148	5.30629	5.30656	5.18922	0.520468	0.521595	0.519904	0.514872	0.087	0.081	0.129	0.087	-0.081	-0.129	0.680678	0.689822	0.61434
ENSG00000027001	8.0194	8.01101	8.03496	8.14491	8.26562	1.71755	1.72114	1.71636	1.72779	1.80805	0.505817	0.505723	0.505966	0.506387	0.034	0.032	0.047	-0.034	0.032	0.047	0.74936	0.751528	0.735412
ENSG00000027075	8.18435	8.17918	8.15982	8.21389	8.35235	3.14871	3.13065	3.00651	3.01551	3.20823	0.476828	0.472809	0.479216	0.536227	0.127	0.182	0.589	-0.127	0.182	0.589	0.617883	0.53747	0.203763
ENSG00000027644	0.439711	0.443509	0.450998	0.451206	0.469787	-2.21429	-2.21445	-2.21418	-2.214	-2.21607	0.50106	0.501023	0.500979	0.500934	0.008	0.01	0.02	-0.008	-0.01	-0.02	0.775626	0.774149	0.762896
ENSG00000027697	8.81852	8.79966	8.80152	8.9142	8.99629	5.84768	5.79615	5.66106	5.6992	5.64728	0.488145	0.484881	0.485157	0.479662	0.112	0.052	0.154	-0.112	0.052	-0.154	0.641957	0.72954	0.576168
ENSG00000027847	8.75687	8.76863	8.77517	8.76704	8.85062	3.57259	3.60074	3.54781	3.40999	3.50909	0.497461	0.482794	0.473301	0.486201	0.28	0.174	0.196	-0.28	-0.174	0.196	0.430062	0.548027	0.519494
ENSG00000027869	4.78698	4.7957	4.75789	4.68544	4.70293	2.32416	2.32068	2.33188	2.35477	2.34379	0.490477	0.490586	0.514922	0.51524	0.024	0.99	0.036	0.024	0.99	0.036	0.759332	0.00178171	0.747298
ENSG00000028116	9.01602	9.01814	9.05745	9.09246	9.08935	5.12076	5.1833	5.13269	4.90946	5.14581	0.509092	0.487348	0.462304	0.504531	0.258	0.265	0.365	-0.258	-0.265	0.365	0.451052	0.444581	0.355781
ENSG00000028137	4.33104	4.32734	4.29819	4.28319	4.29087	3.04401	3.00753	2.99077	3.07212	2.94464	0.492533	0.493732	0.496703	0.489063	0.078	0.09	0.174	0.078	0.09	-0.174	0.694468	0.675826	0.548027
ENSG00000028203	9.71043	9.70663	9.68345	9.68984	9.73325	5.86615	5.85636	5.86418	5.94519	6.02489	0.496375	0.499271	0.552417	0.559787	0.115	0.86	0.16	0.115	0.86	0.16	0.636859	0.0583095	0.567766
ENSG00000028277	4.77051	4.78897	4.79628	4.73085	4.73751	3.16595	3.17225	3.26391	3.27948	3.11972	0.514973	0.517037	0.513381	0.489034	0.108	0.132	0.379	0.108	-0.132	-0.379	0.648146	0.609592	0.345007
ENSG00000028310	10.689	10.6852	10.6627	10.6573	10.6692	7.57823	7.54469	7.56875	7.74397	7.76633	0.488864	0.497659	0.579542	0.575034	0.164	0.91	0.152	0.164	0.91	-0.152	0.562304	0.0361151	0.57929
ENSG00000028528	9.89597	9.8768	9.88772	9.95511	9.89336	8.08411	8.08449	8.09476	8.07916	8.01401	0.50261	0.502757	0.50139	0.452915	0.037	0.068	0.969	0.037	-0.068	-0.969	0.746192	0.708859	0.00986408
ENSG00000028839	8.74405	8.74092	8.70379	8.69814	8.75843	6.19072	6.19519	6.22129	6.21866	6.18335	0.507073	0.507242	0.507248	0.506935	0.026	0.013	0.047	0.026	0.013	-0.047	0.757429	0.770594	0.735412
ENSG00000029153	9.65223	9.6627	9.69464	9.66248	9.59832	5.46451	5.51206	5.52145	5.34047	5.35334	0.52151	0.509142	0.448492	0.456391	0.232	0.826	0.191	-0.232	-0.826	0.191	0.477084	0.0736425	0.525558
ENSG00000029363	12.12	12.1024	12.1534	12.3049	12.3557	8.92465	8.95172	8.95091	8.84632	8.86753	0.520764	0.520305	0.45491	0.454541	0.068	0.994	0.068	-0.068	-0.994	-0.068	0.708859	0.000813149	0.708859
ENSG00000029364	11.8851	11.8958	11.8767	11.8075	11.8	8.26344	8.26149	8.25447	8.22806	8.16116	0.49038	0.489676	0.488679	0.487449	0.063	0.066	0.075	-0.063	-0.066	-0.075	0.715628	0.711504	0.699051
ENSG00000029534	2.82138	2.81146	2.81448	2.86512	2.88046	-0.438573	-0.438001	-0.430705	-0.429373	-0.441129	0.502916	0.502987	0.502658	0.489271	0.019	0.038	0.76	0.019	-0.038	-0.76	0.76383	0.745326	0.107993
ENSG00000029639	7.88022	7.88681	7.93615	7.96839	7.97614	2.57069	2.561	2.51834	2.48729	2.4309	0.514111	0.507478	0.480513	0.464062	0.182	0.617	0.379	-0.182	-0.617	-0.379	0.53747	0.186418	0.345007
ENSG00000029725	11.8083	11.8093	11.8256	11.8386	11.8346	7.38813	7.3885	7.4043	7.40972	7.38151	0.505702	0.505655	0.504913	0.496802	0.029	0.076	0.411	-0.029	-0.076	-0.411	0.754566	0.697524	0.319877
ENSG00000029993	10.5035	10.5018	10.4863	10.4712	10.4602	6.64502	6.61077	6.52803	6.60333	6.67454	0.476174	0.474014	0.512024	0.531776	0.116	0.663	0.341	-0.116	0.663	0.341	0.6351	0.160992	0.374347
ENSG00000030066	12.0455	12.0105	12.0551	12.2526	12.2567	8.7455	8.77695	8.83666	8.77672	8.78151	0.522415	0.528919	0.483453	0.462048	0.174	0.761	0.385	0.174	-0.761	-0.385	0.548027	0.107258	0.339976
ENSG00000030110	8.2122	8.22627	8.27115	8.25424	8.22895	5.40099	5.42344	5.47459	5.47114	5.54932	0.50539	0.505873	0.506101	0.511282	0.045	0.06	0.167	0.045	0.06	0.167	0.737538	0.719418	0.558272
ENSG00000030419	7.7379	7.71942	7.68618	7.7027	7.6473	4.67812	4.64294	4.59888	4.70409	4.72931	0.472243	0.472996	0.528726	0.527805	0.079	0.97	0.089	0.079	0.97	-0.089	0.693024	0.00946535	0.677439
ENSG00000030582	9.97466	9.94969	9.92099	10.0001	10.0217	5.91386	5.91986	5.95926	5.95768	5.90258	0.515386	0.517053	0.516814	0.484616	0.081	0.064	0.78	0.081	-0.064	-0.78	0.689822	0.714258	0.0978296
ENSG00000031003	9.69249	9.68436	9.71985	9.80627	9.83695	7.1736	7.20531	7.21652	7.15739	7.30723	0.508385	0.507623	0.506853	0.512105	0.064	0.069	0.121	-0.064	-0.069	0.121	0.714258	0.707532	0.62724
ENSG00000031081	7.23923	7.25481	7.35602	7.36146	7.24557	3.61109	3.61643	3.62357	3.61673	3.63466	0.503111	0.503025	0.477156	0.477439	0.03	1	0.026	-0.03	-1	0.026	0.753548	0	0.757429
ENSG00000031691	8.59141	8.59114	8.55969	8.53635	8.56546	6.22442	6.24922	6.16355	6.00164	6.09966	0.490823	0.474117	0.467326	0.480527	0.282	0.144	0.205	-0.282	-0.144	0.205	0.427819	0.590744	0.507749
ENSG00000031698	11.9185	11.8958	11.8803	12.0117	12.1521	4.98124	5.02008	5.15267	5.22783	5.44054	0.503169	0.533486	0.555526	0.587722	0.379	0.318	0.348	0.379	0.318	0.348	0.345007	0.394019	0.368815
ENSG00000031823	9.29197	9.2712	9.19905	9.20609	9.21532	5.23011	5.22548	5.26697	5.35628	5.41348	0.479596	0.48442	0.555408	0.556055	0.121	0.956	0.082	0.121	0.956	0.082	0.62724	0.0149147	0.688251
ENSG00000032219	7.24257	7.22222	7.26621	7.39727	7.38832	4.28055	4.27571	4.35901	4.42926	4.31535	0.520889	0.531181	0.534101	0.453703	0.21	0.119	0.921	0.21	0.119	-0.921	0.501047	0.630447	0.0308638
ENSG00000032389	9.62233	9.62729	9.62337	9.58789	9.56144	3.91325	3.90672	3.8316	3.80487	3.88617	0.48567	0.48288	0.483322	0.509711	0.094	0.074	0.536	-0.094	0.074	0.536	0.670008	0.700498	0.23757
ENSG00000032444	9.92258	9.94725	9.98318	9.89994	9.84382	1.66099	1.70007	1.86886	1.86116	1.76242	0.516062	0.520615	0.513683	0.505077	0.103	0.158	0.189	0.103	-0.158	-0.189	0.655967	0.570813	0.528245
ENSG00000032742	7.95691	7.95047	7.92672	7.95924	8.04278	2.79392	2.83651	3.05775	3.10972	3.0467	0.497094	0.522234	0.52028	0.51356	0.326	0.134	0.157	0.326	-0.134	-0.157	0.387548	0.606556	0.572204
ENSG00000033011	10.3239	10.3257	10.3508	10.3687	10.3598	5.52679	5.52821	5.51561	5.47603	5.42723	0.506619	0.50567	0.475696	0.468774	0.056	0.827	0.207	-0.056	-0.827	-0.207	0.724501	0.0730785	0.505161
ENSG00000033030	7.73752	7.71923	7.7556	7.92467	8.05539	6.56869	6.55052	6.64924	6.85294	6.89208	0.491496	0.545528	0.568516	0.557048	0.606	0.321	0.176	0.606	0.321	-0.176	0.193513	0.391443	0.545261
ENSG00000033050	11.0962	11.0887	11.1173	11.1857	11.1977	6.5255	6.49617	6.35639	6.39585	6.59294	0.479067	0.476296	0.485325	0.528757	0.124	0.198	0.485	-0.124	0.198	0.485	0.622641	0.516653	0.2696
ENSG00000033100	9.5343	9.54122	9.56822	9.56111	9.53751	6.19696	6.17673	6.0897	6.08622	6.11744	0.491015	0.489212	0.48945	0.490303	0.084	0.029	0.054	-0.084	0.029	0.054	0.685321	0.754566	0.727041
ENSG00000033122	1.88981	1.88566	1.87775	1.88411	1.87965	1.11457	1.06202	0.8453	0.806462	0.785293	0.494522	0.478155	0.478521	0.479198	0.265	0.087	0.083	-0.265	0.087	0.083	0.444581	0.680678	0.686811
ENSG00000033170	8.59405	8.61313	8.60105	8.51407	8.52882	5.25668	5.26562	5.27331	5.21305	5.13214	0.495942	0.492167	0.481367	0.478091	0.137	0.327	0.13	-0.137	-0.327	-0.13	0.6017	0.386758	0.61292
ENSG00000033178	11.017	10.9949	11.0123	11.1571	11.2414	7.07456	7.11733	7.26756	7.24503	7.20103	0.51335	0.528769	0.511269	0.470238	0.243	0.277	0.622	0.243	-0.277	-0.622	0.465704	0.433064	0.183285
ENSG00000033327	6.94747	6.95234	6.93964	6.89438	6.8676	3.40769	3.35895	3.21755	3.25907	3.26299	0.49086	0.488316	0.493545	0.498147	0.092	0.151	0.137	-0.092	0.151	0.137	0.672996	0.580691	0.6017
ENSG00000033627	8.64365	8.61858	8.62289	8.75227	8.80444	5.49855	5.47888	5.3887	5.42716	5.57942	0.488813	0.488882	0.495961	0.511587	0.104	0.172	0.278	0.104	0.172	0.278	0.654397	0.550907	0.431956
ENSG00000033800	8.00945	8.0168	8.01663	7.98362	7.97745	3.57031	3.55076	3.44821	3.44245	3.52003	0.48329	0.480271	0.481897	0.503814	0.096	0.087	0.438	-0.096	0.087	0.438	0.666993	0.680678	0.30009
ENSG00000033867	11.0242	11.0089	11.0308	11.1497	11.2262	9.22101	9.22947	9.22115	9.16816	9.14683	0.505536	0.504783	0.467554	0.455666	0.067	0.857	0.303	-0.067	-0.857	-0.303	0.710209	0.0596725	0.40735
ENSG00000034053	-0.75034	-0.75115	-0.768371	-0.784004	-0.782178	-2.21496	-2.215	-2.21365	-2.2133	-2.21671	0.498452	0.49857	0.498707	0.498916	0.019	0.029	0.028	0.019	0.029	0.028	0.76383	0.754566	0.755554
ENSG00000034152	7.97765	8.02475	8.18567	8.09147	7.88074	5.9735	6.02981	6.1001	5.90626	5.80227	0.5451	0.546401	0.412826	0.414366	0.134	0.995	0.111	0.134	-0.995	0.111	0.606556	0.0006	0.643399
ENSG00000034239	-1.01904	-1.01855	-1.01854	-1.01722	-1.00884	-1.98074	-1.981	-1.98065	-1.97451	-1.96275	0.502136	0.50217	0.502367	0.502632	0.016	0.026	0.028	0.016	0.026	0.028	0.767155	0.757429	0.755554
ENSG00000034510	14.529	14.5568	14.5618	14.4486	14.4401	9.46732	9.50961	9.53142	9.41774	9.50983	0.498601	0.495313	0.482673	0.510228	0.113	0.228	0.368	-0.113	-0.228	0.368	0.640249	0.481428	0.353969
ENSG00000034533	7.32045	7.32314	7.33779	7.3752	7.45548	2.98964	2.98785	3.0551	3.12341	3.08291	0.507745	0.511874	0.512353	0.509113	0.144	0.055	0.096	0.144	0.055	-0.096	0.590744	0.725743	0.666993
ENSG00000034677	11.1382	11.1298	11.1358	11.1874	11.2124	7.24478	7.24067	7.18619	7.11123	7.03642	0.502453	0.49286	0.460136	0.445021	0.204	0.647	0.301	-0.204	-0.647	-0.301	0.508952	0.169708	0.409548
ENSG00000034693	8.38578	8.37137	8.37339	8.46806	8.55065	5.07958	5.10522	5.06883	4.93464	4.96902	0.508081	0.491224	0.454565	0.455476	0.302	0.684	0.102	-0.302	-0.684	0.102	0.408554	0.148917	0.657609
ENSG00000034713	9.5722	9.5899	9.59686	9.50562	9.44006	7.0055	6.99533	7.06054	7.13177	7.01686	0.51257	0.51499	0.515788	0.511921	0.092	0.063	0.11	0.092	0.063	-0.11	0.672996	0.715628	0.645023
ENSG00000035115	7.16255	7.1829	7.25124	7.22545	7.17545	5.8662	5.88107	5.93783	5.91819	5.86001	0.516513	0.517336	0.488927	0.476905	0.085	0.698	0.288	0.085	-0.698	-0.288	0.683797	0.141315	0.421367
ENSG00000035141	10.1811	10.1847	10.2072	10.2	10.1549	7.5078	7.5284	7.53021	7.49099	7.60213	0.500718	0.500182	0.499859	0.512519	0.056	0.045	0.271	-0.056	-0.045	0.271	0.724501	0.737538	0.439429
ENSG00000035403	10.6815	10.6781	10.7788	10.9318	10.9911	8.21179	8.22727	8.20968	8.15001	8.21194	0.526195	0.524136	0.473145	0.472899	0.09	0.967	0.069	-0.09	-0.967	-0.069	0.675826	0.0109585	0.707532
ENSG00000035499	9.58543	9.58053	9.55974	9.56031	9.5706	5.92518	5.90106	5.80657	5.82078	5.87763	0.483996	0.482547	0.487154	0.498707	0.072	0.169	0.298	-0.072	0.169	0.298	0.70335	0.555112	0.412084
ENSG00000035664	6.99209	6.98548	6.98081	7.00897	7.02457	3.21147	3.15966	2.99726	3.04503	3.0935	0.4838	0.48054	0.486582	0.491121	0.089	0.149	0.135	-0.089	0.149	0.135	0.677439	0.583478	0.605032
ENSG00000035681	9.86639	9.86857	9.85744	9.84933	9.88379	4.19772	4.20812	4.19253	4.13649	4.14873	0.49667	0.492062	0.490343	0.490654	0.195	0.106	0.034	-0.195	-0.106	0.034	0.520671	0.651303	0.74936
ENSG00000035687	10.5393	10.5232	10.5198	10.5976	10.6359	7.21874	7.23051	7.20587	7.14382	7.18132	0.498021	0.491986	0.487643	0.487392	0.218	0.198	0.058	-0.218	-0.198	-0.058	0.492672	0.516653	0.721954
ENSG00000035862	10.9689	10.99	11.0635	11.0214	10.9232	9.82351	9.86042	9.88226	9.72582	9.65344	0.521609	0.519579	0.43033	0.43053	0.107	0.978	0.092	-0.107	-0.978	0.092	0.649629	0.00618962	0.672996
ENSG00000035928	10.9618	10.9436	10.9632	11.103	11.2096	5.83937	5.86994	6.01521	6.07006	6.10828	0.503091	0.516437	0.516295	0.51373	0.267	0.064	0.088	0.267	-0.064	-0.088	0.44288	0.714258	0.679187
ENSG00000036054	9.81677	9.80538	9.79795	9.8604	9.9206	6.19482	6.16253	5.93077	5.87576	6.06916	0.475344	0.457994	0.461318	0.494354	0.232	0.129	0.349	-0.232	0.129	0.349	0.477084	0.61434	0.367953
ENSG00000036257	10.6596	10.6711	10.7388	10.7234	10.6088	6.60934	6.60265	6.4458	6.32456	6.40187	0.516916	0.463124	0.457645	0.46597	0.627	0.144	0.155	-0.627	-0.144	0.155	0.180434	0.590744	0.574868
ENSG00000036549	11.3929	11.3868	11.3636	11.39	11.4599	7.49018	7.488	7.38949	7.32159	7.41205	0.493608	0.487817	0.488145	0.494919	0.143	0.091	0.157	-0.143	0.091	0.157	0.592398	0.67444	0.572204
ENSG00000036565	0.784544	0.784215	0.773002	0.763967	0.770122	-1.42333	-1.43601	-1.49786	-1.51652	-1.5174	0.495339	0.494066	0.494037	0.494222	0.083	0.021	0.033	-0.083	-0.021	0.033	0.686811	0.762069	0.750317
ENSG00000036672	5.62057	5.63147	5.59532	5.50951	5.51123	2.77738	2.74906	2.74087	2.85578	2.87356	0.47994	0.48014	0.55092	0.551236	0.07	0.991	0.074	0.07	0.991	0.074	0.706156	0.00153963	0.700498
ENSG00000037042	5.5455	5.57495	5.64059	5.58554	5.56468	3.40078	3.42461	3.41807	3.31966	3.33917	0.512381	0.500454	0.458656	0.471745	0.253	0.795	0.29	-0.253	-0.795	0.29	0.455761	0.0907665	0.41962
ENSG00000037241	10.3997	10.4217	10.4435	10.3601	10.3156	5.73849	5.73432	5.59458	5.52594	5.71296	0.470725	0.455569	0.453439	0.528258	0.234	0.147	0.678	-0.234	-0.147	0.678	0.474947	0.586529	0.152081
ENSG00000037280	2.79436	2.79447	2.81306	2.81352	2.76202	0.903425	0.90499	0.882125	0.882102	0.964512	0.497429	0.497214	0.498419	0.513621	0.055	0.069	0.394	-0.055	0.069	0.394	0.725743	0.707532	0.332601
ENSG00000037474	12.7006	12.6876	12.7196	12.8088	12.8057	8.28812	8.3039	8.31218	8.30443	8.42581	0.511411	0.511676	0.511963	0.516143	0.05	0.063	0.136	0.05	0.063	0.136	0.731988	0.715628	0.603241
ENSG00000037637	9.22266	9.22891	9.26361	9.32599	9.44862	5.91254	5.89357	5.85191	5.93184	6.05587	0.501405	0.502295	0.517514	0.538973	0.105	0.338	0.362	0.105	0.338	0.362	0.652875	0.37722	0.357969
ENSG00000037749	11.0999	11.0995	11.0933	11.1063	11.152	8.51134	8.52241	8.48366	8.40712	8.44158	0.496519	0.487895	0.485065	0.486169	0.272	0.133	0.064	-0.272	-0.133	0.064	0.438532	0.608181	0.714258
ENSG00000037757	9.16127	9.15119	9.11987	9.12629	9.12767	6.819	6.86849	6.99726	6.96002	7.01115	0.505593	0.509832	0.510196	0.511549	0.125	0.059	0.082	0.125	0.059	0.082	0.621023	0.720637	0.688251
ENSG00000037897	7.6432	7.65617	7.68121	7.64955	7.63286	4.17832	4.22117	4.30041	4.17985	4.0943	0.534061	0.535351	0.468668	0.462376	0.133	0.877	0.15	0.133	-0.877	-0.15	0.608181	0.0501707	0.582211
ENSG00000037965	1.97784	1.97857	1.99006	1.98658	1.95214	4.29638	4.29001	4.40996	4.45903	4.16952	0.527249	0.535912	0.532124	0.436787	0.176	0.198	0.718	0.176	-0.198	-0.718	0.545261	0.516653	0.130883
ENSG00000038002	8.09776	8.09554	8.1068	8.15858	8.23358	3.26207	3.30076	3.38918	3.32243	3.30278	0.523245	0.527806	0.495897	0.488817	0.132	0.698	0.198	0.132	-0.698	-0.198	0.609592	0.141315	0.516653
ENSG00000038210	9.93638	9.92715	9.91677	9.94101	9.93577	6.30168	6.30987	6.30647	6.25792	6.23073	0.502358	0.500261	0.482855	0.478623	0.113	0.657	0.188	-0.113	-0.657	-0.188	0.640249	0.164149	0.529495
ENSG00000038219	10.3859	10.35	10.3525	10.5235	10.573	6.21616	6.21483	6.19883	6.1779	6.15734	0.501875	0.501855	0.501689	0.450286	0.021	0.031	1	-0.021	-0.031	-1	0.762069	0.752485	0
ENSG00000038274	10.7693	10.7731	10.7936	10.8138	10.8452	8.03515	8.0413	7.94804	7.83789	7.89353	0.51347	0.479334	0.473975	0.476943	0.55	0.15	0.094	-0.55	-0.15	0.094	0.228282	0.582211	0.670008
ENSG00000038295	10.5061	10.5143	10.5851	10.6271	10.6151	6.45092	6.47554	6.51809	6.48556	6.53788	0.521501	0.520268	0.514159	0.514109	0.077	0.239	0.056	-0.077	-0.239	-0.056	0.695886	0.469665	0.724501
ENSG00000038358	9.67312	9.64625	9.62108	9.73236	9.8053	4.02493	3.95992	3.95743	4.21993	4.2106	0.478371	0.497609	0.605536	0.560459	0.248	0.818	0.385	0.248	0.818	-0.385	0.460635	0.0775095	0.339976
ENSG00000038382	13.2417	13.2322	13.2706	13.3428	13.3158	8.20647	8.20986	8.26569	8.30309	8.27166	0.509095	0.512132	0.512189	0.488259	0.124	0.052	0.661	0.124	0.052	-0.661	0.622641	0.72954	0.161988
ENSG00000038427	3.82743	3.82156	3.80296	3.80616	3.80661	3.81256	3.94134	4.24524	4.02067	3.92138	0.564627	0.596717	0.496774	0.482925	0.303	0.649	0.245	0.303	-0.649	-0.245	0.40735	0.168548	0.463606
ENSG00000038532	9.40792	9.41594	9.43235	9.39657	9.34269	5.33633	5.36388	5.45135	5.40678	5.32941	0.516277	0.518578	0.502615	0.488936	0.087	0.381	0.303	0.087	-0.381	-0.303	0.680678	0.343573	0.40735
ENSG00000038945	1.93053	1.9307	1.9602	1.98615	1.96814	0.230357	0.213763	0.1289	0.135957	0.2256	0.488646	0.487018	0.488195	0.495246	0.068	0.073	0.183	-0.068	0.073	0.183	0.708859	0.701979	0.536216
ENSG00000039068	3.0284	3.02143	3.01417	3.03076	3.02086	3.0521	2.9956	2.93606	3.09935	3.09317	0.470607	0.474129	0.527838	0.522415	0.137	0.8	0.173	0.137	0.8	-0.173	0.6017	0.0875033	0.549337
ENSG00000039123	11.183	11.1575	11.1939	11.3659	11.4284	5.59772	5.65105	5.80718	5.75038	5.71319	0.52314	0.542753	0.505315	0.458218	0.262	0.459	0.588	0.262	-0.459	-0.588	0.447531	0.286695	0.204578
ENSG00000039139	6.95001	6.94846	6.96748	6.98491	6.95767	-1.25407	-1.26019	-1.24881	-1.22236	-1.25246	0.502575	0.50268	0.502593	0.499863	0.018	0.026	0.161	0.018	-0.026	-0.161	0.764733	0.757429	0.56658
ENSG00000039319	10.2912	10.2618	10.2935	10.5066	10.6454	7.01622	7.0126	6.9702	6.92626	6.90002	0.499889	0.495809	0.488733	0.422317	0.17	0.263	0.997	-0.17	-0.263	-0.997	0.553675	0.446611	0.000195833
ENSG00000039523	7.78684	7.80786	7.93132	7.90633	7.7061	4.35556	4.34552	4.24248	4.20765	4.31263	0.48451	0.467761	0.464748	0.472332	0.327	0.102	0.167	-0.327	-0.102	0.167	0.386758	0.657609	0.558272
ENSG00000039537	-1.03009	-1.02911	-1.02787	-1.02984	-1.02814	-1.97313	-1.97354	-1.97315	-1.97276	-1.97723	0.499768	0.499745	0.499729	0.499671	0.009	0.013	0.011	-0.009	-0.013	-0.011	0.775013	0.770594	0.773108
ENSG00000039560	12.0533	12.0489	12.0709	12.1079	12.0913	8.20517	8.2166	8.17163	8.07772	8.08995	0.515011	0.490412	0.466919	0.467752	0.473	0.561	0.073	-0.473	-0.561	0.073	0.276577	0.221336	0.701979
ENSG00000039600	0.523566	0.525716	0.525269	0.521508	0.535784	-1.20081	-1.21472	-1.28405	-1.29371	-1.26304	0.494238	0.493314	0.493554	0.494727	0.054	0.034	0.073	-0.054	0.034	0.073	0.727041	0.74936	0.701979
ENSG00000039650	8.396	8.38889	8.37434	8.3795	8.3603	2.9562	2.93767	2.95083	3.02178	2.9691	0.501238	0.504988	0.508576	0.505794	0.154	0.108	0.08	0.154	0.108	-0.08	0.576168	0.648146	0.691512
ENSG00000039987	-2.20737	-2.20661	-2.20491	-2.20672	-2.2082	-2.21432	-2.21449	-2.21403	-2.21379	-2.21637	0.499774	0.499789	0.499787	0.499747	0.014	0.005	0.019	0.014	-0.005	-0.019	0.769434	0.776693	0.76383
ENSG00000040199	8.62933	8.631	8.56394	8.49124	8.51893	5.60344	5.60325	5.70854	5.77601	5.64007	0.505849	0.516591	0.51909	0.512642	0.2	0.106	0.141	0.2	0.106	-0.141	0.51409	0.651303	0.59551
ENSG00000040275	10.9511	10.9534	11.0035	11.0645	11.0967	7.09598	7.09403	7.0066	6.94428	7.01924	0.507133	0.490451	0.48786	0.489639	0.341	0.093	0.078	-0.341	-0.093	0.078	0.374347	0.671413	0.694468
ENSG00000040341	8.96168	8.95602	8.94707	8.9383	8.88282	6.33021	6.3182	6.33403	6.40584	6.41582	0.494314	0.500828	0.530642	0.529954	0.194	0.821	0.089	0.194	0.821	-0.089	0.521894	0.07576	0.677439
ENSG00000040487	7.90147	7.90095	7.90291	7.93932	8.0203	4.09472	4.08227	4.25236	4.45903	4.35908	0.485724	0.54336	0.559424	0.532635	0.576	0.221	0.3	0.576	0.221	-0.3	0.212176	0.489365	0.410489
ENSG00000040531	8.41186	8.40433	8.40998	8.45952	8.4896	5.99577	6.00225	5.93304	5.87711	6.00357	0.48315	0.481361	0.480717	0.488168	0.094	0.062	0.176	-0.094	-0.062	0.176	0.670008	0.716884	0.545261
ENSG00000040608	6.09499	6.09662	6.06272	6.03043	6.06396	1.76157	1.73983	1.6024	1.56615	1.64464	0.482999	0.478455	0.48116	0.498606	0.114	0.117	0.334	-0.114	0.117	0.334	0.6386	0.633637	0.38043
ENSG00000040633	9.98154	9.98749	9.95603	9.8889	9.8726	6.5945	6.59146	6.53834	6.46504	6.40153	0.491086	0.477561	0.473296	0.472225	0.339	0.179	0.068	-0.339	-0.179	-0.068	0.37618	0.541639	0.708859
ENSG00000040731	-0.0811783	-0.0838959	-0.0957278	-0.0981583	-0.0985097	-2.21899	-2.22101	-2.21474	-2.20461	-2.21824	0.499834	0.499967	0.500053	0.500029	0.018	0.02	0.022	0.018	0.02	-0.022	0.764733	0.762896	0.76122
ENSG00000040933	9.20554	9.19021	9.14219	9.13586	9.09839	5.36081	5.39377	5.64415	5.7282	5.5613	0.497057	0.535083	0.534093	0.505614	0.384	0.172	0.297	0.384	-0.172	-0.297	0.34084	0.550907	0.413244
ENSG00000041353	9.39246	9.3976	9.40447	9.38741	9.37818	7.00708	6.9844	6.86397	6.80929	6.78221	0.50568	0.476511	0.475197	0.474879	0.554	0.074	0.053	-0.554	-0.074	-0.053	0.225389	0.700498	0.72842
ENSG00000041357	12.1045	12.1065	12.1256	12.1556	12.1978	8.14725	8.13035	8.05845	8.06681	8.11903	0.490715	0.490148	0.490489	0.491851	0.037	0.029	0.077	-0.037	0.029	0.077	0.746192	0.754566	0.695886
ENSG00000041515	5.94844	5.94741	5.96577	5.95169	5.85221	1.56596	1.56869	1.57226	1.55227	1.52008	0.499245	0.498261	0.489589	0.48459	0.071	0.466	0.252	-0.071	-0.466	-0.252	0.704657	0.281633	0.456525
ENSG00000041802	10.3529	10.3519	10.3759	10.4069	10.4053	6.20252	6.21932	6.14732	6.04849	6.18268	0.492159	0.485146	0.482318	0.491557	0.159	0.096	0.173	-0.159	-0.096	0.173	0.569247	0.666993	0.549337
ENSG00000041880	7.82009	7.80805	7.76222	7.75313	7.73672	3.83838	3.79064	3.71143	3.81539	3.80787	0.463442	0.462622	0.510736	0.509067	0.1	0.88	0.109	-0.1	0.88	-0.109	0.660864	0.048964	0.64655
ENSG00000041982	8.38778	8.35892	8.33142	8.45512	8.54531	3.82219	3.87467	3.89094	3.71177	3.76088	0.522354	0.512535	0.467953	0.469306	0.212	0.665	0.138	-0.212	-0.665	0.138	0.499169	0.159952	0.600265
ENSG00000041988	7.7332	7.73465	7.73928	7.74721	7.76895	3.33597	3.33116	3.35543	3.43085	3.5009	0.502328	0.507508	0.539033	0.547306	0.161	0.683	0.199	0.161	0.683	0.199	0.56658	0.149534	0.515227
ENSG00000042088	9.11039	9.12223	9.13089	9.07554	9.03447	5.31253	5.29668	5.23712	5.23777	5.24582	0.495996	0.49518	0.495539	0.497715	0.047	0.03	0.11	-0.047	0.03	0.11	0.735412	0.753548	0.645023
ENSG00000042286	8.5797	8.57049	8.60122	8.67088	8.66162	5.60626	5.58447	5.607	5.67701	5.56082	0.508332	0.510907	0.513681	0.466855	0.106	0.102	0.707	0.106	0.102	-0.707	0.651303	0.657609	0.136601
ENSG00000042304	2.803	2.79854	2.79378	2.81069	2.82051	3.59452	3.62454	3.86158	3.98686	3.93202	0.480359	0.541524	0.542203	0.532332	0.61	0.154	0.186	0.61	0.154	-0.186	0.19127	0.576168	0.532104
ENSG00000042317	5.93969	5.9722	6.06048	6.02938	6.03553	-0.366764	-0.347093	-0.274941	-0.288215	-0.324653	0.530713	0.532574	0.502068	0.495716	0.09	0.8	0.185	0.09	-0.8	-0.185	0.675826	0.0875033	0.533542
ENSG00000042429	9.79992	9.79122	9.82872	9.91038	9.9173	6.70267	6.7302	6.70691	6.60731	6.71089	0.501826	0.492992	0.486751	0.489159	0.201	0.166	0.104	-0.201	-0.166	0.104	0.51279	0.559719	0.654397
ENSG00000042445	9.94089	9.93888	9.94619	9.98373	10.0364	5.64555	5.68041	5.74033	5.64234	5.58607	0.529425	0.530403	0.475805	0.469014	0.089	0.886	0.165	0.089	-0.886	-0.165	0.677439	0.0461466	0.560958
ENSG00000042493	10.85	10.8432	10.7904	10.7664	10.7873	3.06238	3.03426	3.07187	3.14647	2.93212	0.489823	0.493688	0.497224	0.471548	0.115	0.113	0.346	0.115	0.113	-0.346	0.636859	0.640249	0.370419
ENSG00000042753	11.069	11.0815	11.043	10.9471	10.9464	5.35225	5.35475	5.46714	5.55103	5.4641	0.491822	0.514362	0.518111	0.516188	0.397	0.129	0.094	0.397	0.129	-0.094	0.330574	0.61434	0.670008
ENSG00000042832	1.52423	1.5271	1.5288	1.51476	1.50443	-2.20238	-2.20466	-2.21512	-2.21824	-2.21977	0.498664	0.498633	0.498628	0.49865	0.018	0.008	0.017	-0.018	-0.008	0.017	0.764733	0.775626	0.765974
ENSG00000042980	-0.288476	-0.292133	-0.310435	-0.309765	-0.293395	1.47479	1.45843	1.429	1.47615	1.50932	0.487038	0.48702	0.516156	0.518677	0.055	0.902	0.112	-0.055	0.902	0.112	0.725743	0.0394147	0.641957
ENSG00000043039	-1.26515	-1.26451	-1.2597	-1.25769	-1.25981	1.13889	1.08506	0.938291	1.0176	1.07946	0.47558	0.469669	0.487907	0.498709	0.137	0.336	0.251	-0.137	0.336	0.251	0.6017	0.37873	0.457764
ENSG00000043093	11.0667	11.0677	11.0713	11.072	11.0747	8.15318	8.1829	8.20013	8.10729	8.13374	0.509335	0.503725	0.491634	0.493699	0.176	0.377	0.097	-0.176	-0.377	0.097	0.545261	0.34677	0.665479
ENSG00000043143	10.1706	10.183	10.182	10.0941	10.0052	6.68443	6.70125	6.75367	6.75109	6.76896	0.502096	0.503792	0.504239	0.517028	0.097	0.05	0.483	0.097	0.05	0.483	0.665479	0.731988	0.270539
ENSG00000043355	5.80647	5.81981	5.89687	5.90014	5.82509	4.57476	4.50786	4.25398	4.24712	4.26414	0.495613	0.473342	0.476007	0.477358	0.291	0.085	0.098	-0.291	0.085	0.098	0.418954	0.683797	0.664001
ENSG00000043514	9.14495	9.14672	9.22466	9.31124	9.32315	6.32001	6.32306	6.42169	6.48141	6.37906	0.531052	0.537094	0.536462	0.464496	0.165	0.119	0.909	0.165	-0.119	-0.909	0.560958	0.630447	0.0368589
ENSG00000043591	1.19734	1.19843	1.20059	1.19793	1.19639	1.98576	1.9375	1.96216	2.1448	2.03033	0.500214	0.513051	0.534604	0.514122	0.227	0.28	0.242	0.227	0.28	-0.242	0.482483	0.430062	0.466736
ENSG00000044090	8.26715	8.24775	8.25302	8.35064	8.37923	0.282749	0.287188	0.280599	0.254599	0.254376	0.501345	0.50118	0.494174	0.473052	0.035	0.319	0.722	-0.035	-0.319	-0.722	0.748331	0.39319	0.128152
ENSG00000044115	12.9388	12.918	12.9455	13.0808	13.1268	8.66343	8.67247	8.65295	8.62455	8.70379	0.496238	0.495378	0.494411	0.493989	0.06	0.065	0.056	-0.06	-0.065	-0.056	0.719418	0.712859	0.724501
ENSG00000044446	7.79394	7.78103	7.78842	7.86389	7.89818	3.30889	3.33052	3.50935	3.54937	3.35963	0.536169	0.553952	0.54985	0.466999	0.24	0.183	0.711	0.24	-0.183	-0.711	0.46879	0.536216	0.134239
ENSG00000044459	9.5317	9.52457	9.53444	9.59485	9.64445	6.10945	6.11349	6.19568	6.21989	6.08569	0.523417	0.527641	0.526318	0.460686	0.128	0.107	0.798	0.128	-0.107	-0.798	0.616115	0.649629	0.0887485
ENSG00000044524	7.14734	7.12422	7.10869	7.19919	7.23099	4.17075	4.2157	4.24309	4.07381	4.03696	0.527314	0.525799	0.450112	0.447545	0.102	0.939	0.12	-0.102	-0.939	-0.12	0.657609	0.0224921	0.628846
ENSG00000044574	12.0447	11.9396	11.9717	12.7483	13.5179	8.50642	8.46796	8.47392	9.04001	10.0507	0.540437	0.628722	0.827158	0.862615	0.512	0.634	0.333	0.512	0.634	0.333	0.251821	0.176497	0.381208
ENSG00000046604	10.596	10.5897	10.6857	10.8091	10.7778	8.93748	8.95749	8.89416	8.73654	8.73064	0.528709	0.519593	0.427862	0.427281	0.177	0.965	0.075	-0.177	-0.965	-0.075	0.543926	0.0117556	0.699051
ENSG00000046647	6.23981	6.25587	6.30852	6.27985	6.22316	3.03515	2.99415	2.70343	2.59688	2.73943	0.4966	0.45757	0.45878	0.485799	0.38	0.142	0.315	-0.38	0.142	0.315	0.344428	0.593809	0.396892
ENSG00000046651	8.75555	8.73823	8.73504	8.83395	8.91184	4.19396	4.21034	4.32026	4.36035	4.3151	0.501093	0.51396	0.51313	0.494061	0.257	0.077	0.371	0.257	-0.077	-0.371	0.451982	0.695886	0.351675
ENSG00000046653	8.0206	8.01462	7.97075	7.95583	7.98242	5.95427	5.98834	5.94255	5.74718	5.74226	0.501245	0.471235	0.439985	0.443637	0.411	0.499	0.125	-0.411	-0.499	0.125	0.319877	0.259809	0.621023
ENSG00000046889	2.64517	2.6341	2.59627	2.6054	2.62202	2.29347	2.26138	2.26713	2.40914	2.41572	0.485615	0.492023	0.558352	0.553626	0.163	0.926	0.136	0.163	0.926	-0.136	0.563683	0.0283549	0.603241
ENSG00000047056	7.65084	7.6692	7.71293	7.63519	7.50431	5.48026	5.48996	5.57765	5.64849	5.67534	0.492603	0.51508	0.520675	0.523586	0.498	0.195	0.11	0.498	0.195	0.11	0.260363	0.520671	0.645023
ENSG00000047188	9.96968	9.95338	10.0251	10.1999	10.264	5.88552	5.92381	6.08657	6.06741	5.94882	0.547466	0.557074	0.543632	0.434222	0.169	0.197	0.912	0.169	-0.197	-0.912	0.555112	0.518224	0.0349499
ENSG00000047230	8.92264	8.89505	8.89646	9.00495	8.98656	5.30207	5.2923	5.31505	5.35677	5.29424	0.508734	0.513485	0.518005	0.470915	0.157	0.16	0.91	0.157	0.16	-0.91	0.572204	0.567766	0.0361151
ENSG00000047249	10.0851	10.0696	10.0718	10.164	10.2288	5.38654	5.38271	5.39417	5.47675	5.61228	0.505927	0.513466	0.542704	0.560096	0.167	0.494	0.306	0.167	0.494	0.306	0.558272	0.262649	0.404695
ENSG00000047315	11.5715	11.5585	11.5997	11.6993	11.6952	5.5155	5.52434	5.48216	5.42469	5.49381	0.502589	0.491857	0.486831	0.486871	0.295	0.19	0.049	-0.295	-0.19	0.049	0.415051	0.526906	0.73327
ENSG00000047346	8.38908	8.37749	8.40544	8.45192	8.36736	5.11828	5.1202	5.26521	5.39574	5.32635	0.496791	0.526108	0.528923	0.515895	0.423	0.129	0.223	0.423	0.129	-0.223	0.310752	0.61434	0.487052
ENSG00000047365	8.65443	8.65464	8.62792	8.63475	8.73153	3.6292	3.64355	3.65678	3.58601	3.51901	0.506022	0.504439	0.480378	0.468995	0.094	0.603	0.284	-0.094	-0.603	-0.284	0.670008	0.195049	0.425605
ENSG00000047410	11.5658	11.5033	11.5144	11.8495	12.0098	5.68792	5.68007	5.64919	5.62613	5.5751	0.505303	0.505366	0.505089	0.402281	0.027	0.043	1	0.027	-0.043	-1	0.756523	0.739996	0
ENSG00000047457	0.787631	0.782967	0.769992	0.774368	0.774161	-0.619699	-0.631257	-0.59337	-0.530966	-0.603705	0.504242	0.507295	0.50822	0.504837	0.115	0.051	0.11	0.115	0.051	-0.11	0.636859	0.730855	0.645023
ENSG00000047578	7.98938	7.99147	8.0688	8.1075	8.00357	4.13037	4.13354	4.056	3.99909	4.11272	0.484112	0.47468	0.47313	0.476376	0.226	0.087	0.094	-0.226	-0.087	0.094	0.483751	0.680678	0.670008
ENSG00000047579	5.38246	5.377	5.35465	5.37103	5.41991	1.56099	1.54548	1.4774	1.49523	1.57492	0.485941	0.485186	0.493169	0.517605	0.062	0.246	0.518	-0.062	0.246	0.518	0.716884	0.462669	0.248677
ENSG00000047597	7.37182	7.35961	7.39175	7.51615	7.60988	4.57312	4.65248	4.8754	4.8635	5.01878	0.51113	0.523245	0.522412	0.5261	0.212	0.096	0.12	0.212	-0.096	0.12	0.499169	0.666993	0.628846
ENSG00000047621	9.44563	9.45245	9.50824	9.56566	9.62072	5.97897	5.96496	5.88623	5.89782	6.00823	0.496051	0.494767	0.495479	0.50001	0.082	0.058	0.135	-0.082	0.058	0.135	0.688251	0.721954	0.605032
ENSG00000047634	8.01564	8.02055	8.06997	8.06496	7.96076	7.14188	7.16842	7.27828	7.27043	7.21046	0.511192	0.515491	0.50634	0.492193	0.125	0.225	0.323	0.125	-0.225	-0.323	0.621023	0.484797	0.389932
ENSG00000047644	9.41706	9.42842	9.41763	9.33517	9.27692	5.36053	5.3345	5.20651	5.18271	5.22042	0.49711	0.490509	0.492308	0.506135	0.156	0.083	0.286	-0.156	0.083	0.286	0.57344	0.686811	0.423299
ENSG00000047648	1.27323	1.28175	1.29159	1.26446	1.2566	-2.21438	-2.21453	-2.21409	-2.21387	-2.21621	0.498824	0.498782	0.498765	0.498817	0.013	0.012	0.018	-0.013	-0.012	0.018	0.770594	0.771839	0.764733
ENSG00000047662	7.35614	7.35819	7.21956	7.0942	7.19971	4.36555	4.50488	4.84656	4.54284	4.24471	0.537272	0.568887	0.464049	0.429739	0.324	0.595	0.345	0.324	-0.595	-0.345	0.389202	0.200167	0.371219
ENSG00000047849	10.894	10.8837	10.9391	11.0182	10.9503	8.10613	8.07776	8.0276	8.15655	8.33064	0.500192	0.502413	0.53537	0.57455	0.128	0.452	0.435	0.128	0.452	0.435	0.616115	0.290703	0.302305
ENSG00000047932	10.9871	10.9638	10.9622	11.0982	11.2023	8.16285	8.18596	8.19342	8.13373	8.20307	0.498361	0.497137	0.49495	0.494575	0.063	0.105	0.048	-0.063	-0.105	-0.048	0.715628	0.652875	0.734377
ENSG00000048028	9.08697	9.08274	9.05613	9.04956	9.06567	5.18384	5.23118	5.17705	4.89818	4.84518	0.510405	0.479353	0.39897	0.401574	0.316	0.783	0.143	-0.316	-0.783	0.143	0.395858	0.096361	0.592398
ENSG00000048052	6.53049	6.54801	6.60485	6.5656	6.48541	3.98941	3.9737	3.97008	3.985	3.86887	0.495602	0.494183	0.489772	0.456235	0.089	0.145	0.608	-0.089	-0.145	-0.608	0.677439	0.589423	0.192433
ENSG00000048140	8.95564	8.96407	8.93575	8.84269	8.77761	5.08332	5.13221	5.24316	5.11934	4.99704	0.519232	0.521002	0.485769	0.476189	0.163	0.498	0.182	0.163	-0.498	-0.182	0.563683	0.260363	0.53747
ENSG00000048162	9.01322	9.02376	9.05862	9.0464	9.02493	5.72791	5.76743	5.91757	5.87231	5.73719	0.535309	0.542111	0.515145	0.471675	0.16	0.379	0.53	0.16	-0.379	-0.53	0.567766	0.345007	0.241261
ENSG00000048342	8.99134	8.98546	9.03592	9.1081	9.08307	3.9673	3.96399	3.93325	3.93226	3.98405	0.499571	0.498763	0.498558	0.49856	0.05	0.026	0.017	-0.05	-0.026	0.017	0.731988	0.757429	0.765974
ENSG00000048392	9.6948	9.6889	9.66799	9.68417	9.72388	6.43129	6.4454	6.44657	6.37215	6.32824	0.502915	0.501328	0.47364	0.469589	0.084	0.787	0.146	-0.084	-0.787	-0.146	0.685321	0.0944794	0.587944
ENSG00000048405	8.76907	8.76787	8.80809	8.83769	8.78362	6.00483	6.01708	6.16316	6.27827	6.2749	0.494689	0.530594	0.532542	0.530186	0.528	0.12	0.096	0.528	0.12	-0.096	0.242662	0.628846	0.666993
ENSG00000048471	8.51719	8.52944	8.57691	8.53994	8.43742	4.7582	4.80391	4.89739	4.76214	4.62823	0.540934	0.543167	0.455602	0.444574	0.157	0.871	0.194	0.157	-0.871	-0.194	0.572204	0.0534534	0.521894
ENSG00000048540	3.19512	3.19256	3.16755	3.14381	3.12936	-0.430174	-0.424819	-0.434514	-0.473496	-0.487956	0.489029	0.488532	0.488139	0.48806	0.047	0.043	0.013	-0.047	-0.043	-0.013	0.735412	0.739996	0.770594
ENSG00000048544	10.079	10.0853	10.1173	10.1262	10.1223	7.31395	7.3171	7.29069	7.2903	7.3985	0.505631	0.505168	0.506153	0.524657	0.057	0.068	0.393	-0.057	0.068	0.393	0.723196	0.708859	0.333453
ENSG00000048649	10.3423	10.3067	10.2889	10.4164	10.4171	7.28752	7.28354	7.30293	7.3461	7.35743	0.504687	0.513436	0.518693	0.510876	0.36	0.176	0.237	0.36	0.176	-0.237	0.359178	0.545261	0.471741
ENSG00000048707	10.5696	10.5468	10.5842	10.7073	10.6718	4.87388	4.84579	4.80692	4.89024	4.91942	0.496157	0.497068	0.499059	0.498327	0.06	0.104	0.052	0.06	0.104	-0.052	0.719418	0.654397	0.72954
ENSG00000048740	5.36323	5.36022	5.35482	5.32041	5.21759	3.87087	3.89686	3.92913	3.88813	3.96295	0.508476	0.508757	0.508469	0.520516	0.037	0.048	0.318	0.037	-0.048	0.318	0.746192	0.734377	0.394019
ENSG00000048828	11.5827	11.5748	11.5712	11.5811	11.534	7.94805	7.97312	7.9585	7.88753	8.01259	0.497749	0.496899	0.495791	0.511212	0.065	0.077	0.298	-0.065	-0.077	0.298	0.712859	0.695886	0.412084
ENSG00000048991	8.33056	8.35984	8.49101	8.46614	8.33018	5.99025	6.00001	5.96935	5.89681	5.90433	0.505251	0.50005	0.443782	0.447478	0.151	0.976	0.141	-0.151	-0.976	0.141	0.580691	0.00710734	0.59551
ENSG00000049089	0.855905	0.860082	0.860811	0.848836	0.860153	-2.21429	-2.21445	-2.21418	-2.214	-2.21607	0.500836	0.500883	0.500849	0.500852	0.014	0.007	0.011	0.014	-0.007	0.011	0.769434	0.776157	0.773108
ENSG00000049130	9.76794	9.76944	9.78852	9.80026	9.7905	4.56207	4.6188	4.64575	4.51388	4.69609	0.507724	0.503771	0.497403	0.517438	0.144	0.134	0.262	-0.144	-0.134	0.262	0.590744	0.606556	0.447531
ENSG00000049167	9.02111	9.02874	9.05644	9.06745	9.09497	4.25534	4.25461	4.29645	4.31213	4.22309	0.516534	0.517372	0.515614	0.479535	0.066	0.095	0.705	0.066	-0.095	-0.705	0.711504	0.668487	0.137536
ENSG00000049192	10.3428	10.3641	10.3995	10.3508	10.348	4.26466	4.27661	4.34364	4.3973	4.46401	0.501984	0.51065	0.517132	0.534535	0.235	0.211	0.37	0.235	0.211	0.37	0.473944	0.5001	0.352481
ENSG00000049239	8.35027	8.3521	8.38949	8.37758	8.25853	6.08896	6.05661	6.04754	6.18073	6.2051	0.487986	0.493736	0.535077	0.535005	0.16	0.769	0.103	0.16	0.769	-0.103	0.567766	0.10316	0.655967
ENSG00000049245	10.9222	10.9558	11.0107	10.8974	10.8038	8.21169	8.22019	8.11044	7.99595	8.11287	0.50179	0.469871	0.459049	0.502043	0.408	0.2	0.484	-0.408	-0.2	0.484	0.322539	0.51409	0.27007
ENSG00000049246	8.61468	8.59704	8.56267	8.57574	8.52367	6.60008	6.56852	6.57909	6.68843	6.60402	0.493985	0.501617	0.513257	0.503077	0.199	0.223	0.18	0.199	0.223	-0.18	0.515227	0.487052	0.540425
ENSG00000049249	2.83907	2.82157	2.77757	2.83502	2.92444	3.12087	3.05746	3.00936	3.23424	3.27828	0.469344	0.471031	0.585996	0.576159	0.132	0.967	0.188	0.132	0.967	-0.188	0.609592	0.0109585	0.529495
ENSG00000049283	1.23684	1.23841	1.2585	1.27538	1.27641	-1.73239	-1.73291	-1.73233	-1.73181	-1.7377	0.501845	0.501541	0.500763	0.498986	0.045	0.091	0.161	-0.045	-0.091	-0.161	0.737538	0.67444	0.56658
ENSG00000049323	9.32045	9.30145	9.3077	9.42797	9.51506	4.86366	4.84706	4.82113	4.82026	4.71943	0.500916	0.500705	0.50047	0.42857	0.063	0.048	0.989	-0.063	-0.048	-0.989	0.715628	0.734377	0.00221788
ENSG00000049449	11.5089	11.4913	11.4785	11.5618	11.6254	8.59228	8.61836	8.63488	8.5302	8.49073	0.516339	0.516123	0.463115	0.458988	0.083	0.934	0.112	-0.083	-0.934	-0.112	0.686811	0.0245214	0.641957
ENSG00000049540	5.19087	5.2198	5.28342	5.20267	5.1173	1.93192	1.98661	2.14726	2.08266	2.02689	0.521925	0.526834	0.501322	0.495711	0.145	0.436	0.158	0.145	-0.436	-0.158	0.589423	0.30142	0.570813
ENSG00000049541	11.1418	11.1362	11.1185	11.1319	11.1574	4.61262	4.62687	4.62913	4.54172	4.46348	0.504106	0.501377	0.464484	0.454672	0.125	0.748	0.238	-0.125	-0.748	-0.238	0.621023	0.114614	0.47056
ENSG00000049618	9.50281	9.52706	9.66062	9.67144	9.56633	6.40443	6.39929	6.41843	6.42643	6.33758	0.511489	0.510365	0.492754	0.439932	0.084	0.358	0.764	-0.084	-0.358	-0.764	0.685321	0.360561	0.105692
ENSG00000049656	14.2703	14.2814	14.2767	14.2205	14.2085	7.97364	7.96709	7.93092	7.89486	7.83994	0.495427	0.487976	0.485287	0.484033	0.252	0.125	0.078	-0.252	-0.125	-0.078	0.456525	0.621023	0.694468
ENSG00000049759	9.08151	9.07573	9.07698	9.10691	9.11841	6.67181	6.69453	6.66693	6.48964	6.35912	0.508444	0.500752	0.41375	0.405174	0.169	0.874	0.185	-0.169	-0.874	-0.185	0.555112	0.0523482	0.533542
ENSG00000049768	-1.22292	-1.22253	-1.22776	-1.23345	-1.22862	-2.21899	-2.22101	-2.21474	-2.20461	-2.21824	0.501039	0.501101	0.501109	0.50106	0.015	0.007	0.013	0.015	0.007	-0.013	0.768277	0.776157	0.770594
ENSG00000049769	6.00982	6.03498	6.06147	5.98803	5.98906	2.71603	2.71292	2.84495	2.92717	2.7207	0.526826	0.533616	0.533135	0.500379	0.154	0.139	0.388	0.154	-0.139	-0.388	0.576168	0.598772	0.337586
ENSG00000049860	10.9953	10.9805	10.9586	11.0323	11.1262	7.30057	7.33066	7.28156	7.09875	7.0935	0.51171	0.490577	0.436274	0.436777	0.295	0.768	0.105	-0.295	-0.768	0.105	0.415051	0.103529	0.652875
ENSG00000049883	8.66212	8.66691	8.69776	8.74252	8.81657	5.74733	5.74475	5.59784	5.53922	5.78882	0.476742	0.464845	0.46506	0.519092	0.184	0.147	0.488	-0.184	0.147	0.488	0.534811	0.586529	0.267831
ENSG00000050030	-1.48738	-1.4868	-1.48455	-1.48464	-1.48532	0.933573	0.934592	0.906975	0.923219	1.05475	0.496899	0.497543	0.501825	0.554606	0.074	0.149	0.719	0.074	0.149	0.719	0.700498	0.583478	0.130571
ENSG00000050130	10.2754	10.2888	10.319	10.2733	10.2112	6.83639	6.87097	6.87386	6.72358	6.69716	0.513187	0.505661	0.442707	0.447342	0.165	0.905	0.134	-0.165	-0.905	0.134	0.560958	0.0381468	0.606556
ENSG00000050165	8.84199	8.85837	8.86836	8.80923	8.80231	4.94542	4.89607	4.69548	4.70321	4.78663	0.480375	0.469271	0.47664	0.498851	0.182	0.157	0.333	-0.182	0.157	0.333	0.53747	0.572204	0.381208
ENSG00000050327	7.89732	7.89868	7.91372	7.91799	7.89958	2.46429	2.45991	2.43282	2.42198	2.42714	0.496439	0.495281	0.495075	0.49499	0.089	0.026	0.013	-0.089	-0.026	-0.013	0.677439	0.757429	0.770594
ENSG00000050344	3.56621	3.55596	3.51893	3.52549	3.54204	-0.226343	-0.21943	-0.175065	-0.151613	-0.148348	0.487951	0.509514	0.512379	0.512454	0.759	0.158	0.022	0.759	0.158	0.022	0.108543	0.570813	0.76122
ENSG00000050393	10.508	10.5193	10.5295	10.4828	10.4539	7.52744	7.54808	7.6047	7.57629	7.5568	0.505901	0.505998	0.504565	0.504159	0.026	0.085	0.043	0.026	-0.085	-0.043	0.757429	0.683797	0.739996
ENSG00000050405	10.0118	9.99291	9.97135	10.0249	10.0254	7.14382	7.13518	7.11308	7.12702	7.13568	0.500531	0.500718	0.501024	0.501051	0.023	0.038	0.025	0.023	0.038	0.025	0.760285	0.745326	0.758336
ENSG00000050426	8.7272	8.73621	8.74274	8.7214	8.74287	7.22363	7.22452	7.19637	7.18915	7.26152	0.494906	0.494531	0.495115	0.516432	0.044	0.059	0.542	-0.044	0.059	0.542	0.738699	0.720637	0.233545
ENSG00000050438	2.19425	2.2054	2.22456	2.20223	2.20709	0.127121	0.140313	0.172544	0.156007	0.158998	0.502766	0.502656	0.502181	0.502137	0.025	0.055	0.022	-0.025	-0.055	-0.022	0.758336	0.725743	0.76122
ENSG00000050555	6.34749	6.34482	6.32968	6.36001	6.45247	2.49159	2.48974	2.47239	2.46994	2.49455	0.498081	0.498009	0.498165	0.498469	0.02	0.024	0.036	-0.02	0.024	0.036	0.762896	0.759332	0.747298
ENSG00000050628	4.19968	4.21616	4.24244	4.17704	4.10815	2.98846	3.0231	3.21312	3.28896	3.29341	0.486917	0.525101	0.526647	0.52698	0.542	0.118	0.103	0.542	0.118	0.103	0.233545	0.631915	0.655967
ENSG00000050730	4.69073	4.68336	4.63761	4.62595	4.6517	2.89987	2.94858	3.01723	2.90514	2.93285	0.504631	0.504005	0.501053	0.501781	0.073	0.108	0.063	-0.073	-0.108	0.063	0.701979	0.648146	0.715628
ENSG00000050748	9.81549	9.82935	9.8547	9.81146	9.7739	7.80672	7.79651	7.71893	7.67389	7.67769	0.504984	0.481433	0.480705	0.481252	0.579	0.073	0.047	-0.579	-0.073	0.047	0.210127	0.701979	0.735412
ENSG00000050820	9.44398	9.46209	9.5107	9.45335	9.35737	5.4687	5.44474	5.37621	5.3354	5.1799	0.49773	0.482438	0.463749	0.436852	0.266	0.342	0.41	-0.266	-0.342	-0.41	0.443788	0.373411	0.320821
ENSG00000051009	8.30625	8.30952	8.2995	8.26858	8.25368	4.12936	4.09669	4.23798	4.42936	4.16275	0.517655	0.541738	0.555176	0.504771	0.297	0.209	0.411	0.297	0.209	-0.411	0.413244	0.502396	0.319877
ENSG00000051108	10.2592	10.1532	10.1298	10.9241	11.8901	7.25766	7.20412	7.24113	7.88482	8.84399	0.531266	0.666338	0.858832	0.878542	0.528	0.638	0.306	0.528	0.638	0.306	0.242662	0.174312	0.404695
ENSG00000051128	8.1819	8.18593	8.13626	8.06216	8.06069	4.32164	4.33092	4.49722	4.53811	4.25777	0.527765	0.541468	0.537601	0.477589	0.223	0.197	0.502	0.223	-0.197	-0.502	0.487052	0.518224	0.257848
ENSG00000051180	8.0003	7.98362	7.97738	8.0575	8.1036	4.72322	4.70367	4.46984	4.3431	4.49447	0.500779	0.470035	0.469775	0.48491	0.329	0.125	0.23	-0.329	-0.125	0.23	0.38501	0.621023	0.479022
ENSG00000051341	9.71629	9.70366	9.70302	9.74559	9.72299	4.90658	4.85267	4.62929	4.64752	4.77559	0.472076	0.463241	0.472363	0.491342	0.157	0.177	0.274	-0.157	0.177	0.274	0.572204	0.543926	0.436498
ENSG00000051382	8.66883	8.69184	8.81685	8.79374	8.61453	5.15068	5.1423	5.06715	5.04531	5.11971	0.491663	0.471478	0.468993	0.472685	0.443	0.095	0.132	-0.443	-0.095	0.132	0.296693	0.668487	0.609592
ENSG00000051523	10.5907	10.5997	10.5401	10.4524	10.4972	5.23728	5.14881	5.03853	5.23166	5.11325	0.467932	0.470082	0.515985	0.504339	0.177	0.531	0.19	0.177	0.531	-0.19	0.543926	0.240654	0.526906
ENSG00000051596	11.0102	11.0129	11.0004	10.9746	10.9738	5.88579	5.88523	5.79667	5.71182	5.74765	0.495989	0.482471	0.481156	0.484798	0.335	0.07	0.132	-0.335	-0.07	0.132	0.379512	0.706156	0.609592
ENSG00000051620	8.95017	8.97874	8.97765	8.84548	8.81338	4.61222	4.61873	4.60808	4.53647	4.45447	0.490609	0.483414	0.472098	0.470466	0.204	0.357	0.097	-0.204	-0.357	-0.097	0.508952	0.361266	0.665479
ENSG00000051825	10.6601	10.649	10.605	10.6061	10.6197	6.84809	6.84618	6.79775	6.70996	6.60829	0.49079	0.479645	0.462516	0.448969	0.24	0.379	0.29	-0.24	-0.379	-0.29	0.46879	0.345007	0.41962
ENSG00000052126	9.96865	9.97755	10.0344	10.0503	10.0193	7.41669	7.42461	7.4761	7.49463	7.47531	0.50853	0.508995	0.507445	0.497922	0.04	0.095	0.368	0.04	-0.095	-0.368	0.743352	0.668487	0.353969
ENSG00000052344	1.83817	1.84482	1.86212	1.84366	1.81659	-1.98141	-1.98438	-1.97397	-1.95834	-1.97993	0.501162	0.501141	0.501131	0.500871	0.011	0.014	0.028	-0.011	-0.014	-0.028	0.773108	0.769434	0.755554
ENSG00000052723	11.0183	11.0113	10.9943	11.006	11.0118	8.16975	8.17546	8.19779	8.20789	8.22863	0.50243	0.505509	0.507271	0.508256	0.191	0.136	0.072	0.191	0.136	0.072	0.525558	0.603241	0.70335
ENSG00000052749	9.5057	9.48119	9.51927	9.68837	9.74923	3.2252	3.25359	3.40338	3.43055	3.36298	0.511762	0.530196	0.525526	0.452296	0.309	0.163	0.874	0.309	-0.163	-0.874	0.401992	0.563683	0.0523482
ENSG00000052795	8.81216	8.82766	8.95409	8.97059	8.80886	5.67351	5.71214	5.81832	5.76746	5.73594	0.524162	0.531487	0.466097	0.463395	0.17	0.971	0.089	0.17	-0.971	-0.089	0.553675	0.0091042	0.677439
ENSG00000052802	10.5721	10.5716	10.607	10.6724	10.7291	7.6804	7.6894	7.67196	7.61143	7.60307	0.510693	0.509412	0.467568	0.466885	0.063	0.977	0.052	-0.063	-0.977	-0.052	0.715628	0.00670849	0.72954
ENSG00000052841	9.99925	9.99229	10.0167	10.0945	10.1479	6.3248	6.32876	6.29985	6.24477	6.23059	0.507038	0.505053	0.467056	0.46538	0.074	0.95	0.074	-0.074	-0.95	-0.074	0.700498	0.0170012	0.700498
ENSG00000052850	-1.72307	-1.72389	-1.72608	-1.72572	-1.72707	-1.98199	-1.98502	-1.97381	-1.95748	-1.98029	0.501904	0.502109	0.502111	0.501847	0.027	0.01	0.034	0.027	0.01	-0.034	0.756523	0.774149	0.74936
ENSG00000053108	10.4882	10.4795	10.5188	10.6043	10.6152	6.40064	6.414	6.50326	6.48226	6.31094	0.529592	0.531772	0.522388	0.422447	0.103	0.206	0.891	0.103	-0.206	-0.891	0.655967	0.50654	0.0442133
ENSG00000053254	10.5654	10.5647	10.5489	10.5122	10.4574	7.16304	7.15979	7.17985	7.18721	7.1138	0.49855	0.49856	0.498205	0.495492	0.036	0.039	0.117	0.036	-0.039	-0.117	0.747298	0.744367	0.633637
ENSG00000053371	9.82801	9.85194	9.86975	9.80111	9.82644	4.50841	4.55153	4.69958	4.66418	4.59767	0.514936	0.516801	0.51113	0.506832	0.095	0.158	0.127	0.095	-0.158	-0.127	0.668487	0.570813	0.617883
ENSG00000053372	11.1231	11.1208	11.0892	11.0672	11.0791	6.98135	6.97253	6.82134	6.73435	6.85945	0.486377	0.471788	0.472102	0.501296	0.232	0.113	0.381	-0.232	0.113	0.381	0.477084	0.640249	0.343573
ENSG00000053501	8.47212	8.47952	8.45077	8.37027	8.3274	4.20639	4.21735	4.38146	4.48292	4.37929	0.490241	0.519575	0.522366	0.517924	0.432	0.125	0.118	0.432	0.125	-0.118	0.304575	0.621023	0.631915
ENSG00000053524	4.58806	4.60445	4.61072	4.55391	4.56372	3.82198	3.82193	3.94449	4.04248	3.93513	0.503495	0.514426	0.515698	0.510103	0.217	0.081	0.146	0.217	0.081	-0.146	0.493683	0.689822	0.587944
ENSG00000053702	2.20877	2.21253	2.21818	2.18816	2.13529	1.7215	1.68402	1.62789	1.71764	1.71471	0.47989	0.480234	0.505344	0.506397	0.097	0.642	0.096	0.097	0.642	0.096	0.665479	0.171991	0.666993
ENSG00000053747	8.60413	8.58746	8.58854	8.66567	8.68318	2.49763	2.50546	2.48042	2.46116	2.56674	0.500928	0.500845	0.501457	0.505558	0.053	0.055	0.137	-0.053	0.055	0.137	0.72842	0.725743	0.6017
ENSG00000053770	9.69348	9.71048	9.74939	9.70131	9.6452	6.05915	6.10073	6.238	6.1634	6.01285	0.531208	0.537593	0.495175	0.45803	0.185	0.538	0.427	0.185	-0.538	-0.427	0.533542	0.235963	0.307942
ENSG00000053900	8.64314	8.6194	8.59962	8.67896	8.68832	2.37964	2.42351	2.58926	2.59942	2.60464	0.502201	0.514699	0.513262	0.511435	0.245	0.076	0.09	0.245	-0.076	-0.09	0.463606	0.697524	0.675826
ENSG00000053918	5.73407	5.73712	5.67809	5.59731	5.59568	1.27541	1.24812	1.15823	1.20441	1.29566	0.467672	0.464989	0.488483	0.555764	0.098	0.387	0.741	-0.098	0.387	0.741	0.664001	0.338426	0.117747
ENSG00000054116	10.8062	10.8105	10.7768	10.7181	10.7119	6.96695	6.98567	6.97226	6.91514	7.00536	0.491398	0.489898	0.488599	0.530227	0.066	0.1	0.689	-0.066	-0.1	0.689	0.711504	0.660864	0.146175
ENSG00000054118	11.6964	11.6761	11.6965	11.8202	11.8621	7.85018	7.83329	7.9052	8.067	8.09123	0.490904	0.532191	0.552011	0.543716	0.581	0.332	0.178	0.581	0.332	-0.178	0.208755	0.382343	0.542863
ENSG00000054148	10.7341	10.7443	10.6864	10.5831	10.5966	5.79826	5.8262	5.90743	5.91033	5.97486	0.489942	0.495088	0.500682	0.561833	0.155	0.158	0.853	0.155	0.158	0.853	0.574868	0.570813	0.0614062
ENSG00000054179	0.549777	0.554179	0.580694	0.583583	0.560257	-1.49608	-1.49574	-1.48925	-1.48795	-1.49983	0.50027	0.499994	0.498775	0.496406	0.035	0.131	0.183	-0.035	-0.131	-0.183	0.748331	0.610993	0.536216
ENSG00000054219	2.66762	2.67325	2.70677	2.72088	2.71847	2.8854	2.85707	2.82097	2.87046	2.80356	0.496969	0.49672	0.496765	0.490382	0.051	0.051	0.204	-0.051	0.051	-0.204	0.730855	0.730855	0.508952
ENSG00000054267	9.62073	9.60314	9.62801	9.72468	9.71305	6.17269	6.1978	6.35127	6.39991	6.34171	0.50153	0.517503	0.514612	0.491753	0.265	0.114	0.374	0.265	-0.114	-0.374	0.444581	0.6386	0.349426
ENSG00000054277	9.63638	9.63202	9.58184	9.52578	9.48369	5.919	5.94889	5.80965	5.51254	5.47715	0.523677	0.438507	0.404407	0.409047	0.662	0.378	0.137	-0.662	-0.378	0.137	0.161425	0.34592	0.6017
ENSG00000054282	8.79026	8.79149	8.79097	8.81008	8.87271	2.76912	2.80205	2.8271	2.7506	2.82929	0.501849	0.500979	0.499311	0.501277	0.056	0.072	0.08	-0.056	-0.072	0.08	0.724501	0.70335	0.691512
ENSG00000054392	5.46623	5.46627	5.46912	5.46607	5.45053	2.2812	2.28501	2.26917	2.25128	2.29172	0.496539	0.496414	0.496437	0.498355	0.025	0.018	0.122	-0.025	0.018	0.122	0.758336	0.764733	0.625682
ENSG00000054523	11.4193	11.4048	11.4419	11.5346	11.5097	7.99537	8.01942	8.12053	8.12281	8.08781	0.514489	0.519493	0.513832	0.47941	0.139	0.164	0.677	0.139	-0.164	-0.677	0.598772	0.562304	0.152697
ENSG00000054598	7.26604	7.26354	7.24523	7.23351	7.23077	5.05053	5.08121	5.17817	5.12518	5.03181	0.514612	0.516681	0.50431	0.488623	0.089	0.286	0.307	0.089	-0.286	-0.307	0.677439	0.423299	0.403684
ENSG00000054611	8.76186	8.76666	8.78424	8.78934	8.80168	4.02172	4.06928	4.15283	4.03375	3.98878	0.540248	0.543027	0.477986	0.475738	0.121	0.917	0.108	0.121	-0.917	-0.108	0.62724	0.0322364	0.648146
ENSG00000054654	9.83565	9.77663	9.75168	10.0099	10.1173	6.98631	7.02255	7.1558	7.11653	7.01109	0.539906	0.550414	0.54554	0.434401	0.193	0.114	0.968	0.193	-0.114	-0.968	0.523229	0.6386	0.0104623
ENSG00000054690	5.85349	5.84273	5.7883	5.75741	5.72419	3.58915	3.71775	4.03078	3.8922	3.98185	0.514767	0.527904	0.520595	0.526357	0.199	0.142	0.165	0.199	-0.142	0.165	0.515227	0.593809	0.560958
ENSG00000054793	12.3232	12.3158	12.3107	12.3326	12.3246	8.03726	8.04862	8.03843	7.99692	8.0403	0.498059	0.4975	0.497358	0.497827	0.038	0.026	0.033	-0.038	-0.026	0.033	0.745326	0.757429	0.750317
ENSG00000054938	4.45402	4.45449	4.45188	4.45222	4.46549	0.199434	0.204035	0.161916	0.0687831	0.00339262	0.505505	0.490228	0.455612	0.451826	0.293	0.683	0.123	-0.293	-0.683	-0.123	0.417021	0.149534	0.624163
ENSG00000054965	9.27774	9.28648	9.31822	9.29625	9.24035	7.63552	7.64583	7.64832	7.61192	7.6206	0.503688	0.499724	0.489298	0.490693	0.217	0.528	0.083	-0.217	-0.528	0.083	0.493683	0.242662	0.686811
ENSG00000054967	7.63289	7.64668	7.70422	7.68487	7.61379	5.05408	5.01278	4.97266	5.07217	5.00767	0.494079	0.494348	0.495033	0.493587	0.044	0.042	0.071	0.044	0.042	-0.071	0.738699	0.741151	0.704657
ENSG00000054983	5.73175	5.72646	5.7938	5.89135	5.88785	1.81407	1.78539	1.69184	1.73564	1.81681	0.492999	0.492419	0.493038	0.493925	0.059	0.045	0.061	-0.059	0.045	0.061	0.720637	0.737538	0.71824
ENSG00000055044	10.9557	10.9301	10.9279	11.0649	11.1492	6.40335	6.41798	6.48621	6.47474	6.40149	0.521166	0.523654	0.523046	0.453565	0.098	0.063	0.99	0.098	-0.063	-0.99	0.664001	0.715628	0.00178171
ENSG00000055070	11.3992	11.4308	11.4827	11.3608	11.2332	8.59314	8.59947	8.60627	8.57487	8.54194	0.4982	0.49281	0.479775	0.48126	0.245	0.582	0.083	-0.245	-0.582	0.083	0.463606	0.207864	0.686811
ENSG00000055118	2.50968	2.51005	2.52294	2.53381	2.52789	-1.06136	-1.04822	-1.01431	-1.03916	-1.0626	0.510466	0.510447	0.499911	0.492409	0.046	0.486	0.311	-0.046	-0.486	-0.311	0.736503	0.269276	0.400187
ENSG00000055130	10.0048	9.99923	10.0424	10.0964	10.0496	5.93487	5.96995	5.97971	5.87611	5.95294	0.509592	0.503477	0.488823	0.492294	0.168	0.346	0.113	-0.168	-0.346	0.113	0.556669	0.370419	0.640249
ENSG00000055147	8.97221	8.97594	8.98822	8.99681	9.02204	4.72081	4.74897	4.76566	4.69973	4.77948	0.503641	0.502587	0.501329	0.503664	0.058	0.061	0.083	-0.058	-0.061	0.083	0.721954	0.71824	0.686811
ENSG00000055163	8.65475	8.66174	8.67634	8.62939	8.54155	4.44886	4.46616	4.51307	4.50634	4.53467	0.503177	0.503829	0.503952	0.506098	0.048	0.024	0.114	0.048	0.024	0.114	0.734377	0.759332	0.6386
ENSG00000055208	9.46829	9.46907	9.52122	9.54559	9.46445	7.36639	7.38061	7.41625	7.40289	7.41482	0.502571	0.502624	0.490008	0.488808	0.037	0.635	0.08	0.037	-0.635	-0.08	0.746192	0.175854	0.691512
ENSG00000055211	9.12441	9.12523	9.12713	9.12258	9.11414	5.41881	5.46654	5.64854	5.64047	5.59299	0.510817	0.517818	0.513745	0.509807	0.145	0.11	0.111	0.145	-0.11	-0.111	0.589423	0.645023	0.643399
ENSG00000055332	10.3906	10.3791	10.3935	10.4285	10.3553	7.96662	7.96532	7.99305	7.98987	7.88812	0.507016	0.507428	0.505163	0.452987	0.067	0.092	0.887	0.067	-0.092	-0.887	0.710209	0.672996	0.0457931
ENSG00000055483	9.20621	9.21635	9.31765	9.36412	9.29474	7.68367	7.67763	7.71042	7.74835	7.68615	0.525529	0.52606	0.525172	0.467697	0.055	0.058	0.969	0.055	-0.058	-0.969	0.725743	0.721954	0.00986408
ENSG00000055609	10.1517	10.1545	10.2351	10.2901	10.2251	7.11651	7.08431	7.06376	7.16887	7.15714	0.508995	0.509501	0.510392	0.509578	0.047	0.058	0.055	0.047	0.058	-0.055	0.735412	0.721954	0.725743
ENSG00000055732	7.81639	7.8257	7.90835	8.00181	8.09631	5.81595	5.83407	5.9558	5.95429	5.78797	0.550592	0.554675	0.543692	0.432316	0.109	0.183	0.919	0.109	-0.183	-0.919	0.64655	0.536216	0.0314834
ENSG00000055813	4.8084	4.8033	4.78663	4.79846	4.82326	1.59275	1.58929	1.47551	1.36317	1.37213	0.508977	0.471934	0.468169	0.468889	0.62	0.132	0.081	-0.62	-0.132	0.081	0.184431	0.609592	0.689822
ENSG00000055917	10.4966	10.4946	10.5467	10.5857	10.5123	8.45173	8.43223	8.35462	8.35648	8.38162	0.493347	0.48788	0.487627	0.487446	0.197	0.04	0.041	-0.197	-0.04	-0.041	0.518224	0.743352	0.742284
ENSG00000055950	9.45046	9.46298	9.43662	9.33912	9.29996	6.20501	6.23207	6.21141	6.10874	6.19212	0.494713	0.490577	0.483479	0.513159	0.116	0.158	0.479	-0.116	-0.158	0.479	0.6351	0.570813	0.273347
ENSG00000055955	0.83665	0.842038	0.857257	0.850686	0.846432	-0.809235	-0.824743	-0.902679	-0.913874	-0.879002	0.493457	0.491729	0.491934	0.493212	0.078	0.036	0.071	-0.078	0.036	0.071	0.694468	0.747298	0.704657
ENSG00000055957	-2.20675	-2.2066	-2.20646	-2.20686	-2.20669	-2.21496	-2.215	-2.21365	-2.2133	-2.21671	0.499799	0.499787	0.499779	0.4998	0.015	0.014	0.013	-0.015	-0.014	0.013	0.768277	0.769434	0.770594
ENSG00000056050	8.25134	8.22842	8.1633	8.20316	8.25243	2.46456	2.4612	2.38351	2.34307	2.43038	0.488794	0.488348	0.490319	0.505899	0.057	0.089	0.341	-0.057	0.089	0.341	0.723196	0.677439	0.374347
ENSG00000056097	11.895	11.8788	11.8973	12.0078	12.0639	8.71954	8.73706	8.72735	8.66984	8.73583	0.494946	0.492306	0.488847	0.488563	0.112	0.149	0.038	-0.112	-0.149	-0.038	0.641957	0.583478	0.745326
ENSG00000056277	7.49931	7.48784	7.41244	7.41514	7.51997	5.49956	5.55669	5.71024	5.56434	5.34919	0.532902	0.538373	0.49831	0.438005	0.178	0.417	0.554	0.178	-0.417	-0.554	0.542863	0.315425	0.225389
ENSG00000056291	-1.47817	-1.47913	-1.48565	-1.48863	-1.48731	1.49503	1.46786	1.38529	1.39516	1.37469	0.494315	0.493235	0.49357	0.493482	0.059	0.039	0.03	-0.059	0.039	-0.03	0.720637	0.744367	0.753548
ENSG00000056487	-1.96756	-1.96752	-1.96788	-1.96689	-1.96301	-2.21496	-2.215	-2.21365	-2.2133	-2.21671	0.500185	0.500197	0.500187	0.500175	0.011	0.012	0.008	0.011	-0.012	-0.008	0.773108	0.771839	0.775626
ENSG00000056558	3.2972	3.29873	3.33321	3.36151	3.34928	1.95491	1.96744	2.02891	2.03795	2.01401	0.510367	0.511559	0.509653	0.50009	0.074	0.101	0.362	0.074	-0.101	-0.362	0.700498	0.659134	0.357969
ENSG00000056586	11.5395	11.5429	11.5509	11.5305	11.4918	8.66489	8.65479	8.629	8.62668	8.58977	0.494901	0.494142	0.493757	0.492897	0.07	0.036	0.067	-0.07	-0.036	-0.067	0.706156	0.747298	0.710209
ENSG00000056661	6.66056	6.65482	6.65511	6.6254	6.48953	6.24498	6.24571	6.2348	6.18642	6.10331	0.495626	0.492332	0.478441	0.4659	0.12	0.401	0.317	-0.12	-0.401	-0.317	0.628846	0.327519	0.395033
ENSG00000056736	5.34956	5.33914	5.31903	5.3598	5.41201	1.74073	1.74956	1.77014	1.80687	1.93236	0.506702	0.511505	0.525361	0.561781	0.153	0.299	0.526	0.153	0.299	0.526	0.577775	0.411325	0.244096
ENSG00000056972	7.67626	7.69966	7.74999	7.70751	7.69947	6.00383	5.97139	5.959	6.04473	5.95785	0.500604	0.500691	0.500814	0.497698	0.042	0.046	0.101	0.042	0.046	-0.101	0.741151	0.736503	0.659134
ENSG00000056998	5.49833	5.50283	5.52928	5.5322	5.51017	1.07728	1.07555	1.0921	1.06682	0.937085	0.502501	0.501401	0.490654	0.441221	0.088	0.264	0.728	-0.088	-0.264	-0.728	0.679187	0.445553	0.124571
ENSG00000057019	10.8247	10.8224	10.8208	10.8251	10.8156	7.54048	7.55516	7.5743	7.51407	7.46006	0.508057	0.507717	0.479427	0.471804	0.083	0.752	0.209	-0.083	-0.752	-0.209	0.686811	0.11261	0.502396
ENSG00000057252	10.8556	10.8363	10.8185	10.9174	11.0173	8.36082	8.34225	8.29022	8.29122	8.25004	0.501054	0.500137	0.499887	0.473432	0.062	0.049	0.755	-0.062	-0.049	-0.755	0.716884	0.73327	0.110649
ENSG00000057294	5.80981	5.80401	5.77093	5.77469	5.81906	1.78162	1.79068	1.69072	1.63591	1.88126	0.479479	0.473622	0.474117	0.576951	0.151	0.149	0.767	-0.151	0.149	0.767	0.580691	0.583478	0.104221
ENSG00000057468	0.112713	0.10894	0.10232	0.103809	0.0872616	-1.73214	-1.7327	-1.73271	-1.73232	-1.7371	0.498352	0.498354	0.498381	0.498369	0.015	0.009	0.016	0.015	0.009	-0.016	0.768277	0.775013	0.767155
ENSG00000057608	12.5812	12.5705	12.5887	12.6763	12.7334	7.96193	7.96065	7.92061	7.91224	7.99346	0.493804	0.493482	0.493523	0.494377	0.038	0.026	0.054	-0.038	0.026	0.054	0.745326	0.757429	0.727041
ENSG00000057657	6.68545	6.67497	6.62175	6.57193	6.49032	4.01625	4.02693	4.11954	4.1727	4.15101	0.465473	0.513769	0.518108	0.518034	0.858	0.145	0.069	0.858	0.145	-0.069	0.0590354	0.589423	0.707532
ENSG00000057663	10.1592	10.1626	10.1548	10.1438	10.1734	6.7865	6.81692	6.82897	6.71118	6.69687	0.509665	0.504052	0.470675	0.471054	0.167	0.748	0.08	-0.167	-0.748	0.08	0.558272	0.114614	0.691512
ENSG00000057704	3.86881	3.87128	3.86113	3.83959	3.84032	2.10211	2.10804	2.20711	2.31302	2.35614	0.482078	0.527232	0.548318	0.550341	0.654	0.387	0.104	0.654	0.387	0.104	0.165749	0.338426	0.654397
ENSG00000057757	10.479	10.4651	10.423	10.4343	10.4394	6.89802	6.84359	6.73994	6.85453	6.8745	0.463196	0.461524	0.516278	0.517754	0.139	0.866	0.116	-0.139	0.866	0.116	0.598772	0.055524	0.6351
ENSG00000057935	8.60022	8.60392	8.63366	8.63284	8.58353	4.74918	4.71823	4.64484	4.66926	4.6195	0.488707	0.487018	0.486609	0.484729	0.085	0.041	0.089	-0.085	-0.041	-0.089	0.683797	0.742284	0.677439
ENSG00000058056	10.3986	10.3884	10.4477	10.5248	10.4422	7.21334	7.22392	7.23135	7.18446	7.15513	0.519463	0.519947	0.471516	0.468418	0.056	0.989	0.126	0.056	-0.989	-0.126	0.724501	0.00221788	0.619338
ENSG00000058063	10.4221	10.4147	10.3953	10.4138	10.4385	6.07858	6.08184	5.91374	5.78046	5.96381	0.48927	0.468724	0.465704	0.501736	0.265	0.151	0.381	-0.265	-0.151	0.381	0.444581	0.580691	0.343573
ENSG00000058085	3.30519	3.31734	3.3683	3.3628	3.32864	1.10211	1.09258	1.04887	1.06782	1.14241	0.494076	0.49388	0.494548	0.502567	0.048	0.063	0.234	-0.048	0.063	0.234	0.734377	0.715628	0.474947
ENSG00000058091	9.838	9.84189	9.89871	9.9443	9.93586	6.17293	6.1836	6.1002	5.98633	6.05138	0.532345	0.48236	0.471971	0.474849	0.699	0.248	0.109	-0.699	-0.248	0.109	0.140648	0.460635	0.64655
ENSG00000058262	11.6716	11.6577	11.6781	11.7982	11.8973	9.09661	9.10215	9.06388	9.07123	9.25839	0.501671	0.501606	0.505041	0.525256	0.081	0.11	0.308	-0.081	0.11	0.308	0.689822	0.645023	0.402722
ENSG00000058272	10.5142	10.4721	10.4405	10.6273	10.7513	7.53643	7.53311	7.42498	7.37297	7.51939	0.481801	0.478789	0.479334	0.482739	0.114	0.07	0.103	-0.114	0.07	0.103	0.6386	0.706156	0.655967
ENSG00000058335	1.05247	1.055	1.06539	1.07765	1.10501	-2.2174	-2.21759	-2.21788	-2.21507	-2.2092	0.501367	0.501319	0.501296	0.501302	0.016	0.011	0.008	-0.016	-0.011	0.008	0.767155	0.773108	0.775626
ENSG00000058404	2.11726	2.12407	2.13802	2.12202	2.11246	3.26285	3.2916	3.33954	3.30163	3.36802	0.509904	0.509891	0.509476	0.511712	0.039	0.037	0.093	-0.039	-0.037	0.093	0.744367	0.746192	0.671413
ENSG00000058453	7.95245	7.9426	7.91552	7.93554	7.96142	2.72302	2.67619	2.57605	2.61028	2.49662	0.486668	0.485204	0.484885	0.478644	0.074	0.058	0.167	-0.074	-0.058	-0.167	0.700498	0.721954	0.558272
ENSG00000058600	10.394	10.3983	10.4231	10.4272	10.4106	5.92613	5.92382	5.94564	5.93928	5.83598	0.504837	0.505164	0.501108	0.456071	0.05	0.14	0.799	0.05	-0.14	-0.799	0.731988	0.597076	0.0881957
ENSG00000058668	9.77209	9.75644	9.80566	9.90983	9.86703	7.03618	7.03017	6.92509	6.83908	6.86271	0.52858	0.478755	0.465702	0.464768	0.718	0.301	0.077	-0.718	-0.301	-0.077	0.130883	0.409548	0.695886
ENSG00000058673	12.03	12.0178	12.0104	12.0683	12.1076	9.34083	9.36203	9.38996	9.35504	9.40776	0.507195	0.507337	0.507227	0.507533	0.035	0.032	0.033	0.035	-0.032	0.033	0.748331	0.751528	0.750317
ENSG00000058729	8.98516	8.96924	9.01175	9.16095	9.24851	5.09765	5.20301	5.32325	5.04356	5.09105	0.578395	0.579393	0.446852	0.454977	0.231	0.926	0.177	0.231	-0.926	0.177	0.478357	0.0283549	0.543926
ENSG00000058799	8.50153	8.5009	8.47691	8.46151	8.48544	4.77825	4.81692	4.8475	4.78984	4.96008	0.504727	0.505814	0.505726	0.561751	0.104	0.123	0.644	0.104	-0.123	0.644	0.654397	0.624163	0.170914
ENSG00000058804	11.9177	11.9207	11.9471	11.963	11.958	9.28703	9.29083	9.18638	9.07129	9.1223	0.51872	0.477155	0.471597	0.475049	0.626	0.144	0.125	-0.626	-0.144	0.125	0.180903	0.590744	0.621023
ENSG00000058866	-1.96218	-1.96272	-1.9664	-1.96806	-1.96734	0.75213	0.705725	0.646013	0.758668	0.730635	0.484896	0.486919	0.50339	0.501755	0.108	0.393	0.099	0.108	0.393	-0.099	0.648146	0.333453	0.662368
ENSG00000059122	9.62921	9.61288	9.55418	9.57841	9.63862	4.99469	4.9746	4.84312	4.81331	4.90791	0.485971	0.482077	0.485563	0.506805	0.114	0.107	0.371	-0.114	0.107	0.371	0.6386	0.649629	0.351675
ENSG00000059145	9.37494	9.39058	9.42855	9.38476	9.32787	7.92859	7.93354	7.96298	7.903	7.7181	0.504437	0.502893	0.476286	0.419179	0.121	0.383	0.643	-0.121	-0.383	-0.643	0.62724	0.341734	0.171302
ENSG00000059377	4.92353	4.93561	4.9661	4.93394	4.89077	1.53586	1.53996	1.553	1.5157	1.42671	0.503664	0.501968	0.48018	0.459664	0.101	0.518	0.42	-0.101	-0.518	-0.42	0.659134	0.248677	0.313047
ENSG00000059378	7.57372	7.54853	7.49062	7.53139	7.53831	3.889	3.84687	3.89966	4.05951	3.87016	0.500869	0.51548	0.543462	0.494988	0.228	0.283	0.399	0.228	0.283	-0.399	0.481428	0.426642	0.329113
ENSG00000059573	8.96986	8.94889	8.99177	9.17908	9.30903	6.2313	6.23931	6.19909	6.13833	6.18486	0.511047	0.506141	0.466914	0.46429	0.145	0.868	0.103	-0.145	-0.868	-0.103	0.589423	0.0545772	0.655967
ENSG00000059588	10.5721	10.5672	10.5868	10.6344	10.6475	3.91473	3.93776	4.04629	4.07154	4.06244	0.505128	0.508516	0.507848	0.505643	0.109	0.044	0.085	0.109	-0.044	-0.085	0.64655	0.738699	0.683797
ENSG00000059691	8.79224	8.77699	8.75084	8.82407	8.92519	3.55737	3.47869	3.27494	3.32469	3.2166	0.485231	0.47956	0.480919	0.475459	0.131	0.079	0.15	-0.131	0.079	-0.15	0.610993	0.693024	0.582211
ENSG00000059728	7.42187	7.37942	7.32529	7.49313	7.62973	5.96766	5.93302	6.04218	6.31559	6.32857	0.479018	0.553992	0.636052	0.595859	0.568	0.575	0.339	0.568	0.575	-0.339	0.216452	0.212977	0.37618
ENSG00000059758	8.96354	8.95929	9.00024	9.06377	9.06145	6.16595	6.18758	6.17533	6.14109	6.31624	0.51087	0.509937	0.509825	0.527908	0.085	0.092	0.286	-0.085	-0.092	0.286	0.683797	0.672996	0.423299
ENSG00000059769	7.31918	7.32669	7.30719	7.26857	7.30586	4.96905	5.02631	5.08503	4.95729	5.06358	0.50512	0.504409	0.500386	0.508138	0.067	0.105	0.142	-0.067	-0.105	0.142	0.710209	0.652875	0.593809
ENSG00000059804	8.24736	8.24225	8.23377	8.30202	8.44556	5.09078	5.06503	5.00082	5.04226	5.06333	0.489543	0.48953	0.491044	0.491148	0.04	0.09	0.034	-0.04	0.09	0.034	0.743352	0.675826	0.74936
ENSG00000059915	1.33256	1.3204	1.28122	1.28506	1.2809	-1.73964	-1.74046	-1.743	-1.7357	-1.71846	0.489388	0.489752	0.504897	0.507114	0.045	0.853	0.137	0.045	0.853	0.137	0.737538	0.0614062	0.6017
ENSG00000060069	8.93477	8.9257	8.91766	8.94518	8.9431	3.42433	3.42451	3.54333	3.65147	3.583	0.498899	0.523248	0.526548	0.519053	0.425	0.109	0.174	0.425	0.109	-0.174	0.309349	0.64655	0.548027
ENSG00000060138	11.6914	11.689	11.6528	11.6266	11.64	7.99531	8.04036	8.12462	8.05424	8.1039	0.509459	0.510337	0.509306	0.512152	0.066	0.047	0.102	0.066	-0.047	0.102	0.711504	0.735412	0.657609
ENSG00000060140	5.59523	5.58633	5.57321	5.60574	5.63277	2.40521	2.39423	2.40375	2.45009	2.42486	0.505272	0.507578	0.508917	0.507902	0.124	0.073	0.052	0.124	0.073	-0.052	0.622641	0.701979	0.72954
ENSG00000060237	11.811	11.819	11.8929	11.9016	11.794	8.66339	8.66638	8.66694	8.65367	8.64982	0.503484	0.503441	0.474898	0.474855	0.02	1	0.022	-0.02	-1	-0.022	0.762896	0	0.76122
ENSG00000060339	9.73926	9.72539	9.75254	9.85313	9.88384	6.25355	6.27501	6.34227	6.3422	6.37196	0.502798	0.50346	0.502775	0.501332	0.046	0.052	0.08	0.046	-0.052	-0.08	0.736503	0.72954	0.691512
ENSG00000060491	9.52803	9.53568	9.53455	9.4834	9.4375	4.85461	4.83338	4.90653	5.03966	4.94248	0.504023	0.519092	0.527266	0.519925	0.291	0.167	0.144	0.291	0.167	-0.144	0.418954	0.558272	0.590744
ENSG00000060558	0.100483	0.103672	0.0949181	0.0685481	0.0605956	-2.21496	-2.215	-2.21365	-2.2133	-2.21671	0.500299	0.50039	0.500454	0.500612	0.02	0.015	0.03	0.02	0.015	0.03	0.762896	0.768277	0.753548
ENSG00000060642	7.88224	7.90001	7.93069	7.89112	7.88825	3.8157	3.81678	3.74701	3.68424	3.73861	0.496246	0.486072	0.484731	0.489257	0.269	0.07	0.135	-0.269	-0.07	0.135	0.441216	0.706156	0.605032
ENSG00000060656	7.38834	7.39257	7.42577	7.4163	7.34058	1.89457	1.88555	1.78102	1.71243	1.74709	0.504147	0.479354	0.477207	0.479768	0.491	0.092	0.114	-0.491	-0.092	0.114	0.265361	0.672996	0.6386
ENSG00000060688	11.4318	11.4285	11.4109	11.4263	11.4812	6.53112	6.47994	6.4009	6.49263	6.41778	0.486431	0.486802	0.489745	0.487697	0.057	0.082	0.079	0.057	0.082	-0.079	0.723196	0.688251	0.693024
ENSG00000060709	-2.20671	-2.20661	-2.20651	-2.2068	-2.20668	-2.21434	-2.21453	-2.21382	-2.21351	-2.21677	0.499837	0.499847	0.499845	0.499841	0.014	0.011	0.01	0.014	-0.011	-0.01	0.769434	0.773108	0.774149
ENSG00000060718	0.815966	0.826343	0.861221	0.859027	0.861162	-2.21496	-2.215	-2.21365	-2.2133	-2.21671	0.506324	0.505361	0.503226	0.502469	0.09	0.212	0.072	-0.09	-0.212	-0.072	0.675826	0.499169	0.70335
ENSG00000060749	10.9577	10.9756	11.0912	11.0905	10.9428	8.58706	8.58095	8.51443	8.46421	8.46575	0.516287	0.479819	0.456167	0.456371	0.609	0.543	0.06	-0.609	-0.543	0.06	0.191976	0.233006	0.719418
ENSG00000060762	9.14297	9.14822	9.1356	9.09584	9.08675	5.35747	5.36214	5.32884	5.24864	5.19115	0.49935	0.484813	0.468219	0.466687	0.34	0.461	0.095	-0.34	-0.461	-0.095	0.37542	0.285261	0.668487
ENSG00000060971	8.74412	8.74939	8.79708	8.7989	8.72075	5.6758	5.65107	5.58977	5.60892	5.57588	0.489478	0.486874	0.486331	0.484055	0.116	0.045	0.114	-0.116	-0.045	-0.114	0.6351	0.737538	0.6386
ENSG00000060982	13.6133	13.5848	13.5459	13.6644	13.7777	9.49026	9.50731	9.44121	9.36533	9.54303	0.492265	0.49154	0.491772	0.506226	0.092	0.089	0.238	-0.092	0.089	0.238	0.672996	0.677439	0.47056
ENSG00000061273	9.48255	9.4843	9.42342	9.33458	9.30457	5.67347	5.65521	5.61962	5.70019	5.81579	0.474426	0.474545	0.524895	0.58636	0.096	0.614	0.563	0.096	0.614	0.563	0.666993	0.188935	0.219753
ENSG00000061337	2.14965	2.13897	2.11396	2.1302	2.13182	2.16656	2.13536	1.98348	2.02593	2.24603	0.466423	0.460793	0.477455	0.578885	0.143	0.261	0.754	-0.143	0.261	0.754	0.592398	0.448538	0.111198
ENSG00000061455	5.11813	5.11071	5.07627	5.0647	5.05755	3.84304	3.88031	4.00154	3.98016	3.9655	0.501784	0.504349	0.504058	0.503775	0.095	0.049	0.045	0.095	-0.049	-0.045	0.668487	0.73327	0.737538
ENSG00000061656	5.03087	5.03131	5.02042	4.99392	4.96294	-1.74208	-1.74258	-1.74293	-1.73459	-1.71771	0.499182	0.499515	0.502214	0.514473	0.043	0.203	0.614	0.043	0.203	0.614	0.739996	0.510185	0.188935
ENSG00000061676	12.1817	12.1701	12.1892	12.2439	12.2057	8.27708	8.28056	8.19805	8.08516	8.07489	0.520269	0.478944	0.454868	0.453777	0.586	0.466	0.08	-0.586	-0.466	-0.08	0.205917	0.281633	0.691512
ENSG00000061794	10.3526	10.3445	10.3186	10.3406	10.3861	7.76696	7.74741	7.65834	7.63835	7.64092	0.496567	0.494588	0.494635	0.494749	0.084	0.039	0.032	-0.084	0.039	0.032	0.685321	0.744367	0.751528
ENSG00000061918	-0.832599	-0.832675	-0.833003	-0.833535	-0.834726	-1.3265	-1.31594	-1.29427	-1.2983	-1.2607	0.504221	0.504558	0.504788	0.506363	0.036	0.029	0.097	0.036	0.029	0.097	0.747298	0.754566	0.665479
ENSG00000061936	8.44669	8.44564	8.47041	8.49863	8.48742	3.42208	3.43263	3.40892	3.36693	3.43973	0.498523	0.497287	0.496957	0.498065	0.071	0.035	0.056	-0.071	-0.035	0.056	0.704657	0.748331	0.724501
ENSG00000061938	8.1602	8.14412	8.07613	8.06675	8.07149	3.74725	3.74635	3.8571	4.01118	4.07092	0.464726	0.505124	0.575628	0.575983	0.446	0.715	0.144	0.446	0.715	0.144	0.294485	0.132181	0.590744
ENSG00000061987	9.44204	9.41213	9.42983	9.59776	9.658	6.50104	6.51881	6.54606	6.51494	6.54334	0.510925	0.511282	0.499612	0.476173	0.047	0.399	0.635	0.047	-0.399	-0.635	0.735412	0.329113	0.175854
ENSG00000062038	2.84458	2.84246	2.84742	2.85352	2.83251	-2.21496	-2.215	-2.21365	-2.2133	-2.21671	0.499422	0.499359	0.499324	0.499256	0.013	0.014	0.028	-0.013	-0.014	-0.028	0.770594	0.769434	0.755554
ENSG00000062096	0.758905	0.760912	0.756229	0.748857	0.764758	1.53185	1.5794	1.71681	1.67523	1.67019	0.508586	0.510223	0.508424	0.507869	0.068	0.078	0.06	0.068	-0.078	-0.06	0.708859	0.694468	0.719418
ENSG00000062194	11.1338	11.1467	11.1699	11.1474	11.1577	7.59589	7.60258	7.64712	7.68031	7.70538	0.50552	0.509477	0.510658	0.512361	0.168	0.083	0.089	0.168	0.083	0.089	0.556669	0.686811	0.677439
ENSG00000062282	6.27749	6.28771	6.24872	6.10682	5.96791	2.48829	2.47055	2.35916	2.34922	2.46056	0.469451	0.463338	0.465128	0.565835	0.147	0.097	0.98	-0.147	0.097	0.98	0.586529	0.665479	0.00537975
ENSG00000062370	6.73673	6.73792	6.79293	6.83169	6.78305	3.18185	3.17815	3.23768	3.35318	3.43415	0.511005	0.531121	0.547812	0.552705	0.374	0.346	0.142	0.374	0.346	0.142	0.349426	0.370419	0.593809
ENSG00000062485	10.7852	10.7963	10.8442	10.8455	10.8267	8.48975	8.52162	8.52875	8.44915	8.56064	0.503627	0.501585	0.498762	0.503978	0.079	0.09	0.126	-0.079	-0.09	0.126	0.693024	0.675826	0.619338
ENSG00000062582	7.48789	7.5099	7.48988	7.35768	7.3118	1.44631	1.4713	1.53521	1.48392	1.43089	0.508452	0.508326	0.507295	0.507027	0.034	0.062	0.038	-0.034	-0.062	-0.038	0.74936	0.716884	0.745326
ENSG00000062598	8.41914	8.41634	8.44313	8.4767	8.45474	5.05001	5.11825	5.24896	5.16296	5.28142	0.525715	0.526239	0.523709	0.526694	0.093	0.086	0.11	0.093	-0.086	0.11	0.671413	0.682312	0.645023
ENSG00000062650	11.1709	11.157	11.1703	11.2505	11.2697	6.78841	6.80465	6.77699	6.71691	6.81488	0.49403	0.492086	0.491381	0.49247	0.087	0.059	0.058	-0.087	-0.059	0.058	0.680678	0.720637	0.721954
ENSG00000062716	11.2139	11.2254	11.2532	11.2475	11.2741	9.80389	9.85862	9.98709	9.84661	9.6926	0.543413	0.551961	0.467501	0.441872	0.206	0.771	0.298	0.206	-0.771	-0.298	0.50654	0.102007	0.412084
ENSG00000062725	10.5588	10.543	10.5276	10.5877	10.6186	6.65444	6.69852	6.74636	6.65731	6.755	0.509879	0.509497	0.508134	0.509756	0.06	0.089	0.076	-0.06	-0.089	0.076	0.719418	0.677439	0.697524
ENSG00000062822	10.4577	10.435	10.3961	10.4649	10.5136	1.19646	1.1878	1.14761	1.19311	1.33363	0.496744	0.497605	0.521767	0.562703	0.093	0.436	0.526	0.093	0.436	0.526	0.671413	0.30142	0.244096
ENSG00000063015	5.23086	5.23647	5.25419	5.24259	5.22076	5.35118	5.27122	5.12675	5.28304	5.25936	0.474447	0.473597	0.494396	0.494562	0.118	0.369	0.132	-0.118	0.369	0.132	0.631915	0.353404	0.609592
ENSG00000063046	15.0125	15.0137	15.0115	15.0073	15.0156	9.54208	9.56208	9.52681	9.43496	9.51396	0.493736	0.489619	0.487778	0.492302	0.138	0.066	0.121	-0.138	-0.066	0.121	0.600265	0.711504	0.62724
ENSG00000063127	1.31813	1.31842	1.3002	1.28296	1.29509	0.203329	0.216768	0.259437	0.224874	0.154722	0.501397	0.501411	0.496622	0.486452	0.043	0.19	0.301	0.043	-0.19	-0.301	0.739996	0.526906	0.409548
ENSG00000063169	4.71259	4.71392	4.72934	4.75125	4.77596	3.10114	3.11637	3.1005	3.08551	3.25287	0.508621	0.508365	0.509567	0.553017	0.088	0.13	0.556	-0.088	0.13	0.556	0.679187	0.61292	0.224171
ENSG00000063176	7.28666	7.31595	7.31275	7.19453	7.21145	4.30247	4.32197	4.33473	4.26679	4.26227	0.499797	0.497633	0.492644	0.497828	0.112	0.173	0.136	-0.112	-0.173	0.136	0.641957	0.549337	0.603241
ENSG00000063177	13.2198	13.236	13.2095	13.118	13.1328	7.0762	7.13336	7.18543	7.00981	7.01328	0.519097	0.511749	0.48193	0.48996	0.167	0.504	0.171	-0.167	-0.504	0.171	0.558272	0.256847	0.552214
ENSG00000063180	6.23154	6.23882	6.22055	6.16625	6.15798	1.68822	1.70715	1.751	1.70462	1.65856	0.502892	0.502498	0.499285	0.497795	0.047	0.151	0.083	-0.047	-0.151	-0.083	0.735412	0.580691	0.686811
ENSG00000063241	9.10203	9.10951	9.06681	8.98775	8.98971	3.69328	3.70335	3.71234	3.67482	3.65929	0.495856	0.495844	0.495853	0.496529	0.021	0.02	0.046	-0.021	0.02	0.046	0.762069	0.762896	0.736503
ENSG00000063244	11.3331	11.3189	11.2809	11.2953	11.2935	7.62732	7.6121	7.54131	7.5155	7.49593	0.489312	0.487715	0.48766	0.487569	0.085	0.032	0.029	-0.085	-0.032	-0.029	0.683797	0.751528	0.754566
ENSG00000063245	9.70073	9.75085	9.86606	9.73225	9.58526	5.42055	5.37874	5.25497	5.32011	5.4053	0.473389	0.466438	0.47018	0.507423	0.161	0.112	0.554	-0.161	0.112	0.554	0.56658	0.641957	0.225389
ENSG00000063322	8.88378	8.896	8.89767	8.83775	8.80938	6.30006	6.345	6.45233	6.40888	6.45882	0.510748	0.511964	0.511948	0.514592	0.069	0.044	0.103	0.069	-0.044	0.103	0.707532	0.738699	0.655967
ENSG00000063438	10.3152	10.3492	10.4041	10.287	10.188	7.89522	7.89556	7.91994	7.90242	7.79127	0.496508	0.493697	0.480973	0.468439	0.123	0.334	0.3	-0.123	-0.334	-0.3	0.624163	0.38043	0.410489
ENSG00000063587	7.49505	7.49338	7.49464	7.47414	7.40133	5.32203	5.28701	5.18691	5.21606	5.21288	0.494623	0.493763	0.495393	0.496185	0.054	0.076	0.064	-0.054	0.076	0.064	0.727041	0.697524	0.714258
ENSG00000063601	9.4953	9.4946	9.50917	9.52619	9.51973	6.38519	6.37727	6.35693	6.40543	6.50395	0.501109	0.501791	0.512592	0.541468	0.075	0.287	0.523	0.075	0.287	0.523	0.699051	0.422396	0.245676
ENSG00000063660	10.669	10.6779	10.7231	10.7067	10.6279	7.35223	7.38941	7.40356	7.23932	7.17237	0.519198	0.516614	0.430667	0.430865	0.11	0.972	0.09	-0.11	-0.972	0.09	0.645023	0.0087812	0.675826
ENSG00000063761	6.20128	6.20101	6.23393	6.24461	6.17351	1.94792	1.96204	1.99411	1.96948	1.96228	0.508028	0.508388	0.490406	0.489217	0.057	0.818	0.079	0.057	-0.818	-0.079	0.723196	0.0775095	0.693024
ENSG00000063854	8.88358	8.89043	8.91132	8.8846	8.82826	3.82292	3.88499	4.06438	4.00858	3.99802	0.509458	0.513832	0.506877	0.505592	0.115	0.166	0.092	0.115	-0.166	-0.092	0.636859	0.559719	0.672996
ENSG00000063978	10.2158	10.2351	10.269	10.2185	10.1944	7.85385	7.85147	7.81772	7.7879	7.78528	0.500623	0.485641	0.483427	0.483955	0.591	0.134	0.044	-0.591	-0.134	0.044	0.202948	0.606556	0.738699
ENSG00000064012	10.0261	10.0252	10.0385	10.0823	10.1461	6.93526	6.90626	6.89662	7.0056	7.00551	0.497539	0.503652	0.519821	0.516803	0.209	0.411	0.113	0.209	0.411	-0.113	0.502396	0.319877	0.640249
ENSG00000064042	12.4734	12.4654	12.5	12.5912	12.6386	9.60789	9.63525	9.66055	9.58162	9.59531	0.524877	0.5246	0.476835	0.476929	0.051	0.984	0.051	-0.051	-0.984	0.051	0.730855	0.0037494	0.730855
ENSG00000064102	11.0133	11.0092	11.0045	11.0401	11.1005	5.8067	5.79507	5.80603	5.79308	5.60704	0.500011	0.499692	0.495977	0.419018	0.094	0.139	0.852	-0.094	-0.139	-0.852	0.670008	0.598772	0.0619092
ENSG00000064115	11.1874	11.2087	11.2485	11.1846	11.1308	5.72374	5.73028	5.76115	5.72714	5.62031	0.501028	0.500319	0.480333	0.460225	0.087	0.46	0.417	-0.087	-0.46	-0.417	0.680678	0.286101	0.315425
ENSG00000064195	1.26182	1.2598	1.2483	1.24317	1.24229	-1.23415	-1.21697	-1.19788	-1.25836	-1.28665	0.503979	0.502806	0.486153	0.484424	0.075	0.594	0.108	-0.075	-0.594	-0.108	0.699051	0.200742	0.648146
ENSG00000064199	5.83147	5.81677	5.74763	5.72644	5.71917	2.70396	2.71982	2.7466	2.68074	2.60277	0.485384	0.485052	0.482531	0.478192	0.058	0.113	0.156	-0.058	-0.113	-0.156	0.721954	0.640249	0.57344
ENSG00000064201	-1.72748	-1.72805	-1.72583	-1.72255	-1.72656	-2.21496	-2.215	-2.21365	-2.2133	-2.21671	0.500067	0.500046	0.500032	0.499978	0.013	0.009	0.017	-0.013	-0.009	-0.017	0.770594	0.775013	0.765974
ENSG00000064205	9.4517	9.45382	9.38582	9.32405	9.38677	4.42714	4.47343	4.73718	4.77389	4.5882	0.514785	0.539346	0.534686	0.514443	0.256	0.153	0.236	0.256	-0.153	-0.236	0.453019	0.577775	0.472793
ENSG00000064225	4.96254	4.94842	4.91829	4.95999	5.00474	3.47125	3.48351	3.60651	3.58377	3.29898	0.52831	0.535952	0.523853	0.417637	0.188	0.227	0.767	0.188	-0.227	-0.767	0.529495	0.482483	0.104221
ENSG00000064300	-1.72876	-1.7284	-1.72537	-1.72397	-1.72544	-2.21496	-2.215	-2.21365	-2.2133	-2.21671	0.500785	0.500752	0.500717	0.500709	0.018	0.012	0.012	-0.018	-0.012	-0.012	0.764733	0.771839	0.771839
ENSG00000064309	9.04119	9.05412	9.10784	9.09308	9.03565	5.87852	5.89229	6.04807	6.06947	5.81712	0.537386	0.545452	0.534815	0.438784	0.171	0.222	0.735	0.171	-0.222	-0.735	0.552214	0.488143	0.120845
ENSG00000064313	10.2949	10.2834	10.2983	10.3724	10.3963	5.63295	5.6368	5.65721	5.70116	5.79341	0.509411	0.51328	0.519256	0.526319	0.14	0.201	0.195	0.14	0.201	0.195	0.597076	0.51279	0.520671
ENSG00000064393	9.81208	9.83827	9.94818	9.89237	9.70749	7.88679	7.89968	7.92003	7.90002	7.92536	0.508881	0.508048	0.475422	0.492683	0.062	0.959	0.531	-0.062	-0.959	0.531	0.716884	0.0136121	0.240654
ENSG00000064419	11.5316	11.5171	11.5092	11.5749	11.6126	5.67837	5.68677	5.7035	5.66398	5.60364	0.505713	0.505672	0.498984	0.457728	0.043	0.218	0.822	-0.043	-0.218	-0.822	0.739996	0.492672	0.0753344
ENSG00000064490	9.22043	9.22808	9.18592	9.09959	9.08339	2.87804	2.87719	2.81331	2.72131	2.66468	0.487673	0.473438	0.469982	0.469809	0.332	0.145	0.06	-0.332	-0.145	-0.06	0.382343	0.589423	0.719418
ENSG00000064545	8.62297	8.61004	8.55343	8.58941	8.70874	3.74696	3.73321	3.69541	3.82816	4.12912	0.49302	0.495115	0.562868	0.70916	0.166	0.495	0.681	0.166	0.495	0.681	0.559719	0.262133	0.150939
ENSG00000064547	4.68203	4.67374	4.62464	4.5912	4.56191	2.58597	2.59852	2.62716	2.64123	2.72521	0.491858	0.493224	0.50186	0.55736	0.086	0.224	0.835	0.086	0.224	0.835	0.682312	0.485839	0.0696225
ENSG00000064601	9.47719	9.50578	9.58637	9.53405	9.46788	6.53827	6.57182	6.64259	6.51843	6.35103	0.53483	0.534044	0.444684	0.427253	0.132	0.852	0.232	-0.132	-0.852	-0.232	0.609592	0.0619092	0.477084
ENSG00000064607	9.24304	9.24774	9.29507	9.31599	9.28119	7.44722	7.41346	7.40848	7.50261	7.40186	0.507471	0.508381	0.509789	0.496829	0.065	0.076	0.273	0.065	0.076	-0.273	0.712859	0.697524	0.437609
ENSG00000064651	10.2355	10.2091	10.2188	10.3695	10.4465	7.02271	7.04381	7.12007	7.07457	6.95986	0.519909	0.521255	0.516062	0.422309	0.077	0.127	0.958	0.077	-0.127	-0.958	0.695886	0.617883	0.0141296
ENSG00000064652	8.06248	8.05331	8.02383	8.04709	8.09522	5.2152	5.2359	5.26607	5.24823	5.33237	0.508789	0.510579	0.512096	0.527202	0.084	0.09	0.381	0.084	0.09	0.381	0.685321	0.675826	0.343573
ENSG00000064666	11.5185	11.5259	11.507	11.442	11.4088	7.23931	7.21474	7.17897	7.24234	7.24893	0.478407	0.477811	0.515924	0.518456	0.051	0.935	0.101	-0.051	0.935	0.101	0.730855	0.0240322	0.659134
ENSG00000064687	8.85047	8.8396	8.82049	8.85003	8.8662	2.61656	2.63225	2.64518	2.55503	2.45408	0.507495	0.505422	0.474328	0.446581	0.111	0.557	0.449	-0.111	-0.557	-0.449	0.643399	0.223739	0.292649
ENSG00000064692	4.0709	4.05509	4.03745	4.08098	4.07657	0.969643	0.96176	0.857202	0.756023	0.720263	0.519301	0.474933	0.463795	0.461641	0.654	0.271	0.09	-0.654	-0.271	-0.09	0.165749	0.439429	0.675826
ENSG00000064703	9.15038	9.14317	9.20357	9.2826	9.23228	6.61201	6.61984	6.68434	6.71267	6.67967	0.515404	0.518147	0.517198	0.476431	0.104	0.074	0.913	0.104	-0.074	-0.913	0.654397	0.700498	0.0344908
ENSG00000064726	12.177	12.1924	12.2318	12.2019	12.1736	8.56891	8.58816	8.53776	8.40298	8.40947	0.515388	0.481571	0.448749	0.453082	0.512	0.553	0.116	-0.512	-0.553	0.116	0.251821	0.226095	0.6351
ENSG00000064763	8.03059	8.03541	8.07039	8.07386	8.03182	4.431	4.46245	4.56735	4.58009	4.63793	0.504614	0.508652	0.509043	0.510094	0.135	0.052	0.076	0.135	0.052	0.076	0.605032	0.72954	0.697524
ENSG00000064787	1.87142	1.87358	1.85384	1.83777	1.87689	1.34864	1.3393	1.26342	1.25355	1.35042	0.483427	0.481463	0.483986	0.521123	0.086	0.101	0.617	-0.086	0.101	0.617	0.682312	0.659134	0.186418
ENSG00000064886	-2.2064	-2.20644	-2.20654	-2.20664	-2.20696	1.55429	1.5151	1.45036	1.543	1.55439	0.479477	0.479413	0.505872	0.506986	0.098	0.635	0.107	-0.098	0.635	0.107	0.664001	0.175854	0.649629
ENSG00000064932	10.1511	10.1726	10.2099	10.1431	10.0921	4.98696	4.93785	4.95591	5.19848	5.24553	0.483614	0.494801	0.594517	0.594002	0.19	0.879	0.16	0.19	0.879	-0.16	0.526906	0.0494539	0.567766
ENSG00000064933	9.05732	9.01834	8.89407	8.96026	9.0791	5.93542	5.88334	5.88668	6.07072	5.98147	0.476429	0.494382	0.593131	0.52545	0.278	0.789	0.588	0.278	0.789	-0.588	0.431956	0.0932387	0.204578
ENSG00000064961	10.7109	10.7246	10.6985	10.6107	10.6075	5.69433	5.71345	5.79923	5.85743	5.95631	0.495009	0.506431	0.533329	0.582983	0.222	0.42	0.583	0.222	0.42	0.583	0.488143	0.313047	0.207377
ENSG00000064989	4.70288	4.72727	4.75064	4.6937	4.73741	1.52619	1.51566	1.47754	1.49661	1.54481	0.492895	0.492253	0.493543	0.522534	0.052	0.083	0.756	-0.052	0.083	0.756	0.72954	0.686811	0.110054
ENSG00000064995	9.76673	9.77353	9.74299	9.68112	9.68425	5.9759	5.98502	5.9788	5.95813	6.01927	0.493408	0.493094	0.493188	0.539517	0.038	0.051	0.973	-0.038	0.051	0.973	0.745326	0.730855	0.00846435
ENSG00000064999	8.36845	8.3633	8.37641	8.38973	8.3316	5.97794	5.94405	5.7666	5.72939	5.79402	0.490066	0.482271	0.483367	0.487601	0.159	0.092	0.123	-0.159	0.092	0.123	0.569247	0.672996	0.624163
ENSG00000065000	11.0496	11.0299	11.0056	11.0769	11.1209	6.13378	6.1088	6.06485	6.14821	6.22472	0.48482	0.485623	0.532026	0.536441	0.095	0.85	0.137	0.095	0.85	0.137	0.668487	0.0628235	0.6017
ENSG00000065029	8.56898	8.588	8.64896	8.63876	8.63568	4.16886	4.16949	4.21957	4.22676	4.10673	0.523834	0.524255	0.517166	0.463722	0.079	0.19	0.771	0.079	-0.19	-0.771	0.693024	0.526906	0.102007
ENSG00000065054	9.3258	9.33577	9.30943	9.21571	9.15931	4.97334	4.9643	4.9218	4.94601	5.03555	0.486998	0.48684	0.490634	0.568656	0.062	0.115	0.95	-0.062	0.115	0.95	0.716884	0.636859	0.0170012
ENSG00000065057	9.79132	9.78199	9.69651	9.65533	9.70088	1.82292	1.81242	1.77586	1.80335	1.86867	0.470082	0.469653	0.506462	0.5355	0.057	0.691	0.448	-0.057	0.691	0.448	0.723196	0.145114	0.293308
ENSG00000065060	9.68999	9.65766	9.6402	9.82304	9.99741	7.12309	7.12801	7.06013	7.02404	7.18051	0.491667	0.490692	0.491143	0.494824	0.076	0.068	0.113	-0.076	0.068	0.113	0.697524	0.708859	0.640249
ENSG00000065135	12.2298	12.222	12.2305	12.2932	12.3457	8.26053	8.29126	8.29402	8.19088	8.24378	0.505177	0.499481	0.484189	0.485194	0.174	0.399	0.092	-0.174	-0.399	0.092	0.548027	0.329113	0.672996
ENSG00000065150	13.6609	13.6542	13.6654	13.7141	13.7351	8.18963	8.19166	8.19905	8.20872	8.23309	0.503358	0.503412	0.503402	0.503365	0.016	0.008	0.018	0.016	-0.008	-0.018	0.767155	0.775626	0.764733
ENSG00000065154	10.1171	10.1097	10.1223	10.1545	10.1214	5.52666	5.54238	5.59201	5.59969	5.64007	0.506434	0.507394	0.507458	0.507817	0.067	0.028	0.028	0.067	0.028	0.028	0.710209	0.755554	0.755554
ENSG00000065183	11.0198	10.9951	11.0331	11.1999	11.2526	7.56105	7.54398	7.50447	7.55147	7.60595	0.495552	0.495757	0.4959	0.495612	0.037	0.027	0.034	0.037	0.027	-0.034	0.746192	0.756523	0.74936
ENSG00000065243	10.273	10.2639	10.3411	10.4881	10.5402	8.40691	8.40899	8.35572	8.29749	8.32616	0.521816	0.515051	0.466309	0.465254	0.174	0.911	0.07	-0.174	-0.911	-0.07	0.548027	0.035575	0.706156
ENSG00000065268	8.75931	8.73031	8.60765	8.60815	8.66073	2.86327	2.91458	3.17024	3.24045	3.21518	0.431169	0.536252	0.537567	0.533889	0.907	0.13	0.126	0.907	0.13	-0.126	0.037644	0.61292	0.619338
ENSG00000065308	9.56693	9.57196	9.59072	9.57422	9.53089	7.63573	7.63289	7.57432	7.54478	7.60975	0.489848	0.48813	0.488147	0.493108	0.07	0.045	0.153	-0.07	0.045	0.153	0.706156	0.737538	0.577775
ENSG00000065320	-0.210806	-0.207687	-0.201139	-0.208165	-0.212227	-1.75089	-1.75483	-1.74503	-1.71816	-1.71983	0.503961	0.504724	0.505188	0.5053	0.066	0.048	0.029	0.066	0.048	0.029	0.711504	0.734377	0.754566
ENSG00000065325	10.1883	10.2131	10.2389	10.1406	10.0765	6.13475	6.12305	6.0534	5.98935	5.90647	0.503436	0.474063	0.462881	0.461413	0.53	0.284	0.075	-0.53	-0.284	-0.075	0.241261	0.425605	0.699051
ENSG00000065328	10.0297	9.99316	9.96697	10.1032	10.141	6.43841	6.43535	6.40004	6.39748	6.46111	0.499779	0.49995	0.500156	0.500484	0.035	0.031	0.034	0.035	0.031	0.034	0.748331	0.752485	0.74936
ENSG00000065357	7.93936	7.91852	7.95285	8.06281	8.02338	2.63282	2.63143	2.6298	2.62337	2.59737	0.502836	0.502769	0.50239	0.457898	0.022	0.039	1	-0.022	-0.039	-1	0.76122	0.744367	0
ENSG00000065361	4.71192	4.6921	4.59607	4.58605	4.63113	4.14966	4.18977	4.30669	4.28882	4.32508	0.477478	0.509178	0.51135	0.5164	0.616	0.099	0.143	0.616	0.099	0.143	0.18747	0.662368	0.592398
ENSG00000065413	8.20093	8.17908	8.17771	8.27463	8.29499	3.63765	3.64741	3.71465	3.74283	3.72172	0.5007	0.509545	0.509707	0.494459	0.262	0.068	0.407	0.262	0.068	-0.407	0.447531	0.708859	0.323249
ENSG00000065427	12.2257	12.2207	12.1974	12.2145	12.2725	5.3935	5.42198	5.54971	5.53617	5.43048	0.52645	0.531114	0.526343	0.501939	0.121	0.138	0.415	0.121	-0.138	-0.415	0.62724	0.600265	0.317166
ENSG00000065457	9.17881	9.19396	9.268	9.24361	9.12635	3.56227	3.53111	3.38989	3.41512	3.5612	0.47047	0.4645	0.467207	0.498956	0.127	0.101	0.435	-0.127	0.101	0.435	0.617883	0.659134	0.302305
ENSG00000065485	7.78079	7.77942	7.80823	7.87024	7.9294	2.94273	2.89926	2.80549	2.93298	3.07145	0.481127	0.480033	0.518021	0.544281	0.115	0.528	0.342	-0.115	0.528	0.342	0.636859	0.242662	0.373411
ENSG00000065491	7.88947	7.89317	7.83869	7.76211	7.7649	3.79633	3.87007	4.01114	3.87623	3.89867	0.515132	0.515237	0.511181	0.512434	0.094	0.13	0.093	0.094	-0.13	0.093	0.670008	0.61292	0.671413
ENSG00000065518	10.1041	10.1176	10.0518	9.91688	9.90733	6.39289	6.41549	6.45412	6.34509	6.19441	0.492729	0.488371	0.475559	0.466273	0.128	0.268	0.207	-0.128	-0.268	-0.207	0.616115	0.441969	0.505161
ENSG00000065526	9.72522	9.72819	9.82562	9.88905	9.79869	6.03838	5.99707	5.92279	6.00127	5.98217	0.494869	0.493771	0.49376	0.490366	0.062	0.042	0.121	-0.062	-0.042	-0.121	0.716884	0.741151	0.62724
ENSG00000065534	8.38949	8.38837	8.36581	8.35101	8.3671	4.76074	4.74528	4.54065	4.41433	4.52519	0.497508	0.470842	0.470473	0.488087	0.331	0.102	0.242	-0.331	-0.102	0.242	0.383363	0.657609	0.466736
ENSG00000065548	11.5063	11.4936	11.4872	11.5627	11.6382	8.0322	8.04481	8.06092	8.0456	8.09215	0.505638	0.505723	0.50572	0.505691	0.026	0.026	0.024	0.026	-0.026	-0.024	0.757429	0.757429	0.759332
ENSG00000065559	10.2126	10.2244	10.2344	10.1694	10.1	6.82863	6.82087	6.69518	6.59755	6.63318	0.503592	0.474542	0.473531	0.479596	0.479	0.09	0.144	-0.479	-0.09	0.144	0.273347	0.675826	0.590744
ENSG00000065600	8.41632	8.3914	8.34733	8.43862	8.53602	4.93559	4.99279	5.11164	4.96781	4.85904	0.539266	0.547491	0.488382	0.456249	0.187	0.64	0.408	0.187	-0.64	-0.408	0.530852	0.173067	0.322539
ENSG00000065609	2.36196	2.35276	2.30948	2.30349	2.31732	-2.20238	-2.20466	-2.21512	-2.21824	-2.21977	0.492393	0.492727	0.496528	0.497776	0.045	0.322	0.099	0.045	0.322	0.099	0.737538	0.390662	0.662368
ENSG00000065613	10.9841	10.9534	10.9614	11.1177	11.1686	6.99758	6.99219	6.97135	6.97353	6.98297	0.50169	0.501711	0.50179	0.468451	0.013	0.018	1	0.013	0.018	-1	0.770594	0.764733	0
ENSG00000065615	9.32901	9.3318	9.3337	9.30286	9.24867	6.05347	6.06571	6.25342	6.3836	6.29771	0.488488	0.531318	0.534865	0.525618	0.512	0.149	0.18	0.512	0.149	-0.18	0.251821	0.583478	0.540425
ENSG00000065621	8.56216	8.56712	8.53629	8.47661	8.4668	5.87432	5.90774	6.14433	6.2282	6.10556	0.494293	0.529816	0.527597	0.516553	0.4	0.125	0.176	0.4	-0.125	-0.176	0.328285	0.621023	0.545261
ENSG00000065665	6.09954	6.09839	6.19456	6.298	6.26923	4.24166	4.27135	4.31169	4.21934	4.17985	0.547335	0.549105	0.462799	0.460625	0.083	1	0.099	0.083	-1	-0.099	0.686811	0	0.662368
ENSG00000065675	0.225107	0.22349	0.220075	0.227381	0.238806	-1.97937	-1.97988	-1.98107	-1.97532	-1.96262	0.502262	0.50241	0.502548	0.502711	0.023	0.019	0.02	0.023	0.019	0.02	0.760285	0.76383	0.762896
ENSG00000065717	4.29636	4.29297	4.25572	4.22125	4.2064	-0.651663	-0.663433	-0.629181	-0.557422	-0.598247	0.487018	0.504526	0.517621	0.515642	0.446	0.386	0.091	0.446	0.386	-0.091	0.294485	0.339077	0.67444
ENSG00000065802	9.75952	9.76259	9.77094	9.75397	9.7191	7.12087	7.12696	7.12734	7.11407	7.1432	0.49979	0.499777	0.499755	0.501046	0.019	0.014	0.093	-0.019	-0.014	0.093	0.76383	0.769434	0.671413
ENSG00000065809	11.1733	11.1627	11.1517	11.1835	11.1843	8.91796	8.92592	8.89692	8.88255	9.0133	0.499282	0.499512	0.502215	0.533107	0.072	0.116	0.502	0.072	0.116	0.502	0.70335	0.6351	0.257848
ENSG00000065833	10.5684	10.5618	10.5918	10.6371	10.596	7.25853	7.28213	7.2015	7.04574	7.13218	0.512435	0.478101	0.464079	0.470468	0.462	0.27	0.146	-0.462	-0.27	0.146	0.284418	0.440415	0.587944
ENSG00000065882	9.98013	9.99747	10.0146	9.92874	9.84356	4.23386	4.15472	3.95364	4.04822	4.04093	0.482933	0.475868	0.48968	0.496015	0.135	0.243	0.152	-0.135	0.243	0.152	0.605032	0.465704	0.57929
ENSG00000065883	10.3828	10.3814	10.4083	10.4614	10.5026	6.34898	6.33941	6.31795	6.35544	6.41203	0.503968	0.504272	0.505601	0.506804	0.034	0.073	0.068	0.034	0.073	0.068	0.74936	0.701979	0.708859
ENSG00000065911	11.2858	11.2491	11.196	11.404	11.6996	8.52889	8.51945	8.47786	8.56796	8.81711	0.499927	0.505229	0.549542	0.600501	0.184	0.487	0.451	0.184	0.487	0.451	0.534811	0.268481	0.291468
ENSG00000065923	8.1791	8.16827	8.14577	8.14804	8.10557	4.00591	3.97776	3.92008	3.9949	4.05633	0.472512	0.471826	0.518767	0.526126	0.084	0.856	0.179	-0.084	0.856	0.179	0.685321	0.0600366	0.541639
ENSG00000065970	7.39343	7.39821	7.42349	7.43241	7.43187	6.17261	6.17122	6.14064	6.13407	6.19124	0.498207	0.497784	0.497951	0.500236	0.038	0.025	0.109	-0.038	0.025	0.109	0.745326	0.758336	0.64655
ENSG00000065978	14.5147	14.5186	14.4837	14.43	14.4367	9.75289	9.79793	9.77815	9.60364	9.69091	0.493079	0.483649	0.471128	0.486201	0.201	0.212	0.215	-0.201	-0.212	0.215	0.51279	0.499169	0.495637
ENSG00000065989	7.20923	7.22579	7.27255	7.21012	7.09038	4.83709	4.8675	4.87294	4.77004	4.81244	0.506345	0.497665	0.470001	0.489163	0.228	0.522	0.331	-0.228	-0.522	0.331	0.481428	0.246315	0.383363
ENSG00000066027	9.76804	9.75638	9.72589	9.73442	9.72226	5.64602	5.61379	5.57635	5.68768	5.74001	0.4734	0.473512	0.537859	0.54037	0.076	0.953	0.099	0.076	0.953	0.099	0.697524	0.0161009	0.662368
ENSG00000066032	0.855774	0.862224	0.861517	0.832151	0.827456	2.26175	2.22079	2.18354	2.27416	2.1824	0.495225	0.495783	0.49813	0.495793	0.06	0.08	0.076	0.06	0.08	-0.076	0.719418	0.691512	0.697524
ENSG00000066044	10.3366	10.3436	10.3749	10.3668	10.3289	8.02986	8.05259	8.0819	8.00375	7.95934	0.516131	0.516317	0.468677	0.467892	0.066	0.966	0.068	0.066	-0.966	-0.068	0.711504	0.011455	0.708859
ENSG00000066084	10.6009	10.5968	10.6458	10.708	10.6811	7.0967	7.12836	7.16352	7.07787	7.09098	0.532711	0.533067	0.480399	0.48084	0.053	0.99	0.06	0.053	-0.99	0.06	0.72842	0.00178171	0.719418
ENSG00000066117	9.58246	9.59577	9.6096	9.53015	9.42857	7.12018	7.0808	7.01311	7.08728	7.05845	0.48791	0.487913	0.494031	0.495374	0.048	0.211	0.086	0.048	0.211	0.086	0.734377	0.5001	0.682312
ENSG00000066135	10.164	10.137	10.1534	10.3429	10.4928	5.44837	5.43042	5.29028	5.30144	5.54707	0.477957	0.475083	0.481425	0.502368	0.124	0.128	0.282	-0.124	0.128	0.282	0.622641	0.616115	0.427819
ENSG00000066136	8.69935	8.70653	8.6618	8.5977	8.64018	5.66406	5.66381	5.73137	5.81425	5.82576	0.481129	0.503046	0.540831	0.5418	0.384	0.708	0.094	0.384	0.708	0.094	0.34084	0.136245	0.670008
ENSG00000066185	1.62962	1.62807	1.62627	1.63035	1.62958	-1.75097	-1.75915	-1.73642	-1.69555	-1.74354	0.505346	0.505709	0.506028	0.504619	0.037	0.04	0.072	0.037	0.04	-0.072	0.746192	0.743352	0.70335
ENSG00000066248	7.23169	7.24363	7.21928	7.15608	7.19168	1.28542	1.30446	1.33478	1.30229	1.33154	0.504765	0.504902	0.504829	0.514905	0.031	0.032	0.391	0.031	-0.032	0.391	0.752485	0.751528	0.33515
ENSG00000066279	11.1913	11.168	11.2055	11.3338	11.3056	5.8044	5.77272	5.69939	5.7758	5.8496	0.495476	0.495475	0.499745	0.500622	0.068	0.142	0.083	-0.068	0.142	0.083	0.708859	0.593809	0.686811
ENSG00000066294	4.45475	4.46186	4.48304	4.49014	4.52118	3.94043	3.90137	3.78597	3.83082	3.86928	0.490563	0.488576	0.491362	0.494993	0.068	0.098	0.12	-0.068	0.098	0.12	0.708859	0.664001	0.628846
ENSG00000066322	9.83512	9.85488	9.85376	9.75998	9.73294	6.29884	6.33707	6.28018	6.12612	6.30115	0.496228	0.47785	0.461842	0.526409	0.249	0.251	0.556	-0.249	-0.251	0.556	0.459731	0.457764	0.224171
ENSG00000066379	8.66504	8.66241	8.63108	8.63201	8.69737	4.73933	4.69972	4.51476	4.4991	4.58017	0.486528	0.480107	0.484107	0.49875	0.142	0.115	0.255	-0.142	0.115	0.255	0.593809	0.636859	0.453723
ENSG00000066382	6.27925	6.2841	6.28277	6.25532	6.24047	3.98861	4.0514	4.22621	4.21659	4.3436	0.505863	0.519502	0.521974	0.537422	0.245	0.097	0.255	0.245	0.097	0.255	0.463606	0.665479	0.453723
ENSG00000066405	2.02836	2.0162	1.97044	1.97341	1.98604	1.35459	1.3617	1.46565	1.50957	1.39444	0.510927	0.518629	0.519081	0.50701	0.162	0.079	0.24	0.162	0.079	-0.24	0.56515	0.693024	0.46879
ENSG00000066422	9.3719	9.3643	9.44266	9.54453	9.49585	6.88783	6.897	6.99254	7.03522	6.96277	0.52654	0.532169	0.531133	0.463522	0.156	0.088	0.944	0.156	-0.088	-0.944	0.57344	0.679187	0.0201285
ENSG00000066427	9.20202	9.19114	9.15044	9.17051	9.22503	6.51484	6.5018	6.52284	6.56581	6.47723	0.503485	0.505182	0.50654	0.501167	0.075	0.072	0.152	0.075	0.072	-0.152	0.699051	0.70335	0.57929
ENSG00000066455	9.55663	9.53842	9.4916	9.54372	9.62037	4.45723	4.49421	4.54272	4.48265	4.57746	0.514569	0.515379	0.51567	0.520117	0.07	0.063	0.136	0.07	0.063	0.136	0.706156	0.715628	0.603241
ENSG00000066468	3.00147	2.99638	3.00897	3.03629	3.01572	2.3158	2.32937	2.40905	2.38753	2.24471	0.519075	0.521259	0.514898	0.44806	0.096	0.164	0.821	0.096	-0.164	-0.821	0.666993	0.562304	0.07576
ENSG00000066557	9.66725	9.6512	9.63805	9.6952	9.70973	5.99588	6.01051	6.0264	6.01548	6.09493	0.510322	0.510982	0.51175	0.515916	0.059	0.045	0.148	0.059	0.045	0.148	0.720637	0.737538	0.585041
ENSG00000066583	9.70833	9.70864	9.69724	9.67135	9.6421	6.39733	6.37643	6.24282	6.1917	6.23023	0.492843	0.487186	0.48768	0.490563	0.157	0.06	0.093	-0.157	0.06	0.093	0.572204	0.719418	0.671413
ENSG00000066629	8.06288	8.05267	7.9985	7.97494	7.96518	2.19608	2.22888	2.37955	2.38981	2.32319	0.498999	0.510984	0.50986	0.506124	0.251	0.076	0.126	0.251	-0.076	-0.126	0.457764	0.697524	0.619338
ENSG00000066651	8.86628	8.85043	8.8482	8.9486	9.04293	5.40175	5.40452	5.27311	5.13906	5.20921	0.510966	0.470835	0.464988	0.466282	0.549	0.172	0.102	-0.549	-0.172	0.102	0.229098	0.550907	0.657609
ENSG00000066654	10.2761	10.2663	10.2808	10.3485	10.3755	7.56198	7.57355	7.49935	7.4164	7.54225	0.485939	0.481587	0.479741	0.484842	0.129	0.081	0.123	-0.129	-0.081	0.123	0.61434	0.689822	0.624163
ENSG00000066697	9.35445	9.37982	9.43295	9.36236	9.29573	5.17073	5.20398	5.42988	5.52362	5.45497	0.49464	0.516498	0.515883	0.512492	0.306	0.102	0.128	0.306	-0.102	-0.128	0.404695	0.657609	0.616115
ENSG00000066735	11.6728	11.6656	11.6146	11.58	11.5646	6.09158	6.09315	6.06369	6.03427	6.06154	0.48782	0.487475	0.487849	0.508037	0.031	0.048	0.687	-0.031	0.048	0.687	0.752485	0.734377	0.146885
ENSG00000066739	9.54873	9.53845	9.56993	9.63337	9.59509	5.39953	5.45831	5.67574	5.71667	5.80612	0.502415	0.529899	0.529916	0.533177	0.372	0.119	0.129	0.372	0.119	0.129	0.350897	0.630447	0.61434
ENSG00000066777	10.0045	9.98942	10.0235	10.1177	10.0993	6.02533	5.99026	5.84755	5.83697	5.85604	0.49879	0.488866	0.488125	0.487425	0.231	0.065	0.058	-0.231	-0.065	-0.058	0.478357	0.712859	0.721954
ENSG00000066813	-0.548582	-0.550224	-0.562255	-0.571288	-0.57649	-2.2174	-2.21759	-2.21788	-2.21507	-2.2092	0.499607	0.499774	0.500077	0.500596	0.028	0.045	0.062	0.028	0.045	0.062	0.755554	0.737538	0.716884
ENSG00000066827	8.51773	8.50182	8.49071	8.56353	8.61319	3.35423	3.33798	3.34572	3.3711	3.24293	0.503753	0.504503	0.505141	0.448616	0.073	0.101	0.815	0.073	0.101	-0.815	0.701979	0.659134	0.0790134
ENSG00000066855	10.0689	10.076	10.1152	10.148	10.192	6.73225	6.75364	6.7233	6.66	6.81157	0.505453	0.502324	0.500532	0.512798	0.107	0.085	0.224	-0.107	-0.085	0.224	0.649629	0.683797	0.485839
ENSG00000066923	6.82771	6.82778	6.83308	6.84332	6.85458	2.89758	2.87597	2.83199	2.91601	3.0294	0.487091	0.486961	0.52273	0.552356	0.092	0.582	0.415	-0.092	0.582	0.415	0.672996	0.207864	0.317166
ENSG00000066926	10.5603	10.5568	10.547	10.5441	10.5292	6.92332	6.94337	6.8703	6.72266	6.77056	0.502199	0.472678	0.462187	0.468235	0.484	0.219	0.128	-0.484	-0.219	0.128	0.27007	0.491523	0.616115
ENSG00000066933	10.3171	10.2955	10.2922	10.3862	10.4078	6.42857	6.43754	6.51543	6.49394	6.30827	0.522038	0.524859	0.519812	0.418569	0.14	0.145	0.926	0.14	-0.145	-0.926	0.597076	0.589423	0.0283549
ENSG00000067048	-0.277769	-0.277923	-0.272692	-0.26551	-0.264093	3.18308	3.16939	3.11936	3.1267	3.14676	0.4949	0.49467	0.494944	0.495321	0.033	0.03	0.036	-0.033	0.03	0.036	0.750317	0.753548	0.747298
ENSG00000067057	12.3023	12.2879	12.2888	12.3572	12.3768	6.07956	6.07485	6.00824	5.99812	6.11589	0.488808	0.488467	0.489832	0.499125	0.058	0.083	0.219	-0.058	0.083	0.219	0.721954	0.686811	0.491523
ENSG00000067064	11.1427	11.1401	11.1833	11.2422	11.2388	7.87415	7.87959	7.93387	7.95484	7.90783	0.517314	0.518608	0.518071	0.477487	0.065	0.059	0.931	0.065	-0.059	-0.931	0.712859	0.720637	0.0260326
ENSG00000067066	9.63553	9.61932	9.59194	9.6604	9.74294	5.52715	5.51506	5.52839	5.55998	5.4748	0.50489	0.506136	0.507595	0.480166	0.073	0.093	0.597	0.073	0.093	-0.597	0.701979	0.671413	0.198852
ENSG00000067082	9.4005	9.3694	9.31472	9.3488	9.2677	7.58026	7.58308	7.60834	7.59519	7.51844	0.496339	0.496883	0.49668	0.485636	0.047	0.053	0.324	0.047	-0.053	-0.324	0.735412	0.72842	0.389202
ENSG00000067113	8.16656	8.15664	8.11293	8.10557	8.10959	3.8826	3.87861	3.79162	3.75205	3.8619	0.473748	0.470993	0.472468	0.508543	0.113	0.101	0.558	-0.113	0.101	0.558	0.640249	0.659134	0.223149
ENSG00000067141	4.07233	4.07379	4.08618	4.10786	4.1421	0.44058	0.431792	0.400985	0.392842	0.369439	0.501816	0.496958	0.494145	0.488783	0.234	0.179	0.267	-0.234	-0.179	-0.267	0.474947	0.541639	0.44288
ENSG00000067167	11.79	11.7919	11.8177	11.8472	11.8678	8.89137	8.90052	8.84024	8.77052	8.86434	0.495643	0.489701	0.488341	0.491252	0.154	0.079	0.1	-0.154	-0.079	0.1	0.576168	0.693024	0.660864
ENSG00000067177	8.856	8.83262	8.80622	8.8845	8.91412	4.14633	4.15993	4.22002	4.24971	4.29319	0.50105	0.518686	0.521426	0.521861	0.495	0.131	0.04	0.495	0.131	0.04	0.262133	0.610993	0.743352
ENSG00000067182	11.1652	11.1696	11.1346	11.054	10.9973	7.27665	7.26841	7.27486	7.27092	7.15618	0.490307	0.489993	0.489679	0.485078	0.046	0.034	0.162	-0.046	-0.034	-0.162	0.736503	0.74936	0.56515
ENSG00000067191	6.23744	6.24485	6.29167	6.32952	6.36727	4.27941	4.21066	4.02479	4.09089	4.07639	0.492733	0.488689	0.490298	0.489628	0.117	0.084	0.081	-0.117	0.084	-0.081	0.633637	0.685321	0.689822
ENSG00000067208	10.0742	10.0549	9.99579	10.0231	10.0615	6.54522	6.56262	6.63336	6.64549	6.65364	0.49006	0.515237	0.516452	0.516489	0.71	0.079	0.049	0.71	0.079	0.049	0.135043	0.693024	0.73327
ENSG00000067221	7.51558	7.51067	7.54951	7.59935	7.5616	3.25193	3.26769	3.31494	3.3426	3.44071	0.516086	0.518691	0.520027	0.525582	0.097	0.073	0.16	0.097	0.073	0.16	0.665479	0.701979	0.567766
ENSG00000067225	15.7669	15.7477	15.7287	15.7993	15.8321	9.58369	9.60244	9.68315	9.70542	9.72437	0.504478	0.513594	0.513793	0.513443	0.297	0.055	0.044	0.297	0.055	-0.044	0.413244	0.725743	0.738699
ENSG00000067248	9.84059	9.81759	9.84937	10.0038	10.0614	3.18783	3.20913	3.29763	3.27574	3.18735	0.527098	0.529034	0.525573	0.436876	0.085	0.093	0.969	0.085	-0.093	-0.969	0.683797	0.671413	0.00986408
ENSG00000067334	10.4468	10.4272	10.4004	10.4754	10.5376	6.897	6.8884	6.90413	6.91378	6.80276	0.506063	0.507294	0.50762	0.454858	0.073	0.081	0.858	0.073	0.081	-0.858	0.701979	0.689822	0.0590354
ENSG00000067365	7.91305	7.90435	7.80404	7.75653	7.83555	2.95963	2.96337	3.03229	3.06008	2.97021	0.503491	0.511566	0.513115	0.511974	0.203	0.071	0.07	0.203	0.071	-0.07	0.510185	0.704657	0.706156
ENSG00000067369	10.8332	10.8035	10.8266	10.9861	11.0125	4.35779	4.3308	4.29132	4.35418	4.34492	0.491333	0.491547	0.49661	0.4777	0.039	0.17	0.48	0.039	0.17	-0.48	0.744367	0.553675	0.2727
ENSG00000067533	10.1689	10.1671	10.1654	10.1688	10.1626	7.72082	7.75459	7.79224	7.65944	7.56819	0.521868	0.521187	0.453405	0.447341	0.116	0.898	0.143	-0.116	-0.898	-0.143	0.6351	0.0414958	0.592398
ENSG00000067560	13.1343	13.1449	13.1684	13.1349	13.0928	10.0338	10.0556	10.0753	9.9978	9.97296	0.509732	0.508655	0.472783	0.473121	0.103	0.916	0.07	-0.103	-0.916	0.07	0.655967	0.0329909	0.706156
ENSG00000067596	10.6975	10.6783	10.7025	10.8064	10.7988	5.45997	5.4526	5.4668	5.49992	5.46554	0.50616	0.507829	0.508758	0.471294	0.091	0.064	0.996	0.091	0.064	-0.996	0.67444	0.714258	0.000431298
ENSG00000067606	8.74039	8.74115	8.71322	8.70899	8.78692	3.27447	3.28335	3.35357	3.369	3.29783	0.515505	0.516714	0.516742	0.512993	0.069	0.039	0.136	0.069	0.039	-0.136	0.707532	0.744367	0.603241
ENSG00000067646	2.8695	2.87382	2.8823	2.88661	2.91808	-1.74926	-1.74994	-1.75231	-1.73754	-1.70059	0.505314	0.505727	0.506949	0.509843	0.035	0.096	0.154	0.035	0.096	0.154	0.748331	0.666993	0.576168
ENSG00000067704	9.95391	9.94067	9.98599	10.1458	10.28	5.71355	5.83958	6.02098	5.72299	5.76366	0.590453	0.599586	0.447097	0.454631	0.261	0.942	0.225	0.261	-0.942	0.225	0.448538	0.021152	0.484797
ENSG00000067715	4.17335	4.16447	4.13732	4.16064	4.20527	1.821	1.81156	1.82053	1.87848	1.90022	0.498157	0.501119	0.531462	0.531295	0.113	0.91	0.058	0.113	0.91	-0.058	0.640249	0.0361151	0.721954
ENSG00000067798	8.52603	8.51481	8.53861	8.60951	8.60244	3.8187	3.80402	3.88519	4.09323	4.23052	0.494663	0.526679	0.607625	0.614323	0.339	0.715	0.198	0.339	0.715	0.198	0.37618	0.132181	0.516653
ENSG00000067829	9.25209	9.24116	9.19462	9.18983	9.19803	5.12713	5.18802	5.19306	5.04853	5.30563	0.488875	0.485009	0.479989	0.553895	0.147	0.147	0.579	-0.147	-0.147	0.579	0.586529	0.586529	0.210127
ENSG00000067836	7.86671	7.87198	7.83678	7.7691	7.75494	2.6294	2.60248	2.57265	2.62848	2.5743	0.490886	0.492158	0.498759	0.498826	0.078	0.247	0.067	0.078	0.247	0.067	0.694468	0.461579	0.710209
ENSG00000067840	4.45154	4.4441	4.46211	4.51854	4.53119	-0.562698	-0.565138	-0.617684	-0.658521	-0.635285	0.505001	0.490103	0.487	0.486769	0.466	0.154	0.042	-0.466	-0.154	-0.042	0.281633	0.576168	0.741151
ENSG00000067900	10.7519	10.7322	10.7438	10.8502	10.8793	6.69886	6.72355	6.6632	6.52763	6.61779	0.501634	0.480036	0.469401	0.471157	0.376	0.241	0.095	-0.376	-0.241	0.095	0.347617	0.467765	0.668487
ENSG00000067955	11.4334	11.4332	11.417	11.397	11.3904	8.54445	8.54501	8.47293	8.40048	8.43168	0.49366	0.485074	0.484364	0.486348	0.254	0.052	0.09	-0.254	-0.052	0.09	0.454864	0.72954	0.675826
ENSG00000067992	8.3739	8.36524	8.32597	8.30986	8.29216	3.43855	3.44793	3.46235	3.38108	3.23222	0.490091	0.48741	0.470004	0.437249	0.112	0.339	0.497	-0.112	-0.339	-0.497	0.641957	0.37618	0.26099
ENSG00000068001	10.0905	10.0936	10.0616	9.989	9.9302	5.12025	5.07459	4.95202	4.97705	4.91718	0.487263	0.485789	0.486802	0.486932	0.066	0.068	0.06	-0.066	0.068	0.06	0.711504	0.708859	0.719418
ENSG00000068024	9.56675	9.55801	9.54705	9.57111	9.57215	7.08358	7.06773	7.07551	7.14007	7.1149	0.502698	0.508693	0.513684	0.511302	0.228	0.197	0.089	0.228	0.197	-0.089	0.481428	0.518224	0.677439
ENSG00000068028	8.80027	8.77516	8.76451	8.87274	8.91434	6.03664	6.00975	6.04365	6.20604	6.23703	0.496457	0.521952	0.569671	0.559516	0.376	0.649	0.186	0.376	0.649	-0.186	0.347617	0.168548	0.532104
ENSG00000068078	5.14082	5.14439	5.11799	5.05981	5.02648	1.82909	1.80096	1.78986	1.91007	1.95165	0.480393	0.481064	0.553963	0.555451	0.066	0.981	0.08	0.066	0.981	0.08	0.711504	0.00474834	0.691512
ENSG00000068079	8.32543	8.32822	8.31208	8.25815	8.19774	2.65173	2.6347	2.65584	2.7203	2.64395	0.504166	0.506183	0.508064	0.506865	0.096	0.085	0.059	0.096	0.085	-0.059	0.666993	0.683797	0.720637
ENSG00000068097	8.64571	8.62577	8.6675	8.80209	8.813	3.48561	3.48574	3.39213	3.32562	3.4295	0.494502	0.481875	0.479146	0.480219	0.26	0.109	0.07	-0.26	-0.109	0.07	0.44943	0.64655	0.706156
ENSG00000068120	10.4672	10.4783	10.4753	10.414	10.384	7.17669	7.13631	7.02629	7.14379	7.33641	0.475117	0.47207	0.511977	0.619289	0.142	0.404	0.712	-0.142	0.404	0.712	0.593809	0.325374	0.133657
ENSG00000068137	9.48158	9.48036	9.43465	9.37115	9.33008	5.04521	4.99672	5.02257	5.18276	5.00559	0.497849	0.506822	0.524354	0.50535	0.183	0.209	0.217	0.183	0.209	-0.217	0.536216	0.502396	0.493683
ENSG00000068305	10.4903	10.5043	10.5771	10.5993	10.5922	8.13386	8.1424	8.14618	8.16429	8.28842	0.522864	0.522986	0.523937	0.535616	0.066	0.063	0.252	0.066	0.063	0.252	0.711504	0.715628	0.456525
ENSG00000068308	9.28032	9.29394	9.33466	9.3051	9.25518	4.9723	5.0024	5.15833	5.26051	5.38257	0.493979	0.53162	0.548273	0.571118	0.462	0.275	0.294	0.462	0.275	0.294	0.284418	0.435078	0.416
ENSG00000068323	8.70408	8.70937	8.68964	8.6238	8.56986	5.66889	5.66128	5.71829	5.81958	5.83108	0.486006	0.50788	0.548911	0.549395	0.376	0.713	0.084	0.376	0.713	0.084	0.347617	0.133209	0.685321
ENSG00000068354	7.40469	7.41207	7.40086	7.34761	7.32265	4.70957	4.73652	4.8783	4.83089	4.58312	0.527727	0.535227	0.514167	0.445274	0.163	0.277	0.613	0.163	-0.277	-0.613	0.563683	0.433064	0.189561
ENSG00000068366	11.527	11.5026	11.5204	11.6605	11.7073	7.97237	7.99881	8.0343	7.98317	8.02793	0.509684	0.509404	0.494529	0.49076	0.09	0.497	0.156	-0.09	-0.497	-0.156	0.675826	0.26099	0.57344
ENSG00000068383	10.0525	10.0616	10.0318	9.93756	9.88159	5.40821	5.41238	5.37534	5.29137	5.22993	0.492278	0.479409	0.473465	0.473006	0.329	0.221	0.057	-0.329	-0.221	-0.057	0.38501	0.489365	0.723196
ENSG00000068394	8.92838	8.90402	8.82057	8.84856	8.90578	2.38731	2.35766	2.21702	2.26797	2.49322	0.469903	0.465401	0.49698	0.609123	0.169	0.346	0.749	-0.169	0.346	0.749	0.555112	0.370419	0.113794
ENSG00000068400	9.04955	9.02823	8.98495	9.05407	9.13086	5.44011	5.43104	5.46741	5.49528	5.3657	0.51009	0.513449	0.516348	0.471972	0.114	0.116	0.688	0.114	0.116	-0.688	0.6386	0.6351	0.146485
ENSG00000068438	10.9559	10.9555	10.94	10.934	10.9589	6.68009	6.69126	6.65169	6.62721	6.79651	0.494235	0.492811	0.495079	0.56519	0.102	0.123	0.748	-0.102	0.123	0.748	0.657609	0.624163	0.114614
ENSG00000068489	10.9196	10.8898	10.6699	10.5839	10.6903	6.43757	6.49922	6.50449	6.27707	6.33201	0.461521	0.459913	0.457326	0.472112	0.072	0.092	0.236	-0.072	-0.092	0.236	0.70335	0.672996	0.472793
ENSG00000068615	7.88288	7.89084	7.89368	7.87373	7.8983	5.64009	5.64102	5.5083	5.30382	5.18058	0.524604	0.464136	0.412966	0.408147	0.523	0.573	0.14	-0.523	-0.573	-0.14	0.245676	0.213975	0.597076
ENSG00000068650	8.90146	8.89501	8.89383	8.87298	8.75629	6.32932	6.30902	6.20474	6.15911	6.13312	0.496721	0.482848	0.482017	0.481791	0.356	0.066	0.048	-0.356	-0.066	-0.048	0.362028	0.711504	0.734377
ENSG00000068654	9.99864	9.97326	10.0149	10.1543	10.1205	7.45139	7.43288	7.39922	7.41869	7.37163	0.500868	0.50083	0.500979	0.445606	0.029	0.029	1	-0.029	0.029	-1	0.754566	0.754566	0
ENSG00000068697	10.3713	10.3682	10.3791	10.4075	10.4155	7.75404	7.7276	7.70701	7.75233	7.64989	0.495242	0.495319	0.49589	0.473399	0.055	0.089	0.469	0.055	0.089	-0.469	0.725743	0.677439	0.279291
ENSG00000068724	9.54012	9.54129	9.57536	9.59511	9.55876	5.858	5.86971	5.88893	5.86457	5.86989	0.510013	0.510092	0.491349	0.490816	0.041	0.892	0.058	0.041	-0.892	-0.058	0.742284	0.0436908	0.721954
ENSG00000068745	9.23491	9.24554	9.2314	9.1579	9.12428	6.96105	6.94013	7.00667	7.11222	6.96773	0.514258	0.520126	0.524524	0.515889	0.158	0.113	0.144	0.158	0.113	-0.144	0.570813	0.640249	0.590744
ENSG00000068781	-1.7272	-1.72556	-1.72177	-1.72573	-1.72952	-2.21432	-2.21449	-2.21403	-2.21379	-2.21637	0.499683	0.499657	0.499632	0.499631	0.012	0.015	0.012	-0.012	-0.015	-0.012	0.771839	0.768277	0.771839
ENSG00000068784	8.95279	8.92648	8.89057	8.97289	9.00952	3.66873	3.67237	3.55012	3.46261	3.63307	0.48401	0.479248	0.479183	0.495361	0.12	0.09	0.253	-0.12	-0.09	0.253	0.628846	0.675826	0.455761
ENSG00000068793	11.2207	11.2044	11.2312	11.3303	11.3319	5.52039	5.58613	5.64336	5.47163	5.55984	0.522096	0.514715	0.477226	0.482264	0.204	0.54	0.158	-0.204	-0.54	0.158	0.508952	0.235043	0.570813
ENSG00000068796	10.7369	10.7288	10.7528	10.8175	10.827	6.63441	6.63689	6.60833	6.60455	6.70357	0.501514	0.501289	0.501543	0.505079	0.052	0.05	0.122	-0.052	0.05	0.122	0.72954	0.731988	0.625682
ENSG00000068831	-1.96602	-1.96597	-1.96599	-1.96631	-1.96652	-2.21496	-2.215	-2.21365	-2.2133	-2.21671	0.50035	0.500322	0.500317	0.500304	0.018	0.009	0.013	-0.018	-0.009	-0.013	0.764733	0.775013	0.770594
ENSG00000068878	10.7513	10.7293	10.7589	10.8817	10.8773	5.73155	5.71357	5.61551	5.61954	5.72526	0.480744	0.479119	0.479671	0.481189	0.08	0.046	0.077	-0.08	0.046	0.077	0.691512	0.736503	0.695886
ENSG00000068885	8.31358	8.32709	8.43176	8.44946	8.33282	6.70117	6.65997	6.54328	6.61013	6.68557	0.474921	0.473326	0.474658	0.476988	0.077	0.068	0.095	-0.077	0.068	0.095	0.695886	0.708859	0.668487
ENSG00000068903	8.73883	8.75554	8.69967	8.55989	8.54297	4.29638	4.34068	4.43299	4.29242	4.13366	0.514847	0.51324	0.482526	0.470065	0.156	0.442	0.24	-0.156	-0.442	-0.24	0.57344	0.297209	0.46879
ENSG00000068912	9.89479	9.89901	9.91528	9.93546	9.98353	5.75224	5.79411	5.89053	5.83261	5.8453	0.513732	0.513793	0.507171	0.506433	0.081	0.201	0.076	0.081	-0.201	-0.076	0.689822	0.51279	0.697524
ENSG00000068971	6.6089	6.61367	6.59482	6.56776	6.60381	2.84499	2.80262	2.78886	2.95143	2.95874	0.480437	0.484586	0.558505	0.554424	0.118	0.933	0.152	0.118	0.933	-0.152	0.631915	0.0248895	0.57929
ENSG00000068976	0.389744	0.393217	0.407785	0.406302	0.39675	-1.07587	-1.06848	-1.02466	-1.01286	-1.03242	0.503208	0.503425	0.50341	0.502693	0.031	0.013	0.06	0.031	-0.013	-0.06	0.752485	0.770594	0.719418
ENSG00000068985	3.07199	3.07433	3.08433	3.07046	3.03095	-2.21496	-2.215	-2.21365	-2.2133	-2.21671	0.499418	0.499383	0.499371	0.499349	0.008	0.009	0.013	-0.008	-0.009	-0.013	0.775626	0.775013	0.770594
ENSG00000069011	11.0468	11.0526	10.9977	10.9456	11.033	6.30569	6.23445	6.12877	6.29887	6.28914	0.453901	0.45159	0.535836	0.533021	0.111	0.951	0.152	-0.111	0.951	-0.152	0.643399	0.0166844	0.57929
ENSG00000069020	8.63712	8.62727	8.57584	8.54018	8.49567	5.68069	5.6924	5.68079	5.63921	5.69013	0.486053	0.485885	0.485995	0.517436	0.052	0.045	0.796	-0.052	0.045	0.796	0.72954	0.737538	0.0898969
ENSG00000069188	0.277957	0.279733	0.267552	0.251359	0.264235	0.456903	0.444517	0.480701	0.539015	0.452203	0.507303	0.508256	0.509493	0.506004	0.071	0.072	0.108	0.071	0.072	-0.108	0.704657	0.70335	0.648146
ENSG00000069248	10.5912	10.5608	10.5623	10.7117	10.7673	4.2883	4.3161	4.49279	4.58756	4.60686	0.486641	0.534908	0.535928	0.529403	0.613	0.127	0.134	0.613	0.127	-0.134	0.189561	0.617883	0.606556
ENSG00000069275	14.2326	14.2282	14.2282	14.2371	14.2136	10.5532	10.5728	10.5551	10.4709	10.5146	0.495099	0.48937	0.485215	0.487039	0.196	0.159	0.07	-0.196	-0.159	0.07	0.519494	0.569247	0.706156
ENSG00000069329	11.627	11.6027	11.5877	11.698	11.7668	7.4327	7.41598	7.45507	7.54775	7.494	0.5021	0.514623	0.531594	0.500766	0.289	0.285	0.458	0.289	0.285	-0.458	0.420532	0.424442	0.287254
ENSG00000069345	11.2442	11.2293	11.2277	11.3112	11.3704	6.94923	6.94748	6.91966	6.91097	6.95118	0.494275	0.494084	0.493974	0.493972	0.033	0.025	0.013	-0.033	-0.025	-0.013	0.750317	0.758336	0.770594
ENSG00000069399	5.87397	5.87062	5.83397	5.80993	5.82013	3.71451	3.71415	3.72319	3.74125	3.75698	0.489727	0.489919	0.513695	0.515146	0.023	0.949	0.077	0.023	0.949	0.077	0.760285	0.0174401	0.695886
ENSG00000069424	9.08977	9.13063	9.17992	9.01405	8.87968	6.6637	6.65588	6.68074	6.79184	6.91882	0.500136	0.50286	0.521036	0.622578	0.107	0.278	0.83	0.107	0.278	0.83	0.649629	0.431956	0.0718611
ENSG00000069431	2.62934	2.63632	2.64073	2.62347	2.64008	4.75745	4.79093	4.88985	4.8418	4.78452	0.520612	0.521788	0.510278	0.502757	0.068	0.303	0.21	0.068	-0.303	-0.21	0.708859	0.40735	0.501047
ENSG00000069482	9.31542	9.31435	9.23017	9.14298	9.15482	5.87363	5.86604	5.76885	5.61394	5.42421	0.483072	0.455302	0.431394	0.418174	0.342	0.377	0.22	-0.342	-0.377	-0.22	0.373411	0.34677	0.490234
ENSG00000069493	3.04197	3.0336	3.00748	3.00529	2.9877	1.80285	1.79171	1.75481	1.78972	1.86815	0.48616	0.486238	0.503234	0.536429	0.064	0.426	0.593	0.064	0.426	0.593	0.714258	0.308579	0.201479
ENSG00000069509	8.17939	8.20686	8.26552	8.18778	8.10908	5.51746	5.48068	5.36857	5.40477	5.43583	0.48265	0.480455	0.482401	0.486988	0.085	0.082	0.137	-0.085	0.082	0.137	0.683797	0.688251	0.6017
ENSG00000069535	5.92576	5.91216	5.8723	5.89618	5.92952	2.43201	2.40783	2.42346	2.51775	2.45787	0.499708	0.509312	0.524505	0.513401	0.264	0.31	0.201	0.264	0.31	-0.201	0.445553	0.40113	0.51279
ENSG00000069667	5.18468	5.17423	5.13659	5.13903	5.14477	2.16646	2.20835	2.29244	2.20307	2.17228	0.506668	0.507364	0.498035	0.494687	0.08	0.258	0.135	0.08	-0.258	-0.135	0.691512	0.451052	0.605032
ENSG00000069696	-0.691989	-0.693322	-0.70339	-0.708131	-0.704933	-2.21496	-2.215	-2.21365	-2.2133	-2.21671	0.498776	0.498851	0.498877	0.49891	0.027	0.006	0.009	0.027	0.006	0.009	0.756523	0.776483	0.775013
ENSG00000069702	8.42666	8.41979	8.44767	8.48307	8.42009	6.03148	6.02612	6.05427	6.08859	6.03776	0.504656	0.505543	0.505668	0.490146	0.054	0.054	0.503	0.054	0.054	-0.503	0.727041	0.727041	0.257477
ENSG00000069712	5.77071	5.74559	5.68811	5.76417	5.85979	-0.0597819	-0.0349697	0.0137684	-0.00222483	0.0759256	0.511708	0.516906	0.518691	0.523564	0.165	0.091	0.165	0.165	0.091	0.165	0.560958	0.67444	0.560958
ENSG00000069764	0.272288	0.27204	0.268666	0.269242	0.277851	-2.21434	-2.21453	-2.21382	-2.21351	-2.21677	0.500037	0.500038	0.500037	0.500029	0.008	0.008	0.01	0.008	-0.008	-0.01	0.775626	0.775626	0.774149
ENSG00000069812	4.87055	4.85543	4.80542	4.81263	4.8173	3.52788	3.47196	3.44312	3.65389	3.68502	0.462826	0.466391	0.575107	0.568666	0.117	0.968	0.161	0.117	0.968	-0.161	0.633637	0.0104623	0.56658
ENSG00000069849	11.369	11.3625	11.3478	11.3705	11.4028	8.54936	8.57428	8.54853	8.43326	8.47703	0.497529	0.486699	0.478077	0.479839	0.277	0.257	0.082	-0.277	-0.257	0.082	0.433064	0.451982	0.688251
ENSG00000069869	9.41742	9.41262	9.49451	9.62807	9.67857	6.20334	6.26271	6.30621	6.17891	6.35236	0.521468	0.514759	0.502272	0.507393	0.151	0.225	0.137	-0.151	-0.225	0.137	0.580691	0.484797	0.6017
ENSG00000069943	8.69591	8.70415	8.74139	8.72749	8.67085	4.38014	4.35133	4.32586	4.39114	4.32833	0.494524	0.494438	0.494652	0.493336	0.037	0.04	0.073	-0.037	0.04	-0.073	0.746192	0.743352	0.701979
ENSG00000069956	11.3729	11.3545	11.3329	11.4139	11.4883	7.91255	7.93324	7.94392	7.90777	8.00203	0.507842	0.50819	0.50836	0.511122	0.048	0.047	0.107	0.048	0.047	0.107	0.734377	0.735412	0.649629
ENSG00000069966	10.7249	10.7176	10.688	10.6811	10.6732	6.60433	6.6323	6.62492	6.47309	6.40346	0.500366	0.493442	0.439179	0.437358	0.148	0.849	0.105	-0.148	-0.849	-0.105	0.585041	0.0634184	0.652875
ENSG00000069974	8.68969	8.69363	8.70324	8.68604	8.65604	6.61451	6.59674	6.56042	6.60175	6.62535	0.492261	0.492318	0.501087	0.505801	0.045	0.395	0.206	0.045	0.395	0.206	0.737538	0.33162	0.50654
ENSG00000069998	9.34624	9.33744	9.28551	9.28508	9.34219	3.89535	3.86976	3.89798	4.0482	4.07849	0.494305	0.502259	0.584324	0.580853	0.15	0.931	0.118	0.15	0.931	-0.118	0.582211	0.0260326	0.631915
ENSG00000070010	9.73557	9.73499	9.71725	9.71995	9.77199	5.01878	5.01746	5.03426	5.08757	5.15987	0.500613	0.502631	0.534773	0.548715	0.098	0.714	0.279	0.098	0.714	0.279	0.664001	0.132896	0.431058
ENSG00000070018	10.7392	10.7326	10.7404	10.7734	10.7653	7.32473	7.31339	7.27984	7.25406	7.16739	0.49654	0.494029	0.487751	0.451493	0.096	0.197	0.721	-0.096	-0.197	-0.721	0.666993	0.518224	0.129141
ENSG00000070031	-2.2074	-2.20749	-2.20662	-2.20571	-2.2068	-2.21462	-2.21474	-2.2138	-2.21349	-2.21663	0.500264	0.500235	0.500225	0.500234	0.013	0.009	0.013	-0.013	-0.009	0.013	0.770594	0.775013	0.770594
ENSG00000070047	8.36386	8.35267	8.37222	8.41983	8.36662	2.94476	2.99711	3.08778	2.97073	2.9603	0.53358	0.536265	0.483697	0.48193	0.144	0.832	0.12	0.144	-0.832	-0.12	0.590744	0.070833	0.628846
ENSG00000070061	10.4644	10.4335	10.4239	10.552	10.5805	5.32594	5.31636	5.28905	5.31714	5.36684	0.502753	0.50307	0.503823	0.504003	0.038	0.056	0.029	0.038	0.056	0.029	0.745326	0.724501	0.754566
ENSG00000070081	8.46003	8.41439	8.37861	8.64038	8.92787	4.28784	4.3318	4.48716	4.58499	4.84259	0.506548	0.546422	0.573382	0.599221	0.423	0.315	0.277	0.423	0.315	0.277	0.310752	0.396892	0.433064
ENSG00000070087	10.9141	10.9094	10.8885	10.8687	10.8298	9.01543	9.01849	8.9631	8.89385	8.91098	0.489885	0.484313	0.48344	0.484293	0.209	0.062	0.053	-0.209	-0.062	0.053	0.502396	0.716884	0.72842
ENSG00000070159	8.43256	8.43	8.44694	8.45269	8.39148	5.83879	5.815	5.79947	5.81829	5.66197	0.493061	0.49266	0.490175	0.444119	0.085	0.125	0.67	-0.085	-0.125	-0.67	0.683797	0.621023	0.156776
ENSG00000070182	1.88105	1.88102	1.88236	1.88444	1.88547	-0.920719	-0.901232	-0.833415	-0.838011	-0.841911	0.502632	0.50336	0.503167	0.502879	0.05	0.032	0.034	0.05	-0.032	-0.034	0.731988	0.751528	0.74936
ENSG00000070190	1.06154	1.0597	1.04901	1.05257	1.07335	0.732994	0.719093	0.702222	0.732148	0.711161	0.499617	0.499759	0.500057	0.500051	0.029	0.036	0.018	0.029	0.036	-0.018	0.754566	0.747298	0.764733
ENSG00000070193	2.68923	2.69398	2.70527	2.69772	2.69579	0.251292	0.225235	0.187701	0.22514	0.155754	0.489228	0.489053	0.488977	0.486246	0.04	0.04	0.119	-0.04	-0.04	-0.119	0.743352	0.743352	0.630447
ENSG00000070214	10.7269	10.7249	10.7296	10.7397	10.7301	7.00797	7.00008	6.95006	6.92276	6.91599	0.49918	0.491567	0.490438	0.489961	0.312	0.081	0.04	-0.312	-0.081	-0.04	0.399451	0.689822	0.743352
ENSG00000070269	6.7554	6.757	6.8012	6.84461	6.8432	5.28246	5.24632	5.21787	5.30656	5.23495	0.50413	0.504542	0.505816	0.498747	0.048	0.054	0.185	0.048	0.054	-0.185	0.734377	0.727041	0.533542
ENSG00000070366	8.06002	8.04201	8.0286	8.09194	8.10243	3.92324	3.93824	3.97087	3.97302	4.04095	0.508492	0.51023	0.511419	0.514074	0.089	0.076	0.116	0.089	0.076	0.116	0.677439	0.697524	0.6351
ENSG00000070367	11.439	11.4349	11.4426	11.4672	11.4641	7.78004	7.80437	7.7699	7.62164	7.60107	0.507583	0.494635	0.441988	0.442527	0.234	0.829	0.091	-0.234	-0.829	0.091	0.474947	0.0723289	0.67444
ENSG00000070371	7.47759	7.47275	7.53389	7.62712	7.63522	1.16343	1.12856	1.04057	1.11358	1.18778	0.498396	0.498068	0.499795	0.501314	0.052	0.08	0.076	-0.052	0.08	0.076	0.72954	0.691512	0.697524
ENSG00000070388	1.83333	1.82956	1.81947	1.83154	1.85178	-1.00415	-1.00953	-0.988441	-0.957599	-0.996936	0.505345	0.505813	0.506058	0.504953	0.043	0.032	0.064	0.043	0.032	-0.064	0.739996	0.751528	0.714258
ENSG00000070404	11.324	11.3494	11.3511	11.2246	11.1654	7.81192	7.82315	7.75504	7.6262	7.61512	0.509801	0.471384	0.459832	0.467842	0.642	0.265	0.165	-0.642	-0.265	0.165	0.171991	0.444581	0.560958
ENSG00000070413	10.0187	10.0346	10.056	9.98868	9.92237	6.84027	6.8434	6.8228	6.77804	6.75724	0.499851	0.48767	0.480692	0.481285	0.452	0.343	0.049	-0.452	-0.343	0.049	0.290703	0.372701	0.73327
ENSG00000070423	8.74697	8.75467	8.71585	8.62849	8.60058	5.21339	5.23033	5.27041	5.28668	5.3891	0.496247	0.497953	0.503071	0.583511	0.08	0.132	0.923	0.08	0.132	0.923	0.691512	0.609592	0.0296676
ENSG00000070444	7.19288	7.19004	7.22698	7.22849	7.09577	6.71036	6.70078	6.60486	6.57348	6.67129	0.483169	0.479019	0.478772	0.487008	0.129	0.06	0.188	-0.129	-0.06	0.188	0.61434	0.719418	0.529495
ENSG00000070476	8.1565	8.13298	8.06538	8.13133	8.24745	4.17051	4.17749	4.07572	3.96205	4.04206	0.492477	0.486758	0.48622	0.488804	0.149	0.065	0.086	-0.149	-0.065	0.086	0.583478	0.712859	0.682312
ENSG00000070495	9.08044	9.09246	9.11966	9.08068	9.02931	5.44153	5.39963	5.20798	5.19945	5.29395	0.481176	0.469329	0.473157	0.489185	0.194	0.11	0.255	-0.194	0.11	0.255	0.521894	0.645023	0.453723
ENSG00000070501	8.65588	8.64921	8.62031	8.62247	8.64165	4.49594	4.52467	4.5794	4.49236	4.41477	0.516076	0.516602	0.489009	0.476217	0.087	0.568	0.284	0.087	-0.568	-0.284	0.680678	0.216452	0.425605
ENSG00000070540	8.17711	8.16818	8.12805	8.15964	8.26198	2.62865	2.63619	2.63189	2.64287	2.76184	0.502765	0.503956	0.51217	0.560655	0.072	0.214	0.687	0.072	0.214	0.687	0.70335	0.496506	0.146885
ENSG00000070610	8.97148	8.98249	9.02134	8.96597	8.82892	5.79775	5.74015	5.67729	5.83939	5.82837	0.471181	0.47299	0.513567	0.513182	0.132	0.676	0.13	0.132	0.676	-0.13	0.609592	0.153092	0.61292
ENSG00000070614	9.89172	9.94357	10.0612	9.93252	9.80956	6.95801	6.95842	6.87745	6.78976	6.80662	0.52816	0.468697	0.452944	0.466499	0.822	0.28	0.265	-0.822	-0.28	0.265	0.0753344	0.430062	0.444581
ENSG00000070669	9.20267	9.14692	9.0525	9.32782	9.71337	4.4521	4.43809	4.44524	4.71088	5.2147	0.513966	0.531386	0.711049	0.816596	0.282	0.679	0.525	0.282	0.679	0.525	0.427819	0.151773	0.24466
ENSG00000070718	8.13652	8.11696	8.14707	8.31102	8.43359	6.13334	6.10448	5.97626	5.96921	6.02033	0.487891	0.481034	0.480409	0.479333	0.184	0.059	0.068	-0.184	-0.059	-0.068	0.534811	0.720637	0.708859
ENSG00000070729	1.50404	1.5065	1.49681	1.47994	1.49102	0.693951	0.70616	0.742589	0.728576	0.715531	0.503795	0.503899	0.503817	0.503655	0.029	0.017	0.032	0.029	-0.017	-0.032	0.754566	0.765974	0.751528
ENSG00000070731	4.15419	4.16007	4.15545	4.12018	4.10602	0.415911	0.416888	0.478322	0.521528	0.463288	0.507568	0.509936	0.510383	0.509113	0.101	0.044	0.058	0.101	0.044	-0.058	0.659134	0.738699	0.721954
ENSG00000070756	11.5423	11.5797	11.729	11.6803	11.5168	9.49647	9.5076	9.39703	9.27521	9.40344	0.523275	0.466167	0.444843	0.472131	0.631	0.296	0.344	-0.631	-0.296	0.344	0.177782	0.414174	0.37179
ENSG00000070759	6.05453	6.07714	6.07259	5.98817	6.02446	2.16043	2.14094	2.14462	2.19899	2.12185	0.501267	0.501846	0.502709	0.502071	0.052	0.062	0.053	0.052	0.062	-0.053	0.72954	0.716884	0.72842
ENSG00000070761	9.01272	9.02216	9.03732	9.03326	9.07795	5.05773	5.08486	5.11641	5.05324	5.08618	0.505555	0.504069	0.500195	0.500957	0.086	0.174	0.063	-0.086	-0.174	0.063	0.682312	0.548027	0.715628
ENSG00000070770	7.61058	7.61734	7.64782	7.65676	7.66191	3.10308	3.12001	3.13065	3.04854	2.98737	0.518268	0.518017	0.463374	0.460316	0.062	0.948	0.102	-0.062	-0.948	-0.102	0.716884	0.0181939	0.657609
ENSG00000070778	6.64746	6.64338	6.67008	6.71696	6.71557	4.33238	4.3484	4.40414	4.4097	4.43016	0.506201	0.506611	0.506358	0.506158	0.028	0.037	0.035	0.028	-0.037	-0.035	0.755554	0.746192	0.748331
ENSG00000070785	9.60499	9.59909	9.63992	9.72518	9.76078	2.89765	2.88103	2.87202	2.94584	2.98461	0.508851	0.510548	0.512613	0.512737	0.087	0.114	0.049	0.087	0.114	0.049	0.680678	0.6386	0.73327
ENSG00000070808	1.52333	1.51952	1.50254	1.50392	1.51666	1.0841	1.08202	1.08926	1.09256	1.05818	0.499769	0.499779	0.499724	0.498941	0.021	0.022	0.065	0.021	-0.022	-0.065	0.762069	0.76122	0.712859
ENSG00000070814	10.2413	10.2282	10.2564	10.3464	10.3547	5.20772	5.17514	5.14014	5.18221	5.04904	0.49606	0.496321	0.497296	0.430393	0.099	0.106	0.882	0.099	0.106	-0.882	0.662368	0.651303	0.0477108
ENSG00000070831	13.0317	13.0397	13.0111	12.9499	12.9625	9.01884	9.02217	8.95207	8.8995	9.00423	0.482033	0.476246	0.475787	0.523443	0.137	0.093	0.709	-0.137	-0.093	0.709	0.6017	0.671413	0.135667
ENSG00000070882	8.84729	8.82517	8.81746	8.9119	8.94145	6.23488	6.25929	6.46165	6.54342	6.42021	0.502895	0.537022	0.537196	0.492727	0.39	0.163	0.451	0.39	0.163	-0.451	0.336058	0.563683	0.291468
ENSG00000070915	-0.0334043	-0.0360767	-0.0486167	-0.0488093	-0.040987	2.02588	2.08055	2.22678	2.09941	1.92659	0.530913	0.540122	0.486559	0.442743	0.208	0.546	0.457	0.208	-0.546	-0.457	0.503938	0.230726	0.287952
ENSG00000070950	9.809	9.79744	9.77877	9.79777	9.7789	7.10501	7.10189	7.08175	7.04707	6.98498	0.494925	0.492907	0.487812	0.4723	0.085	0.205	0.459	-0.085	-0.205	-0.459	0.683797	0.507749	0.286695
ENSG00000070961	10.6402	10.6072	10.6659	10.9363	11.1039	7.66235	7.654	7.58101	7.55968	7.62958	0.499464	0.487699	0.476718	0.454734	0.267	0.302	0.482	-0.267	-0.302	-0.482	0.44288	0.408554	0.271297
ENSG00000071051	7.55654	7.54315	7.48129	7.48669	7.53918	4.43364	4.4506	4.37391	4.1943	4.13964	0.506993	0.475493	0.443779	0.443508	0.432	0.532	0.1	-0.432	-0.532	-0.1	0.304575	0.239932	0.660864
ENSG00000071054	11.3638	11.3594	11.3889	11.4291	11.3991	6.28475	6.27686	6.27124	6.28399	6.25004	0.504826	0.504717	0.504355	0.47643	0.026	0.039	0.923	-0.026	-0.039	-0.923	0.757429	0.744367	0.0296676
ENSG00000071073	3.48955	3.50626	3.52001	3.46949	3.47685	2.53271	2.48271	2.4302	2.55694	2.50602	0.488455	0.489909	0.501387	0.500859	0.106	0.282	0.08	0.106	0.282	-0.08	0.651303	0.427819	0.691512
ENSG00000071082	14.4558	14.4748	14.4532	14.3489	14.3471	8.98671	9.03934	9.06836	8.88156	8.87609	0.519561	0.50676	0.466246	0.477639	0.238	0.607	0.204	-0.238	-0.607	0.204	0.47056	0.193056	0.508952
ENSG00000071127	12.2822	12.2586	12.231	12.2928	12.2825	7.59212	7.57733	7.48539	7.45896	7.50331	0.498105	0.497039	0.497255	0.498212	0.064	0.039	0.052	-0.064	0.039	0.052	0.714258	0.744367	0.72954
ENSG00000071189	10.9878	10.9968	11.0135	10.9856	10.9607	7.53529	7.53953	7.55772	7.55581	7.54274	0.500462	0.500406	0.500221	0.500143	0.021	0.027	0.019	-0.021	-0.027	-0.019	0.762069	0.756523	0.76383
ENSG00000071205	8.30094	8.30635	8.30223	8.30366	8.37571	2.37275	2.37751	2.44336	2.46219	2.36911	0.515015	0.516322	0.515454	0.498132	0.083	0.077	0.381	0.083	-0.077	-0.381	0.686811	0.695886	0.343573
ENSG00000071242	9.93219	9.96901	10.0647	9.9905	9.91148	6.75709	6.72642	6.50368	6.46562	6.69274	0.46697	0.438239	0.43728	0.514267	0.314	0.153	0.594	-0.314	-0.153	0.594	0.397712	0.577775	0.200742
ENSG00000071243	8.49989	8.50047	8.52236	8.55891	8.59399	6.36161	6.3701	6.42011	6.43413	6.41379	0.505452	0.506062	0.505495	0.499035	0.044	0.056	0.287	0.044	-0.056	-0.287	0.738699	0.724501	0.422396
ENSG00000071246	4.69335	4.69937	4.71506	4.69621	4.66615	2.76292	2.7123	2.62547	2.70665	2.6334	0.482682	0.482447	0.483052	0.482078	0.05	0.048	0.062	-0.05	0.048	-0.062	0.731988	0.734377	0.716884
ENSG00000071282	5.90694	5.88227	5.85065	5.92476	5.94544	1.46093	1.48116	1.49111	1.41685	1.41203	0.510619	0.509123	0.488862	0.485606	0.106	0.645	0.133	-0.106	-0.645	-0.133	0.651303	0.170354	0.608181
ENSG00000071462	11.319	11.3151	11.2734	11.243	11.2457	6.82596	6.80705	6.62641	6.48803	6.46301	0.505166	0.453853	0.450648	0.451767	0.614	0.129	0.096	-0.614	-0.129	0.096	0.188935	0.61434	0.666993
ENSG00000071537	10.3699	10.2916	10.247	10.7419	11.3018	7.29561	7.30067	7.28343	7.46757	8.03556	0.522765	0.538327	0.629709	0.751026	0.284	0.482	0.562	0.284	0.482	0.562	0.425605	0.271297	0.220387
ENSG00000071539	12.0296	12.0346	12.0582	12.0532	12.0252	8.46523	8.45922	8.39505	8.36251	8.403	0.495288	0.490851	0.490531	0.491699	0.164	0.041	0.064	-0.164	-0.041	0.064	0.562304	0.742284	0.714258
ENSG00000071553	9.65692	9.67306	9.74404	9.73221	9.6659	6.73248	6.74472	6.63166	6.4682	6.51011	0.52936	0.459344	0.438694	0.444305	0.716	0.329	0.148	-0.716	-0.329	0.148	0.131733	0.38501	0.585041
ENSG00000071564	10.1497	10.1632	10.1578	10.0832	10.0513	7.32642	7.3242	7.31662	7.30133	7.26145	0.494663	0.494236	0.494057	0.494009	0.044	0.031	0.022	-0.044	-0.031	-0.022	0.738699	0.752485	0.76122
ENSG00000071575	6.38092	6.36452	6.31489	6.31883	6.30081	3.54727	3.57467	3.64268	3.63981	3.72249	0.489751	0.499086	0.504696	0.530196	0.263	0.183	0.507	0.263	0.183	0.507	0.446611	0.536216	0.254878
ENSG00000071626	10.797	10.7953	10.7943	10.7961	10.7853	7.44564	7.41725	7.3405	7.36079	7.33703	0.493515	0.493006	0.493121	0.492942	0.051	0.027	0.041	-0.051	0.027	-0.041	0.730855	0.756523	0.742284
ENSG00000071655	9.95602	9.96215	9.92762	9.85787	9.84557	6.22961	6.21567	6.16983	6.17186	6.16382	0.494354	0.493882	0.497101	0.505119	0.042	0.195	0.354	-0.042	0.195	0.354	0.741151	0.520671	0.363664
ENSG00000071794	10.6653	10.6168	10.5723	10.7544	10.8355	6.77823	6.76557	6.79066	6.85693	6.81941	0.500662	0.514678	0.555773	0.477048	0.325	0.735	0.985	0.325	0.735	-0.985	0.388525	0.120845	0.00344608
ENSG00000071859	10.2777	10.2691	10.2496	10.2684	10.283	4.5619	4.48352	4.32735	4.4897	4.5318	0.46221	0.457405	0.521	0.524924	0.157	0.763	0.194	-0.157	0.763	0.194	0.572204	0.106153	0.521894
ENSG00000071889	8.80412	8.81521	8.79656	8.71879	8.69222	4.75585	4.75832	4.84277	4.90746	4.85253	0.497114	0.513024	0.515519	0.515454	0.383	0.11	0.06	0.383	0.11	-0.06	0.341734	0.645023	0.719418
ENSG00000071894	9.53522	9.50697	9.48958	9.57786	9.55563	2.83503	2.85205	2.95038	2.99347	2.99596	0.499485	0.519618	0.519881	0.517412	0.474	0.064	0.097	0.474	0.064	-0.097	0.27604	0.714258	0.665479
ENSG00000071909	2.51532	2.51341	2.49303	2.50158	2.56212	0.685374	0.698325	0.740293	0.717217	0.67302	0.506561	0.506557	0.504712	0.498086	0.039	0.113	0.26	-0.039	-0.113	-0.26	0.744367	0.640249	0.44943
ENSG00000071967	10.3964	10.4183	10.4532	10.3877	10.3501	8.08773	8.11161	8.0412	7.88364	7.93893	0.51085	0.469762	0.448092	0.465271	0.549	0.333	0.264	-0.549	-0.333	0.264	0.229098	0.381208	0.445553
ENSG00000071991	0.163585	0.163024	0.154299	0.14512	0.141294	1.13365	1.15108	1.22062	1.25369	1.3185	0.496017	0.511593	0.519822	0.531504	0.372	0.249	0.283	0.372	0.249	0.283	0.350897	0.459731	0.426642
ENSG00000071994	10.6874	10.6956	10.6594	10.5843	10.5855	6.77883	6.8205	6.84715	6.72174	6.76363	0.502684	0.500321	0.495193	0.500856	0.102	0.128	0.125	-0.102	-0.128	0.125	0.657609	0.616115	0.621023
ENSG00000072041	9.18253	9.17064	9.17232	9.26768	9.37948	6.61074	6.65565	6.70886	6.59704	6.63027	0.521582	0.520187	0.484069	0.483381	0.121	0.72	0.116	-0.121	-0.72	-0.116	0.62724	0.129812	0.6351
ENSG00000072042	10.7541	10.749	10.7633	10.8102	10.8341	8.07766	8.11019	8.14669	8.07364	8.12373	0.505425	0.503822	0.498151	0.498796	0.078	0.198	0.065	-0.078	-0.198	0.065	0.694468	0.516653	0.712859
ENSG00000072062	8.94358	8.95672	9.04172	9.02431	8.87187	6.46861	6.44215	6.44505	6.53558	6.4791	0.495457	0.495696	0.495948	0.494252	0.035	0.041	0.079	0.035	0.041	-0.079	0.748331	0.742284	0.693024
ENSG00000072071	5.84803	5.85264	5.85512	5.85716	5.9034	0.31167	0.278061	0.196359	0.252461	0.27894	0.486794	0.485988	0.493141	0.496169	0.061	0.253	0.111	-0.061	0.253	0.111	0.71824	0.455761	0.643399
ENSG00000072110	10.8997	10.8963	10.9494	11.0214	11.0137	7.14206	7.12662	6.92515	6.82438	6.99085	0.498597	0.470776	0.470036	0.484857	0.32	0.11	0.217	-0.32	-0.11	0.217	0.392224	0.645023	0.493683
ENSG00000072121	9.56206	9.56575	9.59547	9.59679	9.55275	5.23878	5.19686	5.19404	5.33631	5.26553	0.496734	0.501678	0.510541	0.503862	0.138	0.173	0.12	0.138	0.173	-0.12	0.600265	0.549337	0.628846
ENSG00000072134	8.56015	8.5652	8.54567	8.49479	8.4756	6.45297	6.43631	6.4106	6.42375	6.35702	0.492138	0.49182	0.491795	0.491323	0.035	0.026	0.05	-0.035	-0.026	-0.05	0.748331	0.757429	0.731988
ENSG00000072135	8.10563	8.11316	8.10346	8.05257	8.03071	5.60262	5.60751	5.62362	5.63116	5.65469	0.50083	0.501201	0.503301	0.525579	0.036	0.135	0.837	0.036	0.135	0.837	0.747298	0.605032	0.0688824
ENSG00000072163	5.8065	5.79822	5.76711	5.75613	5.7318	2.91106	2.89747	2.87864	2.89573	2.85115	0.48944	0.489591	0.489698	0.489535	0.029	0.026	0.027	0.029	0.026	-0.027	0.754566	0.757429	0.756523
ENSG00000072182	-1.72542	-1.72671	-1.72888	-1.72509	-1.72275	-1.73151	-1.7322	-1.7331	-1.73282	-1.73674	0.499327	0.499317	0.499305	0.499267	0.011	0.008	0.015	-0.011	-0.008	-0.015	0.773108	0.775626	0.768277
ENSG00000072195	8.25245	8.2711	8.27483	8.17768	8.11661	5.67639	5.63946	5.73017	5.92094	5.75443	0.502994	0.521905	0.536501	0.520493	0.28	0.198	0.202	0.28	0.198	-0.202	0.430062	0.516653	0.511464
ENSG00000072201	4.93046	4.94246	4.90535	4.83715	4.89752	1.04437	1.04683	1.03115	1.02339	1.07486	0.490134	0.489967	0.490203	0.539628	0.035	0.042	0.995	-0.035	0.042	0.995	0.748331	0.741151	0.0006
ENSG00000072210	11.692	11.69	11.689	11.6981	11.7031	7.99421	8.00356	8.0093	7.95825	7.91041	0.504374	0.503358	0.478758	0.471915	0.075	0.735	0.21	-0.075	-0.735	-0.21	0.699051	0.120845	0.501047
ENSG00000072274	13.4429	13.4211	13.4576	13.6235	13.7086	10.7511	10.7726	10.696	10.5509	10.6305	0.520115	0.482859	0.450767	0.451538	0.487	0.514	0.098	-0.487	-0.514	0.098	0.268481	0.250848	0.664001
ENSG00000072310	11.5566	11.5506	11.5514	11.5785	11.5829	7.73736	7.7378	7.76734	7.75663	7.6487	0.506091	0.506409	0.504034	0.45426	0.068	0.115	0.812	0.068	-0.115	-0.812	0.708859	0.636859	0.0802889
ENSG00000072364	11.2819	11.271	11.3443	11.4522	11.3986	9.10881	9.13354	9.17967	9.121	9.098	0.536934	0.538629	0.477707	0.473065	0.081	0.975	0.133	0.081	-0.975	-0.133	0.689822	0.00763139	0.608181
ENSG00000072401	7.32794	7.33688	7.3628	7.33699	7.29032	6.32478	6.31113	6.23747	6.19966	6.17442	0.50653	0.482585	0.479868	0.479362	0.616	0.123	0.057	-0.616	-0.123	-0.057	0.18747	0.624163	0.723196
ENSG00000072415	9.75694	9.74359	9.81357	9.95348	9.96496	7.07742	7.10257	7.0844	6.9594	6.95913	0.522748	0.521214	0.438131	0.437901	0.075	0.993	0.056	-0.075	-0.993	-0.056	0.699051	0.00105281	0.724501
ENSG00000072422	10.5869	10.6043	10.6322	10.5623	10.4876	6.29821	6.27978	6.25604	6.31591	6.34295	0.487333	0.487305	0.505635	0.520424	0.048	0.598	0.393	-0.048	0.598	0.393	0.734377	0.19811	0.333453
ENSG00000072501	10.969	10.9221	10.9122	11.1101	11.1474	8.22305	8.22792	8.21527	8.18968	8.2125	0.50568	0.505632	0.505364	0.467544	0.029	0.028	0.994	-0.029	-0.028	-0.994	0.754566	0.755554	0.000813149
ENSG00000072506	11.2944	11.2916	11.2272	11.1753	11.2009	5.03034	5.03608	5.00268	5.0057	5.16997	0.482278	0.481498	0.486462	0.599473	0.086	0.132	0.942	-0.086	0.132	0.942	0.682312	0.609592	0.021152
ENSG00000072518	8.75953	8.76029	8.74939	8.70266	8.62409	5.75197	5.70794	5.58919	5.61019	5.54615	0.490152	0.488385	0.488629	0.48817	0.077	0.042	0.055	-0.077	0.042	-0.055	0.695886	0.741151	0.725743
ENSG00000072571	9.80128	9.79895	9.85308	9.92322	9.91944	6.34231	6.35466	6.25231	6.12709	6.23583	0.516203	0.483003	0.475451	0.481163	0.463	0.179	0.141	-0.463	-0.179	0.141	0.283855	0.541639	0.59551
ENSG00000072609	7.72828	7.73538	7.72216	7.67418	7.66535	3.92951	3.95406	4.09559	4.13855	4.09465	0.49856	0.511358	0.511804	0.510639	0.283	0.078	0.085	0.283	0.078	-0.085	0.426642	0.694468	0.683797
ENSG00000072657	2.43908	2.43406	2.43834	2.45958	2.4483	-1.95388	-1.95763	-1.97464	-1.97986	-1.98308	0.497566	0.497273	0.497093	0.49671	0.03	0.03	0.048	-0.03	-0.03	-0.048	0.753548	0.753548	0.734377
ENSG00000072682	9.77863	9.7666	9.80661	9.93332	10.012	5.17399	5.20366	5.30474	5.28506	5.25338	0.519682	0.524689	0.514689	0.462918	0.13	0.216	0.837	0.13	-0.216	-0.837	0.61292	0.49469	0.0688824
ENSG00000072694	-1.48891	-1.48741	-1.48397	-1.48566	-1.48417	-1.25051	-1.24634	-1.25889	-1.28382	-1.26697	0.497587	0.496849	0.496638	0.496704	0.06	0.027	0.014	-0.06	-0.027	0.014	0.719418	0.756523	0.769434
ENSG00000072736	9.55778	9.56999	9.58773	9.54263	9.50511	6.54078	6.58166	6.60142	6.49721	6.60427	0.499162	0.497143	0.491154	0.502666	0.064	0.141	0.192	-0.064	-0.141	0.192	0.714258	0.59551	0.524539
ENSG00000072756	9.42662	9.41325	9.39912	9.46873	9.54571	6.65655	6.61936	6.58636	6.69779	6.68582	0.488051	0.491916	0.516877	0.508106	0.147	0.537	0.19	0.147	0.537	-0.19	0.586529	0.236691	0.526906
ENSG00000072778	10.6495	10.6268	10.5972	10.6754	10.7211	4.84888	4.87185	4.93968	4.94208	4.99229	0.50755	0.51316	0.513724	0.514401	0.205	0.052	0.048	0.205	0.052	0.048	0.507749	0.72954	0.734377
ENSG00000072786	8.20581	8.19665	8.22	8.28929	8.30103	3.79145	3.81867	3.90347	3.87139	3.82976	0.52118	0.52463	0.511417	0.477522	0.122	0.329	0.656	0.122	-0.329	-0.656	0.625682	0.38501	0.164581
ENSG00000072803	11.4952	11.4869	11.4495	11.44	11.4369	7.75722	7.76438	7.7601	7.73186	7.74772	0.49214	0.492212	0.492322	0.493478	0.022	0.016	0.086	0.022	0.016	0.086	0.76122	0.767155	0.682312
ENSG00000072818	4.59807	4.61205	4.64278	4.61768	4.61155	0.0792814	0.0645065	-0.00939834	-0.0110061	0.044096	0.488893	0.486856	0.487136	0.492849	0.087	0.049	0.188	-0.087	0.049	0.188	0.680678	0.73327	0.529495
ENSG00000072832	6.77532	6.77784	6.78068	6.76493	6.74334	2.3285	2.36177	2.38004	2.31789	2.45588	0.50534	0.505086	0.503403	0.528388	0.08	0.108	0.383	-0.08	-0.108	0.383	0.691512	0.648146	0.341734
ENSG00000072840	8.06944	8.072	8.12972	8.13024	7.9915	4.97386	4.98077	5.04602	5.09239	5.09318	0.502775	0.504201	0.504185	0.50409	0.079	0.03	0.033	0.079	-0.03	-0.033	0.693024	0.753548	0.750317
ENSG00000072849	9.92618	9.90844	9.87943	9.98263	10.1417	7.0872	7.06019	6.96558	7.02959	7.18233	0.485494	0.484065	0.510982	0.539605	0.136	0.426	0.386	-0.136	0.426	0.386	0.603241	0.308579	0.339077
ENSG00000072858	0.338492	0.334974	0.329196	0.339838	0.346638	0.00822585	0.0148439	0.058158	0.0814282	0.0841953	0.503124	0.507703	0.508061	0.508053	0.209	0.04	0.02	0.209	0.04	-0.02	0.502396	0.743352	0.762896
ENSG00000072864	9.51142	9.51851	9.51374	9.45797	9.40497	5.56593	5.52843	5.45747	5.56339	5.6439	0.472543	0.470787	0.524597	0.547343	0.114	0.756	0.317	-0.114	0.756	0.317	0.6386	0.110054	0.395033
ENSG00000072952	5.58322	5.57521	5.54971	5.52833	5.46432	3.28909	3.23384	3.14684	3.22447	3.09442	0.475837	0.475725	0.477442	0.472909	0.062	0.085	0.128	-0.062	0.085	-0.128	0.716884	0.683797	0.616115
ENSG00000072954	7.51399	7.52453	7.51187	7.44007	7.40552	4.48089	4.45551	4.37061	4.38308	4.39472	0.494811	0.492878	0.496231	0.505762	0.074	0.138	0.28	-0.074	0.138	0.28	0.700498	0.600265	0.430062
ENSG00000072958	9.03726	9.06084	9.12862	9.09496	9.06055	5.40471	5.36781	5.2668	5.35162	5.47209	0.483087	0.480343	0.491767	0.533134	0.107	0.254	0.55	-0.107	0.254	0.55	0.649629	0.454864	0.228282
ENSG00000073008	10.1916	10.1885	10.1849	10.2168	10.2748	7.22331	7.21423	7.17484	7.17507	7.19458	0.495287	0.495094	0.495171	0.495266	0.035	0.017	0.037	-0.035	0.017	0.037	0.748331	0.765974	0.746192
ENSG00000073009	8.78343	8.79094	8.80686	8.80454	8.83121	6.24393	6.21468	6.2796	6.41928	6.27861	0.510873	0.518305	0.52396	0.506381	0.161	0.127	0.26	0.161	0.127	-0.26	0.56658	0.617883	0.44943
ENSG00000073050	8.25613	8.24048	8.19814	8.22623	8.25598	2.11619	2.09458	2.04746	2.07567	2.05712	0.496303	0.496531	0.498274	0.49813	0.028	0.1	0.033	0.028	0.1	-0.033	0.755554	0.660864	0.750317
ENSG00000073060	9.98673	9.9942	9.96586	9.90398	9.9076	6.90637	6.91824	6.97177	6.93635	6.81622	0.501864	0.501112	0.496771	0.483115	0.065	0.149	0.305	-0.065	-0.149	-0.305	0.712859	0.583478	0.405626
ENSG00000073067	2.1729	2.16284	2.11181	2.11582	2.16816	-0.804443	-0.811683	-0.844687	-0.854311	-0.858909	0.501546	0.501573	0.502158	0.50261	0.013	0.055	0.051	0.013	0.055	0.051	0.770594	0.725743	0.730855
ENSG00000073111	12.6627	12.6377	12.6569	12.7923	12.8178	6.78612	6.78493	6.79246	6.841	6.92943	0.510697	0.513413	0.51637	0.517725	0.104	0.117	0.066	0.104	0.117	0.066	0.654397	0.633637	0.711504
ENSG00000073146	0.316222	0.315173	0.315831	0.315782	0.302795	-1.09848	-1.09983	-1.10412	-1.09333	-1.06789	0.50234	0.502628	0.503802	0.506466	0.038	0.098	0.164	0.038	0.098	0.164	0.745326	0.664001	0.562304
ENSG00000073150	6.03177	6.05563	6.08431	6.01656	6.01208	3.34229	3.36345	3.51029	3.53746	3.40288	0.520902	0.524629	0.520429	0.503868	0.124	0.133	0.275	0.124	-0.133	-0.275	0.622641	0.608181	0.435078
ENSG00000073169	8.42077	8.41802	8.40331	8.44768	8.57359	2.75179	2.72334	2.72014	2.80615	2.73528	0.503549	0.504747	0.508171	0.50228	0.066	0.093	0.134	0.066	0.093	-0.134	0.711504	0.671413	0.606556
ENSG00000073282	4.27535	4.29092	4.30414	4.24994	4.23762	0.830474	0.839622	0.831588	0.754052	0.67707	0.500226	0.494356	0.457853	0.454881	0.156	0.789	0.114	-0.156	-0.789	-0.114	0.57344	0.0932387	0.6386
ENSG00000073331	7.44045	7.46251	7.49452	7.44962	7.47424	3.77968	3.81927	3.93637	3.88445	3.82871	0.525514	0.528221	0.507518	0.500439	0.118	0.44	0.21	0.118	-0.44	-0.21	0.631915	0.298583	0.501047
ENSG00000073350	7.73724	7.73497	7.7333	7.71048	7.63393	1.80334	1.80072	1.84625	1.92942	1.9805	0.494138	0.50722	0.544638	0.549851	0.265	0.729	0.148	0.265	0.729	0.148	0.444581	0.124071	0.585041
ENSG00000073417	10.2852	10.2935	10.2871	10.2328	10.2002	6.16721	6.20381	6.2481	6.21406	6.38276	0.509929	0.509927	0.510404	0.587559	0.101	0.096	0.776	-0.101	0.096	0.776	0.659134	0.666993	0.0998
ENSG00000073464	8.61352	8.61302	8.61347	8.62983	8.66459	5.03376	5.04165	4.99068	4.94577	5.06224	0.489433	0.487384	0.487642	0.502357	0.078	0.083	0.294	-0.078	0.083	0.294	0.694468	0.686811	0.416
ENSG00000073536	9.57328	9.56132	9.48957	9.45253	9.44134	6.48315	6.48429	6.57233	6.61897	6.49424	0.505306	0.512031	0.513829	0.507904	0.167	0.077	0.138	0.167	0.077	-0.138	0.558272	0.695886	0.600265
ENSG00000073578	11.8182	11.7973	11.8018	11.9324	12.0308	6.49048	6.52601	6.62982	6.60512	6.61409	0.505321	0.509007	0.50352	0.493786	0.111	0.158	0.257	0.111	-0.158	-0.257	0.643399	0.570813	0.451982
ENSG00000073584	9.68039	9.67847	9.68459	9.69306	9.6767	7.40374	7.41187	7.39063	7.32148	7.29325	0.502824	0.49607	0.467558	0.466586	0.201	0.802	0.07	-0.201	-0.802	-0.07	0.51279	0.0867177	0.706156
ENSG00000073605	-0.340027	-0.339299	-0.334785	-0.333529	-0.33579	0.500403	0.541045	0.604613	0.499267	0.474347	0.528154	0.528414	0.486349	0.484549	0.112	0.821	0.108	0.112	-0.821	-0.108	0.641957	0.07576	0.648146
ENSG00000073614	11.527	11.5099	11.5415	11.6509	11.6563	6.67878	6.68693	6.75309	6.7662	6.69323	0.522262	0.524769	0.524343	0.457248	0.095	0.06	0.983	0.095	-0.06	-0.983	0.668487	0.719418	0.00400701
ENSG00000073670	4.69021	4.68181	4.67905	4.70499	4.69066	1.95012	1.95634	1.93883	1.89186	1.88897	0.500997	0.494614	0.484976	0.484432	0.275	0.481	0.052	-0.275	-0.481	-0.052	0.435078	0.272089	0.72954
ENSG00000073711	7.0657	7.08829	7.15944	7.10291	6.99053	3.74943	3.74811	3.81661	3.86532	3.7766	0.509148	0.509987	0.509252	0.498447	0.076	0.068	0.255	0.076	-0.068	-0.255	0.697524	0.708859	0.453723
ENSG00000073712	11.4794	11.4579	11.4446	11.5378	11.5873	7.54989	7.56089	7.55476	7.52967	7.59905	0.50398	0.503871	0.503941	0.504642	0.032	0.028	0.045	-0.032	0.028	0.045	0.751528	0.755554	0.737538
ENSG00000073737	1.67437	1.67275	1.66061	1.65896	1.67296	0.20409	0.183435	0.126178	0.155143	0.177866	0.491736	0.491186	0.496203	0.499623	0.056	0.236	0.156	-0.056	0.236	0.156	0.724501	0.472793	0.57344
ENSG00000073754	-1.7153	-1.71674	-1.72648	-1.73074	-1.72836	-1.98011	-1.98064	-1.98176	-1.97533	-1.96136	0.50024	0.500596	0.501359	0.502871	0.045	0.088	0.116	0.045	0.088	0.116	0.737538	0.679187	0.6351
ENSG00000073756	9.839	9.78582	9.78495	10.0401	10.1309	8.05025	8.08298	8.10155	8.09536	8.36826	0.520786	0.523878	0.528061	0.551726	0.125	0.145	0.286	0.125	0.145	0.286	0.621023	0.589423	0.423299
ENSG00000073792	5.06374	5.07058	5.05948	5.01462	5.00493	2.62877	2.64884	2.64551	2.58802	2.66232	0.497532	0.496536	0.495471	0.510763	0.071	0.066	0.374	-0.071	-0.066	0.374	0.704657	0.711504	0.349426
ENSG00000073803	9.3508	9.36348	9.33131	9.23542	9.21879	6.80832	6.81276	6.89667	6.88724	6.6673	0.510083	0.51055	0.504758	0.47008	0.129	0.158	0.434	0.129	-0.158	-0.434	0.61434	0.570813	0.303188
ENSG00000073849	5.45657	5.45031	5.40661	5.38495	5.3911	2.41476	2.40462	2.41346	2.50016	2.58748	0.484927	0.486709	0.555167	0.563456	0.092	0.928	0.18	0.092	0.928	0.18	0.672996	0.0274531	0.540425
ENSG00000073910	7.28872	7.27366	7.25214	7.29842	7.32011	2.53959	2.53526	2.58662	2.66218	2.65933	0.490626	0.523454	0.529835	0.527832	0.716	0.205	0.075	0.716	0.205	-0.075	0.131733	0.507749	0.699051
ENSG00000073921	11.3107	11.2913	11.269	11.3306	11.3472	7.72845	7.75116	7.72273	7.62924	7.71276	0.496815	0.494623	0.493338	0.494542	0.085	0.064	0.07	-0.085	-0.064	0.07	0.683797	0.714258	0.706156
ENSG00000073969	10.642	10.6195	10.6441	10.7677	10.7744	6.61879	6.61844	6.52792	6.45485	6.52828	0.500935	0.484652	0.481522	0.481764	0.329	0.123	0.064	-0.329	-0.123	0.064	0.38501	0.624163	0.714258
ENSG00000074047	6.64881	6.66922	6.67321	6.56753	6.50247	4.93348	4.98315	5.13216	5.0721	5.00892	0.521279	0.522793	0.516944	0.513829	0.086	0.147	0.113	0.086	-0.147	-0.113	0.682312	0.586529	0.640249
ENSG00000074054	9.7933	9.80067	9.86173	9.88642	9.8493	6.7072	6.77084	6.87517	6.71567	6.67662	0.560775	0.564266	0.468618	0.468005	0.141	0.96	0.107	0.141	-0.96	-0.107	0.59551	0.013094	0.649629
ENSG00000074071	11.0415	11.0431	11.0011	10.9535	10.9709	5.79725	5.77831	5.68666	5.68914	5.76231	0.473908	0.47163	0.475324	0.526589	0.084	0.119	0.823	-0.084	0.119	0.823	0.685321	0.630447	0.0749094
ENSG00000074181	10.1454	10.156	10.21	10.1539	9.9674	5.86739	5.84489	5.74715	5.73419	5.74872	0.495234	0.489798	0.489794	0.490748	0.186	0.036	0.057	-0.186	-0.036	0.057	0.532104	0.747298	0.723196
ENSG00000074201	11.2691	11.2576	11.225	11.2368	11.2397	7.03281	7.04307	7.07126	7.04578	7.00717	0.498303	0.498371	0.497501	0.494855	0.027	0.068	0.136	0.027	-0.068	-0.136	0.756523	0.708859	0.603241
ENSG00000074211	8.1929	8.20969	8.22502	8.11406	7.96496	5.07854	5.11825	5.29577	5.32003	5.28329	0.499973	0.512667	0.512237	0.512182	0.255	0.071	0.061	0.255	-0.071	-0.061	0.453723	0.704657	0.71824
ENSG00000074219	9.27141	9.29306	9.28443	9.16447	9.1128	5.16879	5.14327	5.13165	5.2523	5.32379	0.485125	0.485408	0.559268	0.573944	0.073	0.911	0.218	0.073	0.911	0.218	0.701979	0.035575	0.492672
ENSG00000074266	9.18063	9.15471	9.12364	9.20575	9.23194	5.49682	5.50646	5.54205	5.5238	5.47553	0.513004	0.51416	0.513527	0.478607	0.069	0.065	0.899	0.069	-0.065	-0.899	0.707532	0.712859	0.0409007
ENSG00000074319	9.13315	9.12787	9.12326	9.14094	9.14379	5.07961	5.02896	4.83119	4.87926	5.04289	0.459477	0.451852	0.466913	0.521257	0.172	0.224	0.56	-0.172	0.224	0.56	0.550907	0.485839	0.221967
ENSG00000074356	10.1105	10.0962	10.0685	10.1119	10.1521	6.7706	6.78605	6.84587	6.84102	6.81737	0.509263	0.510422	0.510041	0.508035	0.058	0.027	0.109	0.058	-0.027	-0.109	0.721954	0.756523	0.64655
ENSG00000074370	9.407	9.42056	9.46898	9.43468	9.34979	5.71213	5.71397	5.68597	5.66683	5.71867	0.491958	0.490458	0.489906	0.492786	0.077	0.047	0.138	-0.077	-0.047	0.138	0.695886	0.735412	0.600265
ENSG00000074410	10.3279	10.3404	10.3908	10.3515	10.2373	8.17699	8.17324	8.12016	8.04986	7.98646	0.508342	0.489381	0.454196	0.453085	0.341	0.708	0.075	-0.341	-0.708	-0.075	0.374347	0.136245	0.699051
ENSG00000074416	9.44277	9.47471	9.5173	9.40089	9.31762	6.36194	6.40935	6.38312	6.1558	6.1532	0.514631	0.484015	0.415229	0.43668	0.345	0.741	0.298	-0.345	-0.741	0.298	0.371219	0.117747	0.412084
ENSG00000074527	7.35139	7.32732	7.23439	7.25468	7.32299	4.2632	4.23437	3.96146	3.848	4.04894	0.482898	0.45869	0.463513	0.527922	0.276	0.153	0.5	-0.276	0.153	0.5	0.434167	0.577775	0.259292
ENSG00000074582	9.40454	9.38914	9.36628	9.40516	9.40844	4.65488	4.67163	4.69539	4.62993	4.57102	0.51096	0.510823	0.489197	0.472251	0.06	0.569	0.406	-0.06	-0.569	-0.406	0.719418	0.215892	0.323861
ENSG00000074590	9.14235	9.15036	9.20056	9.24404	9.2925	5.51412	5.54652	5.59402	5.55244	5.64883	0.520762	0.520502	0.51961	0.520894	0.047	0.049	0.065	-0.047	-0.049	0.065	0.735412	0.73327	0.712859
ENSG00000074603	10.6651	10.6616	10.6931	10.7152	10.6436	7.72311	7.73239	7.79317	7.76596	7.6185	0.511878	0.513329	0.503937	0.433159	0.095	0.213	0.816	0.095	-0.213	-0.816	0.668487	0.49786	0.0786371
ENSG00000074621	6.10134	6.11069	6.08194	6.01762	6.03596	3.9385	3.91929	4.01068	4.08662	3.8134	0.510666	0.51935	0.520269	0.469518	0.184	0.176	0.489	0.184	0.176	-0.489	0.534811	0.545261	0.267179
ENSG00000074657	9.75078	9.77943	9.84817	9.78169	9.7146	6.89616	6.92811	7.03938	6.99759	6.90444	0.529555	0.533067	0.498648	0.480327	0.131	0.558	0.342	0.131	-0.558	-0.342	0.610993	0.223149	0.373411
ENSG00000074660	1.3742	1.37078	1.34763	1.3366	1.33989	1.86604	1.8836	1.97513	1.99432	1.96179	0.50003	0.504898	0.50496	0.504452	0.179	0.054	0.046	0.179	0.054	-0.046	0.541639	0.727041	0.736503
ENSG00000074695	12.4382	12.4173	12.3962	12.4977	12.5964	9.20541	9.23023	9.16835	9.0389	9.15041	0.49608	0.486845	0.483698	0.48627	0.2	0.103	0.101	-0.2	-0.103	0.101	0.51409	0.655967	0.659134
ENSG00000074696	11.9285	11.921	11.941	12.0219	12.0896	9.07387	9.11413	9.13909	9.01457	9.04885	0.523495	0.519994	0.470762	0.471798	0.116	0.893	0.084	-0.116	-0.893	0.084	0.6351	0.0432118	0.685321
ENSG00000074706	2.0464	2.05145	2.06861	2.06637	2.064	4.10057	4.1093	4.29327	4.47658	4.499	0.47068	0.558383	0.573779	0.572345	0.783	0.228	0.132	0.783	0.228	-0.132	0.096361	0.481428	0.609592
ENSG00000074755	9.88742	9.87831	9.92255	9.99747	9.96348	5.23968	5.26269	5.39302	5.45154	5.46322	0.510363	0.521528	0.520829	0.518562	0.255	0.064	0.1	0.255	-0.064	-0.1	0.453723	0.714258	0.660864
ENSG00000074800	15.9342	15.9234	15.9029	15.9367	15.9682	9.66432	9.65905	9.61976	9.64374	9.76281	0.496108	0.496672	0.506385	0.548059	0.076	0.25	0.631	0.076	0.25	0.631	0.697524	0.458717	0.177782
ENSG00000074803	-0.127977	-0.128799	-0.10809	-0.0887129	-0.108226	-1.74903	-1.75001	-1.75407	-1.73858	-1.69805	0.506738	0.50704	0.507397	0.508585	0.033	0.044	0.075	0.033	0.044	0.075	0.750317	0.738699	0.699051
ENSG00000074842	11.2554	11.2466	11.1898	11.2036	11.3111	6.1955	6.20959	6.28893	6.28646	6.19817	0.518827	0.521274	0.520526	0.511998	0.096	0.072	0.209	0.096	-0.072	-0.209	0.666993	0.70335	0.502396
ENSG00000074855	6.84385	6.83778	6.83349	6.84601	6.82658	3.33726	3.35939	3.32633	3.18643	3.16001	0.505135	0.490484	0.445573	0.44621	0.279	0.788	0.089	-0.279	-0.788	0.089	0.431058	0.0938367	0.677439
ENSG00000074935	7.57387	7.52469	7.43859	7.67037	7.99056	4.62027	4.62824	4.64977	4.81638	5.25824	0.516453	0.534314	0.628966	0.774731	0.261	0.529	0.619	0.261	0.529	0.619	0.448538	0.241829	0.185193
ENSG00000074964	9.71628	9.73834	9.76186	9.65535	9.549	3.88732	3.95034	4.04005	3.84764	3.76109	0.538917	0.537837	0.452997	0.454691	0.161	0.9	0.139	-0.161	-0.9	0.139	0.56658	0.0404755	0.598772
ENSG00000074966	2.33307	2.3327	2.33935	2.34642	2.34122	-1.50424	-1.50864	-1.49283	-1.4694	-1.50192	0.504506	0.504586	0.504649	0.503654	0.018	0.018	0.061	0.018	0.018	-0.061	0.764733	0.764733	0.71824
ENSG00000075073	0.817265	0.814758	0.806289	0.80885	0.813597	0.607062	0.579637	0.534672	0.583164	0.548876	0.491958	0.492107	0.49312	0.493031	0.03	0.064	0.034	0.03	0.064	-0.034	0.753548	0.714258	0.74936
ENSG00000075089	8.80822	8.80026	8.83244	8.90762	8.92118	5.30747	5.32935	5.40134	5.4115	5.45788	0.508825	0.509528	0.50939	0.509309	0.056	0.033	0.03	0.056	-0.033	-0.03	0.724501	0.750317	0.753548
ENSG00000075131	9.84182	9.87149	9.96933	9.96345	9.97606	5.93729	5.9295	6.01089	6.16037	6.22125	0.528005	0.549023	0.563657	0.566432	0.344	0.305	0.133	0.344	0.305	0.133	0.37179	0.405626	0.608181
ENSG00000075142	11.3042	11.3184	11.3116	11.2474	11.2537	7.12761	7.10945	7.09264	7.13716	7.1083	0.499211	0.499987	0.503371	0.503891	0.063	0.178	0.045	0.063	0.178	0.045	0.715628	0.542863	0.737538
ENSG00000075151	10.4307	10.4248	10.4668	10.5453	10.5599	7.4074	7.40211	7.34939	7.34396	7.42727	0.493268	0.492541	0.492552	0.493255	0.056	0.039	0.056	-0.056	0.039	0.056	0.724501	0.744367	0.724501
ENSG00000075188	9.39908	9.38547	9.3897	9.46266	9.49242	4.83432	4.81381	4.74643	4.75736	4.76527	0.494384	0.493765	0.493746	0.493354	0.045	0.025	0.041	-0.045	-0.025	-0.041	0.737538	0.758336	0.742284
ENSG00000075213	9.26317	9.23813	9.2255	9.36267	9.48381	6.40844	6.38469	6.22767	6.2219	6.41289	0.472574	0.467487	0.472303	0.494189	0.128	0.143	0.301	-0.128	0.143	0.301	0.616115	0.592398	0.409548
ENSG00000075218	9.13545	9.14373	9.16911	9.12262	9.01838	6.168	6.13607	5.92738	5.85468	5.94043	0.497727	0.474224	0.475574	0.490303	0.322	0.112	0.229	-0.322	0.112	0.229	0.390662	0.641957	0.480228
ENSG00000075223	12.1337	12.124	12.1457	12.2281	12.271	8.66828	8.6989	8.66881	8.54561	8.64163	0.498874	0.486743	0.475871	0.479474	0.233	0.247	0.111	-0.233	-0.247	0.111	0.475987	0.461579	0.643399
ENSG00000075234	9.7828	9.79036	9.80329	9.77335	9.73943	5.02218	4.96021	4.88071	5.06956	5.12845	0.461052	0.460757	0.543892	0.547947	0.13	0.898	0.166	-0.13	0.898	0.166	0.61292	0.0414958	0.559719
ENSG00000075239	9.92954	9.92396	9.93619	9.99784	10.0599	4.55268	4.55059	4.43731	4.34247	4.40857	0.501736	0.479673	0.476805	0.478635	0.388	0.111	0.083	-0.388	-0.111	0.083	0.337586	0.643399	0.686811
ENSG00000075240	9.15257	9.15189	9.09713	9.03615	9.03334	5.33241	5.24246	4.97469	5.05587	5.09449	0.470391	0.450269	0.489218	0.508476	0.259	0.447	0.279	-0.259	0.447	0.279	0.450297	0.293793	0.431058
ENSG00000075275	9.62049	9.60828	9.64138	9.70479	9.64165	5.2499	5.24508	5.18794	5.16761	5.23108	0.491011	0.489505	0.489307	0.48966	0.075	0.033	0.034	-0.075	-0.033	0.034	0.699051	0.750317	0.74936
ENSG00000075292	10.3401	10.3215	10.3533	10.489	10.5441	7.29385	7.27101	7.20453	7.22102	7.21597	0.49865	0.496781	0.496283	0.471088	0.103	0.061	0.737	-0.103	-0.061	-0.737	0.655967	0.71824	0.11998
ENSG00000075303	8.96582	8.94985	8.90053	8.93114	8.98406	7.0953	7.06793	7.00432	7.06139	7.10319	0.480731	0.479868	0.520904	0.522454	0.076	0.908	0.095	-0.076	0.908	0.095	0.697524	0.03723	0.668487
ENSG00000075336	9.57978	9.60367	9.62445	9.5205	9.44759	6.80476	6.85183	6.99068	6.91766	6.82402	0.523583	0.524922	0.506323	0.496995	0.118	0.339	0.212	0.118	-0.339	-0.212	0.631915	0.37618	0.499169
ENSG00000075340	6.48376	6.48953	6.48268	6.46175	6.48901	4.73325	4.6726	4.70158	4.91902	4.75029	0.499025	0.512353	0.540981	0.510299	0.219	0.304	0.285	0.219	0.304	-0.285	0.491523	0.406424	0.424442
ENSG00000075391	9.08889	9.08544	9.13204	9.17647	9.11789	6.44885	6.49142	6.57575	6.45404	6.34803	0.546383	0.549397	0.460806	0.449102	0.123	0.919	0.183	0.123	-0.919	-0.183	0.624163	0.0314834	0.536216
ENSG00000075399	4.98125	5.00046	5.07244	5.07031	5.05777	2.38154	2.36514	2.41897	2.60491	2.74749	0.51291	0.529401	0.596402	0.616288	0.252	0.69	0.264	0.252	0.69	0.264	0.456525	0.145733	0.445553
ENSG00000075407	9.66971	9.64944	9.64483	9.72882	9.7424	7.38466	7.40025	7.41018	7.33504	7.27962	0.510751	0.510676	0.472855	0.455161	0.081	0.726	0.339	-0.081	-0.726	-0.339	0.689822	0.125616	0.37618
ENSG00000075413	10.5149	10.4906	10.4339	10.4998	10.5761	5.59726	5.59409	5.54759	5.55308	5.66821	0.493093	0.493362	0.502156	0.540448	0.065	0.235	0.612	0.065	0.235	0.612	0.712859	0.473944	0.190145
ENSG00000075415	13.1585	13.1608	13.1481	13.1273	13.1355	7.25116	7.30113	7.35467	7.20918	7.20946	0.523209	0.518176	0.481426	0.484439	0.166	0.653	0.121	-0.166	-0.653	0.121	0.559719	0.16631	0.62724
ENSG00000075420	10.8787	10.8572	10.8886	11.0438	11.1215	8.06503	8.06431	8.04975	8.09738	8.25234	0.510519	0.512493	0.517301	0.526189	0.093	0.138	0.185	0.093	0.138	0.185	0.671413	0.600265	0.533542
ENSG00000075426	10.8373	10.8474	10.8835	10.8736	10.8497	8.45572	8.4603	8.48627	8.49108	8.47609	0.500378	0.500276	0.499319	0.49762	0.026	0.099	0.12	-0.026	-0.099	-0.12	0.757429	0.662368	0.628846
ENSG00000075461	4.13645	4.14362	4.15665	4.12173	4.07092	-0.505711	-0.492269	-0.461298	-0.478565	-0.471177	0.501814	0.501834	0.50169	0.501715	0.016	0.022	0.025	0.016	-0.022	0.025	0.767155	0.76122	0.758336
ENSG00000075539	9.91029	9.8928	9.9163	10.0364	10.089	7.01506	7.02599	7.17274	7.25048	7.13691	0.506688	0.531507	0.533394	0.468717	0.35	0.143	0.711	0.35	0.143	-0.711	0.367203	0.592398	0.134239
ENSG00000075568	8.21384	8.21195	8.3263	8.43896	8.37325	4.04785	4.12372	4.28068	4.15793	4.18747	0.562192	0.575665	0.485184	0.483086	0.209	0.914	0.153	0.209	-0.914	-0.153	0.502396	0.0340744	0.577775
ENSG00000075618	12.3308	12.3392	12.3475	12.2867	12.198	8.1531	8.13145	8.08456	8.14283	8.19926	0.48588	0.485452	0.505269	0.535903	0.071	0.467	0.563	-0.071	0.467	0.563	0.704657	0.280996	0.219753
ENSG00000075624	16.2249	16.231	16.2265	16.1716	16.1095	11.742	11.7385	11.7077	11.6755	11.6467	0.495599	0.491792	0.490907	0.4908	0.189	0.07	0.04	-0.189	-0.07	-0.04	0.528245	0.706156	0.743352
ENSG00000075643	11.0141	10.9925	10.9423	11.0157	11.1195	6.8073	6.77629	6.64854	6.7135	6.92276	0.479289	0.475402	0.506649	0.586946	0.158	0.38	0.638	-0.158	0.38	0.638	0.570813	0.344428	0.174312
ENSG00000075651	10.3295	10.312	10.2948	10.3504	10.3577	6.52351	6.51677	6.49187	6.51113	6.56133	0.501283	0.501875	0.505958	0.50908	0.056	0.205	0.143	0.056	0.205	0.143	0.724501	0.507749	0.592398
ENSG00000075702	8.31763	8.29397	8.30645	8.3905	8.31941	1.37508	1.34282	1.31344	1.41646	1.42439	0.495025	0.498516	0.509767	0.507278	0.124	0.318	0.098	0.124	0.318	-0.098	0.622641	0.394019	0.664001
ENSG00000075711	10.9511	10.9422	10.962	10.9919	10.9176	7.37885	7.39185	7.41777	7.36788	7.30285	0.510584	0.510775	0.482965	0.46262	0.055	0.635	0.426	0.055	-0.635	-0.426	0.725743	0.175854	0.308579
ENSG00000075785	9.43526	9.4425	9.52626	9.54356	9.42079	8.93805	8.91251	8.83305	8.86143	8.89576	0.481152	0.479093	0.479096	0.479218	0.096	0.035	0.043	-0.096	0.035	0.043	0.666993	0.748331	0.739996
ENSG00000075790	9.89163	9.90119	9.94912	9.97859	10.0145	7.24327	7.26531	7.19908	7.08073	7.20377	0.508094	0.491079	0.483647	0.492122	0.281	0.164	0.173	-0.281	-0.164	0.173	0.428919	0.562304	0.549337
ENSG00000075826	3.27128	3.28278	3.31925	3.30385	3.27984	6.02344	5.97778	6.05413	6.32787	6.32127	0.488937	0.529087	0.60417	0.587943	0.403	0.65	0.237	0.403	0.65	-0.237	0.326367	0.168075	0.471741
ENSG00000075856	10.4744	10.433	10.379	10.5247	10.6161	5.51369	5.48287	5.33083	5.36109	5.55482	0.478493	0.474847	0.492167	0.531147	0.143	0.266	0.438	-0.143	0.266	0.438	0.592398	0.443788	0.30009
ENSG00000075884	1.3293	1.33877	1.3721	1.36259	1.3412	3.31902	3.26512	3.29018	3.53965	3.53383	0.487382	0.507474	0.585881	0.572852	0.292	0.746	0.233	0.292	0.746	-0.233	0.417865	0.115568	0.475987
ENSG00000075914	10.1762	10.1843	10.2177	10.2114	10.1833	4.69855	4.66168	4.46549	4.45558	4.61216	0.468498	0.457997	0.461487	0.496063	0.179	0.128	0.406	-0.179	0.128	0.406	0.541639	0.616115	0.323861
ENSG00000075945	8.30115	8.2806	8.26877	8.35193	8.38131	3.31866	3.35293	3.44574	3.45595	3.57181	0.508155	0.517874	0.521185	0.529545	0.21	0.129	0.195	0.21	0.129	0.195	0.501047	0.61434	0.520671
ENSG00000075975	10.1936	10.1939	10.231	10.2712	10.269	6.54256	6.57526	6.73536	6.816	6.89873	0.503593	0.537106	0.541739	0.544546	0.492	0.148	0.111	0.492	0.148	0.111	0.264448	0.585041	0.643399
ENSG00000076003	11.5608	11.5328	11.5665	11.7283	11.7463	6.31622	6.32921	6.38047	6.38367	6.37942	0.50595	0.507576	0.507037	0.458269	0.093	0.045	0.993	0.093	-0.045	-0.993	0.671413	0.737538	0.00105281
ENSG00000076043	9.41252	9.41864	9.42197	9.39833	9.39304	5.81901	5.82524	5.88237	5.91633	5.90211	0.50228	0.507275	0.507813	0.507709	0.21	0.054	0.029	0.21	0.054	-0.029	0.501047	0.727041	0.754566
ENSG00000076053	8.52211	8.52286	8.50947	8.49904	8.51928	7.23774	7.24757	7.22067	7.18273	7.26742	0.495515	0.494638	0.49474	0.511628	0.056	0.064	0.404	-0.056	0.064	0.404	0.724501	0.714258	0.325374
ENSG00000076067	7.32439	7.32822	7.3486	7.33927	7.2969	5.04015	4.97642	4.78016	4.88946	5.06661	0.459896	0.451716	0.483833	0.552862	0.177	0.369	0.577	-0.177	0.369	0.577	0.543926	0.353404	0.211495
ENSG00000076108	9.08607	9.09121	9.15747	9.1499	8.99293	6.85605	6.79652	6.65678	6.75842	6.79666	0.473064	0.471453	0.476945	0.480509	0.077	0.157	0.13	-0.077	0.157	0.13	0.695886	0.572204	0.61292
ENSG00000076201	7.31887	7.3131	7.40648	7.49997	7.40584	4.77408	4.76515	4.68152	4.62172	4.61905	0.530408	0.504773	0.468036	0.466724	0.417	0.697	0.074	-0.417	-0.697	-0.074	0.315425	0.141936	0.700498
ENSG00000076242	10.3355	10.326	10.3234	10.3774	10.4221	5.33031	5.3873	5.50069	5.40818	5.44258	0.516987	0.518233	0.508687	0.508269	0.096	0.222	0.084	0.096	-0.222	-0.084	0.666993	0.488143	0.685321
ENSG00000076248	10.3903	10.3885	10.3911	10.4183	10.4602	7.32461	7.31001	7.21302	7.20639	7.31739	0.478804	0.477476	0.479141	0.49408	0.078	0.087	0.318	-0.078	0.087	0.318	0.694468	0.680678	0.394019
ENSG00000076258	3.59266	3.60765	3.66825	3.644	3.56436	-0.857492	-0.851193	-0.812201	-0.799857	-0.81554	0.49887	0.498854	0.496434	0.494832	0.027	0.163	0.102	-0.027	-0.163	-0.102	0.756523	0.563683	0.657609
ENSG00000076321	8.83423	8.83601	8.88283	8.91868	8.89259	5.77307	5.77081	5.62799	5.52328	5.648	0.506021	0.482757	0.480202	0.489078	0.34	0.121	0.176	-0.34	-0.121	0.176	0.37542	0.62724	0.545261
ENSG00000076344	2.99724	2.99161	2.9398	2.91782	2.95314	1.35098	1.38581	1.45915	1.43731	1.53435	0.500578	0.505091	0.508863	0.543456	0.144	0.15	0.567	0.144	0.15	0.567	0.590744	0.582211	0.21725
ENSG00000076351	8.81382	8.82088	8.8505	8.81903	8.72776	6.6829	6.68399	6.62629	6.58064	6.64355	0.492908	0.488667	0.487976	0.492624	0.143	0.056	0.148	-0.143	-0.056	0.148	0.592398	0.724501	0.585041
ENSG00000076356	4.97	4.95875	4.95564	5.01096	5.04217	0.267628	0.253334	0.227964	0.276831	0.324161	0.495512	0.496915	0.50928	0.511896	0.1	0.452	0.121	0.1	0.452	0.121	0.660864	0.290703	0.62724
ENSG00000076382	11.137	11.1326	11.14	11.1496	11.1058	4.16455	4.18504	4.34092	4.38972	4.2766	0.514307	0.525423	0.523602	0.503682	0.203	0.11	0.311	0.203	-0.11	-0.311	0.510185	0.645023	0.400187
ENSG00000076513	10.0965	10.0934	10.0497	10.0288	10.0701	5.68038	5.66416	5.60981	5.62545	5.65257	0.484882	0.48368	0.498517	0.512502	0.06	0.552	0.413	-0.06	0.552	0.413	0.719418	0.226956	0.31854
ENSG00000076554	10.8251	10.8434	10.8881	10.8355	10.7643	8.34124	8.37541	8.36432	8.23032	8.28126	0.50825	0.491911	0.458846	0.478115	0.316	0.554	0.31	-0.316	-0.554	0.31	0.395858	0.225389	0.40113
ENSG00000076555	8.08594	8.08206	8.06708	8.04452	7.99021	4.53182	4.45019	4.30158	4.52829	4.67712	0.441017	0.435526	0.552094	0.574799	0.171	0.875	0.277	-0.171	0.875	0.277	0.552214	0.0515965	0.433064
ENSG00000076604	10.8039	10.7986	10.7513	10.7196	10.7215	5.69831	5.66256	5.57965	5.6333	5.63471	0.476782	0.474737	0.502046	0.504851	0.088	0.721	0.126	-0.088	0.721	0.126	0.679187	0.129141	0.619338
ENSG00000076641	6.66656	6.6778	6.696	6.69791	6.76766	5.21897	5.20979	5.24793	5.25858	5.07919	0.510499	0.511539	0.507554	0.442434	0.091	0.15	0.775	0.091	-0.15	-0.775	0.67444	0.582211	0.100306
ENSG00000076650	7.54661	7.55157	7.62319	7.70537	7.7579	2.07735	2.07795	1.99085	1.89001	1.89337	0.535865	0.49166	0.458263	0.457674	0.544	0.575	0.079	-0.544	-0.575	-0.079	0.232274	0.212977	0.693024
ENSG00000076662	7.37262	7.3678	7.29603	7.21711	7.17485	-0.629951	-0.635747	-0.615691	-0.573386	-0.585105	0.479746	0.480289	0.524373	0.524346	0.05	0.999	0.028	0.05	0.999	-0.028	0.731988	0	0.755554
ENSG00000076685	9.43588	9.42064	9.43546	9.55601	9.65836	6.70563	6.70101	6.65111	6.6411	6.71175	0.486543	0.486002	0.485909	0.485863	0.045	0.028	0.036	-0.045	-0.028	-0.036	0.737538	0.755554	0.747298
ENSG00000076706	11.9059	11.9056	11.9467	12.0018	12.0194	8.03733	8.05405	8.01237	7.90185	7.91799	0.516225	0.500193	0.457536	0.45874	0.289	0.784	0.079	-0.289	-0.784	0.079	0.420532	0.0959478	0.693024
ENSG00000076716	4.73141	4.72285	4.70944	4.71518	4.67903	2.96798	2.95108	2.88237	2.88902	2.92774	0.488336	0.488016	0.489855	0.493962	0.033	0.101	0.156	-0.033	0.101	0.156	0.750317	0.659134	0.57344
ENSG00000076770	9.61065	9.61453	9.67745	9.70211	9.62314	6.90729	6.93841	6.95301	6.88075	6.98147	0.497846	0.495333	0.491462	0.494852	0.091	0.119	0.096	-0.091	-0.119	0.096	0.67444	0.630447	0.666993
ENSG00000076864	8.11914	8.10019	8.0369	8.03296	8.00782	4.3428	4.34578	4.38399	4.42998	4.46688	0.479014	0.484585	0.527893	0.528988	0.159	0.926	0.059	0.159	0.926	0.059	0.569247	0.0283549	0.720637
ENSG00000076924	8.1808	8.17605	8.19458	8.18167	8.04573	-0.066612	-0.0723427	-0.0496786	-0.0175292	-0.0617616	0.504836	0.505045	0.50515	0.503892	0.033	0.026	0.074	0.033	0.026	-0.074	0.750317	0.757429	0.700498
ENSG00000076928	9.5772	9.55553	9.52241	9.59694	9.65437	3.95856	3.91295	3.8944	4.05251	4.02865	0.483695	0.492471	0.553258	0.528436	0.208	0.788	0.34	0.208	0.788	-0.34	0.503938	0.0938367	0.37542
ENSG00000076944	7.00526	7.03549	7.10809	7.05962	7.04338	1.7261	1.7193	1.83175	1.91673	1.73515	0.528289	0.532712	0.530979	0.489566	0.14	0.13	0.49	0.14	-0.13	-0.49	0.597076	0.61292	0.266235
ENSG00000076984	7.97091	7.96852	7.90048	7.82735	7.81426	5.85339	5.87847	6.07693	6.08373	5.78944	0.527655	0.543562	0.535817	0.472261	0.21	0.2	0.519	0.21	-0.2	-0.519	0.501047	0.51409	0.248153
ENSG00000077044	11.6723	11.6741	11.6912	11.6868	11.645	7.78606	7.75316	7.76917	7.94099	7.98475	0.491264	0.499671	0.571496	0.570038	0.173	0.881	0.101	0.173	0.881	-0.101	0.549337	0.0482042	0.659134
ENSG00000077063	6.15678	6.17274	6.24486	6.23035	6.15213	2.34925	2.321	2.34938	2.46615	2.38362	0.505414	0.507044	0.509389	0.5023	0.078	0.081	0.165	0.078	0.081	-0.165	0.694468	0.689822	0.560958
ENSG00000077092	0.971347	0.975638	0.974197	0.950607	0.940046	-1.70614	-1.71125	-1.73448	-1.74153	-1.74551	0.498341	0.498176	0.498187	0.498211	0.03	0.016	0.017	-0.03	0.016	0.017	0.753548	0.767155	0.765974
ENSG00000077097	12.1009	12.0793	12.0942	12.201	12.2024	6.13159	6.17814	6.31115	6.25368	6.21072	0.52555	0.534654	0.50587	0.476077	0.181	0.465	0.469	0.181	-0.465	-0.469	0.538952	0.282446	0.279291
ENSG00000077147	12.5578	12.5494	12.5657	12.6354	12.6768	8.72015	8.74194	8.76413	8.69676	8.69023	0.515809	0.516047	0.47795	0.477134	0.048	0.98	0.05	0.048	-0.98	-0.05	0.734377	0.00537975	0.731988
ENSG00000077150	7.86357	7.85468	7.8814	7.98143	8.06384	2.9764	2.98975	2.95145	2.96058	3.23395	0.506276	0.506261	0.511814	0.58555	0.117	0.16	0.602	-0.117	0.16	0.602	0.633637	0.567766	0.195795
ENSG00000077152	10.0783	10.0773	10.0393	10.0176	10.0622	6.76882	6.72704	6.58727	6.59814	6.5928	0.495546	0.493183	0.496169	0.497667	0.082	0.106	0.081	-0.082	0.106	0.081	0.688251	0.651303	0.689822
ENSG00000077157	8.60812	8.62256	8.65955	8.6131	8.53992	6.8729	6.86468	6.86549	6.90262	6.90803	0.500846	0.501092	0.50206	0.503031	0.03	0.09	0.071	0.03	0.09	0.071	0.753548	0.675826	0.704657
ENSG00000077232	11.8518	11.8399	11.849	11.9499	12.0541	8.58653	8.61292	8.73487	8.78375	8.83062	0.502761	0.517407	0.517729	0.517133	0.321	0.063	0.065	0.321	0.063	-0.065	0.391443	0.715628	0.712859
ENSG00000077235	10.8199	10.8011	10.8585	11.0036	11.008	4.9839	4.94619	4.82016	4.87815	4.99471	0.484914	0.48408	0.485969	0.488506	0.071	0.085	0.097	-0.071	0.085	0.097	0.704657	0.683797	0.665479
ENSG00000077238	6.65656	6.64716	6.66917	6.69844	6.6104	3.11999	3.1356	3.17493	3.17184	3.21354	0.503261	0.503639	0.503616	0.503838	0.039	0.022	0.028	0.039	-0.022	0.028	0.744367	0.76122	0.755554
ENSG00000077254	10.798	10.7839	10.8225	10.9411	10.9818	6.72908	6.74551	6.77163	6.75194	6.79854	0.508377	0.508172	0.503102	0.50112	0.062	0.245	0.107	-0.062	-0.245	-0.107	0.716884	0.463606	0.649629
ENSG00000077264	7.54415	7.52146	7.44498	7.41565	7.32529	3.26849	3.31318	3.37522	3.21922	3.11303	0.501965	0.49888	0.465353	0.455969	0.164	0.536	0.21	-0.164	-0.536	-0.21	0.562304	0.23757	0.501047
ENSG00000077274	4.12029	4.12212	4.16196	4.17467	4.11063	0.860419	0.901608	1.02505	0.984919	0.957367	0.509822	0.513596	0.501345	0.494064	0.109	0.286	0.198	0.109	-0.286	-0.198	0.64655	0.423299	0.516653
ENSG00000077279	1.96445	1.96394	1.95047	1.94764	1.97409	2.55147	2.5484	2.70647	2.81289	2.59272	0.526846	0.545163	0.550936	0.497976	0.24	0.182	0.468	0.24	0.182	-0.468	0.46879	0.53747	0.28018
ENSG00000077312	9.24751	9.24468	9.21463	9.22067	9.29322	6.32967	6.30966	6.29457	6.41462	6.55226	0.490166	0.490556	0.567775	0.591924	0.13	0.811	0.294	0.13	0.811	0.294	0.61292	0.0810438	0.416
ENSG00000077327	1.69663	1.69218	1.69008	1.70291	1.69477	2.77259	2.80978	2.92267	2.91567	2.96058	0.505057	0.509517	0.509995	0.510889	0.16	0.059	0.05	0.16	0.059	0.05	0.567766	0.720637	0.731988
ENSG00000077348	8.54325	8.55883	8.55271	8.49037	8.51353	3.56979	3.57032	3.48084	3.46087	3.67461	0.477237	0.470914	0.472629	0.59215	0.133	0.133	0.903	-0.133	0.133	0.903	0.608181	0.608181	0.0390752
ENSG00000077380	10.6322	10.6055	10.6101	10.7328	10.7495	5.8576	5.87893	5.80385	5.68525	5.82579	0.493381	0.482666	0.479932	0.483	0.213	0.092	0.102	-0.213	-0.092	0.102	0.49786	0.672996	0.657609
ENSG00000077420	1.66136	1.67546	1.70316	1.6776	1.68033	-1.5017	-1.50279	-1.50634	-1.49721	-1.47526	0.501902	0.501881	0.501889	0.502821	0.012	0.013	0.083	-0.012	0.013	0.083	0.771839	0.770594	0.686811
ENSG00000077454	6.57053	6.57699	6.60605	6.61716	6.6287	4.89037	4.83058	4.80079	5.05034	5.14169	0.481169	0.485916	0.598862	0.598963	0.165	0.901	0.188	0.165	0.901	0.188	0.560958	0.0400514	0.529495
ENSG00000077458	8.57662	8.56004	8.54293	8.64872	8.79208	7.17623	7.18159	7.1616	7.14726	7.22489	0.500528	0.500543	0.500663	0.501562	0.047	0.031	0.064	0.047	0.031	0.064	0.735412	0.752485	0.714258
ENSG00000077463	7.15353	7.1494	7.17279	7.21474	7.20997	3.87033	3.88284	4.01489	4.09148	4.03396	0.504399	0.517094	0.517323	0.508895	0.259	0.08	0.169	0.259	0.08	-0.169	0.450297	0.691512	0.555112
ENSG00000077514	9.93314	9.91757	9.87696	9.91775	9.97533	6.88518	6.86309	6.8135	6.86107	6.89365	0.485648	0.485607	0.515006	0.516905	0.067	0.832	0.102	-0.067	0.832	0.102	0.710209	0.070833	0.657609
ENSG00000077522	-2.20611	-2.20632	-2.20665	-2.20641	-2.20715	-1.98017	-1.98046	-1.9804	-1.97464	-1.96332	0.502143	0.502218	0.502333	0.502539	0.018	0.023	0.029	0.018	0.023	0.029	0.764733	0.760285	0.754566
ENSG00000077549	10.2467	10.2337	10.1903	10.1825	10.153	7.10328	7.08546	7.00257	6.98251	6.98508	0.487484	0.48673	0.487141	0.487661	0.052	0.037	0.051	-0.052	0.037	0.051	0.72954	0.746192	0.730855
ENSG00000077585	5.47431	5.49138	5.54953	5.5141	5.435	2.40778	2.39009	2.43826	2.53876	2.46847	0.506275	0.508281	0.509204	0.506438	0.091	0.055	0.111	0.091	0.055	-0.111	0.67444	0.725743	0.643399
ENSG00000077616	-2.20646	-2.20647	-2.20655	-2.20666	-2.2069	-2.21434	-2.21453	-2.21382	-2.21351	-2.21677	0.499945	0.499933	0.499948	0.499933	0.009	0.011	0.009	-0.009	0.011	-0.009	0.775013	0.773108	0.775013
ENSG00000077684	10.8648	10.8532	10.8542	10.9312	11.0016	7.78642	7.78275	7.79279	7.82563	7.84124	0.50548	0.506458	0.506788	0.50655	0.076	0.036	0.031	0.076	0.036	-0.031	0.697524	0.747298	0.752485
ENSG00000077713	8.3898	8.39826	8.38587	8.3171	8.26767	6.25818	6.28253	6.24753	6.10896	6.11469	0.50167	0.47976	0.463019	0.468772	0.413	0.375	0.144	-0.413	-0.375	0.144	0.31854	0.348282	0.590744
ENSG00000077721	9.47393	9.48541	9.47331	9.38089	9.30239	7.86373	7.84572	7.77324	7.75537	7.73148	0.495631	0.494105	0.494327	0.49492	0.067	0.037	0.044	-0.067	0.037	0.044	0.710209	0.746192	0.738699
ENSG00000077782	9.11095	9.10394	9.07256	9.06	9.04568	5.39999	5.41791	5.37921	5.26023	5.25889	0.494555	0.476388	0.463717	0.465064	0.387	0.345	0.091	-0.387	-0.345	0.091	0.338426	0.371219	0.67444
ENSG00000077809	12.4237	12.4131	12.4452	12.5201	12.5052	8.44529	8.45947	8.40504	8.31152	8.38084	0.508701	0.488199	0.479572	0.481094	0.416	0.246	0.088	-0.416	-0.246	0.088	0.316313	0.462669	0.679187
ENSG00000077935	2.16566	2.15513	2.14059	2.17713	2.20143	-1.73405	-1.7342	-1.73156	-1.73083	-1.73816	0.502244	0.502245	0.502209	0.501963	0.012	0.013	0.03	0.012	-0.013	-0.03	0.771839	0.770594	0.753548
ENSG00000077942	10.2389	10.2452	10.3576	10.4273	10.3435	7.01911	7.04297	7.04981	6.9421	6.89978	0.537526	0.537064	0.446595	0.44614	0.086	1	0.05	-0.086	-1	-0.05	0.682312	0	0.731988
ENSG00000077943	2.44882	2.4499	2.47682	2.49946	2.49017	2.64613	2.62485	2.69176	2.81795	2.72071	0.510749	0.519685	0.525008	0.512288	0.191	0.121	0.223	0.191	0.121	-0.223	0.525558	0.62724	0.487052
ENSG00000078018	7.64687	7.64222	7.72682	7.82225	7.77027	4.828	4.8606	4.87626	4.76381	4.77547	0.536394	0.536194	0.461396	0.462028	0.069	0.998	0.064	-0.069	-0.998	0.064	0.707532	0.00010917	0.714258
ENSG00000078043	9.4085	9.42177	9.44148	9.38875	9.33739	6.73176	6.74796	6.7917	6.76197	6.72978	0.5046	0.50437	0.498579	0.496787	0.045	0.29	0.098	-0.045	-0.29	-0.098	0.737538	0.41962	0.664001
ENSG00000078061	8.92964	8.96399	9.01744	8.90713	8.83306	6.46897	6.50331	6.43411	6.25398	6.35819	0.505206	0.472086	0.439011	0.48031	0.424	0.401	0.409	-0.424	-0.401	0.409	0.310118	0.327519	0.32147
ENSG00000078070	8.13533	8.12715	8.1222	8.18949	8.28827	4.65886	4.69723	4.8796	4.84328	4.62552	0.544482	0.554881	0.537618	0.438844	0.219	0.238	0.753	0.219	-0.238	-0.753	0.491523	0.47056	0.112019
ENSG00000078081	4.745	4.72495	4.70661	4.78957	4.84259	3.49671	3.51265	3.53763	3.51722	3.56003	0.508347	0.508491	0.50846	0.50846	0.033	0.016	0.022	0.033	-0.016	-0.022	0.750317	0.767155	0.76122
ENSG00000078098	8.09032	8.10016	8.18081	8.23476	8.24077	4.19501	4.22366	4.22654	4.05104	3.89893	0.537428	0.534338	0.41248	0.402742	0.143	0.946	0.164	-0.143	-0.946	-0.164	0.592398	0.0192236	0.562304
ENSG00000078114	6.82855	6.82788	6.882	6.91652	6.84021	3.29448	3.27505	3.18945	3.20778	3.29831	0.483113	0.482155	0.482719	0.486525	0.059	0.06	0.133	-0.059	0.06	0.133	0.720637	0.719418	0.608181
ENSG00000078124	9.44364	9.44809	9.48072	9.4741	9.40965	7.16175	7.17068	7.16812	7.0827	6.96776	0.504956	0.501687	0.448468	0.432494	0.131	0.775	0.28	-0.131	-0.775	-0.28	0.610993	0.100306	0.430062
ENSG00000078140	10.9577	10.9649	11.0494	11.0703	10.9545	9.02813	9.04394	9.02381	8.95703	9.01194	0.504524	0.490096	0.465953	0.471115	0.34	0.612	0.157	-0.34	-0.612	0.157	0.37542	0.190145	0.572204
ENSG00000078142	9.12315	9.10838	9.14033	9.24626	9.26701	6.55612	6.55044	6.59233	6.63423	6.55955	0.517913	0.520854	0.522235	0.46205	0.113	0.083	0.97	0.113	0.083	-0.97	0.640249	0.686811	0.00946535
ENSG00000078177	9.32815	9.29934	9.25839	9.41587	9.63082	5.56314	5.5964	5.60609	5.49524	5.535	0.51379	0.509645	0.484061	0.48232	0.157	0.601	0.113	-0.157	-0.601	-0.113	0.572204	0.196498	0.640249
ENSG00000078237	8.65504	8.65513	8.65869	8.67136	8.69397	4.78798	4.82715	4.84957	4.79676	5.00814	0.51034	0.510045	0.509394	0.565726	0.12	0.122	0.564	-0.12	-0.122	0.564	0.628846	0.625682	0.219237
ENSG00000078246	8.48411	8.47836	8.44042	8.47248	8.60309	5.86634	5.82157	5.63178	5.71277	5.99796	0.463538	0.455924	0.485624	0.622314	0.182	0.323	0.743	-0.182	0.323	0.743	0.53747	0.389932	0.117246
ENSG00000078269	11.0772	11.0759	11.0836	11.0895	11.0685	7.34495	7.32355	7.35969	7.45339	7.36191	0.505433	0.508385	0.51177	0.504583	0.098	0.103	0.155	0.098	0.103	-0.155	0.664001	0.655967	0.574868
ENSG00000078295	3.48801	3.49672	3.48812	3.44835	3.46388	1.63821	1.60773	1.63239	1.76501	1.71004	0.499229	0.513326	0.536508	0.529249	0.29	0.462	0.169	0.29	0.462	-0.169	0.41962	0.284418	0.555112
ENSG00000078304	11.4282	11.434	11.4132	11.3731	11.3922	7.45277	7.44591	7.35477	7.26296	7.22279	0.505042	0.471699	0.467109	0.466667	0.611	0.148	0.075	-0.611	-0.148	-0.075	0.190687	0.585041	0.699051
ENSG00000078369	11.6772	11.6883	11.7039	11.6428	11.5589	9.14962	9.17702	9.19273	9.12575	9.19771	0.49953	0.498661	0.495529	0.504367	0.065	0.103	0.193	-0.065	-0.103	0.193	0.712859	0.655967	0.523229
ENSG00000078399	1.82076	1.81915	1.83479	1.85394	1.84021	2.9757	2.94406	2.89038	2.91623	2.80585	0.493456	0.490668	0.490039	0.467845	0.097	0.074	0.426	-0.097	-0.074	-0.426	0.665479	0.700498	0.308579
ENSG00000078401	3.68728	3.66092	3.5553	3.52739	3.48669	0.670155	0.620016	0.57915	0.726799	0.693638	0.44489	0.445763	0.534432	0.526055	0.087	0.987	0.179	0.087	0.987	-0.179	0.680678	0.00287565	0.541639
ENSG00000078403	9.11648	9.1378	9.21389	9.19738	9.15865	6.54558	6.53984	6.50032	6.52655	6.647	0.499371	0.498321	0.49999	0.52476	0.076	0.075	0.444	-0.076	0.075	0.444	0.697524	0.699051	0.295935
ENSG00000078487	3.98827	4.00309	4.00949	3.94415	3.91558	0.350381	0.3557	0.391626	0.423508	0.455806	0.49998	0.503092	0.510018	0.532278	0.125	0.28	0.617	0.125	0.28	0.617	0.621023	0.430062	0.186418
ENSG00000078579	-2.20428	-2.20463	-2.20678	-2.20767	-2.20735	-1.98749	-1.98187	-1.96963	-1.97642	-1.97023	0.500838	0.50089	0.50088	0.500913	0.017	0.015	0.013	0.017	-0.015	0.013	0.765974	0.768277	0.770594
ENSG00000078596	-0.460997	-0.462824	-0.477533	-0.48517	-0.48104	-0.00836899	-0.0035054	-0.0160769	-0.0450932	-0.0311922	0.494187	0.494018	0.493979	0.494083	0.028	0.012	0.023	-0.028	-0.012	0.023	0.755554	0.771839	0.760285
ENSG00000078618	11.1616	11.1393	11.1788	11.3162	11.316	4.3194	4.39453	4.65837	4.57248	4.37826	0.563649	0.605507	0.534409	0.440728	0.341	0.491	0.638	0.341	-0.491	-0.638	0.374347	0.265361	0.174312
ENSG00000078668	10.979	10.9708	10.9507	10.9749	11.0086	6.79305	6.79784	6.79681	6.78386	6.80429	0.501716	0.501721	0.501762	0.501893	0.019	0.019	0.023	0.019	0.019	0.023	0.76383	0.76383	0.760285
ENSG00000078674	11.1493	11.1259	11.1825	11.3773	11.4615	4.54298	4.57207	4.70839	4.68798	4.5465	0.542883	0.548298	0.542038	0.418274	0.141	0.133	0.963	0.141	-0.133	-0.963	0.59551	0.608181	0.0123338
ENSG00000078687	6.35948	6.36209	6.42198	6.45284	6.38492	3.18838	3.22173	3.32617	3.27169	3.18087	0.532512	0.537195	0.494332	0.46155	0.144	0.617	0.464	0.144	-0.617	-0.464	0.590744	0.186418	0.283081
ENSG00000078699	7.59533	7.59686	7.58238	7.5563	7.54821	6.34026	6.31938	6.28042	6.33786	6.3773	0.480878	0.479909	0.515649	0.520361	0.079	0.894	0.14	-0.079	0.894	0.14	0.693024	0.0429952	0.597076
ENSG00000078747	11.2388	11.2231	11.2188	11.3031	11.3634	7.5169	7.55408	7.58326	7.48317	7.53471	0.506834	0.504555	0.493015	0.493249	0.113	0.313	0.076	-0.113	-0.313	0.076	0.640249	0.39853	0.697524
ENSG00000078795	2.39369	2.38761	2.37043	2.37166	2.36092	3.29369	3.32845	3.45492	3.53517	3.73571	0.495455	0.517167	0.54849	0.619398	0.288	0.396	0.561	0.288	0.396	0.561	0.421367	0.331018	0.221336
ENSG00000078804	5.40071	5.40859	5.47087	5.45884	5.33077	4.66041	4.67583	4.82295	4.85889	4.68552	0.531798	0.540675	0.533152	0.471089	0.175	0.183	0.649	0.175	-0.183	-0.649	0.546755	0.536216	0.168548
ENSG00000078808	11.2312	11.2329	11.2322	11.2471	11.3047	7.17755	7.22038	7.25602	7.08783	7.00776	0.52486	0.524132	0.440968	0.439282	0.115	0.955	0.101	-0.115	-0.955	-0.101	0.636859	0.0150666	0.659134
ENSG00000078814	2.88468	2.88955	2.8934	2.87872	2.88141	0.279642	0.284639	0.274646	0.246575	0.256799	0.495473	0.494794	0.494412	0.49459	0.061	0.043	0.021	-0.061	-0.043	0.021	0.71824	0.739996	0.762069
ENSG00000078900	5.22769	5.23523	5.19362	5.11969	5.13205	2.57381	2.58736	2.58533	2.5113	2.47187	0.488512	0.485458	0.482224	0.482152	0.128	0.152	0.05	-0.128	-0.152	-0.05	0.616115	0.57929	0.731988
ENSG00000078902	7.65711	7.66187	7.65835	7.63483	7.63541	5.13036	5.16739	5.2744	5.22779	5.18791	0.515817	0.51703	0.511746	0.50845	0.063	0.159	0.117	0.063	-0.159	-0.117	0.715628	0.569247	0.633637
ENSG00000078967	7.73233	7.75861	7.73774	7.58543	7.53581	5.14839	5.20571	5.25704	5.07989	5.08334	0.517516	0.511957	0.484413	0.498126	0.166	0.435	0.229	-0.166	-0.435	0.229	0.559719	0.302305	0.480228
ENSG00000079101	-0.392627	-0.395448	-0.415693	-0.425252	-0.420368	-0.721725	-0.729128	-0.763327	-0.773597	-0.778082	0.494597	0.494471	0.494509	0.49469	0.02	0.018	0.028	-0.02	0.018	0.028	0.762896	0.764733	0.755554
ENSG00000079102	-2.20683	-2.20665	-2.20646	-2.20689	-2.20662	1.9226	1.89245	1.87702	1.96637	1.92136	0.496974	0.498979	0.503906	0.50184	0.099	0.166	0.078	0.099	0.166	-0.078	0.662368	0.559719	0.694468
ENSG00000079112	1.85476	1.84753	1.8503	1.88024	1.87229	3.00868	2.97702	2.89028	2.9099	2.87911	0.492941	0.491914	0.491971	0.491166	0.057	0.026	0.046	-0.057	0.026	-0.046	0.723196	0.757429	0.736503
ENSG00000079134	8.45563	8.44771	8.44734	8.49745	8.54235	2.31731	2.30474	2.37847	2.4932	2.43841	0.502992	0.518604	0.526815	0.515615	0.329	0.165	0.209	0.329	0.165	-0.209	0.38501	0.560958	0.502396
ENSG00000079150	7.78259	7.76875	7.72548	7.7378	7.74936	5.34434	5.34569	5.24363	5.12362	5.12957	0.498522	0.471605	0.467103	0.468042	0.501	0.149	0.072	-0.501	-0.149	0.072	0.258552	0.583478	0.70335
ENSG00000079156	7.51588	7.48499	7.4282	7.54615	7.6854	5.00194	4.98236	4.93701	4.95599	4.93029	0.501012	0.500973	0.503595	0.497218	0.028	0.107	0.211	-0.028	0.107	-0.211	0.755554	0.649629	0.5001
ENSG00000079215	8.09708	8.0923	8.09951	8.14241	8.17987	5.8093	5.87991	6.00369	5.85878	5.87318	0.532275	0.533163	0.489554	0.489877	0.158	0.637	0.13	0.158	-0.637	0.13	0.570813	0.174998	0.61292
ENSG00000079246	13.8621	13.8381	13.8514	13.9786	14.0106	8.26352	8.26816	8.25129	8.24192	8.3155	0.498895	0.49881	0.498854	0.498861	0.043	0.023	0.033	-0.043	0.023	0.033	0.739996	0.760285	0.750317
ENSG00000079257	8.39059	8.37363	8.30617	8.29986	8.30164	3.87311	3.85914	3.8616	3.88986	3.80809	0.486805	0.488008	0.488578	0.487486	0.07	0.038	0.062	0.07	0.038	-0.062	0.706156	0.745326	0.716884
ENSG00000079263	0.359211	0.360782	0.351241	0.331433	0.325397	0.417744	0.430866	0.514203	0.549182	0.533821	0.498606	0.509405	0.510131	0.510227	0.341	0.07	0.039	0.341	0.07	0.039	0.374347	0.706156	0.744367
ENSG00000079277	8.20468	8.21407	8.25928	8.24819	8.18761	5.32533	5.30854	5.2983	5.33756	5.29078	0.495534	0.495435	0.495162	0.492919	0.034	0.033	0.114	-0.034	-0.033	-0.114	0.74936	0.750317	0.6386
ENSG00000079308	6.52382	6.54009	6.62034	6.61059	6.52404	3.89775	3.90403	3.88956	3.81774	3.74383	0.505228	0.503724	0.43892	0.437364	0.068	0.974	0.068	-0.068	-0.974	-0.068	0.708859	0.00815398	0.708859
ENSG00000079313	7.15129	7.16552	7.20087	7.14777	7.06032	4.0169	4.04608	4.25631	4.32263	4.18759	0.510793	0.525449	0.522028	0.505662	0.21	0.139	0.249	0.21	-0.139	-0.249	0.501047	0.598772	0.459731
ENSG00000079332	12.0931	12.0878	12.0727	12.0857	12.1071	8.73567	8.77283	8.84204	8.75427	8.72097	0.520356	0.520836	0.493237	0.489287	0.111	0.621	0.154	0.111	-0.621	-0.154	0.643399	0.183837	0.576168
ENSG00000079335	6.21495	6.19906	6.13493	6.15701	6.23201	3.88509	3.89599	3.92052	3.94953	4.06589	0.502185	0.505848	0.529398	0.576368	0.124	0.428	0.596	0.124	0.428	0.596	0.622641	0.30727	0.199592
ENSG00000079337	5.90112	5.89748	5.87674	5.88578	5.93053	2.42404	2.40824	2.31456	2.29165	2.33942	0.492775	0.491535	0.492322	0.495477	0.068	0.055	0.121	-0.068	0.055	0.121	0.708859	0.725743	0.62724
ENSG00000079385	0.814833	0.813302	0.802076	0.79886	0.807178	-1.98298	-1.9759	-1.95904	-1.97408	-1.98673	0.501191	0.50114	0.501045	0.500821	0.018	0.019	0.028	-0.018	-0.019	-0.028	0.764733	0.76383	0.755554
ENSG00000079387	9.23495	9.2413	9.23909	9.2177	9.23651	6.95681	6.98005	7.0263	7.02673	7.1371	0.504965	0.506224	0.508519	0.548209	0.08	0.12	0.636	0.08	0.12	0.636	0.691512	0.628846	0.175597
ENSG00000079432	9.21402	9.25252	9.36169	9.26645	9.11277	5.03179	4.97425	4.9477	5.05849	4.8135	0.491089	0.489634	0.489771	0.446689	0.123	0.15	0.461	-0.123	0.15	-0.461	0.624163	0.582211	0.285261
ENSG00000079459	10.686	10.6965	10.7459	10.7522	10.735	6.92285	6.9469	6.97269	6.9305	7.00082	0.512183	0.511515	0.510355	0.511314	0.049	0.058	0.052	-0.049	-0.058	0.052	0.73327	0.721954	0.72954
ENSG00000079462	9.09484	9.10529	9.05843	8.95917	8.95319	3.4102	3.41976	3.38259	3.2788	3.22401	0.485671	0.474571	0.468794	0.468821	0.284	0.208	0.074	-0.284	-0.208	0.074	0.425605	0.503938	0.700498
ENSG00000079482	7.2575	7.24621	7.22647	7.28843	7.38394	6.54965	6.56328	6.66735	6.73943	6.76322	0.486708	0.528916	0.531916	0.530939	0.749	0.129	0.083	0.749	0.129	-0.083	0.113794	0.61434	0.686811
ENSG00000079616	10.6497	10.6376	10.6121	10.6484	10.6874	7.2782	7.2517	7.30433	7.46643	7.44672	0.491845	0.525144	0.566757	0.552038	0.469	0.545	0.239	0.469	0.545	-0.239	0.279291	0.231617	0.469665
ENSG00000079691	9.51254	9.48778	9.4404	9.53179	9.64077	4.25998	4.27226	4.256	4.22638	4.32693	0.50686	0.507263	0.508417	0.515947	0.061	0.07	0.212	0.061	0.07	0.212	0.71824	0.706156	0.499169
ENSG00000079739	11.3541	11.352	11.3682	11.3966	11.3994	6.12424	6.13622	6.04238	5.9418	6.08417	0.488766	0.480484	0.478612	0.49011	0.185	0.094	0.191	-0.185	-0.094	0.191	0.533542	0.670008	0.525558
ENSG00000079785	10.7857	10.7584	10.7837	10.9341	10.9555	5.48669	5.50032	5.42529	5.35567	5.53931	0.485258	0.481597	0.481217	0.485892	0.118	0.092	0.13	-0.118	-0.092	0.13	0.631915	0.672996	0.61292
ENSG00000079805	9.89173	9.8954	9.96888	10.0059	9.92547	5.09012	5.09339	5.11907	5.17747	5.28488	0.51465	0.517745	0.520497	0.528336	0.105	0.121	0.198	0.105	0.121	0.198	0.652875	0.62724	0.516653
ENSG00000079819	9.58916	9.56976	9.60644	9.72244	9.70664	6.47098	6.47414	6.49912	6.52975	6.56794	0.507802	0.508035	0.508054	0.507439	0.029	0.019	0.049	0.029	0.019	-0.049	0.754566	0.76383	0.73327
ENSG00000079841	7.19293	7.21245	7.26157	7.24419	7.26231	2.07975	2.10667	2.2224	2.25113	2.27061	0.511971	0.515418	0.515368	0.515588	0.119	0.048	0.048	0.119	-0.048	0.048	0.630447	0.734377	0.734377
ENSG00000079931	3.36673	3.3752	3.41073	3.4151	3.41196	-1.01165	-1.00595	-1.01214	-1.03859	-1.02786	0.510575	0.505857	0.493428	0.49359	0.243	0.68	0.044	-0.243	-0.68	0.044	0.465704	0.151246	0.738699
ENSG00000079950	9.22449	9.2319	9.26272	9.27262	9.2861	7.10507	7.06985	7.033	7.13449	7.12904	0.498724	0.499579	0.507318	0.507097	0.071	0.257	0.062	0.071	0.257	-0.062	0.704657	0.451982	0.716884
ENSG00000079974	5.97611	5.96621	5.88905	5.87422	5.95633	5.18488	5.20311	5.27178	5.25239	5.19557	0.51614	0.517447	0.517211	0.516118	0.071	0.035	0.07	0.071	-0.035	-0.07	0.704657	0.748331	0.706156
ENSG00000079999	9.69482	9.70211	9.73343	9.72012	9.67217	3.96252	3.99877	4.1774	4.18427	4.06429	0.523404	0.531831	0.523919	0.498934	0.155	0.152	0.353	0.155	-0.152	-0.353	0.574868	0.57929	0.364306
ENSG00000080166	-1.96875	-1.96911	-1.96785	-1.96458	-1.96371	-2.2174	-2.21759	-2.21788	-2.21507	-2.2092	0.500958	0.500965	0.500965	0.500983	0.013	0.012	0.023	0.013	0.012	0.023	0.770594	0.771839	0.760285
ENSG00000080189	10.0619	10.0982	10.1348	10.0054	9.95262	6.05213	6.08316	6.13087	6.06691	6.09199	0.502523	0.501713	0.489509	0.50547	0.066	0.277	0.269	-0.066	-0.277	0.269	0.711504	0.433064	0.441216
ENSG00000080200	7.66548	7.64325	7.59538	7.66468	7.74565	4.42773	4.44094	4.45248	4.35569	4.21601	0.506466	0.504712	0.482559	0.425165	0.1	0.355	0.683	-0.1	-0.355	-0.683	0.660864	0.362818	0.149534
ENSG00000080224	4.97769	4.97105	4.94354	4.95992	5.01134	0.720339	0.711313	0.672902	0.69153	0.755244	0.493685	0.493562	0.503109	0.523051	0.041	0.325	0.502	-0.041	0.325	0.502	0.742284	0.388525	0.257848
ENSG00000080298	7.71654	7.70663	7.71833	7.75119	7.69676	5.54793	5.58882	5.6352	5.51009	5.4875	0.52616	0.525852	0.469148	0.467963	0.1	0.933	0.091	-0.1	-0.933	-0.091	0.660864	0.0248895	0.67444
ENSG00000080345	11.7636	11.7341	11.7608	11.9476	12.033	8.49991	8.52241	8.50549	8.40442	8.43329	0.508222	0.507211	0.449894	0.448237	0.077	0.971	0.077	-0.077	-0.971	-0.077	0.695886	0.0091042	0.695886
ENSG00000080371	10.5132	10.4959	10.4199	10.4332	10.5058	7.85711	7.83968	7.82641	7.85516	7.78398	0.499957	0.500882	0.50279	0.500571	0.066	0.065	0.081	0.066	0.065	-0.081	0.711504	0.712859	0.689822
ENSG00000080493	6.28578	6.28238	6.3292	6.39429	6.38777	3.25427	3.25693	3.1746	3.04782	2.99344	0.518614	0.497796	0.437428	0.434685	0.284	0.82	0.098	-0.284	-0.82	-0.098	0.425605	0.0764215	0.664001
ENSG00000080503	10.0512	10.0139	9.99605	10.1404	10.1663	5.58621	5.53068	5.38258	5.46785	5.53076	0.477901	0.476825	0.487407	0.4895	0.096	0.224	0.116	-0.096	0.224	0.116	0.666993	0.485839	0.6351
ENSG00000080546	8.33027	8.32804	8.31435	8.28581	8.22993	4.75529	4.75246	4.58981	4.43764	4.49384	0.509108	0.464222	0.459837	0.46867	0.553	0.132	0.179	-0.553	-0.132	0.179	0.226095	0.609592	0.541639
ENSG00000080561	7.73311	7.7276	7.6606	7.60696	7.60743	1.43311	1.40544	1.26812	1.27431	1.39763	0.455068	0.451336	0.459494	0.543911	0.111	0.163	0.856	-0.111	0.163	0.856	0.643399	0.563683	0.0600366
ENSG00000080572	1.65925	1.6639	1.68343	1.67895	1.65977	2.41351	2.40612	2.33749	2.31872	2.39248	0.486608	0.484747	0.485085	0.491333	0.082	0.044	0.188	-0.082	0.044	0.188	0.688251	0.738699	0.529495
ENSG00000080573	2.80848	2.81213	2.86615	2.90003	2.8675	-1.95335	-1.95724	-1.97517	-1.98042	-1.98244	0.514342	0.51121	0.494862	0.49313	0.154	0.817	0.093	-0.154	-0.817	-0.093	0.576168	0.0782146	0.671413
ENSG00000080603	9.6456	9.65319	9.75071	9.74399	9.52445	5.05926	5.03052	5.0848	5.25755	5.23642	0.502898	0.518818	0.528081	0.52563	0.301	0.195	0.111	0.301	0.195	-0.111	0.409548	0.520671	0.643399
ENSG00000080608	9.93186	9.91275	9.90025	9.99504	10.0709	3.98526	3.95276	3.94719	4.03849	3.94532	0.504315	0.50696	0.516112	0.49208	0.105	0.186	0.374	0.105	0.186	-0.374	0.652875	0.532104	0.349426
ENSG00000080644	-2.20683	-2.20665	-2.20646	-2.20689	-2.20662	-2.21492	-2.21496	-2.21375	-2.21343	-2.21654	0.50004	0.500049	0.500037	0.500019	0.008	0.019	0.012	0.008	-0.019	-0.012	0.775626	0.76383	0.771839
ENSG00000080709	2.52195	2.51994	2.53764	2.54716	2.49908	2.17479	2.14634	2.1757	2.27695	2.15044	0.503523	0.506297	0.509783	0.494314	0.103	0.114	0.256	0.103	0.114	-0.256	0.655967	0.6386	0.453019
ENSG00000080802	7.30402	7.32154	7.39916	7.4003	7.36198	6.06805	6.05181	6.14148	6.30147	6.27658	0.51539	0.534343	0.540004	0.537466	0.338	0.151	0.113	0.338	0.151	-0.113	0.37722	0.580691	0.640249
ENSG00000080815	9.77335	9.77138	9.80041	9.86011	9.90632	7.37217	7.34826	7.19501	7.17108	7.30358	0.47985	0.474828	0.475633	0.483426	0.129	0.06	0.16	-0.129	0.06	0.16	0.61434	0.719418	0.567766
ENSG00000080819	8.49701	8.46731	8.43331	8.50721	8.4816	5.71187	5.7234	5.66616	5.62087	5.79249	0.492857	0.491732	0.493159	0.525986	0.096	0.098	0.455	-0.096	0.098	0.455	0.666993	0.664001	0.289137
ENSG00000080822	8.94228	8.95719	8.96156	8.88839	8.84682	7.12916	7.13292	6.89257	6.61969	6.6645	0.545315	0.43175	0.417233	0.432407	0.776	0.224	0.22	-0.776	-0.224	0.22	0.0998	0.485839	0.490234
ENSG00000080823	5.31841	5.33781	5.37985	5.33718	5.31059	4.20108	4.17199	4.1631	4.254	4.20514	0.498746	0.499608	0.500933	0.500514	0.059	0.07	0.057	0.059	0.07	-0.057	0.720637	0.706156	0.723196
ENSG00000080824	13.8547	13.8237	13.8379	13.9703	13.9399	10.0784	10.0879	9.99153	9.86624	9.92725	0.515278	0.476597	0.462759	0.463079	0.546	0.303	0.082	-0.546	-0.303	0.082	0.230726	0.40735	0.688251
ENSG00000080839	10.1037	10.0868	10.0841	10.1755	10.2376	6.59888	6.6574	6.72213	6.5333	6.48115	0.538905	0.540816	0.448336	0.444336	0.14	0.947	0.123	0.14	-0.947	-0.123	0.597076	0.0184713	0.624163
ENSG00000080845	6.69364	6.69455	6.69172	6.69454	6.71947	6.17187	6.12492	5.98444	6.04338	6.1075	0.476789	0.473847	0.486302	0.498701	0.107	0.271	0.249	-0.107	0.271	0.249	0.649629	0.439429	0.459731
ENSG00000080854	1.16641	1.16548	1.15753	1.15229	1.1522	-0.0537185	-0.0530959	0.00874025	0.0411915	-0.0490905	0.513173	0.514624	0.51443	0.505001	0.076	0.069	0.234	0.076	-0.069	-0.234	0.697524	0.707532	0.474947
ENSG00000080986	9.309	9.27974	9.28854	9.44995	9.52632	3.11187	3.06147	2.87246	2.86255	2.85691	0.49897	0.484421	0.48387	0.480524	0.264	0.075	0.12	-0.264	-0.075	-0.12	0.445553	0.699051	0.628846
ENSG00000081014	10.3497	10.343	10.3909	10.4693	10.4592	6.43017	6.42483	6.4311	6.43261	6.36242	0.507891	0.507714	0.506859	0.447519	0.031	0.057	0.984	-0.031	-0.057	-0.984	0.752485	0.723196	0.0037494
ENSG00000081019	8.43688	8.43017	8.43346	8.46691	8.47173	5.23083	5.2217	5.20046	5.16067	5.02608	0.497489	0.49557	0.485492	0.42783	0.099	0.24	0.779	-0.099	-0.24	-0.779	0.662368	0.46879	0.0986092
ENSG00000081026	9.1756	9.16023	9.17848	9.24558	9.20167	5.66698	5.64613	5.70355	5.80649	5.68246	0.509568	0.517615	0.523213	0.490003	0.162	0.133	0.469	0.162	0.133	-0.469	0.56515	0.608181	0.279291
ENSG00000081041	5.3707	5.35249	5.33557	5.49597	5.75962	3.65544	3.5699	3.41059	3.61981	3.71434	0.457197	0.456015	0.524377	0.525443	0.175	0.711	0.188	-0.175	0.711	0.188	0.546755	0.134239	0.529495
ENSG00000081051	3.88529	3.91027	3.95348	3.88512	3.84875	-1.97417	-1.97433	-1.97284	-1.97237	-1.97719	0.493542	0.493048	0.49285	0.49295	0.053	0.032	0.015	-0.053	-0.032	0.015	0.72842	0.751528	0.768277
ENSG00000081052	9.55163	9.52604	9.55853	9.68891	9.65672	7.09062	7.10159	7.09251	6.99126	6.8765	0.504494	0.502529	0.452588	0.404132	0.105	0.626	0.554	-0.105	-0.626	-0.554	0.652875	0.180903	0.225389
ENSG00000081059	8.09904	8.13356	8.21265	8.11775	8.01037	6.86223	6.86574	6.81233	6.7331	6.72404	0.516843	0.474552	0.45897	0.463456	0.723	0.362	0.134	-0.723	-0.362	0.134	0.127565	0.357969	0.606556
ENSG00000081087	10.1935	10.1947	10.1958	10.1942	10.2	7.49982	7.47987	7.36528	7.31396	7.30702	0.500965	0.482118	0.481421	0.481527	0.412	0.077	0.044	-0.412	-0.077	0.044	0.31916	0.695886	0.738699
ENSG00000081138	4.62462	4.60503	4.5476	4.58826	4.65209	2.94188	2.93082	2.92222	2.92316	2.83481	0.496672	0.496814	0.496853	0.48477	0.052	0.05	0.332	0.052	0.05	-0.332	0.72954	0.731988	0.382343
ENSG00000081148	2.03583	2.04355	2.06657	2.05625	2.04435	3.96837	3.96786	4.12686	4.26401	4.14552	0.500632	0.522746	0.525679	0.510718	0.322	0.121	0.224	0.322	0.121	-0.224	0.390662	0.62724	0.485839
ENSG00000081154	10.7432	10.7438	10.7625	10.7625	10.7145	8.79972	8.82631	8.8359	8.76446	8.83425	0.495854	0.494494	0.492586	0.494563	0.076	0.092	0.075	-0.076	-0.092	0.075	0.697524	0.672996	0.699051
ENSG00000081177	8.10077	8.12942	8.21588	8.18614	8.16057	5.21352	5.2304	5.2366	5.21299	5.31191	0.50875	0.507606	0.505703	0.511988	0.075	0.069	0.161	-0.075	-0.069	0.161	0.699051	0.707532	0.56658
ENSG00000081181	6.67753	6.64786	6.53179	6.55498	6.63884	1.36498	1.37824	1.38273	1.35842	1.42259	0.500093	0.501033	0.511544	0.548431	0.05	0.3	0.73	0.05	0.3	0.73	0.731988	0.410489	0.123707
ENSG00000081189	8.44362	8.42002	8.3708	8.4035	8.38158	4.97796	4.95227	4.94648	5.03215	4.99666	0.485197	0.493845	0.521669	0.511148	0.238	0.638	0.237	0.238	0.638	-0.237	0.47056	0.174312	0.471741
ENSG00000081237	1.69178	1.68964	1.68562	1.68697	1.67955	2.91879	2.98791	3.0253	2.80081	2.84833	0.531109	0.514456	0.460694	0.473701	0.257	0.616	0.214	-0.257	-0.616	0.214	0.451982	0.18747	0.496506
ENSG00000081277	4.25081	4.27584	4.32809	4.26279	4.20849	4.13425	4.05633	3.86425	3.99718	4.07355	0.459691	0.452352	0.480863	0.508318	0.163	0.396	0.363	-0.163	0.396	0.363	0.563683	0.331018	0.35735
ENSG00000081307	9.31155	9.30923	9.32573	9.35923	9.37197	6.51349	6.46018	6.36534	6.50545	6.57613	0.470423	0.470564	0.518298	0.52567	0.114	0.706	0.192	0.114	0.706	0.192	0.6386	0.13718	0.524539
ENSG00000081320	10.2808	10.276	10.237	10.2327	10.285	6.99693	7.06783	7.16608	6.96752	6.92324	0.545358	0.544338	0.477052	0.475773	0.154	0.777	0.174	-0.154	-0.777	-0.174	0.576168	0.0995706	0.548027
ENSG00000081377	7.47024	7.48046	7.47857	7.42733	7.41029	3.60957	3.62308	3.59371	3.51989	3.55958	0.494507	0.489966	0.48722	0.491659	0.159	0.092	0.122	-0.159	-0.092	0.122	0.569247	0.672996	0.625682
ENSG00000081386	7.8239	7.82515	7.87093	7.92979	7.95918	5.30849	5.28224	5.25893	5.33951	5.33588	0.503874	0.504326	0.505228	0.504523	0.043	0.061	0.042	0.043	0.061	-0.042	0.739996	0.71824	0.741151
ENSG00000081479	-0.239738	-0.236331	-0.233092	-0.246992	-0.255844	2.85031	2.86588	2.81658	2.78151	2.99826	0.493223	0.489448	0.490495	0.579575	0.12	0.13	0.76	-0.12	0.13	0.76	0.628846	0.61292	0.107993
ENSG00000081665	4.16578	4.16844	4.16467	4.1675	4.21328	3.74101	3.71201	3.76462	3.94462	3.94409	0.49163	0.520955	0.57165	0.563241	0.4	0.64	0.163	0.4	0.64	-0.163	0.328285	0.173067	0.563683
ENSG00000081692	9.43165	9.42321	9.36809	9.35525	9.39402	4.24356	4.21963	4.22263	4.27565	4.15073	0.496049	0.497227	0.499473	0.492412	0.074	0.079	0.162	0.074	0.079	-0.162	0.700498	0.693024	0.56515
ENSG00000081721	9.33838	9.33169	9.30941	9.345	9.42944	4.83276	4.81472	4.71163	4.68198	4.71645	0.497448	0.494958	0.495174	0.495992	0.091	0.043	0.056	-0.091	0.043	0.056	0.67444	0.739996	0.724501
ENSG00000081760	9.66136	9.6597	9.65532	9.67102	9.70593	6.02998	6.01837	6.05499	6.10371	5.99941	0.506921	0.507991	0.509177	0.494786	0.077	0.082	0.311	0.077	0.082	-0.311	0.695886	0.688251	0.400187
ENSG00000081791	9.18551	9.18927	9.18524	9.17503	9.20014	6.2181	6.24241	6.38621	6.40531	6.29206	0.521356	0.527009	0.524216	0.507858	0.135	0.107	0.28	0.135	-0.107	-0.28	0.605032	0.649629	0.430062
ENSG00000081800	-1.72961	-1.73059	-1.72607	-1.71964	-1.72674	2.12306	2.20579	2.53394	2.45001	2.15438	0.570963	0.619956	0.546355	0.449363	0.353	0.445	0.585	0.353	-0.445	-0.585	0.364306	0.295245	0.206403
ENSG00000081803	8.61425	8.60192	8.59207	8.63309	8.63627	2.18197	2.25414	2.55248	2.49476	2.24115	0.565174	0.608155	0.556883	0.461668	0.339	0.382	0.609	0.339	-0.382	-0.609	0.37618	0.342839	0.191976
ENSG00000081818	0.724748	0.728765	0.725065	0.700691	0.691821	-0.168006	-0.177229	-0.223961	-0.215471	-0.155362	0.489757	0.489301	0.491644	0.518345	0.061	0.12	0.666	-0.061	0.12	0.666	0.71824	0.628846	0.159171
ENSG00000081870	8.51846	8.52831	8.4549	8.32466	8.31086	5.66961	5.63579	5.5464	5.56371	5.5122	0.484986	0.483692	0.490927	0.494782	0.072	0.221	0.147	-0.072	0.221	0.147	0.70335	0.489365	0.586529
ENSG00000081913	7.86506	7.86766	7.9264	7.94432	7.84702	3.88192	3.90331	3.98795	3.98981	3.97352	0.499429	0.50129	0.496363	0.490477	0.081	0.188	0.208	0.081	-0.188	-0.208	0.689822	0.529495	0.503938
ENSG00000081923	7.77478	7.78363	7.85479	7.88165	7.83628	4.04174	4.0375	4.09082	4.14412	4.08024	0.51586	0.517492	0.516693	0.489432	0.073	0.073	0.599	0.073	-0.073	-0.599	0.701979	0.701979	0.197491
ENSG00000081985	1.33702	1.3363	1.3292	1.33026	1.34597	-1.0468	-1.04752	-1.04666	-1.04692	-1.05759	0.499666	0.499646	0.499641	0.499544	0.011	0.014	0.02	-0.011	-0.014	-0.02	0.773108	0.769434	0.762896
ENSG00000082014	7.94825	7.95079	7.97394	7.95503	7.86689	2.18546	2.18535	2.2125	2.22852	2.1894	0.504341	0.504292	0.504173	0.502435	0.037	0.021	0.096	-0.037	-0.021	-0.096	0.746192	0.762069	0.666993
ENSG00000082068	10.7361	10.725	10.7091	10.7631	10.8294	4.15091	4.13988	4.295	4.49843	4.44857	0.47384	0.551345	0.57308	0.55495	0.712	0.272	0.255	0.712	0.272	-0.255	0.133657	0.438532	0.453723
ENSG00000082126	1.85114	1.85824	1.85592	1.82246	1.81894	-1.9788	-1.9793	-1.98061	-1.97534	-1.96349	0.500972	0.501076	0.501727	0.507412	0.021	0.082	0.37	0.021	0.082	0.37	0.762069	0.688251	0.352481
ENSG00000082146	9.25021	9.24788	9.1829	9.09852	9.04888	4.68163	4.72927	4.74402	4.62428	4.7774	0.487109	0.48441	0.479746	0.542413	0.114	0.158	0.643	-0.114	-0.158	0.643	0.6386	0.570813	0.171302
ENSG00000082153	14.0284	14.032	14.0482	14.0476	14.0367	10.2424	10.2569	10.2073	10.1417	10.2711	0.491708	0.488431	0.486491	0.502017	0.107	0.097	0.278	-0.107	-0.097	0.278	0.649629	0.665479	0.431956
ENSG00000082175	-1.73035	-1.73102	-1.72589	-1.71985	-1.72636	-1.97322	-1.97363	-1.97296	-1.97251	-1.97755	0.499804	0.499763	0.499746	0.499669	0.018	0.006	0.014	-0.018	-0.006	-0.014	0.764733	0.776483	0.769434
ENSG00000082196	3.13723	3.15143	3.18225	3.14943	3.12583	3.69179	3.67982	3.6568	3.70822	3.77948	0.495901	0.49611	0.504233	0.534626	0.062	0.253	0.627	0.062	0.253	0.627	0.716884	0.455761	0.180434
ENSG00000082212	9.30683	9.29725	9.31111	9.40164	9.49006	5.46014	5.48357	5.36772	5.20979	5.39074	0.494539	0.473528	0.468322	0.481171	0.285	0.148	0.201	-0.285	-0.148	0.201	0.424442	0.585041	0.51279
ENSG00000082213	10.9421	10.9301	10.9316	11.0041	11.0578	8.94064	8.92993	8.88457	8.89381	8.93626	0.491774	0.49179	0.49202	0.49227	0.025	0.027	0.031	0.025	0.027	0.031	0.758336	0.756523	0.752485
ENSG00000082258	9.33107	9.31807	9.32147	9.38957	9.41589	7.86487	7.9032	7.99527	7.93469	7.91624	0.518876	0.523542	0.500391	0.489904	0.141	0.52	0.266	0.141	-0.52	-0.266	0.59551	0.247478	0.443788
ENSG00000082269	8.99001	8.97139	8.88299	8.90322	9.01516	5.08531	5.09177	5.03105	4.98239	5.10249	0.487323	0.486083	0.488734	0.537982	0.09	0.112	0.709	-0.09	0.112	0.709	0.675826	0.641957	0.135667
ENSG00000082293	0.873273	0.878609	0.893862	0.893419	0.904002	1.38286	1.42488	1.46372	1.33329	1.3308	0.528631	0.526391	0.472465	0.474257	0.112	0.91	0.098	-0.112	-0.91	0.098	0.641957	0.0361151	0.664001
ENSG00000082397	0.239032	0.239439	0.247728	0.249774	0.235234	-1.47232	-1.47861	-1.50885	-1.50795	-1.48401	0.494297	0.494186	0.494268	0.494735	0.021	0.028	0.045	-0.021	0.028	0.045	0.762069	0.755554	0.737538
ENSG00000082438	7.29119	7.28286	7.26702	7.29449	7.32253	4.55644	4.58391	4.74091	4.80158	4.78819	0.492015	0.52426	0.524063	0.521793	0.523	0.078	0.111	0.523	-0.078	-0.111	0.245676	0.694468	0.643399
ENSG00000082458	9.8128	9.80879	9.76863	9.77023	9.84849	5.3449	5.35385	5.52624	5.62373	5.46521	0.512564	0.538176	0.541227	0.513145	0.321	0.134	0.316	0.321	0.134	-0.316	0.391443	0.606556	0.395858
ENSG00000082482	5.72599	5.74089	5.81913	5.78829	5.64012	2.60037	2.60946	2.61859	2.60871	2.65236	0.498948	0.498263	0.497472	0.498081	0.061	0.056	0.045	-0.061	-0.056	0.045	0.71824	0.724501	0.737538
ENSG00000082497	1.57767	1.57308	1.5768	1.61663	1.65855	2.08336	2.14723	2.23574	2.0659	2.04895	0.545598	0.546469	0.470575	0.470718	0.159	0.897	0.138	0.159	-0.897	0.138	0.569247	0.0418361	0.600265
ENSG00000082512	8.41301	8.4141	8.45873	8.48149	8.42137	6.88941	6.84464	6.78003	6.92487	7.00941	0.477502	0.477189	0.523439	0.532319	0.119	0.699	0.208	-0.119	0.699	0.208	0.630447	0.140648	0.503938
ENSG00000082515	9.13169	9.1318	9.06637	9.0066	9.04589	5.65101	5.58896	5.42626	5.55963	5.71804	0.451682	0.442113	0.515863	0.584687	0.179	0.659	0.505	-0.179	0.659	0.505	0.541639	0.163198	0.256179
ENSG00000082516	10.1152	10.0755	10.0543	10.2079	10.2424	5.63361	5.54557	5.34536	5.49209	5.52097	0.473061	0.470934	0.492814	0.492078	0.116	0.343	0.14	-0.116	0.343	-0.14	0.6351	0.372701	0.597076
ENSG00000082556	1.82304	1.82364	1.80036	1.7746	1.78308	4.224	4.20822	4.24818	4.3313	4.26071	0.499151	0.506776	0.510999	0.508051	0.219	0.136	0.095	0.219	0.136	-0.095	0.491523	0.603241	0.668487
ENSG00000082641	10.6542	10.6448	10.6771	10.797	10.9079	7.83105	7.83874	7.868	7.88714	7.93136	0.50617	0.506288	0.506145	0.505649	0.034	0.022	0.043	0.034	-0.022	-0.043	0.74936	0.76122	0.739996
ENSG00000082701	10.6145	10.6158	10.6267	10.6103	10.5504	7.82641	7.83563	7.82359	7.74558	7.67965	0.501174	0.497095	0.458944	0.455145	0.128	0.835	0.143	-0.128	-0.835	-0.143	0.616115	0.0696225	0.592398
ENSG00000082781	10.5516	10.5558	10.599	10.6422	10.6697	5.2991	5.28092	5.12972	5.00238	4.92781	0.53968	0.467561	0.440477	0.436001	0.683	0.393	0.144	-0.683	-0.393	-0.144	0.149534	0.333453	0.590744
ENSG00000082805	9.62639	9.6172	9.6759	9.75219	9.67912	7.08211	7.10433	7.09278	7.00286	7.04142	0.517808	0.51278	0.470051	0.471024	0.134	0.907	0.09	-0.134	-0.907	0.09	0.606556	0.037644	0.675826
ENSG00000082898	12.7696	12.7499	12.7575	12.8652	12.9096	9.15407	9.13729	9.11548	9.18077	9.23325	0.499119	0.502101	0.507505	0.508084	0.133	0.216	0.068	0.133	0.216	0.068	0.608181	0.49469	0.708859
ENSG00000082996	10.3396	10.3579	10.3824	10.3432	10.3638	6.48538	6.51905	6.5514	6.45433	6.46775	0.517586	0.513134	0.485982	0.490421	0.161	0.672	0.146	-0.161	-0.672	0.146	0.56658	0.15542	0.587944
ENSG00000083067	3.41882	3.44256	3.45786	3.38158	3.39288	2.38599	2.42708	2.5354	2.46795	2.41409	0.517146	0.518371	0.50376	0.500279	0.096	0.34	0.137	0.096	-0.34	-0.137	0.666993	0.37542	0.6017
ENSG00000083093	9.56209	9.56943	9.60858	9.61564	9.59704	4.21961	4.25981	4.4482	4.46605	4.38683	0.518216	0.527549	0.520991	0.506913	0.169	0.132	0.248	0.169	-0.132	-0.248	0.555112	0.609592	0.460635
ENSG00000083097	8.03158	8.00894	7.99905	8.08328	8.08798	3.11464	3.11538	3.08316	3.03953	3.03025	0.503254	0.4989	0.484987	0.477373	0.18	0.561	0.292	-0.18	-0.561	-0.292	0.540425	0.221336	0.417865
ENSG00000083099	9.79257	9.80414	9.78938	9.73089	9.74683	7.38113	7.4241	7.37118	7.16815	7.25762	0.496783	0.473857	0.45312	0.475253	0.319	0.307	0.276	-0.319	-0.307	0.276	0.39319	0.403684	0.434167
ENSG00000083123	8.86021	8.8638	8.84584	8.81949	8.84239	6.44096	6.3821	6.31034	6.43496	6.34168	0.487918	0.488874	0.497326	0.493195	0.092	0.187	0.118	0.092	0.187	-0.118	0.672996	0.530852	0.631915
ENSG00000083168	9.92045	9.91674	9.95461	10.0048	9.98346	6.78821	6.7599	6.75781	6.83631	6.74476	0.509778	0.510421	0.512071	0.491164	0.079	0.082	0.416	0.079	0.082	-0.416	0.693024	0.688251	0.316313
ENSG00000083223	8.90655	8.90708	8.9565	8.99146	8.94247	5.14093	5.12394	5.09807	5.15202	5.18542	0.502014	0.502468	0.50343	0.503702	0.034	0.077	0.049	0.034	0.077	0.049	0.74936	0.695886	0.73327
ENSG00000083290	7.73427	7.74678	7.79234	7.7529	7.65236	3.30997	3.2787	3.19732	3.2239	3.19932	0.490593	0.488817	0.48878	0.488594	0.086	0.028	0.033	-0.086	-0.028	-0.033	0.682312	0.755554	0.750317
ENSG00000083312	13.4963	13.465	13.4714	13.6561	13.7768	10.3744	10.4616	10.6558	10.5037	10.4698	0.548861	0.574276	0.483979	0.465219	0.298	0.769	0.263	0.298	-0.769	-0.263	0.412084	0.10316	0.446611
ENSG00000083444	10.7025	10.6839	10.6621	10.7248	10.7512	6.62304	6.65078	6.60095	6.39454	6.30729	0.509613	0.497688	0.414821	0.410481	0.188	0.871	0.132	-0.188	-0.871	-0.132	0.529495	0.0534534	0.609592
ENSG00000083454	7.89784	7.88327	7.84326	7.86465	7.88208	4.68993	4.73751	4.80336	4.74115	4.8911	0.519111	0.521325	0.521812	0.546863	0.108	0.087	0.383	0.108	0.087	0.383	0.648146	0.680678	0.341734
ENSG00000083457	9.76532	9.77794	9.77208	9.71354	9.71452	4.94197	4.97082	5.09177	5.0969	5.06181	0.507811	0.510769	0.510308	0.509606	0.106	0.04	0.067	0.106	-0.04	-0.067	0.651303	0.743352	0.710209
ENSG00000083520	10.9324	10.9207	10.9572	11.0473	11.0469	7.66343	7.6965	7.70176	7.55545	7.51639	0.522476	0.521926	0.437683	0.437396	0.092	0.989	0.075	-0.092	-0.989	-0.075	0.672996	0.00221788	0.699051
ENSG00000083535	9.15607	9.15021	9.16087	9.2153	9.26071	4.05563	4.07294	4.13981	4.15265	4.17282	0.504226	0.505378	0.505401	0.505194	0.068	0.025	0.029	0.068	0.025	-0.029	0.708859	0.758336	0.754566
ENSG00000083544	8.87718	8.89326	8.9284	8.89693	8.88407	3.58016	3.59096	3.63267	3.63512	3.63367	0.500425	0.500464	0.500228	0.500191	0.014	0.033	0.018	0.014	-0.033	-0.018	0.769434	0.750317	0.764733
ENSG00000083635	7.08918	7.11573	7.2371	7.26212	7.25204	4.25664	4.25321	4.28699	4.42032	4.62353	0.542524	0.549767	0.570387	0.623508	0.177	0.305	0.501	0.177	0.305	0.501	0.543926	0.405626	0.258552
ENSG00000083642	9.66932	9.65771	9.72289	9.82469	9.77191	6.11557	6.10537	6.11306	6.15951	6.14792	0.51538	0.516084	0.51655	0.483823	0.052	0.057	0.968	0.052	0.057	-0.968	0.72954	0.723196	0.0104623
ENSG00000083720	12.8844	12.868	12.8691	12.9611	13.0186	8.53344	8.58378	8.68219	8.58392	8.57764	0.527238	0.530853	0.489712	0.482984	0.125	0.728	0.186	0.125	-0.728	-0.186	0.621023	0.124571	0.532104
ENSG00000083750	6.79486	6.79626	6.85162	6.89442	6.85708	4.00446	4.02299	3.97183	3.84193	3.85536	0.523803	0.4992	0.451844	0.45386	0.348	0.749	0.087	-0.348	-0.749	0.087	0.368815	0.113794	0.680678
ENSG00000083782	-1.48823	-1.48846	-1.48517	-1.48198	-1.48575	-2.21438	-2.21453	-2.21409	-2.21387	-2.21621	0.499945	0.499925	0.499887	0.49985	0.013	0.012	0.02	-0.013	-0.012	-0.02	0.770594	0.771839	0.762896
ENSG00000083799	10.2708	10.2595	10.2558	10.3152	10.3575	5.39123	5.40697	5.39428	5.3624	5.48316	0.504781	0.504505	0.505094	0.515004	0.061	0.07	0.232	-0.061	0.07	0.232	0.71824	0.706156	0.477084
ENSG00000083807	8.33459	8.34826	8.31528	8.20202	8.15424	3.20313	3.15468	2.97889	2.95336	2.89042	0.48933	0.482046	0.483006	0.48379	0.159	0.067	0.063	-0.159	0.067	0.063	0.569247	0.710209	0.715628
ENSG00000083812	7.71397	7.71473	7.77141	7.81787	7.77927	3.86867	3.84828	3.91496	4.03506	3.93241	0.516219	0.523413	0.527815	0.503628	0.149	0.127	0.36	0.149	0.127	-0.36	0.583478	0.617883	0.359178
ENSG00000083814	5.58825	5.55934	5.5092	5.5944	5.65228	1.75798	1.76979	1.69159	1.57764	1.63934	0.498436	0.489277	0.486893	0.488195	0.222	0.101	0.077	-0.222	-0.101	0.077	0.488143	0.659134	0.695886
ENSG00000083817	6.75784	6.74904	6.66476	6.6506	6.7665	2.79198	2.81169	2.75135	2.60691	2.6225	0.4962	0.48332	0.479421	0.481478	0.292	0.119	0.1	-0.292	-0.119	0.1	0.417865	0.630447	0.660864
ENSG00000083828	7.97498	7.98325	8.0072	8.00575	8.01933	4.92048	4.94008	4.93659	4.84771	4.83824	0.513432	0.508968	0.468948	0.470103	0.138	0.916	0.065	-0.138	-0.916	0.065	0.600265	0.0329909	0.712859
ENSG00000083838	5.86185	5.86347	5.84067	5.84743	5.94728	3.37263	3.39897	3.45104	3.38185	3.33189	0.515018	0.51501	0.495367	0.487142	0.074	0.516	0.234	-0.074	-0.516	-0.234	0.700498	0.249726	0.474947
ENSG00000083844	8.28706	8.27	8.2424	8.27613	8.26278	3.1373	3.09467	3.07247	3.21612	3.1975	0.480293	0.487388	0.539854	0.528839	0.182	0.81	0.215	0.182	0.81	-0.215	0.53747	0.0818417	0.495637
ENSG00000083845	14.4885	14.5063	14.4851	14.3844	14.3769	6.81458	6.87901	7.02495	6.89692	6.82531	0.525957	0.529052	0.501147	0.497887	0.133	0.432	0.142	0.133	-0.432	-0.142	0.608181	0.304575	0.593809
ENSG00000083857	13.2693	13.2674	13.2959	13.3372	13.3381	7.66867	7.64084	7.55901	7.56551	7.52747	0.500182	0.493956	0.492701	0.487697	0.197	0.073	0.171	-0.197	-0.073	-0.171	0.518224	0.701979	0.552214
ENSG00000083896	9.94074	9.91854	9.9231	10.0289	10.0509	6.70589	6.71787	6.64863	6.58085	6.73512	0.48763	0.484693	0.484129	0.491302	0.104	0.068	0.159	-0.104	-0.068	0.159	0.654397	0.708859	0.569247
ENSG00000083937	10.2395	10.2412	10.2442	10.2397	10.2366	7.4565	7.4992	7.50007	7.34042	7.38105	0.510314	0.498099	0.464831	0.473496	0.243	0.567	0.18	-0.243	-0.567	0.18	0.465704	0.21725	0.540425
ENSG00000084070	7.21682	7.20855	7.22281	7.26102	7.22984	3.23956	3.17973	3.00801	3.07048	3.09914	0.484828	0.482254	0.486097	0.488652	0.087	0.114	0.101	-0.087	0.114	0.101	0.680678	0.6386	0.659134
ENSG00000084072	9.54575	9.53642	9.50234	9.53306	9.61164	4.79628	4.79203	4.59415	4.46504	4.6666	0.486659	0.464406	0.463049	0.505495	0.283	0.125	0.415	-0.283	-0.125	0.415	0.426642	0.621023	0.317166
ENSG00000084073	11.6117	11.6031	11.6243	11.7095	11.7737	7.88936	7.88037	7.84198	7.83404	7.83094	0.502741	0.498981	0.496075	0.477363	0.176	0.163	0.705	-0.176	-0.163	-0.705	0.545261	0.563683	0.137536
ENSG00000084090	12.9144	12.9261	12.9306	12.8765	12.8488	8.81728	8.82001	8.7418	8.66538	8.72708	0.495357	0.486721	0.485009	0.494431	0.201	0.075	0.218	-0.201	-0.075	0.218	0.51279	0.699051	0.492672
ENSG00000084092	9.20174	9.19656	9.18114	9.21268	9.28283	4.35488	4.35214	4.46601	4.56074	4.44219	0.507926	0.521699	0.52468	0.505932	0.249	0.122	0.263	0.249	0.122	-0.263	0.459731	0.625682	0.446611
ENSG00000084093	10.3877	10.369	10.414	10.5576	10.5951	7.25216	7.24202	7.20472	7.18613	7.14099	0.503297	0.501841	0.500678	0.435338	0.076	0.062	0.995	-0.076	-0.062	-0.995	0.697524	0.716884	0.0006
ENSG00000084110	0.223293	0.222069	0.217459	0.219775	0.226153	0.614954	0.595465	0.589744	0.658454	0.644769	0.496884	0.500774	0.512036	0.510758	0.165	0.422	0.072	0.165	0.422	-0.072	0.560958	0.311685	0.70335
ENSG00000084112	9.43697	9.44186	9.50749	9.5179	9.40557	7.22522	7.24428	7.33516	7.36404	7.37352	0.499649	0.500965	0.500489	0.499852	0.065	0.039	0.053	0.065	-0.039	-0.053	0.712859	0.744367	0.72842
ENSG00000084207	13.1801	13.1992	13.1767	13.0672	13.0554	5.30509	5.34962	5.52701	5.4799	5.31368	0.533827	0.539353	0.527802	0.505444	0.138	0.194	0.331	0.138	-0.194	-0.331	0.600265	0.521894	0.383363
ENSG00000084234	10.663	10.6408	10.6478	10.7697	10.825	7.40233	7.42898	7.41475	7.30678	7.35385	0.507652	0.499064	0.467729	0.467918	0.218	0.697	0.087	-0.218	-0.697	0.087	0.492672	0.141936	0.680678
ENSG00000084444	7.35636	7.358	7.3736	7.39131	7.40803	5.71555	5.77623	5.9311	5.8205	5.72784	0.54121	0.553013	0.493151	0.474486	0.219	0.687	0.275	0.219	-0.687	-0.275	0.491523	0.146885	0.435078
ENSG00000084453	5.06156	5.05031	5.01766	5.01877	4.99836	1.74552	1.73638	1.71819	1.72307	1.6924	0.491074	0.491149	0.491236	0.49115	0.015	0.016	0.023	0.015	0.016	-0.023	0.768277	0.767155	0.760285
ENSG00000084463	9.94976	9.97024	10.0497	10.0286	9.96002	7.04646	7.05182	7.04271	7.04682	7.13952	0.501097	0.500536	0.500505	0.506337	0.059	0.044	0.185	-0.059	-0.044	0.185	0.720637	0.738699	0.533542
ENSG00000084623	12.752	12.75	12.7048	12.6848	12.7442	6.11491	6.11411	6.20417	6.30321	6.28463	0.479787	0.530464	0.542616	0.541323	0.763	0.263	0.072	0.763	0.263	-0.072	0.106153	0.446611	0.70335
ENSG00000084628	2.12992	2.1292	2.10539	2.08567	2.09717	0.642489	0.599448	0.635691	0.850266	0.837467	0.484476	0.503446	0.588195	0.576363	0.26	0.827	0.211	0.26	0.827	-0.211	0.44943	0.0730785	0.5001
ENSG00000084636	7.23833	7.23122	7.21919	7.26908	7.35549	1.87884	1.91244	2.06402	2.08156	2.03898	0.507194	0.513955	0.511976	0.506974	0.159	0.087	0.139	0.159	-0.087	-0.139	0.569247	0.680678	0.598772
ENSG00000084652	11.0605	11.0413	11.0139	11.0939	11.1753	8.21536	8.18438	8.14209	8.21849	8.20983	0.492057	0.493951	0.505131	0.501129	0.103	0.347	0.11	0.103	0.347	-0.11	0.655967	0.369704	0.645023
ENSG00000084674	0.898527	0.908149	0.933023	0.918782	0.91151	3.32349	3.31557	3.24505	3.25191	3.39021	0.485626	0.484075	0.4863	0.537057	0.09	0.111	0.668	-0.09	0.111	0.668	0.675826	0.643399	0.157822
ENSG00000084676	8.14032	8.15233	8.22446	8.24265	8.20574	5.19866	5.21816	5.2682	5.21314	5.13321	0.529477	0.531568	0.478448	0.464359	0.087	0.842	0.265	0.087	-0.842	-0.265	0.680678	0.0666675	0.444581
ENSG00000084693	10.4238	10.4302	10.3876	10.3126	10.3133	1.73892	1.70967	1.70357	1.79152	1.72543	0.489287	0.494917	0.513117	0.510696	0.181	0.477	0.107	0.181	0.477	-0.107	0.538952	0.274137	0.649629
ENSG00000084710	2.98019	2.99388	2.96425	2.87905	2.89256	2.43863	2.43335	2.48338	2.52499	2.43021	0.51017	0.511998	0.512609	0.511609	0.073	0.049	0.065	0.073	0.049	-0.065	0.701979	0.73327	0.712859
ENSG00000084731	7.44619	7.44251	7.39868	7.34161	7.28564	3.79533	3.80187	3.81848	3.82957	3.87789	0.492534	0.493511	0.499871	0.543803	0.075	0.214	0.862	0.075	0.214	0.862	0.699051	0.496506	0.0577236
ENSG00000084733	11.7056	11.7003	11.68	11.6768	11.6718	9.1766	9.17887	9.0629	8.95842	9.05355	0.494906	0.480562	0.47935	0.490502	0.267	0.082	0.208	-0.267	-0.082	0.208	0.44288	0.688251	0.503938
ENSG00000084734	-1.21902	-1.21869	-1.2227	-1.22731	-1.22396	-2.21509	-2.2151	-2.21355	-2.21317	-2.21682	0.500221	0.500222	0.500219	0.500215	0.017	0.009	0.014	0.017	-0.009	-0.014	0.765974	0.775013	0.769434
ENSG00000084754	11.2775	11.2624	11.257	11.359	11.4738	5.57545	5.60453	5.63158	5.56318	5.61634	0.501844	0.500827	0.497185	0.496767	0.072	0.149	0.05	-0.072	-0.149	-0.05	0.70335	0.583478	0.731988
ENSG00000084764	5.49288	5.49611	5.50528	5.51387	5.54285	4.20041	4.20552	4.14614	4.09795	4.20129	0.488978	0.485512	0.485457	0.494475	0.103	0.067	0.2	-0.103	-0.067	0.2	0.655967	0.710209	0.51409
ENSG00000084774	10.2087	10.1847	10.2882	10.4957	10.4691	4.91119	4.88804	4.91038	5.01768	4.98208	0.524189	0.531872	0.538287	0.465831	0.201	0.184	0.987	0.201	0.184	-0.987	0.51279	0.534811	0.00287565
ENSG00000085063	13.6383	13.658	13.687	13.6085	13.5326	10.3374	10.3775	10.3696	10.1806	10.1448	0.513617	0.498703	0.430114	0.436022	0.241	0.852	0.152	-0.241	-0.852	0.152	0.467765	0.0619092	0.57929
ENSG00000085117	8.35171	8.33585	8.30685	8.33926	8.33912	4.95729	5.02836	5.11939	4.90091	4.82902	0.548542	0.549924	0.454297	0.450389	0.176	0.895	0.17	0.176	-0.895	-0.17	0.545261	0.0425643	0.553675
ENSG00000085185	5.58456	5.58039	5.5514	5.55246	5.59535	3.39364	3.39261	3.36079	3.30723	3.25314	0.496408	0.490207	0.483031	0.477019	0.2	0.275	0.217	-0.2	-0.275	-0.217	0.51409	0.435078	0.493683
ENSG00000085224	11.463	11.4151	11.3958	11.6185	11.7361	7.73237	7.76828	7.80936	7.69433	7.66038	0.528306	0.530792	0.475149	0.448435	0.105	0.78	0.366	0.105	-0.78	-0.366	0.652875	0.0978296	0.354919
ENSG00000085231	11.458	11.4637	11.4534	11.4166	11.413	7.67664	7.72768	7.78303	7.64399	7.66642	0.518776	0.514843	0.493862	0.498579	0.147	0.424	0.154	-0.147	-0.424	0.154	0.586529	0.310118	0.576168
ENSG00000085274	9.20168	9.19643	9.19403	9.23518	9.29116	6.12119	6.16202	6.18592	6.07945	6.16836	0.498994	0.496464	0.493054	0.495175	0.106	0.101	0.089	-0.106	-0.101	0.089	0.651303	0.659134	0.677439
ENSG00000085276	9.22037	9.1999	9.16028	9.19599	9.18661	5.50962	5.50198	5.54219	5.61851	5.61508	0.485192	0.516307	0.531758	0.528808	0.64	0.386	0.098	0.64	0.386	-0.098	0.173067	0.339077	0.664001
ENSG00000085365	10.7905	10.7888	10.7972	10.8137	10.8134	8.15771	8.1677	8.06557	7.93044	7.98876	0.511559	0.473183	0.466923	0.471642	0.562	0.166	0.131	-0.562	-0.166	0.131	0.220387	0.559719	0.610993
ENSG00000085377	8.63654	8.61551	8.67482	8.82115	8.79944	3.87293	3.91575	4.01147	4.00918	4.1744	0.517138	0.519199	0.519258	0.522857	0.074	0.07	0.113	0.074	0.07	0.113	0.700498	0.706156	0.640249
ENSG00000085382	7.86793	7.8692	7.86889	7.84442	7.79672	3.77834	3.74007	3.77175	3.91063	3.76979	0.505796	0.512416	0.520842	0.507711	0.153	0.153	0.204	0.153	0.153	-0.204	0.577775	0.577775	0.508952
ENSG00000085415	10.3652	10.3702	10.4253	10.4567	10.4295	7.58893	7.59329	7.60652	7.62323	7.67283	0.514401	0.514408	0.514402	0.514566	0.028	0.021	0.036	0.028	-0.021	0.036	0.755554	0.762069	0.747298
ENSG00000085433	8.44903	8.44101	8.43806	8.48732	8.53641	5.03134	4.99577	4.94834	5.0567	5.09562	0.480691	0.481876	0.522348	0.521529	0.097	0.812	0.1	0.097	0.812	-0.1	0.665479	0.0802889	0.660864
ENSG00000085449	11.2716	11.2738	11.2753	11.2691	11.2718	7.8898	7.90451	7.89487	7.83371	7.86081	0.495284	0.492408	0.489895	0.490535	0.131	0.126	0.057	-0.131	-0.126	0.057	0.610993	0.619338	0.723196
ENSG00000085465	1.85905	1.84955	1.81311	1.82278	1.85329	0.9411	0.934326	0.952519	1.0044	1.01204	0.496767	0.501976	0.531275	0.530935	0.174	0.863	0.042	0.174	0.863	-0.042	0.548027	0.0572306	0.741151
ENSG00000085491	10.9977	10.9906	10.9951	11.0428	11.0758	7.64914	7.64921	7.69083	7.72081	7.67701	0.505237	0.5066	0.507008	0.496279	0.063	0.042	0.346	0.063	0.042	-0.346	0.715628	0.741151	0.370419
ENSG00000085511	10.3241	10.334	10.3819	10.3819	10.3473	4.10115	4.06492	3.96288	4.04029	4.15198	0.485643	0.483505	0.497229	0.52481	0.103	0.289	0.413	-0.103	0.289	0.413	0.655967	0.420532	0.31854
ENSG00000085514	-1.27685	-1.27676	-1.27273	-1.26982	-1.27318	0.0869882	0.0728114	0.049174	0.0787726	0.0736374	0.498242	0.498324	0.498968	0.498999	0.025	0.057	0.024	0.025	0.057	0.024	0.758336	0.723196	0.759332
ENSG00000085552	0.452451	0.454654	0.461492	0.459818	0.458855	-0.488514	-0.490409	-0.498944	-0.488849	-0.458483	0.501649	0.50181	0.502449	0.505232	0.033	0.066	0.167	0.033	0.066	0.167	0.750317	0.711504	0.558272
ENSG00000085563	5.95853	5.94608	5.9086	5.94672	6.02108	0.902113	0.92259	0.881224	0.753747	0.765428	0.499872	0.483359	0.466708	0.467602	0.356	0.411	0.074	-0.356	-0.411	0.074	0.362028	0.319877	0.700498
ENSG00000085644	6.83087	6.82555	6.79596	6.78176	6.77574	3.74366	3.74426	3.74082	3.73855	3.74901	0.494265	0.49448	0.497049	0.502904	0.031	0.212	0.381	0.031	0.212	0.381	0.752485	0.499169	0.343573
ENSG00000085662	11.387	11.3908	11.3829	11.3511	11.3331	6.62131	6.60934	6.6178	6.67874	6.68298	0.496603	0.499635	0.526331	0.526599	0.126	0.874	0.06	0.126	0.874	0.06	0.619338	0.0523482	0.719418
ENSG00000085719	10.7484	10.7328	10.7511	10.8499	10.8839	7.56342	7.60566	7.61481	7.44881	7.44469	0.522162	0.520115	0.439488	0.4397	0.1	0.975	0.079	-0.1	-0.975	0.079	0.660864	0.00763139	0.693024
ENSG00000085721	10.6482	10.6372	10.7005	10.8393	10.892	7.67133	7.64695	7.49685	7.49719	7.67714	0.478395	0.473323	0.474539	0.480295	0.134	0.084	0.139	-0.134	0.084	0.139	0.606556	0.685321	0.598772
ENSG00000085733	12.8419	12.8294	12.8142	12.8705	12.926	8.53984	8.52763	8.521	8.54335	8.49126	0.499974	0.5003	0.501204	0.488231	0.04	0.066	0.421	0.04	0.066	-0.421	0.743352	0.711504	0.312316
ENSG00000085741	5.2715	5.26924	5.25653	5.27649	5.33998	-0.0578376	-0.058963	-0.0607224	-0.0603384	-0.0660504	0.500357	0.500341	0.50034	0.500255	0.011	0.007	0.014	-0.011	-0.007	-0.014	0.773108	0.776157	0.769434
ENSG00000085760	9.97295	9.96509	9.96559	10.0199	10.0735	4.10168	4.08951	3.98751	4.0193	4.26724	0.48173	0.478236	0.488762	0.588914	0.14	0.199	0.734	-0.14	0.199	0.734	0.597076	0.515227	0.121574
ENSG00000085788	9.88314	9.90055	9.95004	9.90216	9.82023	6.5575	6.5707	6.63871	6.62636	6.53655	0.516199	0.51611	0.504476	0.483655	0.076	0.326	0.424	-0.076	-0.326	-0.424	0.697524	0.387548	0.310118
ENSG00000085831	6.37632	6.37543	6.31366	6.27581	6.3495	3.47121	3.44172	3.37648	3.39425	3.31943	0.491268	0.491059	0.491532	0.491248	0.044	0.058	0.045	-0.044	0.058	-0.045	0.738699	0.721954	0.737538
ENSG00000085832	10.5434	10.5341	10.5106	10.5604	10.6565	6.45412	6.48484	6.60082	6.59315	6.55978	0.510543	0.514215	0.512119	0.508126	0.111	0.081	0.128	0.111	-0.081	-0.128	0.643399	0.689822	0.616115
ENSG00000085840	9.88885	9.86921	9.83576	9.89184	9.9249	5.12489	5.08406	4.98423	5.01931	4.96958	0.49417	0.49352	0.493795	0.492916	0.048	0.048	0.068	-0.048	0.048	-0.068	0.734377	0.734377	0.708859
ENSG00000085871	9.02877	9.03647	9.01561	8.95362	8.93788	6.00115	5.93939	5.73177	5.77518	5.83927	0.479019	0.465898	0.483725	0.510192	0.201	0.286	0.363	-0.201	0.286	0.363	0.51279	0.423299	0.35735
ENSG00000085872	6.90763	6.92129	6.96663	6.93088	6.85223	6.73625	6.7344	6.72217	6.68531	6.60812	0.501634	0.498869	0.467543	0.458705	0.101	0.753	0.223	-0.101	-0.753	-0.223	0.659134	0.112019	0.487052
ENSG00000085978	9.87256	9.87262	9.87739	9.8902	9.90939	5.54494	5.56623	5.65332	5.65431	5.6277	0.506369	0.507505	0.506712	0.504945	0.063	0.047	0.082	0.063	-0.047	-0.082	0.715628	0.735412	0.688251
ENSG00000085982	9.69678	9.71249	9.72399	9.66029	9.63037	5.15341	5.16957	5.285	5.32869	5.27432	0.502621	0.507808	0.508103	0.507471	0.155	0.059	0.051	0.155	0.059	-0.051	0.574868	0.720637	0.730855
ENSG00000085998	10.5758	10.5869	10.5944	10.5448	10.5148	6.41362	6.43532	6.42902	6.31669	6.27799	0.505919	0.497998	0.456367	0.457805	0.175	0.829	0.084	-0.175	-0.829	0.084	0.546755	0.0723289	0.685321
ENSG00000085999	7.74274	7.75971	7.77779	7.73108	7.73827	4.93817	4.93223	4.95695	5.03118	5.08503	0.497248	0.501391	0.531049	0.543537	0.128	0.696	0.275	0.128	0.696	0.275	0.616115	0.142733	0.435078
ENSG00000086015	9.00229	9.02494	9.08769	9.03526	8.95824	1.98262	1.98534	1.98614	1.97397	1.96943	0.505231	0.50083	0.486037	0.48754	0.23	0.786	0.098	-0.23	-0.786	0.098	0.479022	0.0948009	0.664001
ENSG00000086061	12.8377	12.8276	12.8324	12.871	12.8501	9.01873	9.01197	8.8796	8.78181	8.84682	0.501393	0.479253	0.477072	0.480191	0.373	0.103	0.102	-0.373	-0.103	0.102	0.350147	0.655967	0.657609
ENSG00000086062	12.2169	12.2357	12.3091	12.2732	12.1665	10.5534	10.5604	10.52	10.4682	10.5266	0.498284	0.486329	0.479906	0.486936	0.322	0.187	0.175	-0.322	-0.187	0.175	0.390662	0.530852	0.546755
ENSG00000086065	11.0303	11.0267	11.0052	10.997	10.9999	7.61695	7.59782	7.44666	7.39849	7.51387	0.479965	0.472644	0.474066	0.497279	0.143	0.104	0.338	-0.143	0.104	0.338	0.592398	0.654397	0.37722
ENSG00000086102	10.274	10.2564	10.2365	10.2988	10.3306	6.89004	6.92755	6.96682	6.86944	6.90218	0.511575	0.510459	0.500478	0.50012	0.079	0.303	0.066	-0.079	-0.303	-0.066	0.693024	0.40735	0.711504
ENSG00000086189	9.97772	9.97557	9.95059	9.93215	9.93529	6.05145	6.03675	5.9927	5.99033	5.95803	0.491898	0.491633	0.491692	0.491511	0.029	0.024	0.027	-0.029	0.024	-0.027	0.754566	0.759332	0.756523
ENSG00000086200	9.93429	9.9107	9.93218	10.0748	10.1261	5.71036	5.67516	5.62366	5.70912	5.70581	0.48679	0.487082	0.490101	0.485148	0.045	0.093	0.129	0.045	0.093	-0.129	0.737538	0.671413	0.61434
ENSG00000086205	3.35861	3.3472	3.29272	3.29792	3.34933	-1.97399	-1.9742	-1.97291	-1.97246	-1.97716	0.500572	0.50302	0.509532	0.510055	0.182	0.508	0.064	0.182	0.508	0.064	0.53747	0.254319	0.714258
ENSG00000086232	11.7228	11.7365	11.7742	11.7212	11.621	7.75906	7.79	7.826	7.73758	7.73356	0.515064	0.512925	0.478186	0.481339	0.11	0.833	0.125	-0.11	-0.833	0.125	0.645023	0.0705997	0.621023
ENSG00000086288	2.1733	2.17229	2.18006	2.18145	2.1519	-0.93643	-0.937477	-0.941495	-0.911159	-0.833857	0.5027	0.503653	0.509201	0.536702	0.064	0.207	0.591	0.064	0.207	0.591	0.714258	0.505161	0.202948
ENSG00000086289	8.84077	8.84459	8.83137	8.78368	8.74137	6.66447	6.67503	6.68847	6.6787	6.72558	0.500183	0.500216	0.500695	0.533801	0.025	0.046	0.92	0.025	0.046	0.92	0.758336	0.736503	0.0312344
ENSG00000086300	5.05914	5.05585	5.00237	4.9518	4.9443	1.65265	1.66262	1.61209	1.58915	1.78153	0.480644	0.477979	0.479577	0.598525	0.117	0.094	0.933	-0.117	0.094	0.933	0.633637	0.670008	0.0248895
ENSG00000086475	10.8431	10.8571	10.86	10.7938	10.7647	7.29887	7.3108	7.2909	7.22366	7.23615	0.495704	0.48889	0.484222	0.488209	0.265	0.178	0.124	-0.265	-0.178	0.124	0.444581	0.542863	0.622641
ENSG00000086504	10.9113	10.9052	10.8621	10.8457	10.8656	4.66139	4.69422	4.83908	4.81803	4.68929	0.521409	0.527055	0.521476	0.502769	0.141	0.132	0.32	0.141	-0.132	-0.32	0.59551	0.609592	0.392224
ENSG00000086544	7.47671	7.49081	7.57436	7.65873	7.77782	2.34426	2.38059	2.50272	2.47795	2.44213	0.536343	0.545706	0.51158	0.475912	0.183	0.527	0.542	0.183	-0.527	-0.542	0.536216	0.243228	0.233545
ENSG00000086589	9.25413	9.22587	9.19406	9.28128	9.29804	6.38294	6.40166	6.52311	6.58743	6.5945	0.487332	0.53211	0.532565	0.530662	0.735	0.101	0.087	0.735	0.101	-0.087	0.120845	0.659134	0.680678
ENSG00000086598	12.5362	12.5323	12.5017	12.4942	12.5234	9.99859	9.99991	9.92526	9.83036	9.82029	0.503684	0.478097	0.473965	0.474198	0.556	0.151	0.045	-0.556	-0.151	0.045	0.224171	0.580691	0.737538
ENSG00000086619	5.70156	5.69058	5.66171	5.78179	6.05376	2.8554	2.83758	2.76307	2.95368	3.4642	0.495061	0.496615	0.583947	0.797408	0.231	0.475	0.714	0.231	0.475	0.714	0.478357	0.275395	0.132896
ENSG00000086666	10.3662	10.3552	10.3138	10.3335	10.3884	7.26807	7.25654	7.16629	7.08609	7.02392	0.498401	0.479783	0.473075	0.468542	0.396	0.224	0.142	-0.396	-0.224	-0.142	0.331018	0.485839	0.593809
ENSG00000086712	9.38863	9.3523	9.28422	9.37703	9.42847	6.91566	6.9611	7.07166	7.0291	7.0772	0.516826	0.521357	0.521015	0.521267	0.131	0.051	0.056	0.131	-0.051	0.056	0.610993	0.730855	0.724501
ENSG00000086717	3.93583	3.94052	3.95752	3.95486	3.94803	0.326261	0.304416	0.240118	0.268147	0.296403	0.491063	0.490823	0.49193	0.493596	0.032	0.068	0.085	-0.032	0.068	0.085	0.751528	0.708859	0.683797
ENSG00000086730	4.24152	4.23439	4.22605	4.24863	4.25513	4.16474	4.07772	3.90882	4.12337	4.24372	0.450272	0.441851	0.544258	0.560605	0.198	0.845	0.259	-0.198	0.845	0.259	0.516653	0.065385	0.450297
ENSG00000086758	11.7482	11.7226	11.7933	11.9838	11.9925	6.02948	6.01756	5.9119	5.85345	5.88663	0.530494	0.487653	0.469481	0.464782	0.634	0.399	0.126	-0.634	-0.399	-0.126	0.176497	0.329113	0.619338
ENSG00000086827	8.73368	8.71946	8.76689	8.89138	8.92014	3.18866	3.11762	3.01036	3.15983	3.10473	0.488756	0.489167	0.494073	0.486691	0.085	0.122	0.151	0.085	0.122	-0.151	0.683797	0.625682	0.580691
ENSG00000086848	5.1259	5.12541	5.1781	5.24103	5.24252	0.551501	0.556928	0.600226	0.623553	0.614061	0.513251	0.513842	0.513078	0.488905	0.052	0.062	0.824	0.052	-0.062	-0.824	0.72954	0.716884	0.0746741
ENSG00000086991	3.72208	3.73802	3.80305	3.81203	3.81345	1.74607	1.71177	1.74817	1.89802	1.81266	0.524304	0.528946	0.533637	0.525466	0.13	0.126	0.164	0.13	0.126	-0.164	0.61292	0.619338	0.562304
ENSG00000087008	8.81867	8.81654	8.82302	8.83233	8.81485	3.06634	3.12045	3.24445	3.15948	3.15212	0.515828	0.517862	0.504515	0.501955	0.102	0.3	0.103	0.102	-0.3	-0.103	0.657609	0.410489	0.655967
ENSG00000087053	11.9956	11.9997	12.0081	11.9851	11.9462	8.19019	8.22183	8.19046	8.04481	8.09833	0.499558	0.481089	0.463265	0.472082	0.345	0.346	0.179	-0.345	-0.346	0.179	0.371219	0.370419	0.541639
ENSG00000087074	8.71535	8.66569	8.64732	8.99987	9.42431	3.73215	3.71131	3.7134	3.84019	3.93655	0.507376	0.519839	0.535941	0.524509	0.252	0.264	0.181	0.252	0.264	-0.181	0.456525	0.445553	0.538952
ENSG00000087076	-0.671753	-0.668707	-0.654514	-0.654579	-0.663923	-1.97421	-1.97437	-1.97276	-1.97227	-1.97732	0.499551	0.499426	0.49933	0.49914	0.022	0.018	0.026	-0.022	-0.018	-0.026	0.76122	0.764733	0.757429
ENSG00000087077	10.5549	10.5693	10.5891	10.5441	10.5241	6.05046	6.03537	6.09684	6.1672	6.00944	0.509207	0.511176	0.511509	0.491348	0.1	0.088	0.335	0.1	0.088	-0.335	0.660864	0.679187	0.379512
ENSG00000087085	-0.823404	-0.825801	-0.826716	-0.812115	-0.797644	-1.73375	-1.73396	-1.73175	-1.73107	-1.73798	0.499776	0.499765	0.499719	0.499508	0.009	0.016	0.032	-0.009	-0.016	-0.032	0.775013	0.767155	0.751528
ENSG00000087086	15.7748	15.8151	15.7982	15.6017	15.5755	10.6142	10.6629	10.6748	10.5135	10.5812	0.508169	0.50167	0.46853	0.524618	0.167	0.419	0.537	-0.167	-0.419	0.537	0.558272	0.31404	0.236691
ENSG00000087087	10.1359	10.108	10.0824	10.1898	10.2434	5.26986	5.29827	5.38144	5.34548	5.31127	0.519363	0.523019	0.517375	0.488124	0.123	0.163	0.66	0.123	-0.163	-0.66	0.624163	0.563683	0.162723
ENSG00000087088	9.09984	9.10387	9.02606	8.9369	8.9787	5.90959	5.8872	5.87941	5.96568	5.97211	0.471409	0.471416	0.537986	0.537992	0.049	0.997	0.061	0.049	0.997	0.061	0.73327	0.000195833	0.71824
ENSG00000087095	8.94752	8.95037	8.91164	8.84217	8.80853	6.72471	6.73404	6.73184	6.7072	6.74891	0.490263	0.490135	0.490139	0.531017	0.033	0.037	0.99	-0.033	0.037	0.99	0.750317	0.746192	0.00178171
ENSG00000087111	10.3211	10.3206	10.3077	10.2897	10.2756	6.05138	6.03861	6.06618	6.14581	6.13378	0.491922	0.508216	0.527634	0.526308	0.411	0.557	0.077	0.411	0.557	-0.077	0.319877	0.223739	0.695886
ENSG00000087116	2.78299	2.77887	2.79598	2.82149	2.79338	0.842428	0.82826	0.808134	0.838588	0.825561	0.498387	0.498438	0.498469	0.498032	0.018	0.012	0.036	0.018	0.012	-0.036	0.764733	0.771839	0.747298
ENSG00000087152	10.414	10.4263	10.4324	10.3622	10.296	6.75631	6.77866	6.74695	6.63329	6.67156	0.498627	0.483289	0.473485	0.482975	0.343	0.215	0.192	-0.343	-0.215	0.192	0.372701	0.495637	0.524539
ENSG00000087157	8.29863	8.30931	8.32184	8.27645	8.23724	4.95973	4.96104	5.03526	5.09766	5.05432	0.504116	0.509211	0.510147	0.509377	0.174	0.06	0.059	0.174	0.06	-0.059	0.548027	0.719418	0.720637
ENSG00000087191	10.6186	10.6223	10.6607	10.6708	10.6232	4.63911	4.65906	4.67437	4.62235	4.65525	0.501202	0.499019	0.488589	0.489914	0.106	0.421	0.085	-0.106	-0.421	0.085	0.651303	0.312316	0.683797
ENSG00000087206	8.70395	8.68991	8.70204	8.77626	8.78188	3.70587	3.74253	3.85507	3.81969	3.78837	0.513257	0.518516	0.506689	0.489777	0.138	0.282	0.368	0.138	-0.282	-0.368	0.600265	0.427819	0.353969
ENSG00000087237	1.70995	1.71108	1.70876	1.70478	1.71325	-2.21492	-2.21496	-2.21375	-2.21343	-2.21654	0.500491	0.50049	0.5005	0.500515	0.009	0.008	0.014	-0.009	0.008	0.014	0.775013	0.775626	0.769434
ENSG00000087245	8.48731	8.49798	8.57513	8.59581	8.53652	5.14138	5.21677	5.46104	5.34439	5.13187	0.565196	0.595012	0.5054	0.436955	0.302	0.593	0.504	0.302	-0.593	-0.504	0.408554	0.201479	0.256847
ENSG00000087250	-0.922826	-0.922229	-0.918734	-0.921156	-0.931143	-2.21492	-2.21496	-2.21375	-2.21343	-2.21654	0.499911	0.4999	0.499889	0.499901	0.011	0.01	0.007	-0.011	-0.01	0.007	0.773108	0.774149	0.776157
ENSG00000087253	9.03743	9.03807	9.07123	9.10262	9.0927	5.42633	5.47267	5.54	5.42125	5.41118	0.542428	0.543023	0.479556	0.480296	0.107	0.946	0.09	0.107	-0.946	0.09	0.649629	0.0192236	0.675826
ENSG00000087258	4.07261	4.07375	4.04885	4.02554	4.05056	3.03344	3.04708	3.01713	2.98125	3.11989	0.491111	0.490095	0.491073	0.548891	0.099	0.1	0.759	-0.099	0.1	0.759	0.662368	0.660864	0.108543
ENSG00000087263	9.89274	9.89067	9.94167	10.0191	10.0455	6.18158	6.1999	6.23224	6.26696	6.45268	0.521766	0.524573	0.529666	0.556824	0.11	0.138	0.371	0.11	0.138	0.371	0.645023	0.600265	0.351675
ENSG00000087266	8.39273	8.37119	8.31618	8.39805	8.53869	7.13479	7.10362	7.15114	7.35198	7.39601	0.493055	0.518079	0.608932	0.595896	0.297	0.808	0.222	0.297	0.808	-0.222	0.413244	0.0826383	0.488143
ENSG00000087269	10.3338	10.3148	10.34	10.4501	10.4566	5.09973	5.06238	5.01073	5.10474	5.1009	0.487715	0.488242	0.490513	0.488633	0.042	0.084	0.085	0.042	0.084	-0.085	0.741151	0.685321	0.683797
ENSG00000087274	10.4958	10.4858	10.485	10.5224	10.5153	6.61594	6.58361	6.57474	6.68482	6.65053	0.49645	0.501875	0.516543	0.509133	0.177	0.349	0.156	0.177	0.349	-0.156	0.543926	0.367953	0.57344
ENSG00000087299	8.4188	8.39602	8.37823	8.43843	8.40367	5.28295	5.30204	5.28943	5.19847	5.20484	0.50146	0.496203	0.47236	0.471429	0.153	0.698	0.089	-0.153	-0.698	-0.089	0.577775	0.141315	0.677439
ENSG00000087301	8.26575	8.26982	8.33244	8.39641	8.41963	4.76116	4.80371	4.8717	4.77824	4.79041	0.540712	0.541671	0.482906	0.482468	0.089	0.97	0.074	0.089	-0.97	-0.074	0.677439	0.00946535	0.700498
ENSG00000087302	11.5454	11.537	11.5101	11.5233	11.5458	6.85008	6.8502	6.83327	6.81852	6.83137	0.500328	0.5003	0.500352	0.500599	0.013	0.02	0.035	-0.013	0.02	0.035	0.770594	0.762896	0.748331
ENSG00000087303	4.08057	4.08607	4.09994	4.09891	4.11375	1.07667	1.08619	1.11605	1.09342	1.04935	0.509077	0.508946	0.499761	0.485472	0.064	0.371	0.461	-0.064	-0.371	-0.461	0.714258	0.351675	0.285261
ENSG00000087338	9.60831	9.61221	9.60044	9.55286	9.50745	6.41231	6.39771	6.42374	6.4987	6.46016	0.499879	0.509484	0.519113	0.518437	0.294	0.324	0.063	0.294	0.324	-0.063	0.416	0.389202	0.715628
ENSG00000087365	11.7675	11.7375	11.6956	11.8043	11.8864	5.31447	5.34928	5.35113	5.26686	5.41258	0.505047	0.504634	0.504055	0.510892	0.074	0.07	0.149	-0.074	-0.07	0.149	0.700498	0.706156	0.583478
ENSG00000087448	9.93655	9.93927	9.9414	9.90766	9.84462	7.49476	7.50738	7.53491	7.47916	7.39077	0.507147	0.505796	0.485121	0.470186	0.109	0.51	0.33	-0.109	-0.51	-0.33	0.64655	0.253388	0.384269
ENSG00000087460	13.1551	13.1703	13.1722	13.0952	13.0548	10.2967	10.3401	10.3843	10.2416	10.2061	0.520586	0.516039	0.470578	0.472143	0.15	0.776	0.124	-0.15	-0.776	0.124	0.582211	0.0998	0.622641
ENSG00000087470	11.2233	11.2086	11.1966	11.2549	11.2838	6.91026	6.9335	6.92438	6.84226	6.90421	0.498603	0.496217	0.494755	0.494974	0.102	0.086	0.045	-0.102	-0.086	0.045	0.657609	0.682312	0.737538
ENSG00000087494	4.90802	4.91748	4.91547	4.86386	4.83812	2.91956	2.8822	2.75763	2.80963	2.91038	0.471754	0.467954	0.482659	0.537101	0.11	0.281	0.653	-0.11	0.281	0.653	0.645023	0.428919	0.16631
ENSG00000087495	-0.716264	-0.717834	-0.72053	-0.715435	-0.711189	0.00148059	0.00854756	0.100815	0.172833	0.161914	0.49184	0.521017	0.52305	0.522622	0.594	0.117	0.056	0.594	0.117	-0.056	0.200742	0.633637	0.724501
ENSG00000087502	11.4209	11.4337	11.4643	11.4393	11.4209	7.94308	7.93414	7.83365	7.77624	7.8282	0.501299	0.48553	0.484943	0.488526	0.351	0.071	0.115	-0.351	-0.071	0.115	0.366192	0.704657	0.636859
ENSG00000087510	-2.20646	-2.20647	-2.20655	-2.20666	-2.2069	3.62393	3.58179	3.47825	3.52913	3.5164	0.491403	0.490723	0.492254	0.49282	0.051	0.067	0.058	-0.051	0.067	0.058	0.730855	0.710209	0.721954
ENSG00000087586	11.035	11.0445	11.0653	11.0378	11.007	6.88812	6.91621	7.00275	6.98323	6.97742	0.502368	0.502895	0.50189	0.501454	0.044	0.058	0.049	0.044	-0.058	-0.049	0.738699	0.721954	0.73327
ENSG00000087589	1.23743	1.23582	1.23037	1.23201	1.23512	2.75192	2.77212	2.94035	2.97158	2.77532	0.536786	0.550763	0.545142	0.488676	0.213	0.184	0.538	0.213	-0.184	-0.538	0.49786	0.534811	0.235963
ENSG00000087842	10.0774	10.0734	10.0639	10.0877	10.1339	5.15558	5.12348	5.02581	5.09655	5.22203	0.482423	0.480186	0.505217	0.544665	0.118	0.416	0.492	-0.118	0.416	0.492	0.631915	0.316313	0.264448
ENSG00000087884	7.53412	7.5576	7.60064	7.54221	7.51569	3.0349	3.0528	3.16547	3.1962	3.13532	0.505358	0.50709	0.506227	0.502834	0.076	0.05	0.128	0.076	-0.05	-0.128	0.697524	0.731988	0.616115
ENSG00000087903	6.37314	6.39534	6.47446	6.47887	6.49344	2.47001	2.44995	2.45042	2.52067	2.48696	0.515637	0.515574	0.515647	0.51309	0.04	0.032	0.117	-0.04	0.032	-0.117	0.743352	0.751528	0.633637
ENSG00000087916	1.65906	1.65772	1.66543	1.67415	1.65978	2.35327	2.31539	2.18716	2.18155	2.14207	0.493942	0.487266	0.487221	0.486319	0.174	0.057	0.073	-0.174	-0.057	-0.073	0.548027	0.723196	0.701979
ENSG00000087995	9.51529	9.51013	9.46418	9.43409	9.43699	5.48086	5.49958	5.5835	5.59768	5.58661	0.481971	0.503084	0.504331	0.504499	0.585	0.08	0.044	0.585	0.08	0.044	0.206403	0.691512	0.738699
ENSG00000088002	3.27864	3.27026	3.21389	3.18598	3.19078	3.02339	3.05307	3.20035	3.24601	3.24599	0.46043	0.517736	0.520373	0.5212	0.811	0.113	0.073	0.811	0.113	0.073	0.0810438	0.640249	0.701979
ENSG00000088035	7.85531	7.87094	7.91131	7.88681	7.87157	4.10464	4.12863	4.05932	3.89278	3.92323	0.519907	0.473105	0.442632	0.449798	0.581	0.463	0.162	-0.581	-0.463	0.162	0.208755	0.283855	0.56515
ENSG00000088038	6.84382	6.868	6.99649	7.05239	7.07498	5.76678	5.73759	5.672	5.7591	5.8635	0.515585	0.515532	0.517498	0.521606	0.072	0.099	0.127	-0.072	0.099	0.127	0.70335	0.662368	0.617883
ENSG00000088053	3.26708	3.29357	3.32532	3.24401	3.22384	1.59686	1.58252	1.52993	1.50443	1.44205	0.49647	0.481142	0.476471	0.475212	0.416	0.184	0.084	-0.416	-0.184	-0.084	0.316313	0.534811	0.685321
ENSG00000088179	9.54719	9.53942	9.53818	9.57846	9.60262	6.49089	6.52084	6.54255	6.49791	6.6356	0.509539	0.509977	0.510388	0.523853	0.081	0.072	0.246	0.081	0.072	0.246	0.689822	0.70335	0.462669
ENSG00000088205	11.0865	11.0618	11.0919	11.2518	11.3092	7.44709	7.47268	7.46299	7.38135	7.47069	0.499055	0.492521	0.482292	0.481613	0.162	0.284	0.081	-0.162	-0.284	-0.081	0.56515	0.425605	0.689822
ENSG00000088247	10.6565	10.6742	10.7666	10.7602	10.6628	7.43394	7.41526	7.42012	7.49246	7.46579	0.496796	0.496841	0.496823	0.495612	0.031	0.027	0.07	0.031	-0.027	-0.07	0.752485	0.756523	0.706156
ENSG00000088256	10.0877	10.0946	10.0691	9.99993	9.9706	6.41514	6.38572	6.3065	6.2955	6.18919	0.487912	0.484808	0.484062	0.481484	0.11	0.052	0.098	-0.11	-0.052	-0.098	0.645023	0.72954	0.664001
ENSG00000088280	9.19654	9.19562	9.20629	9.22819	9.24304	4.12032	4.07051	4.05198	4.24962	4.28164	0.482207	0.488488	0.567027	0.56082	0.162	0.884	0.16	0.162	0.884	-0.16	0.56515	0.0468601	0.567766
ENSG00000088298	9.70284	9.71871	9.69689	9.6208	9.65767	4.87362	4.89211	5.02456	5.10422	5.11584	0.475247	0.529304	0.53831	0.540029	0.767	0.215	0.101	0.767	0.215	0.101	0.104221	0.495637	0.659134
ENSG00000088305	6.72928	6.72771	6.76436	6.79815	6.76122	3.46087	3.4549	3.4992	3.50896	3.34307	0.515204	0.515908	0.512354	0.433371	0.083	0.13	0.865	0.083	-0.13	-0.865	0.686811	0.61292	0.0561982
ENSG00000088325	11.2642	11.2431	11.241	11.3396	11.3743	7.4294	7.42546	7.416	7.45466	7.53838	0.507402	0.509278	0.514757	0.518356	0.097	0.2	0.142	0.097	0.2	0.142	0.665479	0.51409	0.593809
ENSG00000088356	7.94918	7.95756	8.04968	8.09786	8.04093	5.77722	5.77623	5.80887	5.87923	5.95229	0.527725	0.530383	0.530947	0.531921	0.106	0.057	0.06	0.106	0.057	0.06	0.651303	0.723196	0.719418
ENSG00000088367	9.11154	9.13064	9.20924	9.18297	9.08904	5.91277	5.9011	5.85604	5.87211	5.92088	0.48798	0.487079	0.487019	0.488238	0.062	0.028	0.079	-0.062	-0.028	0.079	0.716884	0.755554	0.693024
ENSG00000088386	2.69402	2.69245	2.70342	2.72447	2.72955	4.09401	4.06118	4.03282	4.11215	4.0512	0.499911	0.500377	0.501299	0.499303	0.065	0.065	0.083	0.065	0.065	-0.083	0.712859	0.712859	0.686811
ENSG00000088387	9.78746	9.784	9.79781	9.80922	9.76192	5.663	5.6706	5.58634	5.45329	5.44028	0.518637	0.473385	0.450113	0.451061	0.61	0.436	0.081	-0.61	-0.436	0.081	0.19127	0.30142	0.689822
ENSG00000088448	9.1565	9.16303	9.14999	9.09484	9.06156	7.21512	7.21445	7.19855	7.18959	7.206	0.495256	0.495047	0.495071	0.515961	0.028	0.024	0.915	-0.028	0.024	0.915	0.755554	0.759332	0.0334914
ENSG00000088451	7.60143	7.56917	7.5935	7.80983	7.94867	5.3628	5.32198	5.3266	5.49696	5.48716	0.496333	0.506225	0.546318	0.500198	0.202	0.458	0.46	0.202	0.458	-0.46	0.511464	0.287254	0.286101
ENSG00000088538	6.27828	6.27127	6.23417	6.20323	6.15905	3.64528	3.58019	3.38479	3.4074	3.34883	0.483924	0.479927	0.482212	0.481889	0.116	0.08	0.08	-0.116	0.08	-0.08	0.6351	0.691512	0.691512
ENSG00000088543	7.49052	7.4865	7.44559	7.40772	7.3882	3.29013	3.24519	3.2738	3.39843	3.16067	0.492494	0.498617	0.506988	0.476756	0.143	0.145	0.318	0.143	0.145	-0.318	0.592398	0.589423	0.394019
ENSG00000088682	10.3199	10.3215	10.2951	10.2515	10.2343	5.75735	5.72776	5.5339	5.4704	5.56104	0.488718	0.47615	0.4774	0.500028	0.209	0.134	0.325	-0.209	0.134	0.325	0.502396	0.606556	0.388525
ENSG00000088726	2.01616	2.01591	2.02113	2.02089	2.00261	2.02675	2.00686	1.96611	2.00396	2.0093	0.493801	0.493925	0.496152	0.496688	0.031	0.143	0.049	0.031	0.143	0.049	0.752485	0.592398	0.73327
ENSG00000088727	7.79627	7.80624	7.82216	7.79777	7.79447	4.01513	4.00539	4.05097	4.11147	4.0307	0.506236	0.50735	0.507651	0.504584	0.069	0.037	0.099	0.069	0.037	-0.099	0.707532	0.746192	0.662368
ENSG00000088756	7.35877	7.36099	7.38612	7.3991	7.38241	5.442	5.4296	5.45923	5.53645	5.51621	0.509746	0.515183	0.516712	0.516035	0.191	0.087	0.053	0.191	0.087	-0.053	0.525558	0.680678	0.72842
ENSG00000088766	9.27931	9.29626	9.29468	9.23145	9.25355	5.83932	5.84963	5.87125	5.851	5.8452	0.501682	0.501636	0.501555	0.501768	0.023	0.021	0.031	-0.023	-0.021	0.031	0.760285	0.762069	0.752485
ENSG00000088808	5.90185	5.87081	5.7765	5.79389	5.78596	2.85973	2.85181	2.85211	2.89071	2.90444	0.473539	0.474042	0.520518	0.52026	0.044	1	0.032	0.044	1	-0.032	0.738699	0	0.751528
ENSG00000088812	8.3584	8.36131	8.45117	8.54385	8.54866	5.42011	5.40632	5.30137	5.24176	5.25044	0.543765	0.48726	0.473817	0.472594	0.766	0.287	0.06	-0.766	-0.287	-0.06	0.104819	0.422396	0.719418
ENSG00000088826	6.39596	6.35861	6.25993	6.35031	6.47344	1.45539	1.42962	1.39482	1.46292	1.46604	0.479476	0.480392	0.53019	0.519564	0.071	0.979	0.278	0.071	0.979	-0.278	0.704657	0.00585714	0.431956
ENSG00000088832	10.336	10.3667	10.4014	10.2889	10.2245	7.7308	7.74512	7.72272	7.64189	7.65222	0.50118	0.483794	0.464356	0.48223	0.464	0.425	0.371	-0.464	-0.425	0.371	0.283081	0.309349	0.351675
ENSG00000088833	8.55715	8.56572	8.59211	8.58772	8.5899	4.60594	4.55373	4.55374	4.74215	4.67223	0.500016	0.511206	0.535651	0.523614	0.221	0.357	0.183	0.221	0.357	-0.183	0.489365	0.361266	0.536216
ENSG00000088836	4.62563	4.63261	4.68757	4.7246	4.73215	0.34191	0.345943	0.330289	0.30152	0.316269	0.51506	0.511698	0.488977	0.488988	0.128	0.9	0.036	-0.128	-0.9	0.036	0.616115	0.0404755	0.747298
ENSG00000088854	6.23731	6.21713	6.173	6.20985	6.21948	3.52544	3.54167	3.69583	3.77493	3.69879	0.489713	0.522778	0.523887	0.513375	0.473	0.117	0.206	0.473	0.117	-0.206	0.276577	0.633637	0.50654
ENSG00000088876	6.93179	6.93121	7.02478	7.14892	7.186	3.20706	3.19814	3.23837	3.28989	3.21046	0.53148	0.532776	0.533251	0.452448	0.072	0.068	0.995	0.072	0.068	-0.995	0.70335	0.708859	0.0006
ENSG00000088881	0.363226	0.365696	0.372322	0.370324	0.371945	-1.97438	-1.97451	-1.97258	-1.97203	-1.97757	0.500809	0.500748	0.500719	0.500656	0.015	0.01	0.012	-0.015	-0.01	-0.012	0.768277	0.774149	0.771839
ENSG00000088888	8.3588	8.3719	8.40687	8.37976	8.34718	6.12351	6.09604	6.10994	6.21023	6.13623	0.5039	0.505918	0.507512	0.505005	0.089	0.073	0.081	0.089	0.073	-0.081	0.677439	0.701979	0.689822
ENSG00000088899	4.98617	4.98314	4.91379	4.84843	4.85216	1.87191	1.85846	1.85338	1.90054	1.89369	0.475652	0.475709	0.519831	0.519798	0.029	1	0.029	0.029	1	-0.029	0.754566	0	0.754566
ENSG00000088930	10.7441	10.727	10.7633	10.8845	10.9073	5.38599	5.40779	5.44921	5.41978	5.45368	0.51314	0.514083	0.497583	0.490737	0.083	0.575	0.245	0.083	-0.575	-0.245	0.686811	0.212977	0.463606
ENSG00000088986	11.4342	11.4221	11.3229	11.2671	11.2863	8.86019	8.87151	8.80796	8.70384	8.74297	0.473875	0.470947	0.470211	0.479516	0.108	0.055	0.217	-0.108	-0.055	0.217	0.648146	0.725743	0.493683
ENSG00000088992	11.6543	11.6567	11.5911	11.5116	11.5259	5.55726	5.54919	5.54721	5.51876	5.36822	0.478117	0.476906	0.475212	0.467777	0.076	0.077	0.199	-0.076	-0.077	-0.199	0.697524	0.695886	0.515227
ENSG00000089006	9.79445	9.78857	9.80751	9.86049	9.87807	6.80397	6.83584	6.90155	6.84012	6.82825	0.52157	0.52379	0.489755	0.485892	0.105	0.806	0.139	0.105	-0.806	-0.139	0.652875	0.0842717	0.598772
ENSG00000089009	14.2656	14.2848	14.2888	14.209	14.197	6.17919	6.19331	6.25447	6.27715	6.30522	0.498793	0.505464	0.509079	0.524886	0.237	0.162	0.464	0.237	0.162	0.464	0.471741	0.56515	0.283081
ENSG00000089022	8.94622	8.96009	9.00278	8.97485	8.9259	5.02638	5.07246	5.23346	5.18621	5.08332	0.533496	0.542004	0.515248	0.488976	0.17	0.39	0.402	0.17	-0.39	-0.402	0.553675	0.336058	0.326911
ENSG00000089041	3.20939	3.20737	3.16137	3.14218	3.2056	2.42342	2.45379	2.6307	2.66548	2.55942	0.516929	0.52935	0.52791	0.521244	0.226	0.086	0.155	0.226	-0.086	-0.155	0.483751	0.682312	0.574868
ENSG00000089048	8.58876	8.588	8.60131	8.63214	8.66365	4.57834	4.59074	4.61705	4.5548	4.45117	0.510704	0.510206	0.483594	0.444395	0.076	0.48	0.604	-0.076	-0.48	-0.604	0.697524	0.2727	0.194551
ENSG00000089050	9.36098	9.37156	9.36037	9.3029	9.30071	6.12623	6.14954	6.06885	5.93994	6.09129	0.492759	0.480552	0.473465	0.512609	0.208	0.158	0.436	-0.208	-0.158	0.436	0.503938	0.570813	0.30142
ENSG00000089053	11.737	11.7493	11.7636	11.7219	11.7043	6.02047	6.01599	5.98039	5.92524	5.8421	0.499417	0.488018	0.467514	0.459304	0.279	0.507	0.202	-0.279	-0.507	-0.202	0.431058	0.254878	0.511464
ENSG00000089057	8.1716	8.15276	8.12221	8.16436	8.16209	5.64921	5.69596	5.71466	5.57118	5.6435	0.507343	0.503947	0.495616	0.498894	0.116	0.2	0.105	-0.116	-0.2	0.105	0.6351	0.51409	0.652875
ENSG00000089060	7.32679	7.35476	7.42004	7.37609	7.36882	4.68163	4.67995	4.76602	4.8348	4.74215	0.511068	0.512695	0.512231	0.502995	0.079	0.063	0.213	0.079	-0.063	-0.213	0.693024	0.715628	0.49786
ENSG00000089063	9.13379	9.1519	9.16307	9.07624	9.01401	6.69706	6.75606	6.77554	6.54824	6.53463	0.523919	0.508641	0.437184	0.449148	0.247	0.803	0.215	-0.247	-0.803	0.215	0.461579	0.0863034	0.495637
ENSG00000089091	4.97195	4.95454	4.87408	4.87041	4.91171	3.1823	3.23218	3.35546	3.24554	3.13313	0.512583	0.515162	0.497071	0.48029	0.119	0.323	0.296	0.119	-0.323	-0.296	0.630447	0.389932	0.414174
ENSG00000089094	9.38938	9.38612	9.38585	9.37789	9.32441	5.73392	5.73532	5.86538	5.9896	5.94199	0.486363	0.530868	0.535851	0.53179	0.622	0.16	0.12	0.622	0.16	-0.12	0.183285	0.567766	0.628846
ENSG00000089101	0.712929	0.709125	0.693898	0.700276	0.720641	-1.05416	-1.06016	-1.0456	-1.00607	-1.01111	0.500887	0.506445	0.513821	0.513469	0.282	0.401	0.05	0.282	0.401	-0.05	0.427819	0.327519	0.731988
ENSG00000089116	-1.7265	-1.72523	-1.7218	-1.72517	-1.73026	-1.97553	-1.97541	-1.97193	-1.97119	-1.97812	0.500108	0.500096	0.500082	0.500044	0.012	0.011	0.01	-0.012	-0.011	-0.01	0.771839	0.773108	0.774149
ENSG00000089123	7.85635	7.84053	7.84826	7.91068	7.88059	3.77701	3.77365	3.74712	3.73086	3.73134	0.499925	0.497441	0.494106	0.488603	0.157	0.242	0.303	-0.157	-0.242	-0.303	0.572204	0.466736	0.40735
ENSG00000089127	5.99301	5.98824	5.98075	5.99615	6.00684	2.05642	2.08129	2.09037	2.06537	2.23601	0.506316	0.507005	0.508868	0.561977	0.101	0.107	0.618	0.101	0.107	0.618	0.659134	0.649629	0.185785
ENSG00000089154	11.9298	11.9061	11.9091	12.0219	12.0505	5.59966	5.61086	5.65743	5.65937	5.64679	0.506849	0.509408	0.509218	0.476248	0.127	0.048	0.955	0.127	-0.048	-0.955	0.617883	0.734377	0.0150666
ENSG00000089157	15.1748	15.1951	15.1804	15.0729	15.0553	8.21719	8.22664	8.21196	8.13245	8.07277	0.494614	0.484593	0.475826	0.475516	0.274	0.29	0.071	-0.274	-0.29	-0.071	0.436498	0.41962	0.704657
ENSG00000089159	9.25224	9.27353	9.32734	9.2479	9.11424	7.35348	7.33409	7.33618	7.42492	7.4402	0.494826	0.49693	0.516329	0.520911	0.113	0.589	0.162	0.113	0.589	0.162	0.640249	0.203763	0.56515
ENSG00000089163	3.13178	3.13385	3.13837	3.14641	3.1753	-1.97421	-1.97437	-1.97276	-1.97227	-1.97732	0.500535	0.50044	0.500348	0.500201	0.019	0.016	0.019	-0.019	-0.016	-0.019	0.76383	0.767155	0.76383
ENSG00000089177	8.35785	8.33567	8.32489	8.41534	8.44305	4.45351	4.41044	4.32872	4.40072	4.36849	0.488983	0.489109	0.491264	0.489252	0.049	0.07	0.081	0.049	0.07	-0.081	0.73327	0.706156	0.689822
ENSG00000089195	8.14558	8.14478	8.16382	8.19588	8.2135	4.72337	4.73023	4.79872	4.8325	4.79156	0.507108	0.508644	0.508545	0.50252	0.078	0.036	0.197	0.078	-0.036	-0.197	0.694468	0.747298	0.518224
ENSG00000089220	12.5894	12.5895	12.5483	12.5068	12.5216	7.94307	7.96269	7.89783	7.7371	7.72371	0.500915	0.46511	0.450633	0.452043	0.542	0.309	0.098	-0.542	-0.309	0.098	0.233545	0.401992	0.664001
ENSG00000089234	8.92671	8.93187	8.99546	9.0658	9.11357	5.36858	5.31868	5.18229	5.26759	5.35559	0.488526	0.486954	0.491875	0.496141	0.095	0.137	0.126	-0.095	0.137	0.126	0.668487	0.6017	0.619338
ENSG00000089248	9.86507	9.85077	9.8381	9.93868	10.0798	7.94299	7.94678	7.82805	7.75329	7.94727	0.475498	0.468971	0.469763	0.486621	0.152	0.109	0.252	-0.152	0.109	0.252	0.57929	0.64655	0.456525
ENSG00000089250	3.77443	3.78346	3.81125	3.80941	3.81886	3.9272	3.92334	4.07442	4.17891	3.96568	0.532194	0.549403	0.550451	0.493273	0.235	0.164	0.514	0.235	0.164	-0.514	0.473944	0.562304	0.250848
ENSG00000089280	8.5023	8.47976	8.56848	8.73819	8.67478	6.99745	7.00391	7.09166	7.1602	7.14715	0.51793	0.531057	0.531324	0.475087	0.311	0.089	0.922	0.311	0.089	-0.922	0.400187	0.677439	0.0302463
ENSG00000089289	10.1118	10.1162	10.0944	10.0518	10.0525	4.60344	4.58017	4.4911	4.50368	4.54957	0.483985	0.481057	0.48733	0.51029	0.101	0.189	0.543	-0.101	0.189	0.543	0.659134	0.528245	0.233006
ENSG00000089327	7.3028	7.3008	7.21362	7.13727	7.17559	5.31986	5.30955	5.28064	5.27488	5.23613	0.482961	0.483265	0.490158	0.492045	0.053	0.361	0.108	0.053	0.361	0.108	0.72842	0.358618	0.648146
ENSG00000089335	8.35936	8.34883	8.32265	8.36343	8.43196	6.47268	6.47788	6.55644	6.60516	6.55556	0.504777	0.512775	0.513885	0.508352	0.226	0.062	0.149	0.226	0.062	-0.149	0.483751	0.716884	0.583478
ENSG00000089351	8.53328	8.54638	8.54299	8.46833	8.42652	5.47031	5.49536	5.65104	5.67711	5.55481	0.521642	0.52651	0.52479	0.516665	0.129	0.075	0.181	0.129	-0.075	-0.181	0.61434	0.699051	0.538952
ENSG00000089356	3.17466	3.18508	3.17678	3.11046	3.07593	1.14933	1.14135	1.10868	1.10941	1.12214	0.495539	0.495156	0.495627	0.515681	0.037	0.053	0.804	-0.037	0.053	0.804	0.746192	0.72842	0.0857513
ENSG00000089486	8.85013	8.85707	8.85662	8.79654	8.71862	6.25735	6.23631	6.13531	6.12253	6.16218	0.493145	0.490234	0.491368	0.502513	0.107	0.077	0.305	-0.107	0.077	0.305	0.649629	0.695886	0.405626
ENSG00000089505	4.70209	4.69971	4.61095	4.53315	4.56832	1.38136	1.37677	1.45558	1.52408	1.42122	0.486625	0.506852	0.513073	0.510073	0.409	0.175	0.107	0.409	0.175	-0.107	0.32147	0.546755	0.649629
ENSG00000089558	0.712703	0.712718	0.720064	0.725503	0.718162	-2.21496	-2.215	-2.21365	-2.2133	-2.21671	0.500239	0.500187	0.500151	0.500048	0.015	0.013	0.018	-0.015	-0.013	-0.018	0.768277	0.770594	0.764733
ENSG00000089597	11.9491	11.9405	11.9959	12.0832	12.0541	8.56747	8.60339	8.66143	8.58977	8.61658	0.530829	0.531882	0.486375	0.485905	0.068	0.96	0.057	0.068	-0.96	-0.057	0.708859	0.013094	0.723196
ENSG00000089639	7.58091	7.55678	7.50044	7.53914	7.54741	2.38405	2.4002	2.36165	2.31176	2.46611	0.492814	0.492207	0.494553	0.538161	0.081	0.127	0.587	-0.081	0.127	0.587	0.689822	0.617883	0.205511
ENSG00000089682	8.32606	8.32554	8.39187	8.46672	8.45858	5.57872	5.61078	5.60083	5.47272	5.5131	0.525167	0.518757	0.457612	0.460746	0.134	0.919	0.101	-0.134	-0.919	0.101	0.606556	0.0314834	0.659134
ENSG00000089685	12.1857	12.2105	12.2297	12.1531	12.164	8.20492	8.1982	8.20793	8.23093	8.1906	0.497341	0.497331	0.497355	0.497293	0.027	0.019	0.013	-0.027	0.019	-0.013	0.756523	0.76383	0.770594
ENSG00000089692	-1.02233	-1.02474	-1.02495	-1.01269	-1.00628	-1.70761	-1.71241	-1.73392	-1.74069	-1.74577	0.497778	0.497392	0.497307	0.497131	0.039	0.022	0.025	-0.039	-0.022	-0.025	0.744367	0.76122	0.758336
ENSG00000089693	10.3138	10.3393	10.3318	10.1779	10.0767	7.39654	7.34611	7.29977	7.43526	7.38421	0.475732	0.477192	0.52567	0.525817	0.109	0.81	0.135	0.109	0.81	0.135	0.64655	0.0818417	0.605032
ENSG00000089723	6.93282	6.92632	6.87791	6.82238	6.75409	3.30557	3.24736	2.95722	2.89736	2.97626	0.49007	0.464735	0.473683	0.496644	0.279	0.177	0.276	-0.279	0.177	0.276	0.431058	0.543926	0.434167
ENSG00000089737	11.0306	11.0099	11.0437	11.162	11.1465	5.81477	5.80717	5.78231	5.78263	5.77583	0.503326	0.503138	0.503026	0.465667	0.035	0.019	1	-0.035	-0.019	-1	0.748331	0.76383	0
ENSG00000089775	9.51174	9.4985	9.448	9.48979	9.60296	7.62651	7.6347	7.74925	7.79642	7.67009	0.519561	0.52931	0.531209	0.50808	0.189	0.107	0.353	0.189	0.107	-0.353	0.528245	0.649629	0.364306
ENSG00000089818	9.66545	9.66374	9.65222	9.65452	9.67573	6.55555	6.56142	6.50287	6.4919	6.69472	0.489938	0.488121	0.491724	0.577889	0.122	0.154	0.77	-0.122	0.154	0.77	0.625682	0.576168	0.102699
ENSG00000089820	2.22019	2.21418	2.19264	2.19274	2.19246	0.208851	0.182725	0.188725	0.266655	0.172986	0.500906	0.502419	0.504705	0.500953	0.087	0.089	0.097	0.087	0.089	-0.097	0.680678	0.677439	0.665479
ENSG00000089847	1.40233	1.39491	1.37063	1.37021	1.36167	-1.48156	-1.48162	-1.47671	-1.48606	-1.52452	0.492405	0.49245	0.492254	0.491134	0.025	0.027	0.075	0.025	-0.027	-0.075	0.758336	0.756523	0.699051
ENSG00000089876	10.0092	9.9915	9.99246	10.0829	10.1228	5.15101	5.16493	5.12298	5.03528	5.08058	0.505084	0.487295	0.478302	0.478136	0.434	0.283	0.064	-0.434	-0.283	-0.064	0.303188	0.426642	0.714258
ENSG00000089902	9.27226	9.26589	9.30713	9.36387	9.32146	7.01597	6.99748	6.97349	7.00105	6.94663	0.502048	0.501925	0.501755	0.46539	0.033	0.049	0.912	-0.033	-0.049	-0.912	0.750317	0.73327	0.0349499
ENSG00000089916	9.85434	9.86267	9.90622	9.88768	9.80199	7.21152	7.21844	7.35953	7.42567	7.25715	0.523549	0.531796	0.530658	0.489909	0.146	0.122	0.485	0.146	-0.122	-0.485	0.587944	0.625682	0.2696
ENSG00000090006	7.61443	7.62194	7.62038	7.57226	7.53378	5.53196	5.53974	5.68804	5.81372	5.78382	0.480745	0.536739	0.543013	0.54054	0.722	0.158	0.093	0.722	0.158	-0.093	0.128152	0.570813	0.671413
ENSG00000090013	9.98035	9.98241	9.92288	9.86045	9.89638	3.4211	3.41801	3.52286	3.60757	3.48618	0.498346	0.512515	0.516459	0.511602	0.272	0.121	0.121	0.272	0.121	-0.121	0.438532	0.62724	0.62724
ENSG00000090020	5.30494	5.30237	5.33298	5.38118	5.38754	4.67514	4.71534	4.90967	4.9982	5.08042	0.493425	0.543041	0.546305	0.54804	0.588	0.153	0.12	0.588	0.153	0.12	0.204578	0.577775	0.628846
ENSG00000090054	9.64321	9.64159	9.68538	9.74576	9.75479	5.27773	5.27931	5.27285	5.2495	5.22575	0.511277	0.510981	0.482579	0.475414	0.037	0.881	0.254	-0.037	-0.881	-0.254	0.746192	0.0482042	0.454864
ENSG00000090060	11.3987	11.4038	11.4392	11.4294	11.3557	8.26634	8.24891	8.19911	8.2001	8.16433	0.495479	0.49091	0.489436	0.486813	0.183	0.092	0.127	-0.183	-0.092	-0.127	0.536216	0.672996	0.617883
ENSG00000090061	7.2507	7.27695	7.40026	7.37184	7.218	5.86005	5.87138	5.92203	5.98387	6.11215	0.508054	0.510218	0.512411	0.530641	0.107	0.115	0.327	0.107	0.115	0.327	0.649629	0.636859	0.386758
ENSG00000090097	8.16803	8.1887	8.18184	8.06709	8.01329	4.71703	4.67589	4.70492	4.87301	4.7835	0.495484	0.512648	0.541548	0.534937	0.295	0.447	0.141	0.295	0.447	-0.141	0.415051	0.293793	0.59551
ENSG00000090238	6.27792	6.27576	6.22444	6.19159	6.2344	3.81575	3.80694	3.80456	3.81955	3.77221	0.493744	0.494171	0.494734	0.494599	0.034	0.05	0.029	0.034	0.05	-0.029	0.74936	0.731988	0.754566
ENSG00000090263	7.62045	7.6205	7.56293	7.51228	7.55129	3.06256	3.10517	3.16431	3.07484	3.1234	0.50037	0.500608	0.500105	0.503484	0.057	0.05	0.118	0.057	-0.05	0.118	0.723196	0.731988	0.631915
ENSG00000090266	10.5443	10.5678	10.5593	10.4476	10.4346	6.53625	6.50466	6.52804	6.6021	6.39129	0.496527	0.497322	0.498554	0.481786	0.12	0.096	0.249	0.12	0.096	-0.249	0.628846	0.666993	0.459731
ENSG00000090273	10.9956	10.9727	10.8949	10.9187	10.9639	6.05586	6.03995	6.05717	6.1507	6.17072	0.492648	0.495385	0.560728	0.558009	0.095	0.98	0.099	0.095	0.98	-0.099	0.668487	0.00537975	0.662368
ENSG00000090316	10.1718	10.1749	10.1504	10.1129	10.1214	6.3966	6.37344	6.30405	6.36612	6.48136	0.480093	0.478385	0.504721	0.564156	0.092	0.414	0.663	-0.092	0.414	0.663	0.672996	0.317918	0.160992
ENSG00000090339	7.29961	7.29979	7.36101	7.45384	7.51333	4.78114	4.78738	4.7776	4.75968	4.80798	0.511997	0.50801	0.497416	0.496676	0.184	0.464	0.065	-0.184	-0.464	-0.065	0.534811	0.283081	0.712859
ENSG00000090372	10.0596	10.0793	10.1316	10.079	9.99981	5.49696	5.44855	5.38279	5.50357	5.49256	0.480902	0.481953	0.49399	0.494871	0.078	0.3	0.084	0.078	0.3	0.084	0.694468	0.410489	0.685321
ENSG00000090376	6.85244	6.85175	6.94173	7.00102	6.88346	5.82596	5.83336	5.84562	5.7909	5.69454	0.512751	0.512266	0.460318	0.430186	0.092	0.756	0.44	-0.092	-0.756	-0.44	0.672996	0.110054	0.298583
ENSG00000090382	3.38797	3.3876	3.38459	3.38171	3.37927	1.89752	1.88802	1.85901	1.87931	1.91512	0.494718	0.494917	0.498897	0.508228	0.044	0.214	0.36	0.044	0.214	0.36	0.738699	0.496506	0.359178
ENSG00000090402	5.23431	5.22584	5.22495	5.2568	5.25131	0.438942	0.428803	0.382513	0.400218	0.472746	0.494358	0.494384	0.497389	0.508764	0.049	0.143	0.307	0.049	0.143	0.307	0.73327	0.592398	0.403684
ENSG00000090432	9.61504	9.62649	9.63174	9.56663	9.50673	5.88854	5.88197	5.83109	5.84258	5.95003	0.48668	0.485522	0.486966	0.555597	0.07	0.084	0.899	-0.07	0.084	0.899	0.706156	0.685321	0.0409007
ENSG00000090447	8.19069	8.18556	8.13351	8.09379	8.09019	5.82057	5.80459	5.79595	5.83826	5.80309	0.484977	0.487521	0.507827	0.506611	0.124	0.747	0.087	0.124	0.747	-0.087	0.622641	0.115159	0.680678
ENSG00000090470	9.10932	9.10763	9.11476	9.14616	9.18713	6.1884	6.15032	6.01599	6.04784	6.11841	0.481166	0.478584	0.482494	0.488407	0.089	0.114	0.153	-0.089	0.114	0.153	0.677439	0.6386	0.577775
ENSG00000090487	10.9566	10.9706	10.9732	10.9055	10.8731	7.9395	7.93613	7.97118	7.99979	7.93542	0.507958	0.508314	0.508388	0.507773	0.043	0.031	0.05	0.043	0.031	-0.05	0.739996	0.752485	0.731988
ENSG00000090520	10.4167	10.3895	10.3577	10.5248	10.7551	6.38896	6.39377	6.38377	6.43651	6.64889	0.509847	0.515614	0.535896	0.576081	0.172	0.313	0.438	0.172	0.313	0.438	0.550907	0.39853	0.30009
ENSG00000090530	8.06572	8.06969	8.08935	8.08654	8.06414	4.50402	4.48424	4.43292	4.45293	4.445	0.494231	0.494	0.493952	0.494013	0.03	0.024	0.032	-0.03	-0.024	0.032	0.753548	0.759332	0.751528
ENSG00000090539	0.248683	0.249829	0.253665	0.249598	0.240222	-1.98018	-1.98333	-1.97457	-1.95942	-1.97934	0.50173	0.501823	0.501855	0.501751	0.019	0.013	0.023	0.019	0.013	-0.023	0.76383	0.770594	0.760285
ENSG00000090554	3.97091	3.97996	4.01781	4.02837	4.04036	3.22011	3.14548	3.12416	3.3477	3.19361	0.502474	0.508429	0.529511	0.504124	0.151	0.216	0.248	0.151	0.216	-0.248	0.580691	0.49469	0.460635
ENSG00000090565	7.9473	7.96932	8.00603	7.88882	7.71675	4.73832	4.73509	4.89256	5.10814	5.16368	0.474829	0.535781	0.593284	0.599769	0.546	0.554	0.181	0.546	0.554	0.181	0.230726	0.225389	0.538952
ENSG00000090581	9.05619	9.06104	9.07668	9.0808	9.09673	4.82434	4.82887	4.84357	4.82424	4.78035	0.507673	0.50744	0.496931	0.481548	0.05	0.43	0.504	-0.05	-0.43	-0.504	0.731988	0.305992	0.256847
ENSG00000090612	7.89636	7.91578	7.96837	7.95494	7.97214	6.10546	6.16781	6.24496	6.06292	6.03202	0.555573	0.554546	0.458682	0.461759	0.141	0.96	0.137	-0.141	-0.96	0.137	0.59551	0.013094	0.6017
ENSG00000090615	11.7924	11.7786	11.746	11.7713	11.7859	7.39498	7.39587	7.42922	7.45306	7.42612	0.502157	0.506773	0.506986	0.506374	0.219	0.037	0.043	0.219	0.037	-0.043	0.491523	0.746192	0.739996
ENSG00000090621	11.0636	11.0604	11.0703	11.0864	11.0642	7.89309	7.85752	7.80387	7.90416	7.94069	0.478833	0.479325	0.513907	0.516271	0.103	0.731	0.111	0.103	0.731	0.111	0.655967	0.123117	0.643399
ENSG00000090659	3.34608	3.34797	3.33196	3.29465	3.26642	3.71287	3.72982	3.91913	4.01545	3.88883	0.503724	0.524548	0.526087	0.514763	0.292	0.123	0.179	0.292	0.123	-0.179	0.417865	0.624163	0.541639
ENSG00000090674	6.87058	6.88521	6.94013	6.9278	6.89077	1.82419	1.80336	1.87289	1.9879	1.85963	0.508137	0.512582	0.514242	0.498651	0.121	0.088	0.259	0.121	0.088	-0.259	0.62724	0.679187	0.450297
ENSG00000090686	10.2041	10.1864	10.2246	10.335	10.3177	6.61122	6.62895	6.72489	6.7206	6.61781	0.53185	0.535555	0.531391	0.44884	0.108	0.099	0.94	0.108	-0.099	-0.94	0.648146	0.662368	0.0220952
ENSG00000090776	6.45471	6.45398	6.426	6.39067	6.37462	3.2536	3.22548	3.19147	3.25751	3.22853	0.487312	0.48799	0.507813	0.50731	0.074	0.628	0.091	0.074	0.628	-0.091	0.700498	0.179666	0.67444
ENSG00000090857	7.86687	7.88153	7.95395	7.94665	7.87217	6.76958	6.78551	6.84291	6.81964	6.76149	0.517022	0.518133	0.485095	0.471534	0.068	0.747	0.303	0.068	-0.747	-0.303	0.708859	0.115159	0.40735
ENSG00000090861	11.3883	11.3279	11.2728	11.5581	11.8064	5.62176	5.57533	5.4299	5.58715	5.91933	0.477731	0.477314	0.553815	0.624137	0.205	0.577	0.457	-0.205	0.577	0.457	0.507749	0.211495	0.287952
ENSG00000090863	10.061	10.0464	10.1095	10.2504	10.2713	5.65313	5.67236	5.63353	5.51948	5.54469	0.516386	0.512549	0.446519	0.446429	0.105	0.973	0.068	-0.105	-0.973	-0.068	0.652875	0.00846435	0.708859
ENSG00000090889	9.78828	9.76679	9.77996	9.91104	9.97931	4.18953	4.19182	4.20718	4.30456	4.53011	0.510834	0.518222	0.54824	0.599499	0.192	0.398	0.488	0.192	0.398	0.488	0.524539	0.329939	0.267831
ENSG00000090905	9.98208	9.98932	10.0447	10.0429	9.95402	7.50433	7.50459	7.45185	7.427	7.51941	0.485496	0.483288	0.482818	0.487448	0.077	0.059	0.137	-0.077	-0.059	0.137	0.695886	0.720637	0.6017
ENSG00000090924	7.46942	7.4786	7.52249	7.53832	7.54736	5.89673	5.82865	5.75179	5.93183	5.89692	0.48689	0.488448	0.507384	0.503346	0.122	0.337	0.139	0.122	0.337	-0.139	0.625682	0.37806	0.598772
ENSG00000090932	3.79278	3.7995	3.80479	3.77023	3.73795	0.0207731	0.0198766	0.0246199	0.0264354	0.00793424	0.498737	0.498748	0.498706	0.498653	0.013	0.014	0.012	0.013	-0.014	-0.012	0.770594	0.769434	0.771839
ENSG00000090971	8.86601	8.87944	8.86939	8.77759	8.71512	5.87347	5.86908	5.94269	5.98528	5.83413	0.515532	0.516952	0.516714	0.506581	0.092	0.065	0.214	0.092	-0.065	-0.214	0.672996	0.712859	0.496506
ENSG00000090975	7.27878	7.30722	7.36075	7.24807	7.10611	4.74579	4.76017	4.90954	4.92603	4.68622	0.525701	0.531648	0.52103	0.465649	0.173	0.207	0.528	0.173	-0.207	-0.528	0.549337	0.505161	0.242662
ENSG00000090989	9.03775	9.01231	9.03088	9.18951	9.27057	4.51591	4.53598	4.57912	4.58727	4.69314	0.507264	0.508388	0.508501	0.508945	0.059	0.045	0.048	0.059	0.045	0.048	0.720637	0.737538	0.734377
ENSG00000091009	11.3227	11.3093	11.285	11.36	11.4797	7.64673	7.65331	7.63781	7.63423	7.73875	0.505413	0.506205	0.508737	0.520789	0.064	0.113	0.293	0.064	0.113	0.293	0.714258	0.640249	0.417021
ENSG00000091010	-1.21548	-1.21803	-1.22808	-1.22669	-1.22079	-0.564162	-0.56508	-0.607358	-0.657176	-0.670404	0.498475	0.488115	0.484719	0.484415	0.374	0.179	0.05	-0.374	-0.179	-0.05	0.349426	0.541639	0.731988
ENSG00000091039	11.3616	11.3594	11.3886	11.4256	11.4119	8.13141	8.14428	8.08937	8.00285	8.07763	0.50242	0.489885	0.485589	0.488317	0.278	0.148	0.089	-0.278	-0.148	0.089	0.431956	0.585041	0.677439
ENSG00000091073	6.13936	6.15182	6.14972	6.11165	6.15187	3.05927	3.05119	3.12811	3.19079	3.04229	0.518568	0.520839	0.521996	0.504768	0.11	0.089	0.283	0.11	0.089	-0.283	0.645023	0.677439	0.426642
ENSG00000091127	10.4052	10.3872	10.3832	10.4595	10.4762	6.53537	6.5505	6.58996	6.57954	6.59722	0.504133	0.504389	0.504095	0.50349	0.028	0.033	0.056	0.028	-0.033	-0.056	0.755554	0.750317	0.724501
ENSG00000091128	1.6527	1.65601	1.66848	1.67073	1.67494	-1.73319	-1.73354	-1.73191	-1.73127	-1.73802	0.501028	0.500958	0.500842	0.500594	0.014	0.017	0.037	-0.014	-0.017	-0.037	0.769434	0.765974	0.746192
ENSG00000091129	5.63576	5.6407	5.67284	5.70445	5.74304	2.38516	2.41148	2.47637	2.4761	2.5631	0.513356	0.514472	0.514744	0.517223	0.067	0.043	0.084	0.067	0.043	0.084	0.710209	0.739996	0.685321
ENSG00000091136	11.1287	11.105	11.166	11.3622	11.4338	4.70693	4.70624	4.71459	4.71949	4.7005	0.511749	0.511799	0.511597	0.444384	0.019	0.032	1	0.019	-0.032	-1	0.76383	0.751528	0
ENSG00000091137	2.96658	2.97479	3.02331	3.02261	2.96637	0.681605	0.665721	0.592144	0.5913	0.635784	0.486918	0.484745	0.484728	0.485769	0.106	0.029	0.06	-0.106	-0.029	0.06	0.651303	0.754566	0.719418
ENSG00000091140	10.578	10.5479	10.5548	10.7103	10.7681	7.26467	7.28262	7.27825	7.21194	7.24479	0.508658	0.507476	0.47562	0.47297	0.077	0.881	0.104	-0.077	-0.881	-0.104	0.695886	0.0482042	0.654397
ENSG00000091157	8.74523	8.74889	8.83309	8.90355	8.87648	4.27936	4.30906	4.50109	4.57156	4.505	0.514564	0.531384	0.52618	0.500726	0.235	0.151	0.344	0.235	-0.151	-0.344	0.473944	0.580691	0.37179
ENSG00000091164	9.32373	9.31337	9.32028	9.38084	9.40542	6.91288	6.96561	7.07896	6.95818	6.87672	0.533762	0.540764	0.475014	0.457754	0.162	0.791	0.264	0.162	-0.791	-0.264	0.56515	0.0923197	0.445553
ENSG00000091262	5.02962	5.0524	5.08064	5.0124	4.99654	4.43872	4.4317	4.46663	4.5212	4.48469	0.502149	0.503543	0.503818	0.503746	0.082	0.037	0.035	0.082	0.037	-0.035	0.688251	0.746192	0.748331
ENSG00000091317	11.5439	11.5575	11.5776	11.5411	11.5334	8.45564	8.46741	8.43226	8.34567	8.35163	0.507769	0.480894	0.468336	0.47117	0.611	0.344	0.102	-0.611	-0.344	0.102	0.190687	0.37179	0.657609
ENSG00000091409	11.0757	11.0544	11.0676	11.1836	11.2164	7.5546	7.57965	7.60772	7.51052	7.44582	0.51725	0.518065	0.462988	0.444926	0.079	0.814	0.298	0.079	-0.814	-0.298	0.693024	0.0793436	0.412084
ENSG00000091428	4.56494	4.55406	4.53058	4.54449	4.53375	3.76362	3.79714	3.88183	3.79877	3.69466	0.515594	0.516613	0.491183	0.463405	0.099	0.45	0.452	0.099	-0.45	-0.452	0.662368	0.29185	0.290703
ENSG00000091436	11.8578	11.8482	11.841	11.8631	11.8397	8.43846	8.44224	8.38918	8.32558	8.35779	0.494414	0.488214	0.487277	0.487484	0.211	0.068	0.042	-0.211	-0.068	0.042	0.5001	0.708859	0.741151
ENSG00000091482	-0.655383	-0.658946	-0.672402	-0.670805	-0.665139	-1.06219	-1.05056	-1.02739	-1.04359	-1.02983	0.503501	0.503558	0.503556	0.503628	0.014	0.016	0.019	0.014	-0.016	0.019	0.769434	0.767155	0.76383
ENSG00000091483	11.3955	11.3839	11.3869	11.4819	11.5923	4.61762	4.63473	4.60047	4.48106	4.45741	0.506939	0.501208	0.442628	0.441387	0.14	0.933	0.082	-0.14	-0.933	-0.082	0.597076	0.0248895	0.688251
ENSG00000091490	11.2	11.207	11.2407	11.2454	11.2321	6.31664	6.28396	6.17833	6.22285	6.29889	0.484636	0.483393	0.487202	0.498361	0.077	0.124	0.264	-0.077	0.124	0.264	0.695886	0.622641	0.445553
ENSG00000091527	12.2054	12.1878	12.1464	12.2028	12.2814	9.20225	9.19612	9.14544	9.1411	9.21251	0.495315	0.495168	0.49826	0.507543	0.044	0.133	0.262	-0.044	0.133	0.262	0.738699	0.608181	0.447531
ENSG00000091536	2.25658	2.27049	2.3022	2.27729	2.26811	1.74901	1.71982	1.71039	1.78438	1.69329	0.49967	0.499862	0.500218	0.496381	0.033	0.06	0.123	0.033	0.06	-0.123	0.750317	0.719418	0.624163
ENSG00000091542	12.2277	12.2357	12.1968	12.1301	12.157	7.53188	7.49117	7.41799	7.47311	7.39817	0.483309	0.483438	0.485649	0.485716	0.051	0.093	0.046	0.051	0.093	0.046	0.730855	0.671413	0.736503
ENSG00000091592	6.87907	6.86718	6.87632	6.9566	7.00861	3.92011	3.92088	3.95287	3.95417	3.87301	0.509876	0.510369	0.509928	0.453048	0.046	0.061	0.973	0.046	-0.061	-0.973	0.736503	0.71824	0.00846435
ENSG00000091622	7.88427	7.91838	8.00734	7.92498	7.81649	4.79204	4.78165	4.75218	4.7286	4.64561	0.507183	0.495418	0.464018	0.459315	0.264	0.702	0.131	-0.264	-0.702	-0.131	0.445553	0.139315	0.610993
ENSG00000091640	10.8003	10.8136	10.8072	10.7501	10.7643	5.5329	5.5493	5.58435	5.55673	5.55706	0.50406	0.504043	0.503981	0.504297	0.025	0.02	0.043	-0.025	-0.02	0.043	0.758336	0.762896	0.739996
ENSG00000091651	9.03418	9.03858	9.0649	9.10826	9.1877	6.93353	6.92081	6.96802	7.0212	6.88609	0.517062	0.519672	0.521095	0.464124	0.107	0.104	0.755	0.107	0.104	-0.755	0.649629	0.654397	0.110649
ENSG00000091656	-1.49224	-1.4908	-1.48418	-1.4829	-1.48384	0.591253	0.583971	0.558029	0.549793	0.527834	0.497224	0.495989	0.495298	0.494256	0.093	0.065	0.079	-0.093	-0.065	-0.079	0.671413	0.712859	0.693024
ENSG00000091732	8.91391	8.93422	9.03329	9.0504	9.01958	4.04394	4.04739	3.95169	3.86908	3.97312	0.52276	0.491004	0.485445	0.49275	0.483	0.153	0.153	-0.483	-0.153	0.153	0.270539	0.577775	0.577775
ENSG00000091831	2.73703	2.7402	2.72771	2.7105	2.73621	0.103041	0.11059	0.167646	0.162401	0.0631409	0.510865	0.511364	0.509084	0.491399	0.077	0.098	0.393	0.077	-0.098	-0.393	0.695886	0.664001	0.333453
ENSG00000091844	5.15359	5.15707	5.19888	5.2009	5.12152	3.4296	3.43317	3.53644	3.63928	3.63773	0.493703	0.522537	0.525466	0.524489	0.544	0.117	0.074	0.544	0.117	-0.074	0.232274	0.633637	0.700498
ENSG00000091879	3.39204	3.41425	3.46319	3.43493	3.45437	4.15577	4.10723	4.14226	4.30954	4.12324	0.510779	0.516805	0.525474	0.497576	0.139	0.161	0.304	0.139	0.161	-0.304	0.598772	0.56658	0.406424
ENSG00000091947	10.2162	10.221	10.2008	10.1723	10.2086	5.77607	5.78082	5.74499	5.7263	5.83247	0.490827	0.489818	0.490495	0.541602	0.058	0.067	0.818	-0.058	0.067	0.818	0.721954	0.710209	0.0775095
ENSG00000091986	8.69709	8.68929	8.70451	8.74015	8.70473	4.0578	4.05466	4.03193	4.02283	4.03272	0.499555	0.497974	0.497593	0.497228	0.118	0.05	0.046	-0.118	-0.05	-0.046	0.631915	0.731988	0.736503
ENSG00000092010	9.49105	9.48954	9.48829	9.49069	9.48452	5.69005	5.74222	5.90926	5.85795	5.79098	0.52098	0.527952	0.516051	0.505716	0.138	0.211	0.232	0.138	-0.211	-0.232	0.600265	0.5001	0.477084
ENSG00000092020	8.89021	8.88445	8.84556	8.8276	8.83449	3.39108	3.35339	3.26657	3.34622	3.40426	0.467811	0.464769	0.516042	0.528273	0.12	0.805	0.229	-0.12	0.805	0.229	0.628846	0.0850131	0.480228
ENSG00000092036	9.18542	9.19167	9.17438	9.14682	9.19261	3.94596	3.93514	4.02319	4.1462	4.08917	0.492204	0.52531	0.535381	0.530529	0.535	0.227	0.128	0.535	0.227	-0.128	0.238142	0.482483	0.616115
ENSG00000092051	-2.20646	-2.20647	-2.20655	-2.20666	-2.2069	-2.21429	-2.21445	-2.21418	-2.214	-2.21607	0.499615	0.499626	0.49963	0.499603	0.012	0.006	0.013	0.012	0.006	-0.013	0.771839	0.776483	0.770594
ENSG00000092068	1.57797	1.56876	1.55099	1.57327	1.5846	1.13254	1.09881	1.02069	1.06626	1.05459	0.493663	0.493667	0.495456	0.495739	0.039	0.096	0.038	0.039	0.096	0.038	0.744367	0.666993	0.745326
ENSG00000092094	9.39241	9.38408	9.34509	9.35608	9.4094	5.63828	5.64765	5.80267	5.89091	5.76358	0.508381	0.529349	0.531719	0.514286	0.31	0.122	0.255	0.31	0.122	-0.255	0.40113	0.625682	0.453723
ENSG00000092096	0.996845	0.99717	0.993621	0.985541	0.978787	-1.74041	-1.74127	-1.74387	-1.73579	-1.71692	0.501266	0.501624	0.502541	0.50536	0.042	0.094	0.192	0.042	0.094	0.192	0.741151	0.670008	0.524539
ENSG00000092098	8.29155	8.28094	8.25203	8.29031	8.3596	3.2964	3.24293	3.02997	3.07431	3.24291	0.459345	0.449696	0.467695	0.520307	0.178	0.265	0.547	-0.178	0.265	0.547	0.542863	0.444581	0.230455
ENSG00000092108	10.0796	10.0696	10.0516	10.0905	10.137	5.08606	5.09757	5.19597	5.293	5.37407	0.488709	0.529539	0.553846	0.558436	0.561	0.421	0.128	0.561	0.421	0.128	0.221336	0.312316	0.616115
ENSG00000092140	9.29588	9.28886	9.30911	9.37499	9.40945	7.03696	7.04382	7.04145	7.00488	6.99106	0.507022	0.50687	0.478308	0.473992	0.033	0.906	0.156	-0.033	-0.906	-0.156	0.750317	0.0378524	0.57344
ENSG00000092148	11.652	11.6215	11.6531	11.8693	12.0052	6.05745	6.04351	5.90754	5.85546	5.97122	0.484114	0.47077	0.469648	0.469196	0.256	0.084	0.087	-0.256	-0.084	-0.087	0.453019	0.685321	0.680678
ENSG00000092199	13.7673	13.7637	13.7673	13.7987	13.8299	10.0675	10.0869	10.1336	10.1105	10.1194	0.503385	0.503388	0.502428	0.501823	0.043	0.067	0.049	0.043	-0.067	-0.049	0.739996	0.710209	0.73327
ENSG00000092201	12.02	11.9861	11.9982	12.1618	12.1852	7.73738	7.75301	7.78686	7.78569	7.84828	0.504666	0.505013	0.504751	0.504318	0.033	0.027	0.043	0.033	-0.027	-0.043	0.750317	0.756523	0.739996
ENSG00000092203	9.7382	9.72862	9.70393	9.71647	9.71932	6.44623	6.44001	6.4541	6.528	6.6089	0.494459	0.498784	0.544789	0.556674	0.128	0.789	0.223	0.128	0.789	0.223	0.616115	0.0932387	0.487052
ENSG00000092208	8.11026	8.11869	8.18735	8.25698	8.32252	4.58494	4.57522	4.53825	4.62001	4.83177	0.513528	0.514495	0.528715	0.584439	0.125	0.252	0.529	0.125	0.252	0.529	0.621023	0.456525	0.241829
ENSG00000092295	5.49681	5.48304	5.47705	5.53067	5.53939	0.630421	0.659405	0.698796	0.628561	0.640329	0.513042	0.51276	0.497606	0.496087	0.072	0.508	0.101	-0.072	-0.508	-0.101	0.70335	0.254319	0.659134
ENSG00000092330	9.45379	9.46151	9.46153	9.41203	9.36775	5.79467	5.75515	5.70355	5.83806	5.91376	0.472601	0.472082	0.54506	0.555138	0.096	0.887	0.184	-0.096	0.887	0.184	0.666993	0.0457931	0.534811
ENSG00000092421	1.47725	1.46839	1.45383	1.47441	1.47586	1.90057	1.83441	1.67203	1.71349	1.5958	0.484768	0.48052	0.481275	0.47512	0.096	0.072	0.142	-0.096	0.072	-0.142	0.666993	0.70335	0.593809
ENSG00000092439	11.9592	11.9508	11.9457	11.9867	12.0166	7.20935	7.2349	7.23141	7.13552	7.17048	0.503532	0.496905	0.484866	0.48567	0.203	0.368	0.081	-0.203	-0.368	0.081	0.510185	0.353969	0.689822
ENSG00000092445	10.4305	10.4394	10.4449	10.4196	10.4328	5.36322	5.3312	5.2209	5.25	5.30758	0.48244	0.480427	0.485014	0.497105	0.088	0.145	0.271	-0.088	0.145	0.271	0.679187	0.589423	0.439429
ENSG00000092470	11.2785	11.2668	11.2284	11.2734	11.3754	7.08577	7.0793	7.07	7.10356	7.14751	0.496463	0.497427	0.523494	0.526065	0.063	0.842	0.103	0.063	0.842	0.103	0.715628	0.0666675	0.655967
ENSG00000092529	1.79996	1.80353	1.82234	1.8267	1.82069	2.31631	2.31039	2.21733	2.17245	2.26624	0.490269	0.485553	0.485841	0.492534	0.124	0.057	0.172	-0.124	0.057	0.172	0.622641	0.723196	0.550907
ENSG00000092531	10.5516	10.5475	10.5245	10.52	10.5315	7.20404	7.1728	7.12272	7.1905	7.17983	0.484722	0.485165	0.502981	0.50314	0.082	0.569	0.088	0.082	0.569	0.088	0.688251	0.215892	0.679187
ENSG00000092607	6.35287	6.368	6.45071	6.51847	6.60877	3.26425	3.25582	3.32266	3.45448	3.50616	0.526485	0.540648	0.547184	0.547428	0.296	0.185	0.08	0.296	0.185	0.08	0.414174	0.533542	0.691512
ENSG00000092621	12.1378	12.1076	12.0508	12.1423	12.2229	6.48865	6.45081	6.31876	6.43363	6.70991	0.480159	0.476514	0.534001	0.640812	0.187	0.462	0.628	-0.187	0.462	0.628	0.530852	0.284418	0.179666
ENSG00000092758	5.9229	5.89634	5.80583	5.7945	5.74976	1.47192	1.50926	1.6541	1.63204	1.54804	0.50259	0.508896	0.507761	0.504306	0.134	0.074	0.118	0.134	-0.074	-0.118	0.606556	0.700498	0.631915
ENSG00000092820	11.9288	11.8731	11.8293	12.0621	12.1949	7.89372	7.9363	8.01598	7.92714	7.9175	0.529442	0.533647	0.51244	0.4659	0.121	0.378	0.696	0.121	-0.378	-0.696	0.62724	0.34592	0.142733
ENSG00000092841	14.3781	14.4023	14.4114	14.3104	14.2827	9.26694	9.28877	9.39543	9.38369	9.27396	0.518291	0.519906	0.515827	0.507878	0.088	0.118	0.202	0.088	-0.118	-0.202	0.679187	0.631915	0.511464
ENSG00000092847	10.7086	10.7116	10.7245	10.6893	10.5954	7.23988	7.20241	7.15224	7.20038	7.07519	0.484884	0.483713	0.483772	0.476178	0.06	0.059	0.191	-0.06	0.059	-0.191	0.719418	0.720637	0.525558
ENSG00000092853	10.2857	10.2357	10.169	10.3437	10.4554	3.4701	3.40929	3.31884	3.47451	3.49342	0.470728	0.472849	0.537359	0.519732	0.131	0.816	0.263	0.131	0.816	-0.263	0.610993	0.0786371	0.446611
ENSG00000092871	7.72623	7.75824	7.7838	7.69153	7.71929	5.83203	5.82339	5.89712	5.94765	5.7718	0.507728	0.509204	0.507875	0.487433	0.101	0.107	0.336	0.101	-0.107	-0.336	0.659134	0.649629	0.37873
ENSG00000092929	10.3107	10.3197	10.3456	10.3277	10.3018	5.3847	5.36983	5.38558	5.42498	5.3235	0.498894	0.49908	0.498229	0.483121	0.055	0.078	0.356	0.055	-0.078	-0.356	0.725743	0.694468	0.362028
ENSG00000092931	8.57957	8.57905	8.59076	8.62045	8.65618	4.86099	4.79079	4.66688	4.78203	4.69713	0.480255	0.479937	0.482269	0.479447	0.061	0.078	0.101	-0.061	0.078	-0.101	0.71824	0.694468	0.659134
ENSG00000092964	11.1742	11.1492	11.0755	11.1181	11.1773	6.65129	6.6746	6.74115	6.71533	6.70153	0.510064	0.51173	0.511627	0.511458	0.085	0.023	0.032	0.085	-0.023	-0.032	0.683797	0.760285	0.751528
ENSG00000092969	7.7945	7.77901	7.79864	7.90331	7.94891	5.65657	5.64469	5.62119	5.65505	5.68433	0.496314	0.496358	0.496465	0.496357	0.024	0.015	0.028	0.024	0.015	-0.028	0.759332	0.768277	0.755554
ENSG00000092978	9.0713	9.04933	9.03139	9.1108	9.13357	6.27997	6.30385	6.31095	6.22453	6.23542	0.511169	0.509263	0.482578	0.480933	0.088	0.75	0.104	-0.088	-0.75	-0.104	0.679187	0.113338	0.654397
ENSG00000093000	11.6455	11.666	11.7646	11.7668	11.7024	8.92063	8.94057	8.9975	8.98088	8.98284	0.517898	0.518937	0.484307	0.483996	0.067	0.989	0.04	0.067	-0.989	-0.04	0.710209	0.00221788	0.743352
ENSG00000093009	9.55005	9.53227	9.47377	9.51044	9.58633	4.12959	4.12023	4.10559	4.10532	4.049	0.498211	0.498291	0.498411	0.495528	0.026	0.03	0.136	0.026	0.03	-0.136	0.757429	0.753548	0.603241
ENSG00000093010	10.9598	10.966	10.9392	10.8736	10.8496	6.72326	6.73679	6.77028	6.74057	6.71019	0.501398	0.501373	0.501232	0.501224	0.036	0.023	0.021	-0.036	-0.023	-0.021	0.747298	0.760285	0.762069
ENSG00000093072	2.39976	2.40624	2.39931	2.37242	2.39219	4.21074	4.09667	4.04204	4.38323	4.21027	0.462092	0.476426	0.560869	0.508489	0.245	0.558	0.371	0.245	0.558	-0.371	0.463606	0.223149	0.351675
ENSG00000093144	10.3656	10.3528	10.3252	10.3523	10.3672	7.91098	7.93226	7.86376	7.72271	7.78693	0.499066	0.479409	0.472461	0.477316	0.347	0.194	0.121	-0.347	-0.194	0.121	0.369704	0.521894	0.62724
ENSG00000093167	9.99068	9.98355	9.97691	10.0323	10.117	6.07059	6.08848	6.22614	6.2948	6.25731	0.498278	0.517868	0.518808	0.512921	0.357	0.1	0.144	0.357	0.1	-0.144	0.361266	0.660864	0.590744
ENSG00000093183	10.4243	10.4482	10.4649	10.3651	10.3136	6.35491	6.34795	6.35942	6.42071	6.46962	0.499175	0.499852	0.517104	0.553979	0.059	0.429	0.642	0.059	0.429	0.642	0.720637	0.306732	0.171991
ENSG00000093217	7.13775	7.13399	7.15945	7.18578	7.13939	5.2879	5.28774	5.40748	5.51892	5.45255	0.500762	0.517581	0.520825	0.51178	0.307	0.12	0.179	0.307	0.12	-0.179	0.403684	0.628846	0.541639
ENSG00000094631	8.5181	8.49661	8.47668	8.53429	8.51267	3.09392	3.07355	3.009	3.02973	3.05579	0.494261	0.494217	0.495586	0.496166	0.026	0.088	0.053	-0.026	0.088	0.053	0.757429	0.679187	0.72842
ENSG00000094804	11.0302	10.9884	10.9706	11.2618	11.6111	6.95671	6.93253	6.85892	6.98234	7.25408	0.493996	0.497675	0.537909	0.564868	0.171	0.436	0.313	0.171	0.436	0.313	0.552214	0.30142	0.39853
ENSG00000094841	7.96072	7.95347	7.89778	7.88059	7.92238	4.51064	4.53487	4.48032	4.31087	4.29389	0.497097	0.469075	0.450567	0.451736	0.448	0.381	0.087	-0.448	-0.381	0.087	0.293308	0.343573	0.680678
ENSG00000094880	9.75976	9.73315	9.72796	9.83333	9.83629	6.77865	6.79439	6.77313	6.71693	6.80093	0.497878	0.496768	0.496529	0.496938	0.062	0.032	0.064	-0.062	-0.032	0.064	0.716884	0.751528	0.714258
ENSG00000094914	9.21164	9.21971	9.23456	9.20031	9.15522	3.74338	3.69528	3.67503	3.82536	3.76072	0.491345	0.49606	0.512289	0.50743	0.151	0.3	0.135	0.151	0.3	-0.135	0.580691	0.410489	0.605032
ENSG00000094916	13.355	13.3591	13.3709	13.3219	13.2059	10.4296	10.4305	10.4121	10.3753	10.3458	0.497808	0.491348	0.485963	0.485715	0.277	0.293	0.039	-0.277	-0.293	-0.039	0.433064	0.417021	0.744367
ENSG00000094963	-1.95793	-1.9592	-1.96685	-1.96978	-1.9684	-2.2174	-2.21759	-2.21788	-2.21507	-2.2092	0.499824	0.499882	0.500033	0.50019	0.018	0.028	0.027	0.018	0.028	0.027	0.764733	0.755554	0.756523
ENSG00000094975	9.74352	9.73556	9.76286	9.85084	9.91091	6.08278	6.10622	6.1599	6.13684	6.1685	0.506769	0.507182	0.503646	0.501901	0.046	0.164	0.093	0.046	-0.164	-0.093	0.736503	0.562304	0.671413
ENSG00000095002	10.3985	10.3668	10.3585	10.5079	10.5773	4.95765	4.89788	4.78778	4.93078	4.98535	0.475457	0.477068	0.510838	0.509307	0.146	0.537	0.132	0.146	0.537	-0.132	0.587944	0.236691	0.609592
ENSG00000095015	9.08387	9.07958	9.12413	9.18179	9.15375	5.16644	5.12609	5.08774	5.15629	5.01833	0.498486	0.498751	0.500067	0.453155	0.1	0.104	0.664	0.1	0.104	-0.664	0.660864	0.654397	0.160429
ENSG00000095059	9.69206	9.68632	9.67293	9.67276	9.65097	3.31034	3.27654	3.3499	3.53323	3.43081	0.496737	0.521656	0.545791	0.525763	0.359	0.321	0.252	0.359	0.321	-0.252	0.359885	0.391443	0.456525
ENSG00000095066	7.09979	7.07946	6.96594	6.96291	7.07091	2.27285	2.21919	2.11535	2.20695	2.17736	0.471811	0.470446	0.528452	0.52575	0.103	0.912	0.112	-0.103	0.912	-0.112	0.655967	0.0349499	0.641957
ENSG00000095139	10.4208	10.4119	10.4331	10.4868	10.469	7.921	7.89273	7.87991	8.00437	8.06027	0.493191	0.497917	0.542102	0.542012	0.154	0.798	0.103	0.154	0.798	-0.103	0.576168	0.0887485	0.655967
ENSG00000095203	6.49215	6.47544	6.37697	6.33448	6.33705	3.8207	3.78096	3.72428	3.79523	3.72285	0.465164	0.467463	0.494027	0.490671	0.101	0.593	0.139	0.101	0.593	-0.139	0.659134	0.201479	0.598772
ENSG00000095209	9.42127	9.42965	9.44455	9.43214	9.44529	6.98642	6.97166	6.88288	6.8083	6.72214	0.513131	0.477363	0.460251	0.453748	0.542	0.373	0.176	-0.542	-0.373	-0.176	0.233545	0.350147	0.545261
ENSG00000095261	10.933	10.9234	10.9142	10.9474	10.9583	7.56937	7.55758	7.47414	7.45416	7.52155	0.490555	0.489297	0.489774	0.492904	0.069	0.043	0.12	-0.069	0.043	0.12	0.707532	0.739996	0.628846
ENSG00000095303	7.51349	7.49942	7.49145	7.55309	7.58474	4.58726	4.598	4.57458	4.56052	4.70505	0.503831	0.504187	0.505877	0.531384	0.068	0.09	0.412	0.068	0.09	0.412	0.708859	0.675826	0.31916
ENSG00000095319	11.2278	11.2165	11.2982	11.4056	11.3236	5.09345	5.05797	4.89047	4.87317	4.94276	0.501799	0.484701	0.48438	0.48515	0.305	0.076	0.079	-0.305	-0.076	0.079	0.405626	0.697524	0.693024
ENSG00000095321	7.91749	7.91393	7.83488	7.77772	7.82454	3.25193	3.25945	3.29092	3.32591	3.40204	0.480994	0.483308	0.523858	0.554449	0.097	0.687	0.438	0.097	0.687	0.438	0.665479	0.146885	0.30009
ENSG00000095370	-1.21858	-1.22125	-1.23093	-1.23183	-1.23395	-2.21509	-2.2151	-2.21355	-2.21317	-2.21682	0.498985	0.499038	0.499073	0.499075	0.022	0.011	0.011	0.022	0.011	0.011	0.76122	0.773108	0.773108
ENSG00000095380	9.96077	9.94793	9.96212	10.0348	10.0431	1.73551	1.72328	1.67914	1.67321	1.65783	0.499213	0.496436	0.494825	0.479212	0.137	0.12	0.603	-0.137	-0.12	-0.603	0.6017	0.628846	0.195049
ENSG00000095383	10.2294	10.237	10.2866	10.3011	10.2731	6.03516	6.07436	5.99806	5.82036	6.00201	0.508744	0.485634	0.470284	0.494005	0.294	0.226	0.248	-0.294	-0.226	0.248	0.416	0.483751	0.460635
ENSG00000095397	7.59312	7.60244	7.67084	7.64613	7.48344	6.12097	6.13297	6.21791	6.21342	6.082	0.517773	0.520292	0.510015	0.455125	0.109	0.229	0.731	0.109	-0.229	-0.731	0.64655	0.480228	0.123117
ENSG00000095464	-0.120018	-0.121533	-0.133968	-0.140733	-0.13771	-0.509315	-0.505298	-0.523884	-0.553451	-0.532398	0.49508	0.494795	0.494713	0.495109	0.031	0.02	0.043	-0.031	-0.02	0.043	0.752485	0.762896	0.739996
ENSG00000095485	9.50531	9.49539	9.49725	9.5623	9.61747	5.24297	5.28587	5.35236	5.2476	5.23927	0.530466	0.532026	0.484034	0.481804	0.115	0.875	0.12	0.115	-0.875	-0.12	0.636859	0.0515965	0.628846
ENSG00000095539	3.72764	3.74926	3.80863	3.78563	3.78187	1.43391	1.44136	1.37045	1.30545	1.4242	0.493854	0.485326	0.482596	0.495693	0.188	0.106	0.215	-0.188	-0.106	0.215	0.529495	0.651303	0.495637
ENSG00000095564	10.131	10.0985	10.1149	10.3161	10.4379	6.51507	6.57233	6.72646	6.69491	6.7684	0.50864	0.51292	0.509387	0.506	0.121	0.096	0.109	0.121	-0.096	-0.109	0.62724	0.666993	0.64655
ENSG00000095574	7.49835	7.52202	7.60772	7.55343	7.41607	6.7953	6.78626	6.71734	6.70734	6.78684	0.482391	0.47755	0.477	0.485205	0.131	0.06	0.202	-0.131	-0.06	0.202	0.610993	0.719418	0.511464
ENSG00000095587	0.657227	0.660369	0.672205	0.669729	0.662109	1.62666	1.62733	1.69414	1.77912	1.80773	0.492574	0.52073	0.531966	0.532889	0.582	0.319	0.077	0.582	0.319	0.077	0.207864	0.39319	0.695886
ENSG00000095596	-1.96596	-1.96594	-1.966	-1.96627	-1.96656	-1.98074	-1.981	-1.98065	-1.97451	-1.96275	0.502392	0.502535	0.502743	0.503067	0.029	0.035	0.045	0.029	0.035	0.045	0.754566	0.748331	0.737538
ENSG00000095627	0.636277	0.630194	0.610593	0.616895	0.625873	1.40773	1.44827	1.53006	1.44321	1.41135	0.516087	0.515938	0.498083	0.494282	0.103	0.429	0.139	-0.103	-0.429	-0.139	0.655967	0.306732	0.598772
ENSG00000095637	4.76773	4.7665	4.82045	4.83824	4.71435	1.60303	1.61603	1.72782	1.76369	1.66702	0.51384	0.518047	0.514142	0.482929	0.121	0.134	0.521	0.121	-0.134	-0.521	0.62724	0.606556	0.24699
ENSG00000095713	1.31469	1.31364	1.32673	1.3392	1.3219	-2.20238	-2.20466	-2.21512	-2.21824	-2.21977	0.499365	0.498763	0.498483	0.49821	0.052	0.045	0.036	-0.052	-0.045	-0.036	0.72954	0.737538	0.747298
ENSG00000095739	7.7412	7.76534	7.76238	7.62619	7.54309	4.01025	4.02767	3.97975	3.81227	3.70989	0.50999	0.476376	0.435192	0.43451	0.42	0.582	0.12	-0.42	-0.582	-0.12	0.313047	0.207864	0.628846
ENSG00000095752	8.63134	8.61445	8.55089	8.54001	8.51965	5.30032	5.27626	5.29971	5.38057	5.26541	0.489299	0.494752	0.500452	0.493519	0.155	0.137	0.147	0.155	0.137	-0.147	0.574868	0.6017	0.586529
ENSG00000095777	-2.20675	-2.2066	-2.20646	-2.20686	-2.20669	-2.20238	-2.20466	-2.21512	-2.21824	-2.21977	0.498742	0.498727	0.498695	0.498678	0.015	0.012	0.012	-0.015	-0.012	-0.012	0.768277	0.771839	0.771839
ENSG00000095787	11.1922	11.1937	11.1991	11.2139	11.2513	8.22636	8.20329	8.11012	8.13288	8.21853	0.483551	0.482179	0.48618	0.500562	0.067	0.146	0.336	-0.067	0.146	0.336	0.710209	0.587944	0.37873
ENSG00000095794	9.46903	9.47382	9.48343	9.43611	9.33894	6.44509	6.44517	6.38323	6.30329	6.28118	0.508047	0.478877	0.47239	0.472997	0.649	0.219	0.062	-0.649	-0.219	0.062	0.168548	0.491523	0.716884
ENSG00000095906	10.1739	10.1793	10.1294	10.0449	10.0324	5.9318	5.93479	5.86003	5.84917	6.06919	0.474091	0.471373	0.473993	0.623448	0.109	0.136	0.949	-0.109	0.136	0.949	0.64655	0.603241	0.0174401
ENSG00000095932	2.49609	2.49424	2.50541	2.52829	2.53447	-1.16861	-1.18184	-1.24574	-1.26515	-1.26774	0.500904	0.492869	0.492323	0.49203	0.297	0.054	0.031	-0.297	-0.054	-0.031	0.413244	0.727041	0.752485
ENSG00000095951	8.16796	8.16252	8.16127	8.17236	8.14704	4.48654	4.48439	4.33329	4.31312	4.67654	0.468891	0.458912	0.464634	0.633495	0.182	0.199	0.826	-0.182	0.199	0.826	0.53747	0.515227	0.0736425
ENSG00000096060	8.89343	8.89855	8.93642	8.94924	8.92575	6.29305	6.32501	6.39711	6.34697	6.34604	0.517976	0.519151	0.49822	0.496189	0.079	0.605	0.121	0.079	-0.605	-0.121	0.693024	0.193887	0.62724
ENSG00000096063	11.0163	11.0056	10.9732	10.9904	11.0156	7.86284	7.86976	7.90698	7.90985	7.88184	0.507306	0.508136	0.508117	0.50744	0.062	0.019	0.051	0.062	-0.019	-0.051	0.716884	0.76383	0.730855
ENSG00000096070	7.10062	7.10795	7.21236	7.2448	7.10155	5.28468	5.28863	5.23313	5.19205	5.29005	0.483398	0.473283	0.470386	0.472651	0.254	0.108	0.082	-0.254	-0.108	0.082	0.454864	0.648146	0.688251
ENSG00000096080	8.92202	8.93532	8.95628	8.91433	8.88683	4.88162	4.90877	4.85805	4.69622	4.71791	0.513564	0.474743	0.445142	0.453837	0.526	0.476	0.176	-0.526	-0.476	0.176	0.244096	0.274605	0.545261
ENSG00000096092	10.2408	10.2658	10.2923	10.1815	10.0861	6.99728	6.9881	6.80938	6.66253	6.71229	0.515968	0.456372	0.452796	0.470313	0.629	0.141	0.264	-0.629	-0.141	0.264	0.179196	0.59551	0.445553
ENSG00000096093	7.88012	7.88281	7.87668	7.87481	7.91588	5.62612	5.61694	5.61519	5.65795	5.67504	0.49661	0.498812	0.516316	0.517394	0.117	0.751	0.066	0.117	0.751	0.066	0.633637	0.113019	0.711504
ENSG00000096384	13.7482	13.725	13.7602	13.8893	13.872	8.65721	8.61016	8.47585	8.5895	8.77285	0.481319	0.47985	0.507725	0.535049	0.131	0.395	0.341	-0.131	0.395	0.341	0.610993	0.33162	0.374347
ENSG00000096401	10.463	10.4355	10.4554	10.6139	10.6688	6.72721	6.69833	6.55877	6.56494	6.68201	0.473281	0.470828	0.471555	0.472748	0.093	0.066	0.068	-0.093	0.066	0.068	0.671413	0.711504	0.708859
ENSG00000096433	11.9517	11.9354	11.9522	12.0333	12.0192	6.26411	6.24075	6.26755	6.41628	6.47018	0.497464	0.516916	0.560039	0.558144	0.31	0.663	0.123	0.31	0.663	-0.123	0.40113	0.160992	0.624163
ENSG00000096654	8.04598	8.0031	7.90279	8.05594	8.28447	4.051	4.06054	4.05565	4.06573	4.20509	0.512111	0.515943	0.536514	0.559654	0.134	0.398	0.366	0.134	0.398	0.366	0.606556	0.329939	0.354919
ENSG00000096696	9.92777	9.89451	9.91746	10.1298	10.252	5.74039	5.74615	5.72242	5.66903	5.66297	0.501385	0.499329	0.484423	0.432359	0.105	0.494	0.956	-0.105	-0.494	-0.956	0.652875	0.262649	0.0149147
ENSG00000096717	8.77673	8.7733	8.81795	8.89143	8.91209	6.05372	6.06997	6.09013	6.08251	6.17503	0.512976	0.512928	0.51299	0.513573	0.038	0.037	0.061	-0.038	0.037	0.061	0.745326	0.746192	0.71824
ENSG00000096746	9.39088	9.36993	9.35303	9.38366	9.29083	7.71236	7.717	7.73841	7.74619	7.75244	0.500326	0.50269	0.5029	0.503021	0.167	0.03	0.019	0.167	0.03	0.019	0.558272	0.753548	0.76383
ENSG00000096872	7.16707	7.1464	7.13124	7.2117	7.24264	1.76382	1.76847	1.72695	1.73799	1.93452	0.501137	0.500723	0.508951	0.565612	0.114	0.189	0.599	-0.114	0.189	0.599	0.6386	0.528245	0.197491
ENSG00000096968	7.20006	7.19433	7.1649	7.16054	7.17471	3.03488	3.04208	2.86672	2.70612	2.88267	0.498179	0.466467	0.463356	0.502027	0.326	0.117	0.384	-0.326	-0.117	0.384	0.387548	0.633637	0.34084
ENSG00000096996	3.76724	3.78371	3.86579	3.86878	3.81122	3.52482	3.49201	3.30583	3.27467	3.39108	0.48744	0.470342	0.471286	0.482174	0.257	0.095	0.204	-0.257	0.095	0.204	0.451982	0.668487	0.508952
ENSG00000097007	11.5095	11.5016	11.4824	11.4947	11.4979	7.00471	7.01031	7.0501	7.06878	7.05951	0.500932	0.504398	0.504704	0.504623	0.193	0.032	0.023	0.193	0.032	-0.023	0.523229	0.751528	0.760285
ENSG00000097021	8.3263	8.33313	8.33629	8.27612	8.18637	4.64088	4.61597	4.56419	4.61427	4.63001	0.486353	0.485729	0.506246	0.515627	0.065	0.65	0.28	-0.065	0.65	0.28	0.712859	0.168075	0.430062
ENSG00000097033	10.2582	10.259	10.28	10.2837	10.2412	7.42254	7.45804	7.48686	7.41311	7.51467	0.50419	0.503347	0.501705	0.505787	0.068	0.077	0.112	-0.068	-0.077	0.112	0.708859	0.695886	0.641957
ENSG00000097046	9.34764	9.33247	9.33201	9.42836	9.51447	6.58798	6.61342	6.66485	6.59561	6.53796	0.518588	0.519992	0.492263	0.457089	0.09	0.53	0.559	0.09	-0.53	-0.559	0.675826	0.241261	0.222479
ENSG00000097096	8.30072	8.30032	8.34474	8.37562	8.32102	4.08797	4.1337	4.2426	4.17364	4.16282	0.523811	0.528861	0.492022	0.487856	0.141	0.723	0.149	0.141	-0.723	-0.149	0.59551	0.127565	0.583478
ENSG00000099139	2.72175	2.7364	2.7756	2.75142	2.7302	3.19015	3.13918	3.21017	3.42081	3.21467	0.507964	0.520742	0.535231	0.50077	0.207	0.201	0.322	0.207	0.201	-0.322	0.505161	0.51279	0.390662
ENSG00000099194	14.3138	14.3162	14.3576	14.3969	14.4025	11.9633	11.9909	11.9964	11.9105	11.9668	0.515838	0.508543	0.489409	0.493693	0.197	0.472	0.125	-0.197	-0.472	0.125	0.518224	0.277365	0.621023
ENSG00000099203	9.88034	9.88502	9.90223	9.9042	9.90839	5.25028	5.25613	5.24523	5.1035	4.83819	0.503718	0.494749	0.435585	0.371164	0.208	0.54	0.555	-0.208	-0.54	-0.555	0.503938	0.235043	0.224839
ENSG00000099204	11.94	11.9576	11.9818	11.8937	11.7854	8.41295	8.41076	8.34828	8.27891	8.26143	0.505355	0.477645	0.473076	0.474264	0.622	0.173	0.073	-0.622	-0.173	0.073	0.183285	0.549337	0.701979
ENSG00000099219	9.58491	9.55447	9.53743	9.65702	9.69008	7.24113	7.23387	7.21429	7.22638	7.23756	0.499728	0.499825	0.500059	0.49741	0.016	0.028	0.168	0.016	0.028	-0.168	0.767155	0.755554	0.556669
ENSG00000099246	10.4723	10.4644	10.4524	10.4664	10.4543	7.38235	7.39969	7.40956	7.34709	7.34215	0.503125	0.501696	0.4892	0.488558	0.087	0.516	0.058	-0.087	-0.516	-0.058	0.680678	0.249726	0.721954
ENSG00000099250	9.36783	9.36648	9.41376	9.50022	9.56782	6.46128	6.44025	6.41042	6.47013	6.48724	0.499497	0.499614	0.49985	0.499384	0.03	0.032	0.051	0.03	0.032	-0.051	0.753548	0.751528	0.730855
ENSG00000099256	7.24639	7.28017	7.33296	7.23754	7.19713	3.16998	3.17646	3.17839	3.11588	3.02014	0.499574	0.494874	0.452047	0.448237	0.149	0.826	0.141	-0.149	-0.826	-0.141	0.583478	0.0736425	0.59551
ENSG00000099260	9.46328	9.46331	9.45109	9.45021	9.48364	4.79389	4.81202	4.75824	4.68894	4.85891	0.492862	0.487874	0.487838	0.528771	0.144	0.107	0.507	-0.144	-0.107	0.507	0.590744	0.649629	0.254878
ENSG00000099282	5.37757	5.37987	5.39138	5.37805	5.3351	0.967946	1.06499	1.27771	1.07038	0.946411	0.552049	0.572901	0.465006	0.450972	0.265	0.791	0.251	0.265	-0.791	-0.251	0.444581	0.0923197	0.457764
ENSG00000099290	6.89551	6.86212	6.82374	6.91963	6.92361	2.34676	2.31404	2.17268	2.1741	2.24416	0.489819	0.488209	0.490858	0.494207	0.085	0.102	0.108	-0.085	0.102	0.108	0.683797	0.657609	0.648146
ENSG00000099308	6.53652	6.53762	6.54132	6.51855	6.46189	5.89085	5.79937	5.62348	5.83079	5.90639	0.449544	0.443041	0.533198	0.545115	0.168	0.804	0.228	-0.168	0.804	0.228	0.556669	0.0857513	0.481428
ENSG00000099326	7.21607	7.21808	7.25049	7.26501	7.22901	5.16721	5.15269	5.12341	5.15854	5.18009	0.496487	0.496575	0.496981	0.497218	0.028	0.039	0.031	0.028	0.039	0.031	0.755554	0.744367	0.752485
ENSG00000099330	4.46609	4.44169	4.40435	4.45368	4.43111	2.5601	2.53296	2.50221	2.54859	2.47088	0.492762	0.493153	0.494907	0.489184	0.036	0.08	0.157	0.036	0.08	-0.157	0.747298	0.691512	0.572204
ENSG00000099331	9.80106	9.80205	9.8215	9.83016	9.80609	4.36721	4.36853	4.42196	4.43421	4.32445	0.51291	0.513881	0.512143	0.471209	0.07	0.106	0.694	0.07	-0.106	-0.694	0.706156	0.651303	0.143967
ENSG00000099337	3.78839	3.79222	3.81703	3.81862	3.79097	1.40288	1.38517	1.43301	1.54627	1.50891	0.505839	0.516466	0.522085	0.519553	0.27	0.172	0.078	0.27	0.172	-0.078	0.440415	0.550907	0.694468
ENSG00000099338	1.95811	1.96707	2.00344	2.00634	2.00223	-2.21496	-2.215	-2.21365	-2.2133	-2.21671	0.507493	0.506459	0.502484	0.501322	0.094	0.351	0.111	-0.094	-0.351	-0.111	0.670008	0.366192	0.643399
ENSG00000099341	13.0167	12.9983	12.8575	12.8281	12.9681	6.44912	6.44908	6.47546	6.52213	6.56341	0.489047	0.489866	0.562381	0.563063	0.063	1	0.059	0.063	1	0.059	0.715628	0	0.720637
ENSG00000099364	9.68988	9.69934	9.65103	9.53539	9.48194	5.36482	5.34119	5.31575	5.39862	5.4344	0.474865	0.474354	0.538793	0.543231	0.075	0.977	0.127	-0.075	0.977	0.127	0.699051	0.00670849	0.617883
ENSG00000099365	2.92497	2.92035	2.88809	2.87055	2.87118	4.1888	4.15723	4.23413	4.39944	4.26461	0.493159	0.51549	0.535401	0.511942	0.333	0.26	0.272	0.333	0.26	-0.272	0.381208	0.44943	0.438532
ENSG00000099377	8.72618	8.73156	8.71447	8.64816	8.58628	4.64099	4.67187	4.74697	4.66931	4.57888	0.510031	0.509807	0.493889	0.484822	0.095	0.356	0.232	-0.095	-0.356	-0.232	0.668487	0.362028	0.477084
ENSG00000099381	7.11684	7.14451	7.23996	7.18224	7.04977	5.05851	4.98211	4.96563	5.21512	5.09424	0.490368	0.497196	0.513952	0.50191	0.154	0.231	0.186	0.154	0.231	-0.186	0.576168	0.478357	0.532104
ENSG00000099385	9.4027	9.40281	9.33963	9.26481	9.25954	1.87323	1.918	2.06395	2.0162	1.94172	0.513434	0.516082	0.513618	0.511747	0.096	0.088	0.087	0.096	-0.088	-0.087	0.666993	0.679187	0.680678
ENSG00000099617	0.281488	0.281451	0.276045	0.264821	0.251714	2.68826	3.01616	3.79574	3.14077	2.66106	0.712659	0.775347	0.433451	0.372822	0.431	0.834	0.417	0.431	-0.834	-0.417	0.305385	0.0700878	0.315425
ENSG00000099622	11.0667	11.0767	11.0603	11.0132	11.0465	6.86078	6.8474	6.93525	7.09387	7.10066	0.484933	0.521872	0.567101	0.565738	0.466	0.607	0.125	0.466	0.607	-0.125	0.281633	0.193056	0.621023
ENSG00000099624	8.9192	8.94059	8.95094	8.85912	8.82089	4.50282	4.54474	4.78092	4.80432	4.61898	0.531475	0.549437	0.538176	0.509059	0.214	0.203	0.343	0.214	-0.203	-0.343	0.496506	0.510185	0.372701
ENSG00000099625	5.70613	5.70418	5.68676	5.6729	5.66789	3.81173	3.78611	3.80388	3.88137	3.75789	0.499992	0.501965	0.503535	0.496619	0.086	0.072	0.163	0.086	0.072	-0.163	0.682312	0.70335	0.563683
ENSG00000099715	2.14086	2.12785	2.05953	2.04576	2.07241	-0.355807	-0.330349	-0.27388	-0.327777	-0.36097	0.496922	0.497077	0.496582	0.49619	0.027	0.049	0.045	0.027	-0.049	-0.045	0.756523	0.73327	0.737538
ENSG00000099769	-2.20428	-2.20463	-2.20678	-2.20767	-2.20735	-2.21438	-2.21453	-2.21409	-2.21387	-2.21621	0.499379	0.499401	0.499415	0.499436	0.01	0.01	0.015	0.01	0.01	0.015	0.774149	0.774149	0.768277
ENSG00000099783	10.9117	10.8813	10.9009	11.0366	11.0046	6.32018	6.33532	6.26904	6.18522	6.32335	0.48521	0.480352	0.478546	0.480541	0.129	0.089	0.08	-0.129	-0.089	0.08	0.61434	0.677439	0.691512
ENSG00000099785	7.41726	7.43339	7.40427	7.30329	7.30095	3.10901	3.07011	3.20204	3.41141	3.1522	0.511995	0.535742	0.553958	0.515815	0.282	0.214	0.328	0.282	0.214	-0.328	0.427819	0.496506	0.385912
ENSG00000099795	11.3689	11.3808	11.3438	11.2574	11.2713	3.72873	3.77145	3.88718	3.81039	3.72859	0.514446	0.51473	0.507813	0.503747	0.082	0.186	0.132	0.082	-0.186	-0.132	0.688251	0.532104	0.609592
ENSG00000099797	10.3395	10.3352	10.3045	10.2989	10.3288	7.3566	7.38989	7.40791	7.28443	7.26858	0.508844	0.504343	0.476106	0.476555	0.136	0.658	0.085	-0.136	-0.658	0.085	0.603241	0.16363	0.683797
ENSG00000099800	10.6803	10.6828	10.625	10.5627	10.5981	6.12922	6.15405	6.14465	6.07152	6.17365	0.484533	0.483142	0.481674	0.532711	0.086	0.1	0.765	-0.086	-0.1	0.765	0.682312	0.660864	0.105416
ENSG00000099804	9.69663	9.70716	9.64315	9.5399	9.57413	5.1581	5.08253	4.96643	5.12609	5.07475	0.456245	0.454639	0.524706	0.523798	0.144	0.849	0.156	-0.144	0.849	-0.156	0.590744	0.0634184	0.57344
ENSG00000099810	11.3547	11.3495	11.3519	11.3865	11.4137	8.62858	8.64503	8.68172	8.66753	8.6976	0.504632	0.504766	0.504704	0.50474	0.022	0.02	0.032	0.022	-0.02	0.032	0.76122	0.762896	0.751528
ENSG00000099812	9.39781	9.36137	9.2399	9.29119	9.39082	4.04547	4.0516	4.18865	4.26924	4.14075	0.499302	0.538086	0.547168	0.520623	0.495	0.175	0.328	0.495	0.175	-0.328	0.262133	0.546755	0.385912
ENSG00000099814	8.80005	8.79683	8.79755	8.79446	8.75092	5.02436	5.03541	5.13255	5.18201	5.14167	0.501836	0.509583	0.509938	0.508469	0.213	0.051	0.085	0.213	0.051	-0.085	0.49786	0.730855	0.683797
ENSG00000099817	10.5719	10.5925	10.6086	10.5271	10.4898	6.17498	6.09043	5.88025	6.01638	6.0838	0.457604	0.444358	0.48744	0.513047	0.214	0.519	0.329	-0.214	0.519	0.329	0.496506	0.248153	0.38501
ENSG00000099821	9.21952	9.2038	9.20078	9.27862	9.31973	2.32366	2.30189	2.16986	2.13535	2.20217	0.490661	0.486109	0.486324	0.487332	0.146	0.047	0.079	-0.146	0.047	0.079	0.587944	0.735412	0.693024
ENSG00000099822	9.52995	9.56118	9.60796	9.47386	9.32632	3.84924	3.82003	3.72191	3.77423	3.88463	0.472985	0.469694	0.472961	0.560006	0.111	0.116	0.917	-0.111	0.116	0.917	0.643399	0.6351	0.0322364
ENSG00000099834	-1.96661	-1.96624	-1.96585	-1.9667	-1.96607	-2.21492	-2.21496	-2.21375	-2.21343	-2.21654	0.499931	0.499915	0.499918	0.499907	0.009	0.008	0.011	-0.009	0.008	-0.011	0.775013	0.775626	0.773108
ENSG00000099840	2.8336	2.84857	2.86465	2.81462	2.79836	-0.833041	-0.833433	-0.832356	-0.820676	-0.798385	0.49924	0.49922	0.499556	0.514776	0.025	0.053	0.688	-0.025	0.053	0.688	0.758336	0.72842	0.146485
ENSG00000099849	7.00688	6.9873	6.93445	6.97412	7.02232	3.03554	3.00313	2.94453	3.01171	3.01196	0.482474	0.48272	0.51359	0.511988	0.079	0.818	0.098	0.079	0.818	-0.098	0.693024	0.0775095	0.664001
ENSG00000099860	7.03428	7.02645	6.9825	6.99919	7.08658	3.93924	3.92657	3.86906	3.87779	3.93363	0.487768	0.487015	0.495911	0.51404	0.057	0.305	0.454	-0.057	0.305	0.454	0.723196	0.405626	0.289729
ENSG00000099864	8.65134	8.66698	8.63347	8.51948	8.492	3.64696	3.69504	3.76567	3.63441	3.60142	0.515451	0.512807	0.498907	0.500163	0.12	0.334	0.077	-0.12	-0.334	0.077	0.628846	0.38043	0.695886
ENSG00000099866	-0.781306	-0.783696	-0.793846	-0.792719	-0.785523	-1.02717	-1.02789	-1.02725	-1.02561	-1.0309	0.500129	0.500158	0.50018	0.500168	0.018	0.015	0.021	0.018	0.015	-0.021	0.764733	0.768277	0.762069
ENSG00000099875	9.9627	9.96298	9.87831	9.80794	9.87794	7.05197	6.9992	6.94878	7.11204	7.1184	0.450413	0.450052	0.54653	0.545437	0.074	0.994	0.106	-0.074	0.994	-0.106	0.700498	0.000813149	0.651303
ENSG00000099889	4.62049	4.58829	4.51332	4.59757	4.69049	-0.534414	-0.535591	-0.541659	-0.511682	-0.430716	0.496054	0.499221	0.536853	0.543471	0.111	0.794	0.178	0.111	0.794	0.178	0.643399	0.0913591	0.542863
ENSG00000099899	9.58297	9.56143	9.46528	9.47002	9.53477	4.92016	4.92279	4.97159	5.03356	5.07659	0.48772	0.493598	0.554581	0.555091	0.154	0.948	0.067	0.154	0.948	0.067	0.576168	0.0181939	0.710209
ENSG00000099901	12.1296	12.1408	12.119	12.0475	12.0463	8.37986	8.36526	8.32709	8.32911	8.29195	0.495415	0.495356	0.495377	0.495653	0.029	0.017	0.034	-0.029	0.017	0.034	0.754566	0.765974	0.74936
ENSG00000099904	6.93038	6.96001	7.00585	6.91949	6.87863	4.85145	4.88918	5.0057	4.95727	4.89263	0.517428	0.518539	0.50312	0.498258	0.076	0.353	0.149	0.076	-0.353	-0.149	0.697524	0.364306	0.583478
ENSG00000099910	7.73559	7.70569	7.66103	7.72217	7.69317	2.70185	2.70123	2.87678	2.98112	2.7307	0.528187	0.559178	0.567331	0.482239	0.32	0.206	0.599	0.32	0.206	-0.599	0.392224	0.50654	0.197491
ENSG00000099917	7.54632	7.55331	7.52671	7.46816	7.47029	6.08997	6.07646	6.11965	6.237	6.26742	0.490163	0.497473	0.562194	0.562963	0.154	0.917	0.1	0.154	0.917	0.1	0.576168	0.0322364	0.660864
ENSG00000099940	8.19016	8.20408	8.21463	8.15099	8.10532	6.50909	6.50841	6.45831	6.43269	6.50567	0.485661	0.482305	0.481775	0.513839	0.126	0.073	0.665	-0.126	-0.073	0.665	0.619338	0.701979	0.159952
ENSG00000099942	11.0292	11.0224	11.006	11.0243	11.047	7.74907	7.7101	7.59382	7.6408	7.68814	0.481767	0.479881	0.490744	0.498453	0.097	0.279	0.196	-0.097	0.279	0.196	0.665479	0.431058	0.519494
ENSG00000099949	8.71128	8.71335	8.70443	8.69147	8.70613	5.00445	4.98762	4.89952	4.92549	5.0698	0.480531	0.47772	0.486332	0.554436	0.105	0.189	0.754	-0.105	0.189	0.754	0.652875	0.528245	0.111198
ENSG00000099953	5.56685	5.5767	5.6225	5.61638	5.57148	1.17434	1.1645	1.13337	1.14452	1.15978	0.491445	0.491012	0.490978	0.49101	0.041	0.018	0.019	-0.041	-0.018	0.019	0.742284	0.764733	0.76383
ENSG00000099954	1.64149	1.6416	1.62086	1.60136	1.61325	1.98193	1.97693	2.09072	2.21439	2.14555	0.48722	0.524764	0.532175	0.524813	0.553	0.184	0.158	0.553	0.184	-0.158	0.226095	0.534811	0.570813
ENSG00000099956	9.06455	9.04719	8.98232	9.00945	9.08401	4.09873	4.14221	4.28045	4.31309	4.4506	0.489557	0.525239	0.542039	0.572052	0.452	0.291	0.363	0.452	0.291	0.363	0.290703	0.418954	0.35735
ENSG00000099957	3.6647	3.66425	3.63842	3.6072	3.59834	1.63448	1.6412	1.70526	1.71326	1.61861	0.508715	0.509881	0.509177	0.503301	0.057	0.06	0.18	0.057	-0.06	-0.18	0.723196	0.719418	0.540425
ENSG00000099958	5.13778	5.13954	5.10695	5.1185	5.26029	4.7646	4.71726	4.71597	5.12055	5.65138	0.491217	0.498933	0.808961	0.862473	0.295	0.867	0.381	0.295	0.867	0.381	0.415051	0.0549377	0.343573
ENSG00000099968	10.6504	10.6555	10.6612	10.6473	10.6496	7.45917	7.48561	7.49688	7.43146	7.51008	0.498896	0.498277	0.497014	0.500711	0.054	0.06	0.115	-0.054	-0.06	0.115	0.727041	0.719418	0.636859
ENSG00000099974	3.9216	3.93881	3.96034	3.90996	3.90044	4.03285	4.06663	4.12991	4.03298	3.95844	0.523977	0.524237	0.473773	0.469102	0.101	0.856	0.146	0.101	-0.856	-0.146	0.659134	0.0600366	0.587944
ENSG00000099977	10.1011	10.1247	10.0926	9.96257	9.97361	5.59648	5.64138	5.70358	5.58013	5.55799	0.513831	0.511406	0.502159	0.504332	0.1	0.235	0.087	-0.1	-0.235	0.087	0.660864	0.473944	0.680678
ENSG00000099984	2.72146	2.71488	2.67143	2.65651	2.67561	-1.30471	-1.28188	-1.2324	-1.27095	-1.27262	0.500308	0.500508	0.500415	0.500518	0.03	0.026	0.029	0.03	-0.026	0.029	0.753548	0.757429	0.754566
ENSG00000099985	-2.20671	-2.20661	-2.20651	-2.2068	-2.20668	-2.21956	-2.21574	-2.2065	-2.21448	-2.22144	0.500221	0.500154	0.500043	0.49994	0.015	0.021	0.02	-0.015	-0.021	-0.02	0.768277	0.762069	0.762896
ENSG00000099991	9.64342	9.63541	9.64939	9.67296	9.60828	3.66574	3.64439	3.64838	3.74091	3.73985	0.497618	0.506493	0.520538	0.519041	0.259	0.417	0.076	0.259	0.417	-0.076	0.450297	0.315425	0.697524
ENSG00000099992	5.54746	5.53769	5.49973	5.51469	5.56	1.34303	1.34472	1.41682	1.46984	1.41307	0.501821	0.512422	0.514093	0.510608	0.285	0.094	0.104	0.285	0.094	-0.104	0.424442	0.670008	0.654397
ENSG00000099994	2.17179	2.17406	2.16218	2.13143	2.11186	-0.597521	-0.6118	-0.63678	-0.606942	-0.608658	0.492664	0.492783	0.501716	0.503487	0.055	0.498	0.122	0.055	0.498	0.122	0.725743	0.260363	0.625682
ENSG00000099995	9.282	9.29814	9.41183	9.43504	9.33366	6.99901	7.02218	7.00043	6.91338	6.99862	0.515316	0.495568	0.466963	0.476619	0.355	0.538	0.201	-0.355	-0.538	0.201	0.362818	0.235963	0.51279
ENSG00000099998	-1.28737	-1.28799	-1.28123	-1.274	-1.28172	-1.74059	-1.74132	-1.74319	-1.73537	-1.71785	0.502725	0.502823	0.502918	0.503076	0.017	0.022	0.024	0.017	0.022	0.024	0.765974	0.76122	0.759332
ENSG00000099999	7.29172	7.28337	7.30448	7.38415	7.43711	3.46973	3.44398	3.53157	3.66103	3.46563	0.51767	0.533352	0.545785	0.470836	0.213	0.225	0.654	0.213	0.225	-0.654	0.49786	0.484797	0.165749
ENSG00000100003	5.54199	5.52924	5.47194	5.46975	5.49655	2.40562	2.38025	2.2721	2.28214	2.35483	0.474662	0.471938	0.483805	0.513663	0.101	0.275	0.529	-0.101	0.275	0.529	0.659134	0.435078	0.241829
ENSG00000100012	2.77175	2.75805	2.71501	2.70989	2.6781	3.50172	3.45185	3.58085	3.84158	3.60575	0.483126	0.522431	0.572467	0.503351	0.384	0.357	0.42	0.384	0.357	-0.42	0.34084	0.361266	0.313047
ENSG00000100014	7.52511	7.51226	7.52733	7.63868	7.74205	5.69434	5.66463	5.57587	5.65631	5.8055	0.489587	0.489284	0.506177	0.526152	0.107	0.316	0.315	-0.107	0.316	0.315	0.649629	0.395858	0.396892
ENSG00000100023	8.08131	8.07289	8.10984	8.16815	8.12061	6.18685	6.19211	6.30608	6.38045	6.29378	0.508591	0.519477	0.51977	0.497813	0.21	0.099	0.359	0.21	0.099	-0.359	0.501047	0.662368	0.359885
ENSG00000100024	3.46672	3.47931	3.50744	3.4739	3.43948	0.865197	0.886014	0.882758	0.82024	0.889392	0.494436	0.492829	0.491036	0.495264	0.075	0.067	0.125	-0.075	-0.067	0.125	0.699051	0.710209	0.621023
ENSG00000100027	3.08738	3.08697	3.06987	3.05773	3.07218	2.10935	2.09992	2.01115	1.92474	1.86443	0.50421	0.473979	0.463074	0.460688	0.538	0.283	0.101	-0.538	-0.283	-0.101	0.235963	0.426642	0.659134
ENSG00000100028	11.3218	11.336	11.3588	11.3058	11.2547	7.13855	7.07783	6.97342	7.11217	7.12965	0.469259	0.466908	0.503937	0.509987	0.123	0.625	0.184	-0.123	0.625	0.184	0.624163	0.181585	0.534811
ENSG00000100029	10.5508	10.5457	10.5728	10.6369	10.6677	5.73399	5.75853	5.77551	5.71785	5.77975	0.504106	0.501931	0.498779	0.498897	0.1	0.134	0.053	-0.1	-0.134	0.053	0.660864	0.606556	0.72842
ENSG00000100030	12.0176	12.0104	11.9765	11.977	12.0011	8.5671	8.59396	8.56121	8.44296	8.51973	0.490976	0.487061	0.484269	0.489104	0.116	0.099	0.122	-0.116	-0.099	0.122	0.6351	0.662368	0.625682
ENSG00000100031	7.15241	7.17065	7.2613	7.28692	7.28022	3.52141	3.49481	3.50511	3.60579	3.55229	0.521235	0.521959	0.522453	0.516939	0.06	0.053	0.16	0.06	0.053	-0.16	0.719418	0.72842	0.567766
ENSG00000100033	2.06201	2.05253	2.02995	2.05344	2.07901	-1.28912	-1.29427	-1.27818	-1.24076	-1.24655	0.49836	0.507063	0.513399	0.51269	0.411	0.352	0.055	0.411	0.352	-0.055	0.319877	0.365352	0.725743
ENSG00000100034	8.90285	8.90089	8.84824	8.80562	8.82963	5.91081	5.90778	5.84685	5.81647	5.88418	0.478143	0.476625	0.477428	0.520737	0.076	0.08	0.794	-0.076	0.08	0.794	0.697524	0.691512	0.0913591
ENSG00000100036	7.01988	7.02788	7.00989	6.94728	6.92489	3.07677	3.08367	3.26696	3.37691	3.19694	0.510895	0.534325	0.537541	0.515636	0.298	0.137	0.265	0.298	0.137	-0.265	0.412084	0.6017	0.444581
ENSG00000100038	7.69208	7.70621	7.74266	7.72957	7.73892	4.84033	4.83753	4.91445	4.98534	4.91283	0.510229	0.512727	0.512603	0.508335	0.103	0.056	0.122	0.103	-0.056	-0.122	0.655967	0.724501	0.625682
ENSG00000100053	-1.01869	-1.01964	-1.02259	-1.014	-0.993743	-1.27644	-1.25135	-1.19191	-1.2422	-1.27878	0.511683	0.512504	0.498257	0.492218	0.076	0.441	0.205	0.076	-0.441	-0.205	0.697524	0.297862	0.507749
ENSG00000100056	7.59146	7.57924	7.56442	7.60463	7.62131	4.00141	3.94285	3.91072	4.10926	4.09132	0.476817	0.484251	0.557229	0.53911	0.168	0.83	0.262	0.168	0.83	-0.262	0.556669	0.0718611	0.447531
ENSG00000100060	0.469749	0.467721	0.455939	0.454454	0.463554	0.0448451	0.0444977	0.0467372	0.057957	0.0761942	0.50198	0.502788	0.505508	0.507988	0.074	0.212	0.17	0.074	0.212	0.17	0.700498	0.499169	0.553675
ENSG00000100065	9.19784	9.1961	9.17778	9.16343	9.16192	3.84727	3.80325	3.7401	3.87138	3.92532	0.465051	0.464611	0.53532	0.538166	0.078	0.944	0.111	-0.078	0.944	0.111	0.694468	0.0201285	0.643399
ENSG00000100068	5.18416	5.20326	5.2446	5.22558	5.25771	2.53276	2.52189	2.46015	2.44778	2.48133	0.498413	0.494706	0.494637	0.495699	0.151	0.03	0.07	-0.151	-0.03	0.07	0.580691	0.753548	0.706156
ENSG00000100075	11.1425	11.1543	11.132	11.0361	10.9825	6.18553	6.21059	6.27163	6.27592	6.37227	0.499478	0.501206	0.504593	0.576488	0.084	0.119	0.909	0.084	0.119	0.909	0.685321	0.630447	0.0368589
ENSG00000100077	7.80833	7.77408	7.67712	7.70419	7.69468	4.40401	4.43901	4.55908	4.53806	4.50381	0.492326	0.504475	0.503955	0.502779	0.272	0.056	0.069	0.272	-0.056	-0.069	0.438532	0.724501	0.707532
ENSG00000100078	3.07092	3.07704	3.07786	3.06891	3.10794	-0.327258	-0.333005	-0.311564	-0.279802	-0.321639	0.505293	0.505581	0.505697	0.504909	0.034	0.033	0.053	0.034	0.033	-0.053	0.74936	0.750317	0.72842
ENSG00000100083	8.48521	8.49791	8.51744	8.48243	8.47032	5.60256	5.61263	5.73893	5.74731	5.50856	0.52612	0.53179	0.524521	0.446726	0.155	0.207	0.704	0.155	-0.207	-0.704	0.574868	0.505161	0.138337
ENSG00000100084	9.33626	9.34421	9.41118	9.42542	9.35097	5.41635	5.42147	5.40125	5.32616	5.24833	0.505358	0.502828	0.441514	0.436558	0.095	0.941	0.131	-0.095	-0.941	-0.131	0.668487	0.0218198	0.610993
ENSG00000100092	5.09984	5.10764	5.08184	5.01258	4.99371	1.05261	1.07099	1.095	1.07062	1.13178	0.500587	0.500611	0.500843	0.544291	0.037	0.055	0.886	0.037	0.055	0.886	0.746192	0.725743	0.0461466
ENSG00000100095	-1.72931	-1.72582	-1.71775	-1.72578	-1.73285	-0.441372	-0.446819	-0.419547	-0.397959	-0.479217	0.504281	0.504402	0.504	0.491483	0.052	0.051	0.337	0.052	-0.051	-0.337	0.72954	0.730855	0.37806
ENSG00000100097	12.9856	13.0087	12.9913	12.8629	12.8309	6.04582	6.03708	5.9877	5.9681	5.97002	0.49585	0.491122	0.491368	0.522598	0.209	0.054	0.893	-0.209	0.054	0.893	0.502396	0.727041	0.0432118
ENSG00000100099	8.54446	8.55466	8.57935	8.57998	8.61689	5.48129	5.42661	5.31287	5.42042	5.44907	0.487894	0.486101	0.502931	0.506731	0.103	0.357	0.129	-0.103	0.357	0.129	0.655967	0.361266	0.61434
ENSG00000100100	5.76047	5.75308	5.70516	5.69178	5.71922	2.60126	2.60168	2.56657	2.55506	2.63195	0.484075	0.483754	0.486033	0.532731	0.053	0.1	0.869	-0.053	0.1	0.869	0.72842	0.660864	0.0539463
ENSG00000100101	8.44428	8.44163	8.43235	8.42629	8.41014	5.16913	5.16548	5.13163	5.10124	5.08418	0.493674	0.490517	0.489543	0.489238	0.174	0.082	0.042	-0.174	-0.082	-0.042	0.548027	0.688251	0.741151
ENSG00000100104	8.66612	8.69173	8.69465	8.59817	8.61375	5.84153	5.86473	5.86953	5.73981	5.64074	0.507009	0.496845	0.447833	0.4452	0.216	0.78	0.115	-0.216	-0.78	-0.115	0.49469	0.0978296	0.636859
ENSG00000100105	8.58113	8.58786	8.59421	8.57268	8.57029	5.87582	5.81113	5.76476	5.91008	5.73485	0.493407	0.494878	0.500078	0.486675	0.117	0.105	0.212	0.117	0.105	-0.212	0.633637	0.652875	0.499169
ENSG00000100106	9.5627	9.55822	9.51907	9.49942	9.51619	5.3616	5.32942	5.39307	5.53126	5.35981	0.502797	0.513907	0.525357	0.50366	0.187	0.177	0.252	0.187	0.177	-0.252	0.530852	0.543926	0.456525
ENSG00000100109	8.85545	8.82204	8.80521	8.95183	9.02158	3.25908	3.2605	3.29011	3.34413	3.40983	0.508063	0.519246	0.524663	0.524476	0.32	0.206	0.065	0.32	0.206	-0.065	0.392224	0.50654	0.712859
ENSG00000100116	8.90852	8.89564	8.82782	8.80697	8.81563	2.52292	2.52473	2.64348	2.75075	2.69739	0.457207	0.519338	0.528255	0.525273	0.812	0.197	0.107	0.812	0.197	-0.107	0.0802889	0.518224	0.649629
ENSG00000100124	8.85445	8.85794	8.81386	8.74634	8.73972	4.9019	4.90487	5.01999	5.0757	4.91472	0.519164	0.524785	0.525696	0.514573	0.152	0.079	0.193	0.152	0.079	-0.193	0.57929	0.693024	0.523229
ENSG00000100129	12.827	12.8387	12.8232	12.7661	12.7878	6.85203	6.87728	6.99601	7.01656	6.98918	0.500675	0.509672	0.509846	0.509193	0.244	0.053	0.065	0.244	0.053	-0.065	0.464731	0.72842	0.712859
ENSG00000100138	11.7516	11.774	11.7595	11.6405	11.6157	8.1712	8.1578	8.13217	8.14078	8.09657	0.497081	0.497088	0.497374	0.497809	0.023	0.038	0.047	0.023	0.038	0.047	0.760285	0.745326	0.735412
ENSG00000100139	9.06679	9.06272	9.02053	9.01988	9.09773	5.1069	5.0165	5.0115	5.3634	5.32149	0.467973	0.484506	0.641611	0.59352	0.226	0.883	0.362	0.226	0.883	-0.362	0.483751	0.0472626	0.357969
ENSG00000100142	10.2289	10.2476	10.2421	10.1203	10.0245	5.71421	5.75166	5.82221	5.72232	5.65761	0.516525	0.514813	0.49575	0.494383	0.1	0.436	0.106	-0.1	-0.436	-0.106	0.660864	0.30142	0.651303
ENSG00000100147	7.92601	7.93435	7.95595	7.93843	7.9189	3.87486	3.82874	3.83149	3.99016	3.90073	0.49978	0.505489	0.516198	0.510089	0.16	0.216	0.135	0.16	0.216	-0.135	0.567766	0.49469	0.605032
ENSG00000100150	7.57502	7.56834	7.56853	7.58506	7.55643	4.54427	4.49354	4.41147	4.46197	4.29639	0.480564	0.479261	0.480019	0.454804	0.108	0.096	0.377	-0.108	0.096	-0.377	0.648146	0.666993	0.34677
ENSG00000100151	8.13627	8.13141	8.1147	8.14243	8.20993	3.06526	3.03441	3.04472	3.17828	3.16336	0.49223	0.50618	0.546048	0.537304	0.294	0.677	0.192	0.294	0.677	-0.192	0.416	0.152697	0.524539
ENSG00000100154	9.10323	9.10133	9.14136	9.1727	9.1162	5.98497	6.01471	6.09784	6.08074	6.10822	0.504482	0.504886	0.503739	0.503351	0.04	0.077	0.04	0.04	-0.077	-0.04	0.743352	0.695886	0.743352
ENSG00000100162	9.51857	9.52167	9.47613	9.43392	9.4913	5.71601	5.70021	5.74205	5.82685	5.75488	0.497479	0.509405	0.518134	0.514195	0.299	0.231	0.113	0.299	0.231	-0.113	0.411325	0.478357	0.640249
ENSG00000100167	3.74149	3.75771	3.75347	3.67396	3.65498	1.67473	1.69348	1.8597	1.94134	1.86307	0.497708	0.517807	0.519117	0.516884	0.339	0.111	0.089	0.339	0.111	-0.089	0.37618	0.643399	0.677439
ENSG00000100170	-1.96392	-1.9647	-1.96653	-1.96597	-1.96738	-0.325318	-0.326678	-0.326564	-0.315495	-0.302088	0.502366	0.502688	0.503314	0.503812	0.039	0.069	0.057	0.039	0.069	0.057	0.744367	0.707532	0.723196
ENSG00000100196	9.32808	9.32416	9.2555	9.18924	9.1794	5.79677	5.79313	5.80303	5.80014	5.72625	0.487525	0.488101	0.488405	0.488307	0.043	0.037	0.03	0.043	0.037	-0.03	0.739996	0.746192	0.753548
ENSG00000100197	1.43441	1.43511	1.4272	1.41682	1.42078	-0.0937339	-0.0812992	-0.0539888	-0.0819612	-0.101554	0.501959	0.501708	0.500032	0.499046	0.031	0.12	0.073	-0.031	-0.12	-0.073	0.752485	0.628846	0.701979
ENSG00000100201	13.0242	13.0059	12.9556	12.9804	12.996	10.2136	10.2134	10.23	10.2315	10.1845	0.501125	0.501616	0.501654	0.500456	0.047	0.024	0.08	0.047	0.024	-0.08	0.735412	0.759332	0.691512
ENSG00000100206	4.93657	4.93312	4.90356	4.8812	4.87407	2.38807	2.38221	2.26299	2.17149	2.22367	0.490275	0.478925	0.478447	0.483673	0.247	0.072	0.138	-0.247	-0.072	0.138	0.461579	0.70335	0.600265
ENSG00000100207	10.7057	10.7064	10.7248	10.7154	10.6463	5.84557	5.84187	5.84815	5.8253	5.71068	0.497415	0.496623	0.487812	0.449784	0.081	0.233	0.649	-0.081	-0.233	-0.649	0.689822	0.475987	0.168548
ENSG00000100209	8.24028	8.25442	8.24423	8.18131	8.19982	3.9843	4.02128	4.02442	3.91689	4.02276	0.495532	0.492936	0.488193	0.506042	0.108	0.119	0.3	-0.108	-0.119	0.3	0.648146	0.630447	0.410489
ENSG00000100211	7.29963	7.29941	7.26821	7.22247	7.19478	3.90258	3.87229	3.73391	3.7601	3.90952	0.463583	0.458494	0.469002	0.555125	0.134	0.188	0.8	-0.134	0.188	0.8	0.606556	0.529495	0.0875033
ENSG00000100216	12.0556	12.076	12.0711	11.9701	11.9429	7.16123	7.14935	7.17918	7.21924	7.10995	0.502937	0.503575	0.503684	0.501405	0.056	0.042	0.098	0.056	0.042	-0.098	0.724501	0.741151	0.664001
ENSG00000100219	10.7578	10.7233	10.6366	10.782	11.0395	7.63723	7.61928	7.54383	7.70718	8.15026	0.494923	0.496414	0.594236	0.769825	0.25	0.52	0.653	0.25	0.52	0.653	0.458717	0.247478	0.16631
ENSG00000100220	11.1112	11.0906	11.0842	11.1933	11.2711	5.06171	5.11596	5.24489	5.10124	4.93277	0.536238	0.545703	0.481973	0.417133	0.198	0.569	0.55	0.198	-0.569	-0.55	0.516653	0.215892	0.228282
ENSG00000100221	10.9081	10.9102	10.9	10.8922	10.9234	7.40241	7.39061	7.35882	7.41258	7.51681	0.492762	0.492745	0.511063	0.55877	0.085	0.369	0.656	-0.085	0.369	0.656	0.683797	0.353404	0.164581
[truncated: 13,922 more rows]

## Sheet: POP_Tunicamycin_Rep2
GeneID	Total_RNA_Tm_Rep2_-1hr	Total_RNA_Tm_Rep2_0hr	Total_RNA_Tm_Rep2_1hr	Total_RNA_Tm_Rep2_4hr	Total_RNA_Tm_Rep2_8hr	POP_Tm_Rep2_-1hr	POP_Tm_Rep2_0hr	POP_Tm_Rep2_1hr	POP_Tm_Rep2_4hr	POP_Tm_Rep2_8hr	R0	R1	R2	R3	CPS1	CPS2	CPS3	signedCPS1	signedCPS2	signedCPS3	FDR1	FDR2	FDR3
ENSG00000000003	10.3379	10.3409	10.3114	10.2648	10.2647	6.4261	6.42982	6.44175	6.37089	6.19628	0.490873	0.48849	0.471567	0.436995	0.126	0.298	0.485	-0.126	-0.298	-0.485	0.610605	0.399622	0.258121
ENSG00000000419	10.3219	10.3169	10.2883	10.3046	10.3754	6.00554	5.97959	5.915	5.96915	6.02134	0.483688	0.482505	0.514466	0.521965	0.099	0.755	0.204	-0.099	0.755	0.204	0.656992	0.100326	0.496254
ENSG00000000457	7.55952	7.53893	7.53724	7.6418	7.69552	5.50173	5.70293	6.22726	5.95794	5.86561	0.560313	0.667543	0.500073	0.479395	0.498	0.681	0.311	0.498	-0.681	-0.311	0.250055	0.142717	0.388646
ENSG00000000460	8.85648	8.87552	8.96663	8.96813	8.90749	5.08763	5.03276	4.9867	5.19713	5.28813	0.486463	0.488694	0.553842	0.560931	0.161	0.749	0.208	0.161	0.749	0.208	0.55485	0.103448	0.491244
ENSG00000000971	8.55267	8.57726	8.62404	8.6154	8.71551	3.24905	3.21127	3.15123	3.22285	3.18225	0.497182	0.496958	0.497095	0.496663	0.051	0.033	0.057	-0.051	0.033	-0.057	0.736406	0.759979	0.72755
ENSG00000001036	11.2099	11.208	11.1838	11.1528	11.1242	6.99222	7.01031	7.10123	7.09833	7.01733	0.513755	0.515431	0.513942	0.508519	0.078	0.079	0.161	0.078	-0.079	-0.161	0.693206	0.691355	0.55485
ENSG00000001084	10.1172	10.1027	10.07	10.1553	10.3135	6.43616	6.47466	6.58388	6.59443	6.70786	0.506652	0.520434	0.524118	0.531607	0.288	0.13	0.182	0.288	0.13	0.182	0.40866	0.603732	0.524362
ENSG00000001167	8.35249	8.36676	8.49494	8.5472	8.45787	6.54643	6.52919	6.49483	6.5154	6.48646	0.51604	0.510855	0.499543	0.464896	0.2	0.343	0.771	-0.2	-0.343	-0.771	0.501503	0.363233	0.0923219
ENSG00000001460	6.65956	6.64835	6.65511	6.69725	6.66699	2.568	2.59225	2.63431	2.62191	2.7226	0.510085	0.511472	0.512137	0.518732	0.082	0.05	0.176	0.082	0.05	0.176	0.686527	0.737871	0.533495
ENSG00000001461	10.4526	10.4588	10.4677	10.435	10.3921	6.6287	6.63893	6.63333	6.6113	6.67881	0.499099	0.49897	0.499023	0.51456	0.044	0.054	0.443	-0.044	0.054	0.443	0.74583	0.731905	0.287677
ENSG00000001497	10.1584	10.1589	10.2072	10.247	10.2146	5.62344	5.6078	5.60511	5.68309	5.72427	0.513357	0.516028	0.521136	0.522224	0.121	0.208	0.076	0.121	0.208	0.076	0.61855	0.491244	0.696481
ENSG00000001561	-2.20605	-2.2062	-2.20682	-2.20686	-2.2067	-1.9726	-1.97141	-1.968	-1.97307	-1.98336	0.498981	0.49894	0.498882	0.498769	0.018	0.015	0.018	-0.018	-0.015	-0.018	0.775829	0.779226	0.775829
ENSG00000001617	10.6172	10.5925	10.4807	10.4326	10.3767	6.53136	6.49343	6.32574	6.29358	6.30049	0.475794	0.471379	0.477178	0.485227	0.113	0.146	0.192	-0.113	0.146	0.192	0.632651	0.578318	0.511168
ENSG00000001629	11.3468	11.3621	11.3985	11.3652	11.3354	7.28019	7.27407	7.29008	7.33925	7.35315	0.505845	0.507803	0.510762	0.511883	0.104	0.185	0.079	0.104	0.185	0.079	0.648757	0.520698	0.691355
ENSG00000001630	9.9293	9.91547	9.91221	9.97927	10.0135	8.32707	8.29978	8.27305	8.36579	8.39196	0.490126	0.492962	0.519486	0.517857	0.121	0.667	0.088	0.121	0.667	-0.088	0.61855	0.150296	0.676393
ENSG00000001631	9.2101	9.21532	9.22719	9.235	9.27492	6.13475	6.09893	6.06825	6.1751	6.1591	0.493208	0.495984	0.509528	0.508221	0.116	0.363	0.09	0.116	0.363	-0.09	0.627168	0.346913	0.672713
ENSG00000002016	7.78896	7.78755	7.83567	7.89738	7.89941	5.36801	5.32417	5.08644	5.06432	5.23738	0.47768	0.462883	0.466481	0.486812	0.209	0.124	0.279	-0.209	0.124	0.279	0.489929	0.613609	0.41673
[truncated: 15,904 more rows]

## Sheet: POP_Tunicamycin_Rep3
GeneID	Total_RNA_Tm_Rep3_-1hr	Total_RNA_Tm_Rep3_0hr	Total_RNA_Tm_Rep3_1hr	Total_RNA_Tm_Rep3_4hr	Total_RNA_Tm_Rep3_8hr	POP_Tm_Rep3_-1hr	POP_Tm_Rep3_0hr	POP_Tm_Rep3_1hr	POP_Tm_Rep3_4hr	POP_Tm_Rep3_8hr	R0	R1	R2	R3	CPS1	CPS2	CPS3	signedCPS1	signedCPS2	signedCPS3	FDR1	FDR2	FDR3
[truncated: 15,921 more rows]

[truncated: 3 more sheets: POP_H2O2_Rep1, POP_H2O2_Rep2, POP_H2O2_Rep3]
