# Supplementary material for: New insights into the cellular temporal response to proteostatic stress
Source: eLife. 2018 Oct 12;7:e39054. doi: 10.7554/eLife.39054 (PMC6185107; doi:10.7554/eLife.39054)
Supplement: Supplementary file 4. — Content: Worksheet 1: Description: Notes on columns in other worksheets; Worksheet 2: Protein_Tunicamycin_Rep1: log2 transformed normalized intensity values for tunicamycin treated replicate 1; Worksheet 3: Protein_Tunicamycin_Rep3: log2 transformed normalized intensity values for tunicamycin treated replicate 3; Worksheet 4: Protein_H2O2_Rep1: log2 transformed normalized intensity values for hydrogen peroxide treated replicate 1; Worksheet 5: Protein_H2O2_Rep3: log2 transformed normalized intensity values for hydrogen peroxide treated replicate 3; Worksheet 6: All_identified_Protein_Groups: Maxquant output with detailed information of all the protein groups identified; Worksheet 7: Identified_Protein_Groups_w_rev: Maxquant output with detailed information of all the protein groups identified along with reverse peptide information [file elife-39054-supp4.xlsx]

## Sheet: README
Column_Head	Description	Note
Total_RNA_Tm_Rep1_-1hr	PECA input(Gaussian Smoothing) RNA expression at 1hr before 0hr in replicate1
Total_RNA_Tm_Rep1_0hr	PECA input(Gaussian Smoothing) RNA expression at 0hr in replicate1
Total_RNA_Tm_Rep1_1hr	PECA input(Gaussian Smoothing) RNA expression at 1hr after tunicamycin treatment in replicate1
Total_RNA_Tm_Rep1_4hr	PECA input(Gaussian Smoothing) RNA expression at 4hr after tunicamycin treatment in replicate1
Total_RNA_Tm_Rep1_8hr	PECA input(Gaussian Smoothing) RNA expression at 8hr after tunicamycin treatment in replicate1
Prot_Tm_Rep1_-1hr	PECA input(Gaussian Smoothing) protein expression at 1hr before 0hr in replicate1
Prot_Tm_Rep1_0hr	PECA input(Gaussian Smoothing) protein expression at 0hr in replicate1
Prot_Tm_Rep1_1hr	PECA input(Gaussian Smoothing) protein expression at 1hr after tunicamycin treatment in replicate1
Prot_Tm_Rep1_4hr	PECA input(Gaussian Smoothing) protein expression at 4hr after tunicamycin treatment in replicate1
Prot_Tm_Rep1_8hr	PECA input(Gaussian Smoothing) protein expression at 8hr after tunicamycin treatment in replicate1
R0	Rate ratio at 1hr before 0hr
R1	Rate ratio at 0hr
R2	Rate ratio at 1hr
R3	Rate ratio at 4hr
CPS1	Change Point Score at change point 0hr
CPS2	Change Point Score at change point 1hr
CPS3	Change Point Score at change point 4hr
signedCPS1	Signed Change Point Score at the change point 0hr	Negative means downregulation Positive means upregulation
signedCPS2	Signed Change Point Score at the change point 1hr
signedCPS3	Signed Change Point Scoreat the change point 4hr
FDR1	False Discovery Rate at the change point 0hr
FDR2	False Discovery Rate at the change point 1hr
FDR3	False Discovery Rate at the change point 4hr
Full Name	Abbreviation
Tunicamycin	Tm
Hydrogen Peroxide	H2O2
Replicate	Rep
Protein	Prot
ChangPointScore	CPS

## Sheet: Protein_Tunicamycin_Rep1
GeneID	Total_RNA_Tm_Rep1_-1hr	Total_RNA_Tm_Rep1_0hr	Total_RNA_Tm_Rep1_1hr	Total_RNA_Tm_Rep1_4hr	Total_RNA_Tm_Rep1_8hr	Prot_Tm_Rep1_-1hr	Prot_Tm_Rep1_0hr	Prot_Tm_Rep1_1hr	Prot_Tm_Rep1_4hr	Prot_Tm_Rep1_8hr	R0	R1	R2	R3	CPS1	CPS2	CPS3	signedCPS1	signedCPS2	signedCPS3	FDR1	FDR2	FDR3
ENSG00000000003	10.2917	10.2832	10.2609	10.2893	10.337	17.5177	17.4994	17.4487	17.4757	17.4987	0.494532	0.494785	0.497821	0.49891	0.033	0.151	0.07	0.033	0.151	0.07	0.656402	0.53679	0.625544
ENSG00000000419	10.3215	10.3209	10.3038	10.3066	10.3565	18.8022	18.7368	18.8004	19.1834	19.2821	0.486732	0.510881	0.712812	0.690542	0.266	0.919	0.291	0.266	0.919	-0.291	0.422876	0.0470333	0.403296
ENSG00000000460	8.96931	8.94579	8.89404	8.93504	8.94222	16.5505	16.5865	16.5936	16.423	16.3475	0.510497	0.503327	0.446597	0.440556	0.189	0.786	0.161	-0.189	-0.786	-0.161	0.493484	0.114279	0.525802
ENSG00000000971	8.47844	8.46096	8.55197	8.74003	8.76924	16.6778	16.699	16.6731	16.5547	16.551	0.526366	0.525218	0.433281	0.431877	0.083	0.998	0.074	-0.083	-0.998	-0.074	0.61394	8.57143e-05	0.62249
ENSG00000001036	11.1744	11.171	11.1617	11.165	11.1643	17.1321	17.1608	17.1022	16.9249	16.9471	0.51176	0.474095	0.446872	0.450915	0.502	0.466	0.127	-0.502	-0.466	0.127	0.261722	0.282349	0.566028
ENSG00000001084	10.0726	10.0523	10.0559	10.1972	10.3319	19.1785	19.1679	19.165	19.2095	19.2198	0.501668	0.502165	0.502695	0.499879	0.044	0.042	0.118	0.044	0.042	-0.118	0.64726	0.64871	0.576559
ENSG00000001497	10.225	10.195	10.1202	10.1998	10.3031	18.8441	18.8507	18.8913	18.9036	18.8874	0.500526	0.509054	0.510031	0.508651	0.301	0.071	0.062	0.301	0.071	-0.062	0.395209	0.624751	0.632289
ENSG00000001617	10.4981	10.4996	10.4907	10.4595	10.4223	13.2571	13.3429	13.3981	13.1368	13.2138	0.533285	0.51913	0.467375	0.490265	0.241	0.52	0.27	-0.241	-0.52	0.27	0.44382	0.250831	0.419916
ENSG00000001629	11.3855	11.386	11.3828	11.364	11.3305	16.9728	17.002	17.055	16.9819	16.9494	0.513094	0.512439	0.496705	0.494506	0.08	0.456	0.103	-0.08	-0.456	-0.103	0.617021	0.28784	0.593207
ENSG00000001630	9.94551	9.91784	9.8723	9.96913	10.056	19.1927	19.1917	19.1963	19.1955	19.1698	0.505675	0.506055	0.506224	0.498669	0.043	0.044	0.294	0.043	0.044	-0.294	0.647828	0.64726	0.400816
ENSG00000001631	9.2313	9.22335	9.21157	9.24343	9.27484	16.3697	16.4278	16.3675	16.0446	16.0103	0.51715	0.484485	0.388461	0.392108	0.321	0.82	0.149	-0.321	-0.82	0.149	0.380194	0.0985073	0.539299
ENSG00000002330	9.48848	9.50988	9.51989	9.42261	9.37162	16.5358	16.5591	16.5408	16.4123	16.3837	0.502926	0.483452	0.45655	0.459168	0.37	0.552	0.111	-0.37	-0.552	0.111	0.34319	0.232028	0.584565
ENSG00000002549	10.323	10.3043	10.259	10.3035	10.3519	20.094	20.1029	20.1559	20.172	20.1535	0.502859	0.506772	0.507003	0.506606	0.162	0.04	0.043	0.162	0.04	-0.043	0.52483	0.650466	0.647828
ENSG00000002746	6.05301	6.06191	6.09401	6.09471	6.09675	12.9631	13.1304	12.8517	11.7113	11.3861	0.600076	0.47256	0.178168	0.178821	0.517	0.898	0.202	-0.517	-0.898	0.202	0.252283	0.0591197	0.478677
ENSG00000002822	9.37623	9.37016	9.40829	9.50722	9.58339	19.4958	19.5112	19.4642	19.3365	19.3107	0.514558	0.506047	0.43663	0.435753	0.164	0.929	0.075	-0.164	-0.929	-0.075	0.522488	0.0400948	0.621548
ENSG00000002834	10.8375	10.8578	10.8776	10.78	10.6885	20.9037	21.0087	20.7732	20.0062	19.8477	0.58551	0.431582	0.265283	0.271164	0.563	0.738	0.206	-0.563	-0.738	0.206	0.22666	0.135078	0.474506
ENSG00000002919	8.54847	8.53673	8.50618	8.51196	8.49213	15.6744	15.7264	15.8133	15.6913	15.6753	0.515734	0.515886	0.49744	0.495613	0.133	0.378	0.112	0.133	-0.378	-0.112	0.558617	0.337742	0.583365
ENSG00000003056	11.8735	11.8928	11.9466	11.9083	11.858	18.6392	18.6612	18.563	18.341	18.2938	0.521015	0.474521	0.408484	0.41206	0.439	0.704	0.131	-0.439	-0.704	0.131	0.298321	0.151776	0.56138
ENSG00000003096	10.7279	10.7046	10.6855	10.7655	10.7787	16.5108	16.4615	16.6609	17.0752	17.0299	0.464653	0.574046	0.696076	0.623231	0.594	0.565	0.412	0.594	0.565	-0.412	0.209171	0.225435	0.314899
ENSG00000003393	9.57144	9.55505	9.52739	9.56372	9.56411	14.8086	14.8079	14.8842	14.9953	15.0484	0.487607	0.526602	0.557049	0.557932	0.537	0.503	0.096	0.537	0.503	0.096	0.240653	0.261134	0.600518
ENSG00000003436	11.5102	11.5071	11.5295	11.5869	11.6336	16.4976	16.4982	16.4334	16.3338	16.2764	0.514108	0.494828	0.448165	0.44382	0.306	0.749	0.137	-0.306	-0.749	-0.137	0.39171	0.130742	0.553608
ENSG00000003509	8.31866	8.31466	8.31668	8.3621	8.42922	17.7402	17.713	17.7784	17.9774	18.0071	0.491998	0.522903	0.582243	0.574397	0.379	0.685	0.167	0.379	0.685	-0.167	0.336682	0.161522	0.518993
ENSG00000003756	10.164	10.1384	10.156	10.3053	10.3633	19.2241	19.2605	19.2251	19.0161	18.9713	0.512045	0.506783	0.403038	0.400509	0.138	0.967	0.093	-0.138	-0.967	-0.093	0.552299	0.0149305	0.604231
ENSG00000004059	10.4333	10.4532	10.4287	10.313	10.299	17.1429	17.008	17.0852	17.7837	17.9151	0.468376	0.512751	0.863052	0.849227	0.354	0.929	0.31	0.354	0.929	-0.31	0.355941	0.0400948	0.388388
ENSG00000004142	10.873	10.8899	10.8908	10.8117	10.7863	18.9573	18.9293	18.9109	19.0357	19.1118	0.484883	0.485423	0.551437	0.568315	0.109	0.85	0.233	0.109	0.85	0.233	0.586931	0.0839412	0.450134
ENSG00000004399	9.66145	9.65999	9.66573	9.64895	9.57471	17.4955	17.4841	17.6103	17.789	17.7562	0.480258	0.539915	0.560416	0.553922	0.653	0.317	0.148	0.653	0.317	-0.148	0.177886	0.383473	0.540609
ENSG00000004455	12.5224	12.5274	12.5162	12.4883	12.5034	20.6317	20.6718	20.5928	20.3071	20.233	0.514977	0.474874	0.394471	0.395554	0.365	0.741	0.141	-0.365	-0.741	0.141	0.347499	0.133985	0.548896
ENSG00000004478	11.7784	11.7672	11.7571	11.7902	11.7857	21.3585	21.3111	21.2846	21.471	21.523	0.478911	0.484396	0.569601	0.567804	0.149	0.904	0.15	0.149	0.904	-0.15	0.539299	0.0559413	0.537701
ENSG00000004487	11.8097	11.786	11.7527	11.8304	11.8749	18.9749	18.948	19.0659	19.3247	19.3561	0.480013	0.545532	0.626402	0.609382	0.519	0.625	0.245	0.519	0.625	-0.245	0.251258	0.192457	0.439911
ENSG00000004534	9.32277	9.30023	9.29035	9.38255	9.4084	19.4198	19.4244	19.3526	19.2481	19.2391	0.512058	0.486555	0.46076	0.458822	0.432	0.547	0.089	-0.432	-0.547	-0.089	0.302857	0.234564	0.608608
ENSG00000004660	8.88038	8.88323	8.88533	8.87498	8.87257	17.3093	17.3439	17.3001	17.1021	17.09	0.512228	0.485057	0.429303	0.433017	0.346	0.712	0.134	-0.346	-0.712	0.134	0.361832	0.147988	0.557233
ENSG00000004700	11.0958	11.0573	11.0372	11.2056	11.2865	20.4867	20.4605	20.4887	20.6392	20.6648	0.498319	0.525622	0.563757	0.546965	0.414	0.525	0.243	0.414	0.525	-0.243	0.313637	0.248012	0.441989
ENSG00000004766	9.86446	9.84366	9.89122	10.0483	10.09	18.0249	18.0169	18.0176	18.0538	18.0594	0.508459	0.508824	0.509103	0.474997	0.043	0.056	0.924	0.043	0.056	-0.924	0.647828	0.637193	0.0436338
ENSG00000004779	11.4562	11.4657	11.4398	11.3798	11.403	17.4844	17.3604	17.4067	18.0304	18.176	0.46716	0.493049	0.826952	0.80864	0.282	0.94	0.343	0.282	0.94	-0.343	0.410295	0.0333545	0.364075
ENSG00000004799	12.6434	12.6348	12.6506	12.6968	12.6775	16.3755	16.3724	16.4234	16.4844	16.4592	0.507476	0.510488	0.510971	0.509344	0.113	0.039	0.071	0.113	0.039	-0.071	0.582435	0.651385	0.624751
ENSG00000004864	11.1403	11.1331	11.1487	11.1988	11.2049	20.2414	20.1871	20.2904	20.6534	20.7039	0.486101	0.535346	0.673776	0.645594	0.388	0.753	0.284	0.388	0.753	-0.284	0.329881	0.128771	0.408917
ENSG00000004866	9.19279	9.20976	9.24502	9.19206	9.1338	15.1507	15.1378	15.168	15.2607	15.2725	0.498079	0.508464	0.524074	0.526203	0.273	0.436	0.095	0.273	0.436	0.095	0.417216	0.300454	0.601682
ENSG00000004897	11.0648	11.0603	11.0994	11.1638	11.1659	18.7709	18.7354	18.6748	18.7475	18.7344	0.496395	0.496624	0.497167	0.496614	0.039	0.058	0.052	0.039	0.058	-0.052	0.651385	0.635298	0.64062
ENSG00000004961	9.1179	9.11163	9.08996	9.09731	9.11294	18.6831	18.7046	18.6072	18.3879	18.3403	0.522743	0.46856	0.422697	0.423172	0.538	0.584	0.119	-0.538	-0.584	0.119	0.240263	0.215169	0.575435
ENSG00000004975	10.1217	10.1258	10.1312	10.1375	10.181	18.149	18.1705	18.1892	18.1166	18.1041	0.508937	0.50675	0.485411	0.484311	0.113	0.629	0.07	-0.113	-0.629	-0.07	0.582435	0.189878	0.625544
ENSG00000005007	9.15269	9.14498	9.23607	9.38972	9.43385	20.7222	20.7047	20.7448	20.8761	20.9088	0.52911	0.533504	0.535692	0.533209	0.14	0.077	0.096	0.14	0.077	-0.096	0.55018	0.619767	0.600518
ENSG00000005022	12.7017	12.6954	12.6504	12.6382	12.6715	19.9269	19.9212	20.0301	20.1559	20.0993	0.479972	0.526335	0.538907	0.532344	0.619	0.24	0.147	0.619	0.24	-0.147	0.195754	0.444467	0.541656
ENSG00000005059	8.4979	8.51255	8.55553	8.50532	8.40747	14.114	14.1849	14.5643	14.5322	14.0954	0.587689	0.644045	0.575831	0.419429	0.385	0.422	0.69	0.385	-0.422	-0.69	0.332338	0.308524	0.159471
ENSG00000005073	8.20161	8.19639	8.19734	8.25865	8.35619	14.6742	14.7017	14.6922	14.5566	14.5302	0.510888	0.506119	0.444261	0.44354	0.139	0.919	0.083	-0.139	-0.919	-0.083	0.551251	0.0470333	0.61394
ENSG00000005100	10.1519	10.1529	10.1969	10.2189	10.1575	18.4371	18.4129	18.4111	18.5259	18.5677	0.498852	0.505532	0.525674	0.528355	0.182	0.467	0.107	0.182	0.467	0.107	0.501559	0.281897	0.589133
ENSG00000005156	9.43462	9.4235	9.45199	9.51812	9.48657	19.2521	19.2446	19.2061	19.2058	19.2376	0.494535	0.493765	0.493617	0.493343	0.056	0.032	0.033	-0.056	-0.032	-0.033	0.637193	0.657336	0.656402
ENSG00000005175	9.05291	9.02466	9.06059	9.21961	9.22203	19.7801	19.7868	19.7974	19.7765	19.7629	0.507422	0.5074	0.50487	0.450231	0.042	0.094	0.963	-0.042	-0.094	-0.963	0.64871	0.602943	0.0182876
ENSG00000005194	10.1465	10.1509	10.1499	10.1343	10.1434	19.4898	19.4879	19.4496	19.406	19.3864	0.49517	0.488421	0.485731	0.485376	0.232	0.129	0.051	-0.232	-0.129	-0.051	0.451292	0.563547	0.641593
ENSG00000005243	7.56721	7.5817	7.57453	7.51513	7.53727	15.176	15.2212	15.409	15.4299	15.4114	0.49796	0.511298	0.511399	0.511039	0.24	0.076	0.076	0.24	0.076	-0.076	0.444467	0.62057	0.62057
ENSG00000005302	8.72504	8.73844	8.75889	8.71924	8.70007	14.4322	14.4279	14.4078	14.3658	14.2735	0.497092	0.489296	0.472753	0.458198	0.213	0.413	0.328	-0.213	-0.413	-0.328	0.468165	0.314189	0.37484
ENSG00000005339	9.59936	9.58925	9.64097	9.72561	9.68413	17.5359	17.537	17.5105	17.4659	17.441	0.513057	0.511479	0.469726	0.464	0.079	0.898	0.156	-0.079	-0.898	-0.156	0.617864	0.0591197	0.531082
ENSG00000005436	9.01339	9.01285	8.951	8.88517	8.89208	14.8955	14.9767	14.8747	14.3958	14.3303	0.522902	0.449681	0.346358	0.354552	0.472	0.68	0.198	-0.472	-0.68	0.198	0.278771	0.163987	0.483315
ENSG00000005448	9.88432	9.89462	9.84975	9.76741	9.7969	16.3503	16.3751	16.5637	16.6602	16.6178	0.465286	0.529907	0.533949	0.532995	0.745	0.156	0.088	0.745	0.156	-0.088	0.132491	0.531082	0.609605
ENSG00000005483	10.201	10.2072	10.2912	10.3055	10.1644	13.9467	14.0939	13.8651	12.8867	12.6153	0.580161	0.482485	0.194273	0.194943	0.471	0.926	0.168	-0.471	-0.926	0.168	0.279554	0.0423462	0.517671
ENSG00000005700	11.0853	11.0626	11.0588	11.2023	11.3385	15.9949	15.9786	15.9207	15.9498	16.0203	0.492537	0.492715	0.493581	0.493909	0.045	0.057	0.048	0.045	0.057	0.048	0.646511	0.636316	0.64406
ENSG00000005810	11.6428	11.6008	11.6079	11.7957	11.8111	20.0952	20.0859	20.0684	20.098	20.126	0.499094	0.499327	0.499611	0.494791	0.036	0.04	0.185	0.036	0.04	-0.185	0.653894	0.650466	0.498112
ENSG00000005812	11.1107	11.0981	11.0878	11.1237	11.113	14.6833	14.6075	14.7025	15.1562	15.2354	0.485454	0.531023	0.744738	0.707487	0.349	0.856	0.347	0.349	0.856	-0.347	0.35972	0.0806178	0.361081
ENSG00000005882	7.78162	7.8074	7.88299	7.86195	7.8599	15.3957	15.397	15.4451	15.4896	15.478	0.515541	0.515791	0.515548	0.514989	0.042	0.033	0.048	0.042	-0.033	-0.048	0.64871	0.656402	0.64406
ENSG00000005884	10.8262	10.8139	10.8382	10.9254	10.9466	19.6014	19.6087	19.5496	19.4431	19.421	0.511683	0.496883	0.447893	0.445743	0.257	0.823	0.091	-0.257	-0.823	-0.091	0.430202	0.096907	0.60647
ENSG00000005889	12.092	12.0942	12.0894	12.0873	12.1178	15.5107	15.5594	15.3685	14.9694	15.023	0.558003	0.430911	0.383473	0.397297	0.706	0.403	0.231	-0.706	-0.403	0.231	0.151181	0.320479	0.452416
ENSG00000005893	11.1791	11.159	11.174	11.2871	11.3188	17.3357	17.2548	17.367	17.8722	17.9787	0.476209	0.545366	0.759116	0.72767	0.426	0.806	0.374	0.426	0.806	-0.374	0.306091	0.104712	0.34068
ENSG00000006007	11.5995	11.6152	11.6269	11.5655	11.5416	17.1002	17.1644	17.1513	16.8368	16.7517	0.524552	0.503278	0.389777	0.393211	0.26	0.886	0.138	-0.26	-0.886	0.138	0.427815	0.0651522	0.552299
ENSG00000006015	8.22813	8.2566	8.25367	8.12414	8.10306	12.8922	12.8904	12.8409	12.7616	12.6855	0.496765	0.477206	0.469864	0.469398	0.395	0.233	0.07	-0.395	-0.233	-0.07	0.325083	0.450134	0.625544
ENSG00000006016	10.7247	10.7394	10.7527	10.6864	10.6331	17.4873	17.4448	17.4463	17.6339	17.6583	0.482479	0.487071	0.571729	0.57035	0.138	0.932	0.112	0.138	0.932	-0.112	0.552299	0.0381344	0.583365
ENSG00000006025	7.46128	7.4747	7.52446	7.49114	7.40346	15.7688	15.7506	15.7537	15.8549	15.9123	0.500252	0.504904	0.529504	0.538863	0.157	0.55	0.219	0.157	0.55	0.219	0.530016	0.233078	0.463058
ENSG00000006114	8.41714	8.40826	8.47675	8.56571	8.49957	17.9404	17.9541	17.9104	17.8118	17.8322	0.52168	0.508652	0.459249	0.459402	0.224	0.847	0.063	-0.224	-0.847	0.063	0.458416	0.0855527	0.631619
ENSG00000006118	9.22489	9.23293	9.25747	9.24253	9.21789	14.004	14.0754	14.2053	13.9972	13.8421	0.558809	0.566982	0.443339	0.433762	0.207	0.916	0.181	0.207	-0.916	-0.181	0.473665	0.0483773	0.502617
ENSG00000006282	9.73103	9.74172	9.71103	9.62274	9.60026	17.1118	17.0874	17.1011	17.2331	17.2716	0.4881	0.490475	0.569575	0.570887	0.109	0.97	0.103	0.109	0.97	0.103	0.586931	0.0129277	0.593207
ENSG00000006327	10.4514	10.4738	10.5403	10.5075	10.4674	14.3239	14.3578	14.5249	14.553	14.4946	0.506654	0.511134	0.50753	0.502005	0.117	0.102	0.147	0.117	-0.102	-0.147	0.577733	0.594313	0.541656
ENSG00000006451	9.9165	9.92991	9.98523	9.97248	9.92058	19.1956	19.2494	19.1914	18.8595	18.7522	0.516455	0.496834	0.358093	0.359618	0.261	0.929	0.128	-0.261	-0.929	0.128	0.427171	0.0400948	0.564781
ENSG00000006453	8.97102	8.95278	8.90695	8.93289	8.94023	18.8359	18.8478	18.8073	18.6971	18.6601	0.494631	0.48279	0.46426	0.461571	0.287	0.466	0.108	-0.287	-0.466	-0.108	0.406537	0.282349	0.588008
ENSG00000006534	10.6534	10.6676	10.6735	10.6006	10.5485	17.428	17.4449	17.4066	17.2801	17.2475	0.505963	0.480707	0.454125	0.456327	0.437	0.532	0.108	-0.437	-0.532	0.108	0.299529	0.24355	0.588008
ENSG00000006607	8.34197	8.34049	8.33325	8.32889	8.32329	17.0805	17.1215	17.2066	17.1184	17.0774	0.517368	0.517667	0.49308	0.488015	0.095	0.519	0.16	0.095	-0.519	-0.16	0.601682	0.251258	0.526974
ENSG00000006625	10.8026	10.8133	10.8023	10.7527	10.7709	19.7811	19.7661	19.6519	19.5941	19.6218	0.494368	0.487715	0.488028	0.490912	0.167	0.056	0.098	-0.167	0.056	0.098	0.518993	0.637193	0.598574
ENSG00000006652	10.654	10.6519	10.7061	10.8647	11.0869	17.2805	17.2533	17.149	17.2937	17.6756	0.491515	0.489222	0.534299	0.660152	0.201	0.396	0.631	-0.201	0.396	0.631	0.479691	0.324577	0.188512
ENSG00000006712	9.43002	9.40938	9.37595	9.4497	9.5168	19.5899	19.5881	19.5856	19.583	19.5637	0.502209	0.502307	0.502305	0.499291	0.021	0.029	0.155	0.021	-0.029	-0.155	0.663576	0.65959	0.532321
ENSG00000006715	11.2086	11.1983	11.2024	11.2495	11.2491	16.3679	16.3277	16.4628	16.8131	16.8874	0.478675	0.543724	0.674118	0.65247	0.461	0.724	0.287	0.461	0.724	-0.287	0.285263	0.1429	0.406537
ENSG00000006740	8.01077	8.01411	8.02017	7.99801	7.95946	11.9724	11.9969	11.8502	11.6137	11.6964	0.527538	0.453443	0.435135	0.450082	0.652	0.258	0.208	-0.652	-0.258	0.208	0.178568	0.429469	0.472687
ENSG00000006744	9.96305	9.95263	9.95753	10.0396	10.1238	19.7444	19.7398	19.8375	19.9853	20.0286	0.48536	0.536472	0.555165	0.554037	0.643	0.312	0.113	0.643	0.312	-0.113	0.183285	0.386699	0.582435
ENSG00000006757	8.31695	8.33059	8.33131	8.26202	8.22745	15.6283	15.6406	15.6878	15.6963	15.7097	0.502265	0.504266	0.505	0.508597	0.098	0.062	0.141	0.098	0.062	0.141	0.598574	0.632289	0.548896
ENSG00000007038	9.9232	9.94135	9.98479	9.96268	9.97094	17.9995	17.9746	17.9948	18.1332	18.1641	0.505699	0.516358	0.551854	0.552546	0.23	0.637	0.138	0.23	0.637	0.138	0.453107	0.185782	0.552299
ENSG00000007080	8.56268	8.55903	8.54232	8.52282	8.48365	19.5592	19.5987	19.4385	19.0651	18.9981	0.538324	0.445292	0.371986	0.375597	0.562	0.591	0.165	-0.562	-0.591	0.165	0.227185	0.210775	0.52132
ENSG00000007168	11.6096	11.5949	11.6267	11.7256	11.7295	20.3649	20.3217	20.2965	20.4719	20.5366	0.490598	0.498398	0.547352	0.546174	0.205	0.666	0.156	0.205	0.666	-0.156	0.475507	0.171044	0.531082
ENSG00000007202	13.2762	13.2803	13.2706	13.2231	13.1744	15.7701	15.7684	15.8214	15.9018	15.9331	0.493775	0.508993	0.540191	0.544254	0.312	0.668	0.148	0.312	0.668	0.148	0.386699	0.170085	0.540609
ENSG00000007372	8.13337	8.11558	8.08814	8.17682	8.29405	16.6983	16.7438	16.7926	16.6383	16.5831	0.529767	0.52978	0.460676	0.453904	0.12	0.872	0.158	0.12	-0.872	-0.158	0.574213	0.0724718	0.528945
ENSG00000007376	9.64253	9.65434	9.65383	9.59394	9.5675	13.7715	13.8467	14.0534	13.9549	13.8957	0.529133	0.536938	0.516044	0.510763	0.158	0.298	0.15	0.158	-0.298	-0.15	0.528945	0.397361	0.537701
ENSG00000007384	7.10177	7.09927	7.10774	7.13089	7.13866	14.6581	14.772	14.6503	13.9829	13.8405	0.548329	0.482271	0.27747	0.279946	0.379	0.891	0.186	-0.379	-0.891	0.186	0.336682	0.0626045	0.497013
ENSG00000007392	8.12098	8.10935	8.11503	8.19723	8.26688	18.8085	18.8553	18.7192	18.346	18.2863	0.532463	0.472974	0.360055	0.361233	0.417	0.791	0.142	-0.417	-0.791	0.142	0.311739	0.111907	0.547731
ENSG00000007520	10.3521	10.3523	10.3215	10.2784	10.2612	17.1142	17.1325	17.0863	16.9311	16.8643	0.498546	0.476168	0.441763	0.440922	0.342	0.583	0.105	-0.342	-0.583	-0.105	0.364679	0.215567	0.591106
ENSG00000007541	9.221	9.24116	9.2447	9.13228	9.0488	15.5235	15.5267	15.5744	15.5812	15.4939	0.507127	0.507088	0.506644	0.504808	0.05	0.056	0.079	-0.05	-0.056	-0.079	0.642321	0.637193	0.617864
ENSG00000007923	10.2375	10.238	10.2464	10.2322	10.1777	18.6955	18.6907	18.7546	18.855	18.8731	0.491575	0.520234	0.538256	0.539102	0.513	0.41	0.084	0.513	0.41	0.084	0.25454	0.316001	0.613251
ENSG00000008018	12.3185	12.3222	12.304	12.2772	12.3014	19.4225	19.3855	19.5101	19.8283	19.8858	0.479743	0.524179	0.658666	0.646465	0.376	0.796	0.233	0.376	0.796	-0.233	0.339214	0.109546	0.450134
ENSG00000008130	11.164	11.1764	11.1826	11.1227	11.0828	17.0935	17.0959	17.0138	16.9055	16.894	0.512547	0.470785	0.465153	0.46641	0.671	0.157	0.082	-0.671	-0.157	0.082	0.167977	0.530016	0.614856
ENSG00000008256	9.56864	9.57522	9.60396	9.60973	9.60996	15.1975	15.1553	15.2733	15.5962	15.6293	0.489509	0.54727	0.647855	0.63139	0.454	0.674	0.261	0.454	0.674	-0.261	0.289391	0.16669	0.427171
ENSG00000008282	10.033	10.0408	10.0852	10.0886	10.0509	16.0022	15.9709	16.0882	16.3443	16.3248	0.484898	0.544739	0.589074	0.574193	0.581	0.446	0.224	0.581	0.446	-0.224	0.217021	0.29407	0.458416
ENSG00000008294	11.4302	11.4092	11.4139	11.5359	11.6114	20.3281	20.3174	20.2411	20.2009	20.2078	0.50527	0.487761	0.482593	0.478897	0.452	0.203	0.146	-0.452	-0.203	-0.146	0.290206	0.477525	0.542699
ENSG00000008300	9.52679	9.52074	9.52519	9.52235	9.43905	13.8863	13.8515	13.9265	14.1765	14.2281	0.486635	0.521513	0.617696	0.612122	0.354	0.768	0.19	0.354	0.768	-0.19	0.355941	0.12269	0.49234
ENSG00000008311	6.727	6.71646	6.66298	6.64856	6.65655	17.5306	17.532	17.6135	17.7263	17.791	0.475752	0.502557	0.559395	0.562969	0.374	0.722	0.134	0.374	0.722	0.134	0.34068	0.143712	0.557233
ENSG00000008324	9.58413	9.59825	9.58124	9.4838	9.43442	15.4641	15.5296	15.4767	15.072	14.8872	0.525966	0.484128	0.351637	0.352233	0.344	0.832	0.171	-0.344	-0.832	0.171	0.363435	0.0922207	0.513971
ENSG00000008394	10.7216	10.7447	10.7485	10.6414	10.6021	18.6614	18.5822	18.6865	19.1726	19.2699	0.481349	0.520268	0.76426	0.743902	0.335	0.898	0.328	0.335	0.898	-0.328	0.369386	0.0591197	0.37484
ENSG00000008441	8.9244	8.96143	9.04511	8.92766	8.77626	16.906	16.9438	16.8609	16.5873	16.5311	0.518331	0.4695	0.383278	0.391599	0.406	0.756	0.167	-0.406	-0.756	0.167	0.318086	0.127293	0.518993
ENSG00000008513	10.4847	10.5007	10.6245	10.6528	10.5326	15.7603	15.7583	15.7653	15.786	15.7969	0.509633	0.508415	0.486744	0.483808	0.078	0.789	0.137	-0.078	-0.789	-0.137	0.618897	0.112726	0.553608
ENSG00000008838	9.63722	9.63779	9.62846	9.58248	9.49917	17.4514	17.4631	17.5327	17.5647	17.5661	0.498368	0.511048	0.513386	0.514721	0.387	0.113	0.083	0.387	0.113	0.083	0.331111	0.582435	0.61394
ENSG00000008869	8.85333	8.84401	8.87528	8.95948	8.9843	17.5907	17.6205	17.68	17.6197	17.6062	0.522775	0.525155	0.486401	0.478393	0.102	0.816	0.205	0.102	-0.816	-0.205	0.594313	0.100279	0.475507
ENSG00000008952	11.0549	11.0352	10.9977	11.0493	11.0822	18.4877	18.4606	18.2212	18.0752	18.1153	0.508013	0.462301	0.460903	0.464986	0.49	0.117	0.147	-0.49	-0.117	0.147	0.269069	0.577733	0.541656
ENSG00000008988	14.2539	14.2854	14.3088	14.2013	14.192	19.8026	19.8538	19.7072	19.3015	19.2357	0.543009	0.444684	0.359389	0.367539	0.551	0.616	0.166	-0.551	-0.616	0.166	0.232553	0.197463	0.520056
ENSG00000009307	14.2419	14.2433	14.264	14.2822	14.2831	20.9395	20.9238	20.9072	20.9468	20.9305	0.501222	0.501286	0.501337	0.500933	0.022	0.017	0.036	0.022	0.017	-0.036	0.66317	0.664448	0.653894
ENSG00000009335	11.6116	11.6191	11.6411	11.6124	11.5554	18.3284	18.2574	18.4315	18.9492	19.0116	0.473916	0.551026	0.7571	0.729956	0.454	0.784	0.34	0.454	0.784	-0.34	0.289391	0.115441	0.365673
ENSG00000009780	8.47694	8.46963	8.46713	8.49991	8.51356	16.0922	16.4229	16.1529	14.3026	13.867	0.616715	0.532785	0.0995049	0.0993164	0.502	0.949	0.168	-0.502	-0.949	-0.168	0.261722	0.0280817	0.517671
ENSG00000009844	10.0446	10.0384	9.99933	9.9818	9.98475	19.0106	18.9941	19.0033	19.1	19.1456	0.484571	0.486987	0.549471	0.551536	0.091	0.943	0.1	0.091	0.943	0.1	0.60647	0.0319885	0.596495
ENSG00000010017	9.47865	9.48682	9.54759	9.55313	9.47684	18.2492	18.2383	18.2687	18.3434	18.3299	0.504864	0.506064	0.506249	0.506017	0.066	0.04	0.035	0.066	0.04	-0.035	0.629245	0.650466	0.654732
ENSG00000010165	9.88781	9.87526	9.85779	9.87933	9.85305	18.681	18.6788	18.7977	18.9416	18.9396	0.475808	0.538952	0.553251	0.550045	0.76	0.243	0.132	0.76	0.243	-0.132	0.125373	0.441989	0.560191
ENSG00000010244	11.2386	11.2408	11.2481	11.2531	11.2669	18.0687	18.0671	18.0668	18.0773	18.088	0.502834	0.502961	0.503066	0.50327	0.032	0.02	0.025	0.032	0.02	0.025	0.657336	0.663924	0.661865
ENSG00000010256	12.0648	12.0579	12.0492	12.1096	12.2159	20.1119	20.1094	20.1802	20.2593	20.2277	0.501851	0.514353	0.516801	0.512957	0.301	0.107	0.111	0.301	0.107	-0.111	0.395209	0.589133	0.584565
ENSG00000010270	10.572	10.5874	10.5907	10.4983	10.4169	14.1531	14.1111	14.076	14.225	14.2632	0.47569	0.475997	0.551444	0.55545	0.101	0.94	0.132	0.101	0.94	0.132	0.59552	0.0333545	0.560191
ENSG00000010278	11.0664	11.0605	11.0302	11.0375	11.0823	18.3669	18.3437	18.3764	18.4835	18.4174	0.502711	0.515327	0.526372	0.518303	0.268	0.242	0.156	0.268	0.242	-0.156	0.421601	0.442758	0.531082
ENSG00000010292	12.1479	12.1426	12.1634	12.1975	12.1677	20.3264	20.3284	20.3722	20.405	20.3814	0.505983	0.506692	0.506694	0.505021	0.055	0.033	0.084	0.055	0.033	-0.084	0.638068	0.656402	0.613251
ENSG00000010322	8.84746	8.85982	8.90033	8.88999	8.87595	15.8016	15.8483	15.8188	15.5588	15.4757	0.519198	0.506319	0.393511	0.395242	0.197	0.94	0.127	-0.197	-0.94	0.127	0.484469	0.0333545	0.566028
ENSG00000010704	7.95732	7.94561	7.8843	7.87626	7.91075	16.9633	17.0389	17.0409	16.6974	16.6152	0.521696	0.503622	0.394045	0.395251	0.251	0.861	0.153	-0.251	-0.861	0.153	0.435145	0.0774825	0.534499
ENSG00000010803	8.44505	8.45652	8.43782	8.357	8.32682	13.6187	13.6624	13.7626	13.7047	13.7265	0.511194	0.512015	0.511372	0.512981	0.056	0.054	0.081	0.056	-0.054	0.081	0.637193	0.638895	0.615835
ENSG00000010810	7.39626	7.38765	7.33513	7.32242	7.35221	11.7082	11.861	11.7145	10.7567	10.3586	0.559579	0.478951	0.203897	0.201268	0.446	0.907	0.186	-0.446	-0.907	-0.186	0.29407	0.0544005	0.497013
ENSG00000011007	10.5771	10.5838	10.5994	10.5724	10.5289	19.5623	19.6023	19.432	19.0557	19.0151	0.549609	0.441171	0.371092	0.37736	0.614	0.55	0.174	-0.614	-0.55	0.174	0.198586	0.233078	0.510531
ENSG00000011009	10.3422	10.3443	10.2913	10.2072	10.1707	18.716	18.7555	18.5645	18.1463	18.0559	0.537375	0.430616	0.361109	0.366979	0.608	0.555	0.178	-0.608	-0.555	0.178	0.202033	0.230759	0.506057
ENSG00000011028	10.5255	10.5212	10.542	10.581	10.5749	19.295	19.2969	19.2902	19.2596	19.2215	0.502499	0.501686	0.485723	0.468878	0.063	0.494	0.464	-0.063	-0.494	-0.464	0.631619	0.266701	0.283499
ENSG00000011132	7.38016	7.3721	7.30905	7.27368	7.28232	14.9973	15.0435	15.0553	14.8982	14.9497	0.489742	0.486764	0.480748	0.486018	0.117	0.14	0.124	-0.117	-0.14	0.124	0.577733	0.55018	0.570037
ENSG00000011198	9.73706	9.74289	9.73654	9.7104	9.72367	15.1898	15.2134	15.2447	15.1983	15.2377	0.504979	0.504865	0.504588	0.505898	0.051	0.026	0.068	-0.051	-0.026	0.068	0.641593	0.661344	0.627675
ENSG00000011243	8.92413	8.90104	8.82952	8.85906	8.899	17.5871	17.591	17.6421	17.6772	17.6582	0.489572	0.515507	0.519508	0.518453	0.679	0.165	0.069	0.679	0.165	-0.069	0.164307	0.52132	0.626604
ENSG00000011260	10.1976	10.1882	10.1948	10.2545	10.2886	18.9618	18.9721	18.8883	18.7402	18.7158	0.516375	0.479615	0.439316	0.43895	0.465	0.608	0.096	-0.465	-0.608	-0.096	0.282842	0.202033	0.600518
ENSG00000011275	10.1778	10.1826	10.21	10.2466	10.3099	16.1216	16.2042	16.248	15.9204	15.8297	0.554418	0.548493	0.393986	0.396245	0.186	0.971	0.16	-0.186	-0.971	0.16	0.497013	0.012325	0.526974
ENSG00000011295	10.2867	10.2806	10.2692	10.273	10.253	16.5621	16.6169	16.6144	16.3517	16.2682	0.520122	0.508875	0.405786	0.406203	0.184	0.916	0.139	-0.184	-0.916	0.139	0.499233	0.0483773	0.551251
ENSG00000011304	11.5186	11.5132	11.5254	11.5541	11.5341	20.2514	20.2333	20.2284	20.3022	20.3131	0.502113	0.506114	0.513265	0.51303	0.151	0.261	0.062	0.151	0.261	-0.062	0.53679	0.427171	0.632289
ENSG00000011376	8.80114	8.79526	8.90106	9.08961	9.19852	19.6104	19.606	19.609	19.6319	19.6343	0.520525	0.520277	0.519691	0.458763	0.027	0.059	1	-0.027	-0.059	-1	0.660707	0.634524	0
ENSG00000011405	11.6814	11.6568	11.6538	11.7645	11.7953	18.8008	18.7621	18.7869	18.9863	19.0145	0.49291	0.517703	0.578694	0.565828	0.34	0.669	0.223	0.34	0.669	-0.223	0.365673	0.169171	0.459462
ENSG00000011422	9.27005	9.27238	9.25235	9.21047	9.18694	17.144	17.2063	17.1971	16.8907	16.7941	0.519734	0.501181	0.396007	0.397584	0.244	0.855	0.153	-0.244	-0.855	0.153	0.4411	0.0813272	0.534499
ENSG00000011426	11.0361	11.0246	11.0573	11.1398	11.1346	20.1126	20.1674	20.0758	19.6929	19.5641	0.52421	0.50097	0.342936	0.342239	0.265	0.936	0.126	-0.265	-0.936	-0.126	0.423745	0.0357174	0.567346
ENSG00000011451	7.52884	7.56535	7.63316	7.52473	7.43659	18.768	18.7707	18.7541	18.7281	18.7394	0.491867	0.485576	0.4804	0.486007	0.254	0.177	0.178	-0.254	-0.177	0.178	0.432667	0.507267	0.506057
ENSG00000011454	9.67309	9.6636	9.71324	9.80533	9.7952	20.1016	20.093	20.0913	20.1223	20.1156	0.506399	0.50633	0.505927	0.490351	0.04	0.056	0.542	-0.04	-0.056	-0.542	0.650466	0.637193	0.237706
ENSG00000011478	8.78725	8.80331	8.80687	8.75091	8.76716	17.3275	17.3289	17.3535	17.3682	17.3485	0.501492	0.501788	0.50198	0.502193	0.031	0.029	0.031	0.031	0.029	0.031	0.658065	0.65959	0.658065
ENSG00000011485	10.0876	10.0746	10.0723	10.1267	10.135	19.8594	19.8294	19.7434	19.7965	19.865	0.486742	0.486553	0.496567	0.502693	0.079	0.282	0.171	-0.079	0.282	0.171	0.617864	0.410295	0.513971
ENSG00000011566	8.69307	8.68796	8.67786	8.69521	8.71484	15.3822	15.4139	15.3336	15.1281	15.1727	0.5147	0.467956	0.445857	0.449527	0.52	0.366	0.137	-0.52	-0.366	0.137	0.250831	0.346575	0.553608
ENSG00000012048	10.6495	10.6321	10.6534	10.7791	10.8526	17.1126	17.15	17.0299	16.7267	16.6986	0.527122	0.480739	0.380366	0.380363	0.379	0.791	0.136	-0.379	-0.791	-0.136	0.336682	0.111907	0.55491
ENSG00000012061	9.68295	9.68918	9.64223	9.56865	9.58369	16.5818	16.548	16.4049	16.4177	16.5108	0.466443	0.461343	0.471201	0.533246	0.125	0.219	0.734	-0.125	0.219	0.734	0.568791	0.463058	0.137082
ENSG00000012174	9.21422	9.22652	9.34085	9.38547	9.29638	13.4562	13.4526	13.3485	13.3486	13.6111	0.494458	0.48919	0.489744	0.545511	0.158	0.136	0.512	-0.158	0.136	0.512	0.528945	0.55491	0.255306
ENSG00000012232	9.47494	9.49387	9.50026	9.39758	9.3177	13.1761	13.1865	13.1757	13.0838	12.9926	0.495761	0.486899	0.46033	0.457068	0.224	0.54	0.127	-0.224	-0.54	-0.127	0.458416	0.239225	0.566028
ENSG00000012660	11.2891	11.2847	11.2901	11.3254	11.3521	14.4989	14.4996	14.5765	14.6141	14.4947	0.520347	0.523765	0.523213	0.487777	0.13	0.094	0.536	0.13	-0.094	-0.536	0.562387	0.602943	0.241346
ENSG00000012822	8.30806	8.30496	8.31675	8.32127	8.26625	16.7702	16.8466	16.8898	16.6161	16.5983	0.538927	0.531434	0.426623	0.432686	0.192	0.91	0.17	-0.192	-0.91	0.17	0.49027	0.0522623	0.515171
ENSG00000012963	10.4273	10.4194	10.4053	10.4269	10.4397	18.59	18.6301	18.5802	18.3361	18.2827	0.515401	0.489873	0.408403	0.409403	0.282	0.805	0.11	-0.282	-0.805	0.11	0.410295	0.105012	0.585633
ENSG00000012983	9.89367	9.88324	9.89941	9.97772	10.0197	17.2446	17.2618	17.2507	17.163	17.1532	0.506909	0.505057	0.458402	0.457612	0.077	0.958	0.063	-0.077	-0.958	-0.063	0.619767	0.0216556	0.631619
ENSG00000013275	10.4342	10.4423	10.4416	10.4028	10.3912	20.1542	20.1449	20.2334	20.3767	20.3859	0.485446	0.526411	0.557768	0.557151	0.524	0.481	0.081	0.524	0.481	-0.081	0.248696	0.273678	0.615835
ENSG00000013288	7.77108	7.77045	7.76956	7.77286	7.77713	13.0704	13.0505	13.1095	13.2624	13.2703	0.489853	0.522537	0.558247	0.555125	0.48	0.543	0.113	0.48	0.543	-0.113	0.274135	0.236965	0.582435
ENSG00000013364	11.1252	11.0971	11.1026	11.259	11.3438	20.8323	20.8218	20.8574	20.9271	20.8902	0.501921	0.513587	0.524539	0.479646	0.284	0.262	0.754	0.284	0.262	-0.754	0.408917	0.426248	0.128234
ENSG00000013374	8.92485	8.9065	8.89974	8.98388	9.02407	17.079	17.0852	17.1088	17.1105	17.1115	0.50184	0.501956	0.501662	0.499862	0.035	0.029	0.103	0.035	-0.029	-0.103	0.654732	0.65959	0.593207
ENSG00000013375	10.3723	10.348	10.3471	10.4733	10.5398	18.6834	18.6718	18.6179	18.6368	18.7191	0.494094	0.494494	0.495438	0.496323	0.044	0.066	0.058	0.044	0.066	0.058	0.64726	0.629245	0.635298
ENSG00000013441	9.53122	9.51906	9.6127	9.79917	9.87228	16.6623	16.6892	16.7288	16.6654	16.6723	0.541156	0.542654	0.473104	0.46747	0.083	0.982	0.167	0.083	-0.982	-0.167	0.61394	0.00565306	0.518993
ENSG00000013503	8.76415	8.74621	8.80275	8.97156	9.04696	18.6003	18.5917	18.5192	18.482	18.507	0.516441	0.497351	0.478563	0.469248	0.416	0.475	0.251	-0.416	-0.475	-0.251	0.312372	0.276953	0.435145
ENSG00000013561	10.3598	10.3616	10.3718	10.3568	10.3072	17.937	18.0318	17.9349	17.3987	17.3146	0.538025	0.480125	0.319766	0.325036	0.371	0.847	0.19	-0.371	-0.847	0.19	0.342554	0.0855527	0.49234
ENSG00000013573	9.77632	9.76412	9.77559	9.84118	9.84608	16.897	16.9551	16.9398	16.6389	16.5315	0.523655	0.514474	0.380979	0.378825	0.188	0.945	0.113	-0.188	-0.945	-0.113	0.494673	0.0304889	0.582435
ENSG00000013583	7.44117	7.44174	7.44818	7.44867	7.43724	18.7142	18.7248	18.7497	18.7358	18.7398	0.501745	0.501707	0.501544	0.501604	0.022	0.028	0.017	-0.022	-0.028	0.017	0.66317	0.660214	0.664448
ENSG00000013588	9.45569	9.47057	9.53024	9.51356	9.45446	17.8183	17.7942	17.8064	17.9211	17.9234	0.505473	0.510602	0.517554	0.51786	0.166	0.227	0.078	0.166	0.227	0.078	0.520056	0.455514	0.618897
ENSG00000013810	8.73884	8.71776	8.72031	8.79843	8.76799	17.9694	17.9743	18.0392	18.0736	18.0247	0.506069	0.510605	0.510819	0.49569	0.131	0.071	0.358	0.131	0.071	-0.358	0.56138	0.624751	0.352965
ENSG00000014123	9.28325	9.24616	9.22457	9.39899	9.51417	18.9742	18.9341	19.0339	19.3292	19.3671	0.483946	0.546175	0.639884	0.602606	0.502	0.61	0.321	0.502	0.61	-0.321	0.261722	0.200916	0.380194
ENSG00000014138	9.40975	9.39015	9.36045	9.43781	9.51415	18.4722	18.4289	18.466	18.7006	18.7321	0.492422	0.515539	0.612462	0.594275	0.284	0.805	0.231	0.284	0.805	-0.231	0.408917	0.105012	0.452416
ENSG00000014164	6.54717	6.54909	6.59624	6.61104	6.53215	16.5084	16.5184	16.398	16.2286	16.2539	0.531311	0.45735	0.438099	0.440623	0.732	0.309	0.118	-0.732	-0.309	0.118	0.13813	0.389264	0.576559
ENSG00000014216	11.0777	11.0643	11.0431	11.0837	11.1073	19.751	19.7025	19.8041	20.1469	20.2113	0.483688	0.530503	0.679948	0.654874	0.386	0.808	0.285	0.386	0.808	-0.285	0.33161	0.103817	0.408211
ENSG00000014641	12.2246	12.2089	12.1724	12.2175	12.2728	20.8807	20.8411	20.7857	20.8925	20.9079	0.47659	0.477798	0.523554	0.521349	0.112	0.836	0.108	0.112	0.836	-0.108	0.583365	0.0904074	0.588008
ENSG00000014824	11.0228	11.0305	11.0416	11.0315	11.0549	16.7786	16.7614	16.759	16.8327	16.8466	0.500936	0.504413	0.517206	0.518646	0.129	0.41	0.105	0.129	0.41	0.105	0.563547	0.316001	0.591106
ENSG00000014919	10.9353	10.9182	10.8802	10.9335	10.999	16.4597	16.43	16.3857	16.454	16.445	0.492995	0.494747	0.506526	0.505058	0.091	0.352	0.073	0.091	0.352	-0.073	0.60647	0.357709	0.623097
ENSG00000015133	7.77179	7.76745	7.80224	7.86478	7.87668	14.706	14.7647	14.7447	14.4774	14.4733	0.526993	0.513388	0.40771	0.411209	0.215	0.915	0.141	-0.215	-0.915	0.141	0.46659	0.0489843	0.548896
ENSG00000015171	10.4056	10.412	10.427	10.4106	10.3933	16.3897	16.4167	16.3602	16.2084	16.2713	0.504723	0.477344	0.460924	0.46946	0.443	0.318	0.165	-0.443	-0.318	0.165	0.295368	0.382758	0.52132
ENSG00000015475	9.03313	9.05069	9.0747	9.02242	9.00463	16.9263	16.9526	17.033	16.9993	16.9561	0.510617	0.510733	0.505738	0.503301	0.054	0.171	0.106	0.054	-0.171	-0.106	0.638895	0.513971	0.590166
ENSG00000015479	12.9124	12.8898	12.9285	13.0968	13.1739	21.6963	21.6953	21.5742	21.4366	21.429	0.523342	0.48151	0.434371	0.429432	0.459	0.633	0.143	-0.459	-0.633	-0.143	0.286367	0.187737	0.546498
ENSG00000015676	10.459	10.4546	10.4289	10.4233	10.4375	18.2537	18.2629	18.267	18.2192	18.1828	0.492013	0.490976	0.488228	0.486064	0.069	0.141	0.098	-0.069	-0.141	-0.098	0.626604	0.548896	0.598574
ENSG00000016391	6.80476	6.81521	6.86694	6.88453	6.88875	16.1327	16.0921	15.6319	15.2878	15.3241	0.598034	0.399212	0.388492	0.398959	0.824	0.208	0.196	-0.824	-0.208	0.196	0.0962324	0.472687	0.485697
ENSG00000016864	9.49842	9.48629	9.43909	9.44154	9.45743	16.4071	16.4107	16.5225	16.6	16.5112	0.496264	0.512823	0.516455	0.508726	0.308	0.107	0.166	0.308	0.107	-0.166	0.390304	0.589133	0.520056
ENSG00000017260	10.7637	10.7623	10.8321	10.8979	10.8475	18.2525	18.2756	18.2022	18.017	18.0026	0.530456	0.504283	0.425116	0.42576	0.296	0.853	0.101	-0.296	-0.853	0.101	0.398978	0.082488	0.59552
ENSG00000017797	10.9554	10.9636	10.9564	10.9019	10.8695	17.11	17.0748	17.1436	17.395	17.4638	0.490447	0.510753	0.626845	0.627033	0.246	0.875	0.164	0.246	0.875	0.164	0.439225	0.0708324	0.522488
ENSG00000018408	9.96915	9.97374	10.062	10.0829	9.92857	16.533	16.5523	16.4929	16.3366	16.3151	0.506388	0.490653	0.41597	0.417405	0.233	0.897	0.086	-0.233	-0.897	0.086	0.450134	0.0598824	0.611375
ENSG00000018510	12.7483	12.7333	12.7264	12.7895	12.8115	20.2734	20.2399	20.3251	20.5769	20.6168	0.487589	0.533016	0.616158	0.602533	0.425	0.681	0.217	0.425	0.681	-0.217	0.30665	0.163347	0.464786
ENSG00000018610	10.0585	10.0579	10.0279	10.0043	10.0259	17.8024	17.8184	17.7516	17.5832	17.5183	0.503671	0.471145	0.434922	0.433645	0.425	0.567	0.116	-0.425	-0.567	-0.116	0.30665	0.224515	0.578699
ENSG00000018699	8.8694	8.8557	8.95765	9.1586	9.22829	18.1418	18.1267	18.1869	18.3146	18.3048	0.523681	0.534489	0.539273	0.504416	0.215	0.139	0.53	0.215	0.139	-0.53	0.46659	0.551251	0.245228
ENSG00000019144	9.1303	9.13193	9.17422	9.17939	9.08732	18.758	18.7687	18.7914	18.7684	18.7568	0.503766	0.503059	0.490125	0.487009	0.077	0.541	0.139	-0.077	-0.541	-0.139	0.619767	0.238401	0.551251
ENSG00000020129	8.92177	8.91334	8.94147	8.99865	8.97356	18.1374	18.0992	18.2236	18.5397	18.5796	0.483804	0.549919	0.642572	0.618995	0.497	0.622	0.268	0.497	0.622	-0.268	0.264781	0.193812	0.421601
ENSG00000020256	10.1567	10.1675	10.161	10.1136	10.1254	16.7827	16.8161	16.6923	16.423	16.4496	0.533387	0.450501	0.418738	0.429811	0.659	0.371	0.177	-0.659	-0.371	0.177	0.17461	0.342554	0.507267
ENSG00000020426	9.27234	9.26084	9.23241	9.27698	9.35156	17.899	17.8983	17.8911	17.8814	17.8703	0.499942	0.499965	0.499743	0.49916	0.02	0.031	0.055	0.02	-0.031	-0.055	0.663924	0.658065	0.638068
ENSG00000020633	8.85032	8.87815	8.9771	8.91623	8.76736	16.9739	16.973	16.8941	16.7948	16.7637	0.522782	0.472052	0.445137	0.446222	0.63	0.475	0.073	-0.63	-0.475	0.073	0.18915	0.276953	0.623097
ENSG00000020922	9.59145	9.572	9.59799	9.73147	9.79007	19.845	19.8564	19.8491	19.775	19.7287	0.50703	0.505779	0.459325	0.439901	0.081	0.783	0.349	-0.081	-0.783	-0.349	0.615835	0.115743	0.35972
ENSG00000021355	9.63045	9.61919	9.57458	9.58214	9.6125	19.6613	19.621	19.6949	19.9454	19.9431	0.483923	0.519829	0.618278	0.598778	0.362	0.756	0.247	0.362	0.756	-0.247	0.349965	0.127293	0.438179
ENSG00000021574	9.54236	9.52223	9.49973	9.56557	9.58634	17.9494	17.9708	17.8546	17.6178	17.5794	0.524021	0.470335	0.417732	0.417616	0.486	0.602	0.118	-0.486	-0.602	-0.118	0.270979	0.205026	0.576559
ENSG00000021762	9.40462	9.40834	9.36042	9.28267	9.26366	14.4437	14.4638	14.414	14.278	14.2888	0.484383	0.472444	0.468464	0.470623	0.274	0.136	0.08	-0.274	-0.136	0.08	0.416364	0.55491	0.617021
ENSG00000021776	10.7476	10.7249	10.7424	10.8676	10.8967	19.537	19.5298	19.6319	19.7882	19.8123	0.490673	0.537092	0.550361	0.544694	0.603	0.259	0.119	0.603	0.259	-0.119	0.204535	0.428735	0.575435
ENSG00000021826	12.4232	12.4183	12.4278	12.4696	12.4965	22.8508	22.81	22.8636	23.1086	23.146	0.491622	0.519868	0.60782	0.59589	0.334	0.77	0.212	0.334	0.77	-0.212	0.37044	0.121773	0.469046
ENSG00000022267	9.49141	9.51747	9.58055	9.51338	9.4338	19.6935	19.6926	19.5961	19.4904	19.4925	0.525083	0.465492	0.4572	0.458881	0.816	0.201	0.081	-0.816	-0.201	0.081	0.100279	0.479691	0.615835
ENSG00000022277	11.5884	11.5998	11.6151	11.583	11.5764	18.7897	18.7229	18.6309	18.8232	18.8771	0.458048	0.456206	0.536709	0.542382	0.144	0.874	0.187	-0.144	0.874	0.187	0.54507	0.0714226	0.495632
ENSG00000023041	10.084	10.0976	10.126	10.0785	10.0196	13.5988	13.5934	13.8218	14.1419	14.2341	0.464136	0.562728	0.646553	0.646993	0.613	0.541	0.233	0.613	0.541	0.233	0.199035	0.238401	0.450134
ENSG00000023171	9.44757	9.43987	9.42362	9.38751	9.26271	14.431	14.4795	14.3161	13.8536	13.6653	0.539562	0.457015	0.329377	0.328198	0.436	0.769	0.171	-0.436	-0.769	-0.171	0.300454	0.122035	0.513971
ENSG00000023191	10.4209	10.4131	10.3742	10.3837	10.4377	20.0063	19.9832	20.0542	20.2472	20.2874	0.487916	0.518578	0.598413	0.593901	0.356	0.786	0.17	0.356	0.786	-0.17	0.354527	0.114279	0.515171
ENSG00000023228	12.3799	12.3614	12.3585	12.4471	12.4862	19.8613	19.8718	19.8657	19.8314	19.8713	0.49711	0.496618	0.495993	0.495742	0.042	0.051	0.039	-0.042	-0.051	-0.039	0.64871	0.641593	0.651385
ENSG00000023287	11.7426	11.7319	11.7089	11.7405	11.7756	17.004	16.9382	17.0599	17.4897	17.5365	0.480694	0.536325	0.72629	0.685025	0.373	0.81	0.341	0.373	0.81	-0.341	0.341318	0.102577	0.365283
ENSG00000023318	8.29688	8.29409	8.34496	8.44112	8.50775	19.2642	19.2582	19.3093	19.3829	19.3593	0.514253	0.516803	0.517306	0.507721	0.09	0.046	0.255	0.09	0.046	-0.255	0.607692	0.645761	0.431573
ENSG00000023330	10.0179	10	9.97698	10.0492	10.1118	15.4712	15.4785	15.4293	15.365	15.4222	0.496805	0.494722	0.494118	0.494708	0.085	0.049	0.05	-0.085	-0.049	0.05	0.612314	0.643063	0.642321
ENSG00000023516	10.3743	10.3575	10.3987	10.524	10.5457	16.7174	16.7223	16.7156	16.6666	16.6137	0.503879	0.502716	0.484735	0.434104	0.07	0.377	0.783	-0.07	-0.377	-0.783	0.625544	0.338346	0.115743
ENSG00000023697	10.6989	10.7182	10.7331	10.6412	10.567	18.314	18.2964	18.4228	18.6442	18.6538	0.479396	0.530805	0.591211	0.588013	0.489	0.606	0.175	0.489	0.606	-0.175	0.269525	0.20306	0.509718
ENSG00000023734	12.4587	12.4617	12.4839	12.4857	12.4579	20.6703	20.6236	20.6871	20.9696	21.0123	0.490634	0.519731	0.626606	0.612317	0.32	0.791	0.245	0.32	0.791	-0.245	0.381427	0.111907	0.439911
ENSG00000023909	10.9045	10.908	10.931	10.9362	10.9198	18.8217	18.804	18.8141	18.8948	18.8849	0.508233	0.512349	0.515769	0.515851	0.152	0.141	0.054	0.152	0.141	0.054	0.535614	0.548896	0.638895
ENSG00000024048	9.6274	9.60599	9.65398	9.82641	9.89938	17.6681	17.6687	17.6344	17.596	17.604	0.509391	0.507014	0.476292	0.458577	0.11	0.712	0.391	-0.11	-0.712	-0.391	0.585633	0.147988	0.328066
ENSG00000024422	9.30034	9.32012	9.40142	9.35533	9.2106	19.8368	19.8577	19.9775	19.9985	19.9237	0.509731	0.511491	0.507553	0.496178	0.097	0.135	0.245	0.097	-0.135	-0.245	0.59947	0.556164	0.439911
ENSG00000024862	7.50417	7.51623	7.51773	7.47877	7.50207	15.3645	15.3701	15.4005	15.3768	15.2882	0.499415	0.49884	0.493534	0.481778	0.086	0.176	0.298	-0.086	-0.176	-0.298	0.611375	0.50864	0.397361
ENSG00000025293	10.2436	10.2292	10.2372	10.307	10.3097	14.9592	15.0464	14.8239	14.1799	14.1078	0.572966	0.443449	0.293106	0.298943	0.529	0.726	0.203	-0.529	-0.726	0.203	0.2457	0.141633	0.477525
ENSG00000025708	7.84021	7.84436	7.80616	7.74673	7.75046	17.3176	17.2905	17.3388	17.5182	17.5486	0.48666	0.496111	0.589063	0.587148	0.173	0.926	0.152	0.173	0.926	-0.152	0.511817	0.0423462	0.535614
ENSG00000025770	10.5941	10.6069	10.624	10.5832	10.5645	17.6296	17.6637	17.6881	17.5552	17.5062	0.517022	0.513447	0.454758	0.454391	0.135	0.907	0.086	-0.135	-0.907	-0.086	0.556164	0.0544005	0.611375
ENSG00000025772	10.2586	10.2664	10.2484	10.1729	10.1157	20.1768	20.1922	20.1586	20.05	20.0343	0.495846	0.480313	0.472391	0.474024	0.35	0.244	0.087	-0.35	-0.244	0.087	0.359002	0.4411	0.610483
ENSG00000025796	9.1098	9.10607	9.21718	9.36777	9.38796	18.9561	18.9243	19.0625	19.3754	19.4337	0.511298	0.578825	0.626916	0.607789	0.556	0.414	0.235	0.556	0.414	-0.235	0.230191	0.313637	0.448564
ENSG00000025800	11.9111	11.8952	11.8702	11.9156	11.9367	19.4987	19.4994	19.5178	19.5423	19.5583	0.507078	0.510802	0.512375	0.512443	0.172	0.113	0.027	0.172	0.113	0.027	0.512837	0.582435	0.660707
ENSG00000026025	13.6412	13.6283	13.6075	13.6698	13.753	23.8987	23.9315	23.8778	23.6623	23.6164	0.512322	0.490875	0.417739	0.416704	0.269	0.814	0.101	-0.269	-0.814	-0.101	0.420822	0.101083	0.59552
ENSG00000026103	8.71089	8.68593	8.60098	8.63083	8.69074	17.8147	17.8296	17.7055	17.5041	17.5106	0.509576	0.464297	0.454002	0.455477	0.545	0.221	0.097	-0.545	-0.221	0.097	0.235657	0.461152	0.59947
ENSG00000026297	7.36332	7.36398	7.30551	7.2655	7.34035	17.4678	17.4774	17.5301	17.5102	17.4083	0.504745	0.505118	0.504425	0.498959	0.065	0.056	0.158	0.065	-0.056	-0.158	0.630075	0.637193	0.528945
ENSG00000026508	11.2518	11.25	11.2847	11.3084	11.249	20.1857	20.2434	20.1323	19.7142	19.5831	0.52416	0.482299	0.334283	0.333994	0.334	0.877	0.149	-0.334	-0.877	-0.149	0.37044	0.0695624	0.539299
ENSG00000026652	7.79819	7.79328	7.77267	7.79611	7.86357	15.1584	15.1663	15.1484	15.1263	15.2044	0.501119	0.501356	0.501939	0.510421	0.051	0.054	0.237	0.051	0.054	0.237	0.641593	0.638895	0.446784
ENSG00000027001	8.0194	8.01101	8.03496	8.14491	8.26562	19.07	19.0375	19.0278	19.1693	19.2153	0.49854	0.506211	0.533241	0.530915	0.187	0.505	0.114	0.187	0.505	-0.114	0.495632	0.259999	0.5813
ENSG00000027697	8.81852	8.79966	8.80152	8.9142	8.99629	14.0784	14.087	14.0635	13.9981	13.9907	0.503934	0.500995	0.469376	0.462313	0.12	0.798	0.203	-0.12	-0.798	-0.203	0.574213	0.108605	0.477525
ENSG00000028116	9.01602	9.01814	9.05745	9.09246	9.08935	16.3966	16.4961	16.4347	15.8972	15.7567	0.550119	0.510089	0.311401	0.3138	0.331	0.917	0.191	-0.331	-0.917	0.191	0.372506	0.0480511	0.491269
ENSG00000028203	9.71043	9.70663	9.68345	9.68984	9.73325	15.6173	15.6214	15.5717	15.526	15.5966	0.493476	0.492492	0.49266	0.497843	0.053	0.051	0.168	-0.053	0.051	0.168	0.639659	0.641593	0.517671
ENSG00000028310	10.689	10.6852	10.6627	10.6573	10.6692	15.213	15.2275	15.271	15.3055	15.4182	0.49914	0.504567	0.518646	0.563642	0.14	0.298	0.597	0.14	0.298	0.597	0.55018	0.397361	0.207969
ENSG00000028528	9.89597	9.8768	9.88772	9.95511	9.89336	20.0777	20.059	20.0884	20.2041	20.2155	0.502509	0.520714	0.534584	0.532251	0.374	0.338	0.097	0.374	0.338	-0.097	0.34068	0.367339	0.59947
ENSG00000028839	8.74405	8.74092	8.70379	8.69814	8.75843	17.1368	17.1086	17.1216	17.2774	17.3376	0.491763	0.496365	0.584709	0.584486	0.127	0.947	0.116	0.127	0.947	-0.116	0.566028	0.029174	0.578699
ENSG00000029363	12.12	12.1024	12.1534	12.3049	12.3557	21.0734	21.1102	20.9719	20.6397	20.586	0.536879	0.49229	0.363189	0.362608	0.344	0.872	0.125	-0.344	-0.872	-0.125	0.363435	0.0724718	0.568791
ENSG00000029639	7.88022	7.88681	7.93615	7.96839	7.97614	17.7519	17.7202	17.7803	18.0076	18.0769	0.504088	0.533107	0.604003	0.599542	0.337	0.693	0.203	0.337	0.693	-0.203	0.368116	0.15802	0.477525
ENSG00000029725	11.8083	11.8093	11.8256	11.8386	11.8346	19.1266	19.138	19.1244	19.0729	19.1006	0.498852	0.494824	0.492469	0.492554	0.172	0.124	0.043	-0.172	-0.124	0.043	0.512837	0.570037	0.647828
ENSG00000030066	12.0455	12.0105	12.0551	12.2526	12.2567	19.3257	19.2754	19.4321	19.8354	19.8761	0.476057	0.569501	0.682031	0.624877	0.578	0.58	0.385	0.578	0.58	-0.385	0.218735	0.217549	0.332338
ENSG00000030110	8.2122	8.22627	8.27115	8.25424	8.22895	14.2397	14.2311	14.4135	14.6641	14.6803	0.477752	0.557195	0.592037	0.588619	0.645	0.378	0.164	0.645	0.378	-0.164	0.182153	0.337742	0.522488
ENSG00000030582	9.97466	9.94969	9.92099	10.0001	10.0217	19.2408	19.2581	19.2068	19.0377	18.9401	0.509597	0.498253	0.429725	0.419565	0.197	0.822	0.181	-0.197	-0.822	-0.181	0.484469	0.0971602	0.502617
ENSG00000031698	11.9185	11.8958	11.8803	12.0117	12.1521	20.186	20.1606	20.1882	20.338	20.3704	0.500562	0.520816	0.561006	0.551045	0.355	0.601	0.193	0.355	0.601	-0.193	0.355216	0.205249	0.489295
ENSG00000031823	9.29197	9.2712	9.19905	9.20609	9.21532	17.7318	17.6982	17.6929	17.855	17.9288	0.471392	0.473129	0.577753	0.578136	0.107	0.98	0.122	0.107	0.98	0.122	0.589133	0.00640385	0.572076
ENSG00000032219	7.24257	7.22222	7.26621	7.39727	7.38832	15.5498	15.5825	15.5722	15.3623	15.2031	0.52235	0.518866	0.394695	0.379091	0.155	0.929	0.205	-0.155	-0.929	-0.205	0.532321	0.0400948	0.475507
ENSG00000032389	9.62233	9.62729	9.62337	9.58789	9.56144	17.0169	16.9844	17.0004	17.1754	17.2315	0.491463	0.498243	0.583951	0.58508	0.152	0.917	0.133	0.152	0.917	0.133	0.535614	0.0480511	0.558617
ENSG00000032444	9.92258	9.94725	9.98318	9.89994	9.84382	17.3406	17.2999	17.4514	17.8116	17.8571	0.475329	0.536038	0.661409	0.651027	0.451	0.729	0.267	0.451	0.729	-0.267	0.291102	0.139636	0.422223
ENSG00000032742	7.95691	7.95047	7.92672	7.95924	8.04278	14.7207	14.7339	14.6129	14.3702	14.244	0.520554	0.475344	0.399999	0.394885	0.396	0.707	0.134	-0.396	-0.707	-0.134	0.324577	0.150543	0.557233
ENSG00000033011	10.3239	10.3257	10.3508	10.3687	10.3598	18.3708	18.3335	18.2777	18.3602	18.3409	0.497143	0.497442	0.498669	0.498521	0.045	0.066	0.04	0.045	0.066	-0.04	0.646511	0.629245	0.650466
ENSG00000033030	7.73752	7.71923	7.7556	7.92467	8.05539	18.1828	18.2159	18.179	17.9953	17.9832	0.513224	0.509903	0.413121	0.411769	0.111	0.978	0.099	-0.111	-0.978	-0.099	0.584565	0.00848361	0.597484
ENSG00000033050	11.0962	11.0887	11.1173	11.1857	11.1977	20.2816	20.245	20.2506	20.432	20.4918	0.495928	0.510126	0.565839	0.565167	0.256	0.725	0.129	0.256	0.725	-0.129	0.430873	0.141996	0.563547
ENSG00000033100	9.5343	9.54122	9.56822	9.56111	9.53751	17.5441	17.5764	17.6211	17.5148	17.454	0.524044	0.523449	0.463589	0.461296	0.101	0.933	0.094	-0.101	-0.933	-0.094	0.59552	0.0376479	0.602943
ENSG00000033178	11.017	10.9949	11.0123	11.1571	11.2414	19.9544	19.9186	20.0158	20.2908	20.3295	0.4851	0.54293	0.612101	0.589523	0.507	0.57	0.254	0.507	0.57	-0.254	0.258608	0.222938	0.432667
ENSG00000033627	8.64365	8.61858	8.62289	8.75227	8.80444	18.9788	18.9706	18.9994	19.0581	19.0378	0.505304	0.50903	0.512134	0.499884	0.135	0.112	0.311	0.135	0.112	-0.311	0.556164	0.583365	0.387612
ENSG00000033800	8.00945	8.0168	8.01663	7.98362	7.97745	15.5351	15.5836	15.7436	15.7216	15.7097	0.505796	0.509489	0.50814	0.507668	0.114	0.077	0.072	0.114	-0.077	-0.072	0.5813	0.619767	0.623798
ENSG00000033867	11.0242	11.0089	11.0308	11.1497	11.2262	18.4888	18.5402	18.4031	17.9944	17.8967	0.532595	0.48436	0.338782	0.336991	0.339	0.866	0.136	-0.339	-0.866	-0.136	0.366347	0.0752189	0.55491
ENSG00000034152	7.97765	8.02475	8.18567	8.09147	7.88074	18.5456	18.5437	18.5707	18.5941	18.5545	0.509863	0.509185	0.475443	0.474456	0.078	0.918	0.063	-0.078	-0.918	-0.063	0.618897	0.0476349	0.631619
ENSG00000034677	11.1382	11.1298	11.1358	11.1874	11.2124	13.7875	13.8217	13.7887	13.5753	13.4891	0.508551	0.500441	0.403989	0.402374	0.17	0.939	0.114	-0.17	-0.939	-0.114	0.515171	0.0339251	0.5813
ENSG00000034693	8.38578	8.37137	8.37339	8.46806	8.55065	16.8023	16.7819	16.7796	16.8481	16.8149	0.500315	0.501266	0.503831	0.498277	0.056	0.093	0.164	0.056	0.093	-0.164	0.637193	0.604231	0.522488
ENSG00000034713	9.5722	9.5899	9.59686	9.50562	9.44006	15.7187	15.7321	15.9189	16.0574	16.0082	0.479444	0.536407	0.542126	0.539418	0.635	0.162	0.133	0.635	0.162	-0.133	0.186782	0.52483	0.558617
ENSG00000035141	10.1811	10.1847	10.2072	10.2	10.1549	18.8468	18.9132	18.7491	18.2402	18.1233	0.546828	0.462454	0.320839	0.322251	0.442	0.788	0.148	-0.442	-0.788	0.148	0.296058	0.113244	0.540609
ENSG00000035403	10.6815	10.6781	10.7788	10.9318	10.9911	22.8774	22.9169	22.8717	22.6371	22.5879	0.533705	0.525797	0.389996	0.388197	0.16	0.98	0.105	-0.16	-0.98	-0.105	0.526974	0.00640385	0.591106
ENSG00000035681	9.86639	9.86857	9.85744	9.84933	9.88379	15.2871	15.2489	15.2897	15.5199	15.5834	0.493961	0.508974	0.618247	0.613592	0.218	0.895	0.179	0.218	0.895	-0.179	0.464091	0.061097	0.504891
ENSG00000035687	10.5393	10.5232	10.5198	10.5976	10.6359	20.1138	20.126	20.0947	19.9903	19.9444	0.505749	0.500801	0.45026	0.445656	0.139	0.877	0.125	-0.139	-0.877	-0.125	0.551251	0.0695624	0.568791
ENSG00000035862	10.9689	10.99	11.0635	11.0214	10.9232	16.924	16.9324	16.9595	16.9257	16.8492	0.511411	0.51036	0.472802	0.463018	0.089	0.783	0.226	-0.089	-0.783	-0.226	0.608608	0.115743	0.456427
ENSG00000035928	10.9618	10.9436	10.9632	11.103	11.2096	20.0522	20.0532	19.9707	19.8463	19.7819	0.511059	0.495186	0.430813	0.420393	0.24	0.81	0.193	-0.24	-0.81	-0.193	0.444467	0.102577	0.489295
ENSG00000036054	9.81677	9.80538	9.79795	9.8604	9.9206	17.2346	17.2056	17.2809	17.5085	17.5622	0.487162	0.528512	0.604482	0.59558	0.405	0.666	0.198	0.405	0.666	-0.198	0.318676	0.171044	0.483315
ENSG00000036257	10.6596	10.6711	10.7388	10.7234	10.6088	19.8079	19.7748	19.7723	19.9262	19.9755	0.492958	0.499609	0.539218	0.541278	0.183	0.663	0.141	0.183	0.663	0.141	0.500349	0.172279	0.548896
ENSG00000036549	11.3929	11.3868	11.3636	11.39	11.4599	16.7204	16.7186	16.6682	16.6087	16.5854	0.497763	0.486901	0.481969	0.480302	0.321	0.204	0.094	-0.321	-0.204	-0.094	0.380194	0.476719	0.602943
ENSG00000037241	10.3997	10.4217	10.4435	10.3601	10.3156	16.0635	16.0038	15.8189	15.8839	15.958	0.470623	0.460424	0.477476	0.50545	0.169	0.291	0.369	-0.169	0.291	0.369	0.516483	0.403296	0.344235
ENSG00000037474	12.7006	12.6876	12.7196	12.8088	12.8057	21.8267	21.8249	21.7813	21.7384	21.7378	0.509607	0.499197	0.476965	0.473027	0.278	0.666	0.148	-0.278	-0.666	-0.148	0.41345	0.171044	0.540609
ENSG00000037637	9.22266	9.22891	9.26361	9.32599	9.44862	15.8522	15.8743	15.9205	15.8863	15.8978	0.516114	0.515551	0.499376	0.495673	0.086	0.55	0.158	-0.086	-0.55	-0.158	0.611375	0.233078	0.528945
ENSG00000037749	11.0999	11.0995	11.0933	11.1063	11.152	15.381	15.3687	15.5538	15.7948	15.7406	0.467973	0.557865	0.585993	0.566844	0.729	0.321	0.237	0.729	0.321	-0.237	0.139636	0.380194	0.446784
ENSG00000037757	9.16127	9.15119	9.11987	9.12629	9.12767	18.3147	18.3076	18.3482	18.4311	18.4482	0.486071	0.505874	0.534678	0.534651	0.407	0.625	0.077	0.407	0.625	-0.077	0.317693	0.192457	0.619767
ENSG00000037897	7.6432	7.65617	7.68121	7.64955	7.63286	17.4894	17.4736	17.4729	17.5415	17.5515	0.501065	0.503144	0.512338	0.513876	0.12	0.331	0.097	0.12	0.331	0.097	0.574213	0.372506	0.59947
ENSG00000038002	8.09776	8.09554	8.1068	8.15858	8.23358	17.2136	17.2896	17.0417	16.3722	16.192	0.572147	0.452066	0.274034	0.27519	0.497	0.767	0.191	-0.497	-0.767	0.191	0.264781	0.123257	0.491269
ENSG00000038210	9.93638	9.92715	9.91677	9.94101	9.93577	16.502	16.5173	16.5729	16.575	16.5806	0.503725	0.504763	0.504775	0.504681	0.065	0.021	0.034	0.065	0.021	-0.034	0.630075	0.663576	0.655553
ENSG00000038219	10.3859	10.35	10.3525	10.5235	10.573	20.2499	20.2825	20.1159	19.7712	19.7224	0.53866	0.472112	0.369266	0.367395	0.442	0.746	0.149	-0.442	-0.746	-0.149	0.296058	0.132131	0.539299
ENSG00000038274	10.7693	10.7731	10.7936	10.8138	10.8452	19.1613	19.1841	19.2164	19.1408	19.0953	0.521728	0.52167	0.477308	0.473622	0.092	0.882	0.135	-0.092	-0.882	-0.135	0.605345	0.0673524	0.556164
ENSG00000038358	9.67312	9.64625	9.62108	9.73236	9.8053	20.0199	20.0558	19.9978	19.7634	19.7144	0.51453	0.497075	0.409007	0.407562	0.244	0.876	0.104	-0.244	-0.876	-0.104	0.4411	0.0703683	0.59215
ENSG00000038382	13.2417	13.2322	13.2706	13.3428	13.3158	20.5663	20.5619	20.6139	20.6917	20.6919	0.512363	0.517794	0.518498	0.517048	0.177	0.064	0.068	0.177	0.064	-0.068	0.507267	0.630871	0.627675
ENSG00000038532	9.40792	9.41594	9.43235	9.39657	9.34269	17.1291	17.0521	17.1051	17.518	17.6022	0.479834	0.506822	0.706475	0.687952	0.277	0.887	0.294	0.277	0.887	-0.294	0.414085	0.0645988	0.400816
ENSG00000039123	11.183	11.1575	11.1939	11.3659	11.4284	20.3396	20.3269	20.3828	20.5008	20.505	0.50979	0.521176	0.52764	0.515488	0.248	0.134	0.202	0.248	0.134	-0.202	0.43731	0.557233	0.478677
ENSG00000039319	10.2912	10.2618	10.2935	10.5066	10.6454	18.7559	18.7717	18.6887	18.5212	18.503	0.513297	0.501894	0.412131	0.407844	0.19	0.918	0.132	-0.19	-0.918	-0.132	0.49234	0.0476349	0.560191
ENSG00000039523	7.78684	7.80786	7.93132	7.90633	7.7061	18.1835	18.1906	18.2104	18.198	18.1841	0.508662	0.508877	0.469273	0.46914	0.037	0.994	0.039	0.037	-0.994	-0.039	0.653055	0.00124074	0.651385
ENSG00000039560	12.0533	12.0489	12.0709	12.1079	12.0913	20.6433	20.6434	20.6564	20.6672	20.6574	0.5027	0.502723	0.502429	0.500925	0.033	0.035	0.091	0.033	-0.035	-0.091	0.656402	0.654732	0.60647
ENSG00000039650	8.396	8.38889	8.37434	8.3795	8.3603	18.0747	18.0789	17.998	17.8997	17.9292	0.494099	0.479255	0.476407	0.477708	0.323	0.122	0.08	-0.323	-0.122	0.08	0.378716	0.572076	0.617021
ENSG00000040275	10.9511	10.9534	11.0035	11.0645	11.0967	18.4623	18.496	18.5194	18.3796	18.3112	0.532802	0.532062	0.443979	0.440491	0.099	0.964	0.107	-0.099	-0.964	-0.107	0.597484	0.0174676	0.589133
ENSG00000040341	8.96168	8.95602	8.94707	8.9383	8.88282	18.6202	18.6429	18.5554	18.3405	18.2879	0.518518	0.471183	0.419218	0.419916	0.47	0.627	0.12	-0.47	-0.627	0.12	0.280254	0.191464	0.574213
ENSG00000040633	9.98154	9.98749	9.95603	9.8889	9.8726	17.0913	17.1122	17.0767	16.9166	16.8331	0.499632	0.476387	0.440084	0.438452	0.354	0.579	0.095	-0.354	-0.579	-0.095	0.355941	0.218164	0.601682
ENSG00000040933	9.20554	9.19021	9.14219	9.13586	9.09839	16.3683	16.3827	16.4286	16.4174	16.4069	0.495601	0.497818	0.498015	0.498161	0.107	0.033	0.034	0.107	0.033	0.034	0.589133	0.656402	0.655553
ENSG00000041353	9.39246	9.3976	9.40447	9.38741	9.37818	15.6407	15.6219	15.6653	15.7638	15.6904	0.506104	0.511574	0.51408	0.510645	0.152	0.088	0.095	0.152	0.088	-0.095	0.535614	0.609605	0.601682
ENSG00000041357	12.1045	12.1065	12.1256	12.1556	12.1978	19.2192	19.1088	19.2134	19.8472	19.9914	0.490962	0.544079	0.840906	0.821565	0.375	0.895	0.341	0.375	0.895	-0.341	0.340004	0.061097	0.365283
ENSG00000041802	10.3529	10.3519	10.3759	10.4069	10.4053	18.9133	18.9129	18.9201	18.9459	18.9853	0.510654	0.511036	0.511618	0.512049	0.042	0.047	0.042	0.042	0.047	0.042	0.64871	0.644874	0.64871
ENSG00000042088	9.11039	9.12223	9.13089	9.07554	9.03447	16.9593	16.9363	17.0378	17.2484	17.247	0.479778	0.528289	0.582433	0.577765	0.496	0.559	0.173	0.496	0.559	-0.173	0.265408	0.229233	0.511817
ENSG00000042286	8.5797	8.57049	8.60122	8.67088	8.66162	16.5647	16.5105	16.736	17.257	17.3547	0.469889	0.580696	0.768296	0.731743	0.54	0.712	0.37	0.54	0.712	-0.37	0.239225	0.147988	0.34319
ENSG00000042429	9.79992	9.79122	9.82872	9.91038	9.9173	17.5513	17.5605	17.5773	17.5438	17.5066	0.513088	0.513228	0.493226	0.463822	0.062	0.49	0.587	0.062	-0.49	-0.587	0.632289	0.269069	0.212911
ENSG00000042445	9.94089	9.93888	9.94619	9.98373	10.0364	17.7022	17.6704	17.6776	17.8377	17.888	0.492201	0.501954	0.562305	0.561414	0.208	0.808	0.127	0.208	0.808	-0.127	0.472687	0.103817	0.566028
ENSG00000042493	10.85	10.8432	10.7904	10.7664	10.7873	20.1924	20.2244	20.1226	19.8557	19.8101	0.511342	0.453186	0.406192	0.408419	0.532	0.543	0.117	-0.532	-0.543	0.117	0.24355	0.236965	0.577733
ENSG00000042753	11.069	11.0815	11.043	10.9471	10.9464	15.6501	15.5969	15.7716	16.2094	16.2546	0.466692	0.535803	0.729753	0.701421	0.435	0.809	0.346	0.435	0.809	-0.346	0.300975	0.103262	0.361832
ENSG00000043093	11.0667	11.0677	11.0713	11.072	11.0747	18.1043	18.0761	18.1236	18.297	18.302	0.49433	0.519351	0.568341	0.562418	0.371	0.67	0.153	0.371	0.67	-0.153	0.342554	0.168528	0.534499
ENSG00000043143	10.1706	10.183	10.182	10.0941	10.0052	15.3048	15.3168	15.4109	15.4721	15.4801	0.489645	0.520719	0.527607	0.530204	0.613	0.205	0.108	0.613	0.205	0.108	0.199035	0.475507	0.588008
ENSG00000043514	9.14495	9.14672	9.22466	9.31124	9.32315	16.9996	17.0075	16.9875	16.9283	16.9194	0.523369	0.521848	0.465227	0.464361	0.069	0.987	0.051	-0.069	-0.987	-0.051	0.626604	0.0035875	0.641593
ENSG00000044090	8.26715	8.24775	8.25302	8.35064	8.37923	16.2643	16.2933	16.2125	15.9715	15.8994	0.515898	0.494978	0.395123	0.392086	0.255	0.885	0.122	-0.255	-0.885	-0.122	0.431573	0.0658718	0.572076
ENSG00000044115	12.9388	12.918	12.9455	13.0808	13.1268	21.6441	21.6464	21.644	21.6142	21.5698	0.499343	0.499158	0.496806	0.436367	0.047	0.091	0.976	-0.047	-0.091	-0.976	0.644874	0.60647	0.00991176
ENSG00000044446	7.79394	7.78103	7.78842	7.86389	7.89818	16.6796	16.6378	16.6872	16.9515	17.0382	0.492793	0.517879	0.62697	0.620225	0.271	0.819	0.203	0.271	0.819	-0.203	0.418757	0.0987598	0.477525
ENSG00000044459	9.5317	9.52457	9.53444	9.59485	9.64445	15.1232	15.1461	15.2067	15.1411	15.0406	0.514899	0.515873	0.491723	0.444929	0.109	0.403	0.629	0.109	-0.403	-0.629	0.586931	0.320479	0.189878
ENSG00000044574	12.0447	11.9396	11.9717	12.7483	13.5179	22.7772	22.753	22.6521	22.6997	22.8582	0.49264	0.492569	0.496232	0.37976	0.091	0.124	0.999	-0.091	0.124	-0.999	0.60647	0.570037	0
ENSG00000046604	10.596	10.5897	10.6857	10.8091	10.7778	19.9224	19.9458	20.0007	19.9524	19.9171	0.540562	0.543165	0.484508	0.464686	0.107	0.846	0.333	0.107	-0.846	-0.333	0.589133	0.086212	0.371107
ENSG00000046647	6.23981	6.25587	6.30852	6.27985	6.22316	15.6399	15.6317	15.7842	15.9997	16.0181	0.481112	0.545105	0.575821	0.570907	0.628	0.381	0.156	0.628	0.381	-0.156	0.190695	0.335239	0.531082
ENSG00000046651	8.75555	8.73823	8.73504	8.83395	8.91184	16.6827	16.6838	16.7205	16.7841	16.8498	0.507869	0.518471	0.524993	0.526123	0.287	0.22	0.076	0.287	0.22	0.076	0.406537	0.462079	0.62057
ENSG00000047188	9.96968	9.95338	10.0251	10.1999	10.264	19.7677	19.7728	19.773	19.7514	19.7502	0.513323	0.512639	0.501034	0.449839	0.061	0.379	0.926	-0.061	-0.379	-0.926	0.633113	0.336682	0.0423462
ENSG00000047230	8.92264	8.89505	8.89646	9.00495	8.98656	18.481	18.4284	18.5656	18.9595	19.0083	0.480798	0.551181	0.692329	0.649532	0.478	0.698	0.339	0.478	0.698	-0.339	0.275254	0.155063	0.366347
ENSG00000047249	10.0851	10.0696	10.0718	10.164	10.2288	18.6293	18.637	18.6596	18.6304	18.5712	0.507188	0.507226	0.503055	0.453164	0.05	0.128	0.909	0.05	-0.128	-0.909	0.642321	0.564781	0.0530586
ENSG00000047315	11.5715	11.5585	11.5997	11.6993	11.6952	20.3683	20.3584	20.3409	20.3703	20.3914	0.499779	0.49964	0.499508	0.498482	0.035	0.029	0.061	-0.035	-0.029	-0.061	0.654732	0.65959	0.633113
ENSG00000047410	11.5658	11.5033	11.5144	11.8495	12.0098	22.4133	22.4136	22.3535	22.2788	22.2669	0.502026	0.497858	0.491223	0.404328	0.139	0.177	0.98	-0.139	-0.177	-0.98	0.551251	0.507267	0.00640385
ENSG00000047578	7.98938	7.99147	8.0688	8.1075	8.00357	12.584	12.5815	12.4802	12.4076	12.4904	0.502941	0.476903	0.473778	0.476058	0.434	0.122	0.088	-0.434	-0.122	0.088	0.301616	0.572076	0.609605
ENSG00000047579	5.38246	5.377	5.35465	5.37103	5.41991	16.1673	16.2098	16.296	16.1939	16.1311	0.522481	0.524003	0.491599	0.481006	0.12	0.571	0.246	0.12	-0.571	-0.246	0.574213	0.222587	0.439225
ENSG00000047621	9.44563	9.45245	9.50824	9.56566	9.62072	13.8185	13.9056	14.013	13.7506	13.6891	0.575375	0.576903	0.434353	0.435227	0.181	0.966	0.142	0.181	-0.966	0.142	0.502617	0.0159343	0.547731
ENSG00000047644	9.41706	9.42842	9.41763	9.33517	9.27692	12.9125	13.0007	13.3062	13.2697	13.2168	0.51189	0.530702	0.522856	0.518492	0.221	0.142	0.146	0.221	-0.142	-0.146	0.461152	0.547731	0.542699
ENSG00000047849	10.894	10.8837	10.9391	11.0182	10.9503	21.9252	21.9409	21.851	21.6774	21.663	0.529492	0.495522	0.427776	0.427928	0.368	0.749	0.095	-0.368	-0.749	0.095	0.345091	0.130742	0.601682
ENSG00000047932	10.9871	10.9638	10.9622	11.0982	11.2023	18.8947	18.8907	18.8899	18.9179	18.9486	0.505141	0.505447	0.505469	0.50498	0.031	0.035	0.04	0.031	0.035	-0.04	0.658065	0.654732	0.650466
ENSG00000048028	9.08697	9.08274	9.05613	9.04956	9.06567	17.2458	17.2479	17.3357	17.4239	17.414	0.482048	0.522702	0.530912	0.530079	0.688	0.239	0.062	0.688	0.239	-0.062	0.160154	0.445407	0.632289
ENSG00000048162	9.01322	9.02376	9.05862	9.0464	9.02493	19.7255	19.7531	19.5233	19.1183	19.0483	0.563184	0.430541	0.357136	0.360109	0.653	0.544	0.176	-0.653	-0.544	0.176	0.177886	0.236661	0.50864
ENSG00000048342	8.99134	8.98546	9.03592	9.1081	9.08307	16.5786	16.6173	16.5407	16.2717	16.2194	0.523654	0.503167	0.388076	0.388992	0.259	0.911	0.106	-0.259	-0.911	0.106	0.428735	0.051817	0.590166
ENSG00000048392	9.6948	9.6889	9.66799	9.68417	9.72388	14.8401	14.831	14.8158	14.8819	14.9984	0.496264	0.497464	0.53139	0.56504	0.093	0.553	0.462	0.093	0.553	0.462	0.604231	0.231459	0.284607
ENSG00000048405	8.76907	8.76787	8.80809	8.83769	8.78362	16.6538	16.6405	16.4945	16.4044	16.459	0.509732	0.474311	0.47267	0.474734	0.494	0.095	0.092	-0.494	-0.095	0.092	0.266701	0.601682	0.605345
ENSG00000048544	10.079	10.0853	10.1173	10.1262	10.1223	15.4455	15.4107	15.5064	15.7931	15.8769	0.49679	0.538994	0.64159	0.633241	0.376	0.747	0.213	0.376	0.747	-0.213	0.339214	0.131728	0.468165
ENSG00000048649	10.3423	10.3067	10.2889	10.4164	10.4171	19.7094	19.7328	19.6665	19.4858	19.4662	0.512354	0.495539	0.431313	0.429225	0.259	0.815	0.115	-0.259	-0.815	-0.115	0.428735	0.100702	0.580067
ENSG00000048707	10.5696	10.5468	10.5842	10.7073	10.6718	17.5813	17.5459	17.5575	17.7438	17.811	0.497551	0.516734	0.565015	0.559436	0.295	0.629	0.161	0.295	0.629	-0.161	0.400029	0.189878	0.525802
ENSG00000048828	11.5827	11.5748	11.5712	11.5811	11.534	20.1635	20.1406	20.1786	20.3161	20.3141	0.493402	0.516619	0.549836	0.546281	0.376	0.565	0.125	0.376	0.565	-0.125	0.339214	0.225435	0.568791
ENSG00000048991	8.33056	8.35984	8.49101	8.46614	8.33018	16.1961	16.2171	16.2617	16.2399	16.2753	0.507911	0.506567	0.47864	0.481167	0.096	0.775	0.108	-0.096	-0.775	0.108	0.600518	0.119419	0.588008
ENSG00000049239	8.35027	8.3521	8.38949	8.37758	8.25853	15.8146	15.814	15.8397	15.8579	15.8232	0.501928	0.501839	0.501386	0.499392	0.034	0.036	0.106	-0.034	-0.036	-0.106	0.655553	0.653894	0.590166
ENSG00000049245	10.9222	10.9558	11.0107	10.8974	10.8038	18.5545	18.5645	18.5438	18.4763	18.4704	0.501577	0.480442	0.464576	0.472541	0.506	0.404	0.197	-0.506	-0.404	0.197	0.259199	0.319579	0.484469
ENSG00000049283	1.23684	1.23841	1.2585	1.27538	1.27641	12.3361	12.2602	12.604	13.3232	13.3525	0.453709	0.635119	0.838502	0.80618	0.661	0.692	0.354	0.661	0.692	-0.354	0.173423	0.158655	0.355941
ENSG00000049323	9.32045	9.30145	9.3077	9.42797	9.51506	13.9546	14.0273	14.0296	13.6433	13.421	0.539081	0.53101	0.344968	0.332412	0.226	0.94	0.214	-0.226	-0.94	-0.214	0.456427	0.0333545	0.467419
ENSG00000049449	11.5089	11.4913	11.4785	11.5618	11.6254	20.3863	20.3739	20.3541	20.3886	20.4037	0.499473	0.499787	0.500578	0.500475	0.039	0.054	0.028	0.039	0.054	-0.028	0.651385	0.638895	0.660214
ENSG00000049618	9.50281	9.52706	9.66062	9.67144	9.56633	18.5174	18.5224	18.5202	18.4981	18.501	0.51423	0.513775	0.467622	0.467736	0.044	1	0.04	-0.044	-1	0.04	0.64726	0	0.650466
ENSG00000049656	14.2703	14.2814	14.2767	14.2205	14.2085	18.543	18.5161	18.5713	18.7583	18.79	0.491065	0.509025	0.58855	0.587208	0.252	0.829	0.133	0.252	0.829	-0.133	0.434542	0.0937888	0.558617
ENSG00000049759	9.08151	9.07573	9.07698	9.10691	9.11841	17.5686	17.5754	17.638	17.6789	17.672	0.504967	0.509591	0.509925	0.509397	0.164	0.039	0.043	0.164	0.039	-0.043	0.522488	0.651385	0.647828
ENSG00000049860	10.9953	10.9805	10.9586	11.0323	11.1262	19.5547	19.509	19.5311	19.7567	19.7847	0.489785	0.508389	0.59765	0.58325	0.26	0.836	0.223	0.26	0.836	-0.223	0.427815	0.0904074	0.459462
ENSG00000049883	8.66212	8.66691	8.69776	8.74252	8.81657	15.8961	15.8903	15.9117	15.9809	16.0332	0.515728	0.518761	0.524097	0.526466	0.116	0.197	0.103	0.116	0.197	0.103	0.578699	0.484469	0.593207
ENSG00000050327	7.89732	7.89868	7.91372	7.91799	7.89958	16.6926	16.7381	16.6009	16.259	16.2686	0.54466	0.451346	0.388085	0.397276	0.582	0.547	0.189	-0.582	-0.547	0.189	0.216405	0.234564	0.493484
ENSG00000050393	10.508	10.5193	10.5295	10.4828	10.4539	16.5816	16.5575	16.4974	16.5266	16.5222	0.493703	0.49364	0.494357	0.495009	0.026	0.049	0.047	-0.026	0.049	0.047	0.661344	0.643063	0.644874
ENSG00000050405	10.0118	9.99291	9.97135	10.0249	10.0254	20.9105	20.9712	20.8834	20.4995	20.4183	0.526444	0.48472	0.364981	0.36357	0.35	0.816	0.167	-0.35	-0.816	-0.167	0.359002	0.100279	0.518993
ENSG00000050426	8.7272	8.73621	8.74274	8.7214	8.74287	14.0497	14.0598	14.3305	14.6384	14.7388	0.455061	0.582308	0.64787	0.652647	0.704	0.468	0.226	0.704	0.468	0.226	0.151776	0.281528	0.456427
ENSG00000050748	9.81549	9.82935	9.8547	9.81146	9.7739	15.9886	16.0351	15.9845	15.7086	15.6428	0.509718	0.486844	0.390585	0.394856	0.266	0.857	0.134	-0.266	-0.857	0.134	0.422876	0.0798186	0.557233
ENSG00000050820	9.44398	9.46209	9.5107	9.45335	9.35737	18.5587	18.6082	18.5842	18.3345	18.2916	0.517464	0.497812	0.403137	0.408849	0.23	0.879	0.145	-0.23	-0.879	0.145	0.453107	0.0686689	0.543802
ENSG00000051009	8.30625	8.30952	8.2995	8.26858	8.25368	15.1138	15.1691	15.257	15.1271	15.1233	0.52334	0.521984	0.500764	0.501172	0.113	0.425	0.11	-0.113	-0.425	0.11	0.582435	0.30665	0.585633
ENSG00000051108	10.2592	10.1532	10.1298	10.9241	11.8901	16.1977	16.1178	15.7589	15.9826	16.75	0.474153	0.443754	0.532828	0.628055	0.312	0.462	0.465	-0.312	0.462	0.465	0.386699	0.284607	0.282842
ENSG00000051128	8.1819	8.18593	8.13626	8.06216	8.06069	17.135	17.177	16.9709	16.5551	16.5402	0.54312	0.422433	0.373381	0.385152	0.673	0.439	0.195	-0.673	-0.439	0.195	0.166965	0.298321	0.486893
ENSG00000051180	8.0003	7.98362	7.97738	8.0575	8.1036	17.157	17.1465	17.1192	17.1182	17.085	0.499564	0.499138	0.498652	0.482248	0.036	0.07	0.517	-0.036	-0.07	-0.517	0.653894	0.625544	0.252283
ENSG00000051382	8.66883	8.69184	8.81685	8.79374	8.61453	15.4347	15.4173	15.4928	15.6892	15.7845	0.500458	0.523472	0.558247	0.569544	0.341	0.476	0.194	0.341	0.476	0.194	0.365283	0.276331	0.488187
ENSG00000051523	10.5907	10.5997	10.5401	10.4524	10.4972	15.8159	15.8642	15.5991	15.0073	14.7849	0.571124	0.414258	0.301005	0.301504	0.6	0.628	0.17	-0.6	-0.628	0.17	0.205965	0.190695	0.515171
ENSG00000051596	11.0102	11.0129	11.0004	10.9746	10.9738	17.9633	17.9294	17.9425	18.0994	18.1034	0.488458	0.499751	0.5593	0.555184	0.208	0.81	0.128	0.208	0.81	-0.128	0.472687	0.102577	0.564781
ENSG00000051620	8.95017	8.97874	8.97765	8.84548	8.81338	18.128	18.115	18.0133	17.9534	17.961	0.493753	0.484068	0.483563	0.489686	0.224	0.066	0.162	-0.224	-0.066	0.162	0.458416	0.629245	0.52483
ENSG00000052126	9.96865	9.97755	10.0344	10.0503	10.0193	19.6171	19.6585	19.6362	19.424	19.3859	0.524347	0.513501	0.414533	0.416479	0.186	0.942	0.117	-0.186	-0.942	0.117	0.497013	0.0324977	0.577733
ENSG00000052723	11.0183	11.0113	10.9943	11.006	11.0118	14.1389	14.1766	14.0581	13.7711	13.784	0.529934	0.457767	0.410421	0.416511	0.571	0.497	0.161	-0.571	-0.497	0.161	0.222587	0.264781	0.525802
ENSG00000052749	9.5057	9.48119	9.51927	9.68837	9.74923	20.0919	20.0715	20.065	20.1418	20.1409	0.501848	0.503126	0.506825	0.492556	0.066	0.109	0.34	0.066	0.109	-0.34	0.629245	0.586931	0.365673
ENSG00000052841	9.99925	9.99229	10.0167	10.0945	10.1479	17.2396	17.2461	17.2281	17.1484	17.0669	0.504773	0.502589	0.458317	0.4341	0.1	0.711	0.394	-0.1	-0.711	-0.394	0.596495	0.148445	0.326248
ENSG00000053108	10.4882	10.4795	10.5188	10.6043	10.6152	16.7004	16.6929	16.6595	16.6189	16.5342	0.506162	0.503228	0.485281	0.43481	0.107	0.359	0.737	-0.107	-0.359	-0.737	0.589133	0.351979	0.135716
ENSG00000053371	9.82801	9.85194	9.86975	9.80111	9.82644	18.8179	18.829	18.7462	18.5997	18.5858	0.517577	0.463265	0.446658	0.449875	0.669	0.316	0.114	-0.669	-0.316	0.114	0.169171	0.384051	0.5813
ENSG00000053372	11.1231	11.1208	11.0892	11.0672	11.0791	20.0368	20.0007	19.9898	20.1484	20.2035	0.476791	0.478561	0.567994	0.568708	0.092	0.969	0.122	0.092	0.969	0.122	0.605345	0.0138977	0.572076
ENSG00000053501	8.47212	8.47952	8.45077	8.37027	8.3274	16.9303	16.9343	16.9355	16.943	17.0004	0.496508	0.496695	0.498952	0.553258	0.045	0.093	0.943	0.045	0.093	0.943	0.646511	0.604231	0.0319885
ENSG00000053770	9.69348	9.71048	9.74939	9.70131	9.6452	15.1852	15.1822	15.2556	15.3647	15.3967	0.496611	0.517433	0.53593	0.539747	0.379	0.388	0.142	0.379	0.388	0.142	0.336682	0.329881	0.547731
ENSG00000053900	8.64314	8.6194	8.59962	8.67896	8.68832	16.754	16.728	16.9194	17.2615	17.3004	0.467475	0.567775	0.663699	0.639652	0.625	0.597	0.282	0.625	0.597	-0.282	0.192457	0.207969	0.410295
ENSG00000054116	10.8062	10.8105	10.7768	10.7181	10.7119	16.982	16.9162	17.0679	17.5499	17.6407	0.470251	0.523114	0.765772	0.737693	0.361	0.867	0.372	0.361	0.867	-0.372	0.350552	0.0745816	0.342067
ENSG00000054118	11.6964	11.6761	11.6965	11.8202	11.8621	21.2913	21.342	21.1284	20.655	20.6077	0.551223	0.450365	0.334954	0.335203	0.531	0.703	0.163	-0.531	-0.703	0.163	0.244283	0.152325	0.523695
ENSG00000054148	10.7341	10.7443	10.6864	10.5831	10.5966	18.6264	18.6669	18.6917	18.53	18.4732	0.494914	0.488341	0.469194	0.469375	0.172	0.396	0.097	-0.172	-0.396	0.097	0.512837	0.324577	0.59947
ENSG00000054267	9.62073	9.60314	9.62801	9.72468	9.71305	17.6279	17.6408	17.6323	17.5613	17.5412	0.507822	0.506578	0.46103	0.45696	0.064	0.928	0.12	-0.064	-0.928	-0.12	0.630871	0.0409245	0.574213
ENSG00000054282	8.79026	8.79149	8.79097	8.81008	8.87271	16.5299	16.5432	16.4551	16.2833	16.2424	0.517655	0.474915	0.431195	0.431005	0.475	0.596	0.095	-0.475	-0.596	-0.095	0.276953	0.208458	0.601682
ENSG00000054523	11.4193	11.4048	11.4419	11.5346	11.5097	19.045	19.0537	19.0376	18.9657	18.9218	0.510055	0.508754	0.455465	0.44962	0.075	0.93	0.157	-0.075	-0.93	-0.157	0.621548	0.039463	0.530016
ENSG00000054611	8.76186	8.76666	8.78424	8.78934	8.80168	15.9146	15.8866	15.9501	16.1485	16.1726	0.497337	0.525531	0.584188	0.578804	0.358	0.685	0.169	0.358	0.685	-0.169	0.352965	0.161522	0.516483
ENSG00000054654	9.83565	9.77663	9.75168	10.0099	10.1173	19.5256	19.5066	19.582	19.7643	19.8077	0.49073	0.545923	0.581299	0.557099	0.624	0.375	0.278	0.624	0.375	-0.278	0.193089	0.340004	0.41345
ENSG00000054793	12.3232	12.3158	12.3107	12.3326	12.3246	17.4482	17.4299	17.4389	17.5396	17.5763	0.496526	0.503955	0.544227	0.544776	0.199	0.789	0.1	0.199	0.789	0.1	0.482262	0.112726	0.596495
ENSG00000054965	9.27774	9.28648	9.31822	9.29625	9.24035	15.4011	15.4193	15.1864	14.8526	14.8727	0.561191	0.425102	0.392823	0.400386	0.756	0.332	0.166	-0.756	-0.332	0.166	0.127293	0.371877	0.520056
ENSG00000055044	10.9557	10.9301	10.9279	11.0649	11.1492	19.9532	19.8767	19.9433	20.3717	20.4616	0.48469	0.526227	0.7256	0.677992	0.332	0.843	0.376	0.332	0.843	-0.376	0.371877	0.0874493	0.339214
ENSG00000055070	11.3992	11.4308	11.4827	11.3608	11.2332	17.6533	17.7031	17.5369	17.1337	17.1164	0.556328	0.433778	0.363092	0.377795	0.649	0.529	0.216	-0.649	-0.529	0.216	0.179973	0.2457	0.465731
ENSG00000055130	10.0048	9.99923	10.0424	10.0964	10.0496	20.1933	20.1704	20.1079	20.1339	20.14	0.498887	0.497516	0.497374	0.49667	0.079	0.035	0.052	-0.079	-0.035	-0.052	0.617864	0.654732	0.64062
ENSG00000055147	8.97221	8.97594	8.98822	8.99681	9.02204	18.0292	18.0457	17.9613	17.7914	17.7796	0.521591	0.476822	0.439974	0.441943	0.515	0.547	0.107	-0.515	-0.547	0.107	0.253647	0.234564	0.589133
ENSG00000055163	8.65475	8.66174	8.67634	8.62939	8.54155	12.7981	12.8205	12.7291	12.55	12.596	0.515128	0.465177	0.450302	0.459551	0.588	0.268	0.171	-0.588	-0.268	0.171	0.212421	0.421601	0.513971
ENSG00000055208	9.46829	9.46907	9.52122	9.54559	9.46445	16.6457	16.6865	16.6702	16.4964	16.5308	0.512428	0.497615	0.436819	0.442131	0.254	0.812	0.142	-0.254	-0.812	0.142	0.432667	0.101807	0.547731
ENSG00000055332	10.3906	10.3791	10.3935	10.4285	10.3553	19.2147	19.2062	19.1849	19.1948	19.192	0.497034	0.496902	0.49677	0.496349	0.022	0.024	0.046	-0.022	-0.024	-0.046	0.66317	0.6623	0.645761
ENSG00000055483	9.20621	9.21635	9.31765	9.36412	9.29474	18.709	18.6999	18.6621	18.6647	18.6858	0.517365	0.500778	0.492973	0.491771	0.48	0.319	0.093	-0.48	-0.319	-0.093	0.274135	0.382076	0.604231
ENSG00000055609	10.1517	10.1545	10.2351	10.2901	10.2251	14.7488	14.6557	14.5723	14.8741	14.9039	0.475966	0.484389	0.563381	0.553791	0.204	0.688	0.245	0.204	0.688	-0.245	0.476719	0.160154	0.439911
ENSG00000055917	10.4966	10.4946	10.5467	10.5857	10.5123	16.5346	16.5854	16.4785	16.1265	16.0773	0.529316	0.480758	0.364904	0.367468	0.358	0.826	0.163	-0.358	-0.826	0.163	0.352965	0.0953053	0.523695
ENSG00000055950	9.45046	9.46298	9.43662	9.33912	9.29996	18.4483	18.4853	18.4954	18.3128	18.2082	0.511774	0.50005	0.440018	0.438587	0.22	0.771	0.139	-0.22	-0.771	-0.139	0.462079	0.12125	0.551251
ENSG00000056050	8.25134	8.22842	8.1633	8.20316	8.25243	17.9524	17.9295	17.9329	18.061	18.1353	0.488557	0.492303	0.578026	0.57857	0.128	0.962	0.088	0.128	0.962	0.088	0.564781	0.0192311	0.609605
ENSG00000056097	11.895	11.8788	11.8973	12.0078	12.0639	20.3574	20.3778	20.3158	20.1716	20.2001	0.51441	0.487082	0.444669	0.445401	0.38	0.67	0.096	-0.38	-0.67	0.096	0.336037	0.168528	0.600518
ENSG00000056277	7.49931	7.48784	7.41244	7.41514	7.51997	16.4049	16.4466	16.3574	16.1378	16.2767	0.497237	0.47749	0.465997	0.489679	0.26	0.201	0.271	-0.26	-0.201	0.271	0.427815	0.479691	0.418757
ENSG00000056586	11.5395	11.5429	11.5509	11.5305	11.4918	15.2606	15.2546	15.3273	15.4613	15.5262	0.490359	0.519645	0.564211	0.568252	0.383	0.624	0.129	0.383	0.624	0.129	0.333676	0.193089	0.563547
ENSG00000056972	7.67626	7.69966	7.74999	7.70751	7.69947	14.4892	14.4969	14.6902	14.8614	14.8153	0.487945	0.540285	0.546949	0.540953	0.566	0.177	0.155	0.566	0.177	-0.155	0.224909	0.507267	0.532321
ENSG00000057019	10.8247	10.8224	10.8208	10.8251	10.8156	14.3245	14.3845	14.3742	14.0675	13.9498	0.524453	0.510532	0.384892	0.385102	0.217	0.914	0.146	-0.217	-0.914	0.146	0.464786	0.0496332	0.542699
ENSG00000057252	10.8556	10.8363	10.8185	10.9174	11.0173	18.6055	18.5893	18.6663	18.8061	18.767	0.496494	0.528257	0.547052	0.526226	0.479	0.27	0.278	0.479	0.27	-0.278	0.274922	0.419916	0.41345
ENSG00000057608	12.5812	12.5705	12.5887	12.6763	12.7334	21.3508	21.3309	21.379	21.5177	21.5212	0.502733	0.52391	0.537844	0.532353	0.401	0.292	0.135	0.401	0.292	-0.135	0.321378	0.402482	0.556164
ENSG00000057663	10.1592	10.1626	10.1548	10.1438	10.1734	17.3424	17.3308	17.3605	17.4571	17.4942	0.497152	0.506936	0.547722	0.549518	0.224	0.783	0.093	0.224	0.783	0.093	0.458416	0.115743	0.604231
ENSG00000057757	10.479	10.4651	10.423	10.4343	10.4394	18.6968	18.6892	18.7969	18.9499	18.9456	0.467791	0.532584	0.557825	0.552912	0.708	0.373	0.139	0.708	0.373	-0.139	0.150178	0.341318	0.551251
ENSG00000058056	10.3986	10.3884	10.4477	10.5248	10.4422	18.782	18.7896	18.8044	18.791	18.7939	0.514154	0.51441	0.496122	0.484541	0.044	0.659	0.373	0.044	-0.659	-0.373	0.64726	0.17461	0.341318
ENSG00000058063	10.4221	10.4147	10.3953	10.4138	10.4385	13.1789	13.2758	13.4528	13.1771	12.9823	0.57751	0.59098	0.445699	0.423667	0.262	0.857	0.263	0.262	-0.857	-0.263	0.426248	0.0798186	0.425447
ENSG00000058262	11.6716	11.6577	11.6781	11.7982	11.8973	17.7193	17.6057	17.6307	18.1867	18.331	0.466029	0.494987	0.769489	0.740521	0.298	0.896	0.335	0.298	0.896	-0.335	0.397361	0.0605122	0.369386
ENSG00000058272	10.5142	10.4721	10.4405	10.6273	10.7513	20.5116	20.5432	20.4659	20.2447	20.24	0.516209	0.494719	0.420122	0.41752	0.272	0.824	0.136	-0.272	-0.824	-0.136	0.418003	0.0962324	0.55491
ENSG00000058453	7.95245	7.9426	7.91552	7.93554	7.96142	17.8541	17.8833	17.937	17.8856	17.9051	0.509776	0.509877	0.509443	0.509459	0.044	0.043	0.042	0.044	-0.043	0.042	0.64726	0.647828	0.64871
ENSG00000058600	10.394	10.3983	10.4231	10.4272	10.4106	17.9453	17.936	17.9164	17.9497	17.9929	0.501451	0.501836	0.503129	0.505295	0.042	0.073	0.098	0.042	0.073	0.098	0.64871	0.623097	0.598574
ENSG00000058668	9.77209	9.75644	9.80566	9.90983	9.86703	19.4253	19.4135	19.455	19.5525	19.5553	0.514872	0.520523	0.522372	0.519337	0.177	0.091	0.1	0.177	0.091	-0.1	0.507267	0.60647	0.596495
ENSG00000058673	12.03	12.0178	12.0104	12.0683	12.1076	18.857	18.8613	18.8306	18.7727	18.7596	0.502259	0.494256	0.479511	0.476269	0.24	0.489	0.146	-0.24	-0.489	-0.146	0.444467	0.269525	0.542699
ENSG00000058729	8.98516	8.96924	9.01175	9.16095	9.24851	17.2747	17.3086	17.3319	17.2103	17.1901	0.527767	0.528886	0.449474	0.447632	0.069	0.995	0.09	0.069	-0.995	-0.09	0.626604	0.00101961	0.607692
ENSG00000058804	11.9177	11.9207	11.9471	11.963	11.958	18.9087	18.9226	18.8776	18.7649	18.7554	0.513852	0.493786	0.457097	0.457517	0.355	0.712	0.076	-0.355	-0.712	0.076	0.355216	0.147988	0.62057
ENSG00000059122	9.62921	9.61288	9.55418	9.57841	9.63862	15.7167	15.7094	15.7533	15.8357	15.8399	0.49108	0.51434	0.543552	0.541389	0.452	0.59	0.098	0.452	0.59	-0.098	0.290206	0.211398	0.598574
ENSG00000059145	9.37494	9.39058	9.42855	9.38476	9.32787	13.8175	13.8796	13.7664	13.3416	13.2451	0.534666	0.472695	0.341255	0.346682	0.406	0.818	0.182	-0.406	-0.818	0.182	0.318086	0.0993084	0.501559
ENSG00000059378	7.57372	7.54853	7.49062	7.53139	7.53831	16.3909	16.4048	16.3594	16.2765	16.3433	0.492078	0.490964	0.490833	0.492877	0.063	0.047	0.08	-0.063	-0.047	0.08	0.631619	0.644874	0.617021
ENSG00000059573	8.96986	8.94889	8.99177	9.17908	9.30903	20.3278	20.2943	20.3422	20.5494	20.5832	0.502972	0.535918	0.565017	0.54805	0.456	0.38	0.212	0.456	0.38	-0.212	0.28784	0.336037	0.469046
ENSG00000059691	8.79224	8.77699	8.75084	8.82407	8.92519	17.8945	17.9196	17.9237	17.8214	17.8132	0.510662	0.507295	0.473097	0.47155	0.128	0.783	0.088	-0.128	-0.783	-0.088	0.564781	0.115743	0.609605
ENSG00000059758	8.96354	8.95929	9.00024	9.06377	9.06145	16.0632	16.0808	16.0969	16.0385	16.0287	0.520727	0.52075	0.478046	0.476152	0.058	0.958	0.082	0.058	-0.958	-0.082	0.635298	0.0216556	0.614856
ENSG00000059769	7.31918	7.32669	7.30719	7.26857	7.30586	13.355	13.3546	13.5006	13.6486	13.5963	0.478675	0.534125	0.545779	0.540972	0.661	0.231	0.127	0.661	0.231	-0.127	0.173423	0.452416	0.566028
ENSG00000060069	8.93477	8.9257	8.91766	8.94518	8.9431	18.1214	18.1426	18.095	17.9586	17.9728	0.50858	0.483354	0.459571	0.461283	0.421	0.486	0.095	-0.421	-0.486	0.095	0.309001	0.270979	0.601682
ENSG00000060138	11.6914	11.689	11.6528	11.6266	11.64	17.9913	18.0109	17.9849	17.8436	17.7666	0.49411	0.479925	0.441564	0.438108	0.262	0.649	0.122	-0.262	-0.649	-0.122	0.426248	0.179973	0.572076
ENSG00000060237	11.811	11.819	11.8929	11.9016	11.794	20.1275	20.1177	20.0301	19.9761	19.991	0.514527	0.473108	0.468036	0.468219	0.742	0.176	0.052	-0.742	-0.176	0.052	0.13344	0.50864	0.64062
ENSG00000060339	9.73926	9.72539	9.75254	9.85313	9.88384	20.0197	20.0235	20.0098	19.9775	19.9754	0.504608	0.503373	0.482627	0.471659	0.069	0.675	0.326	-0.069	-0.675	-0.326	0.626604	0.166139	0.376263
ENSG00000060491	9.52803	9.53568	9.53455	9.4834	9.4375	18.8001	18.8074	18.8249	18.8164	18.8207	0.502546	0.502603	0.502754	0.50332	0.021	0.031	0.056	0.021	0.031	0.056	0.663576	0.658065	0.637193
ENSG00000060688	11.4318	11.4285	11.4109	11.4263	11.4812	19.1283	19.0926	19.0908	19.2648	19.3368	0.484902	0.489527	0.581449	0.581227	0.124	0.934	0.139	0.124	0.934	-0.139	0.570037	0.0368285	0.551251
ENSG00000060749	10.9577	10.9756	11.0912	11.0905	10.9428	18.5068	18.5083	18.476	18.4463	18.4801	0.510045	0.48555	0.470044	0.471402	0.547	0.466	0.069	-0.547	-0.466	0.069	0.234564	0.282349	0.626604
ENSG00000060762	9.14297	9.14822	9.1356	9.09584	9.08675	15.1	15.226	15.1897	14.5522	14.3648	0.554635	0.509301	0.297667	0.304524	0.357	0.901	0.22	-0.357	-0.901	0.22	0.354019	0.0574843	0.462079
ENSG00000060971	8.74412	8.74939	8.79708	8.7989	8.72075	19.0919	19.086	19.0961	19.1412	19.1643	0.504726	0.505355	0.505763	0.506408	0.052	0.042	0.053	0.052	0.042	0.053	0.64062	0.64871	0.639659
ENSG00000060982	13.6133	13.5848	13.5459	13.6644	13.7777	17.9025	17.8804	18.0112	18.2625	18.2885	0.474891	0.560327	0.612352	0.595986	0.65	0.458	0.251	0.65	0.458	-0.251	0.179565	0.28694	0.435145
ENSG00000061273	9.48255	9.4843	9.42342	9.33458	9.30457	17.5858	17.6158	17.5676	17.3837	17.3717	0.487559	0.463315	0.448967	0.453577	0.371	0.271	0.138	-0.371	-0.271	0.138	0.342554	0.418757	0.552299
ENSG00000061676	12.1817	12.1701	12.1892	12.2439	12.2057	19.7386	19.7037	19.7426	19.937	19.9501	0.496305	0.524516	0.573491	0.562065	0.37	0.604	0.193	0.37	0.604	-0.193	0.34319	0.203909	0.489295
ENSG00000061794	10.3526	10.3445	10.3186	10.3406	10.3861	17.9661	17.9473	18.039	18.2362	18.2716	0.485414	0.526587	0.589947	0.585075	0.431	0.659	0.156	0.431	0.659	-0.156	0.303457	0.17461	0.531082
ENSG00000061936	8.44669	8.44564	8.47041	8.49863	8.48742	18.1133	18.1258	18.0966	18.016	18.0281	0.509265	0.495225	0.47387	0.474216	0.34	0.584	0.08	-0.34	-0.584	0.08	0.365673	0.215169	0.617021
ENSG00000061938	8.1602	8.14412	8.07613	8.06675	8.07149	15.3092	15.3393	15.1988	14.8827	14.8042	0.51685	0.440906	0.386816	0.387429	0.557	0.535	0.133	-0.557	-0.535	0.133	0.229929	0.241951	0.558617
ENSG00000061987	9.44204	9.41213	9.42983	9.59776	9.658	18.1079	18.1132	18.2747	18.429	18.4063	0.486676	0.54052	0.548481	0.523278	0.582	0.183	0.303	0.582	0.183	-0.303	0.216405	0.500349	0.393779
ENSG00000062194	11.1338	11.1467	11.1699	11.1474	11.1577	14.8862	14.9415	15.1028	15.0972	15.1949	0.507063	0.515952	0.51591	0.524361	0.189	0.083	0.183	0.189	-0.083	0.183	0.493484	0.61394	0.500349
ENSG00000062485	10.7852	10.7963	10.8442	10.8455	10.8267	20.3736	20.3624	20.3671	20.4194	20.4216	0.509624	0.510185	0.510537	0.510431	0.049	0.035	0.031	0.049	0.035	-0.031	0.643063	0.654732	0.658065
ENSG00000062582	7.48789	7.5099	7.48988	7.35768	7.3118	16.2131	16.2826	16.3095	16.0244	15.9538	0.530446	0.510577	0.425871	0.434822	0.264	0.77	0.189	-0.264	-0.77	0.189	0.424364	0.121773	0.493484
ENSG00000062598	8.41914	8.41634	8.44313	8.4767	8.45474	18.2209	18.1947	18.2901	18.5129	18.5263	0.49117	0.542115	0.587456	0.57777	0.503	0.483	0.182	0.503	0.483	-0.182	0.261134	0.272516	0.501559
ENSG00000062650	11.1709	11.157	11.1703	11.2505	11.2697	18.8439	18.816	18.8797	19.0842	19.1258	0.49057	0.526176	0.581383	0.574804	0.407	0.63	0.162	0.407	0.63	-0.162	0.317693	0.18915	0.52483
ENSG00000062716	11.2139	11.2254	11.2532	11.2475	11.2741	16.1054	16.0614	16.0462	16.2453	16.3318	0.488626	0.493354	0.581599	0.584999	0.153	0.888	0.176	0.153	0.888	0.176	0.534499	0.0643444	0.50864
ENSG00000062822	10.4577	10.435	10.3961	10.4649	10.5136	20.1166	20.1147	20.1648	20.2304	20.231	0.494508	0.523312	0.529388	0.527421	0.642	0.191	0.087	0.642	0.191	-0.087	0.183602	0.491269	0.610483
ENSG00000063046	15.0125	15.0137	15.0115	15.0073	15.0156	21.1821	21.2456	21.0095	20.4344	20.3287	0.575348	0.43308	0.312367	0.316596	0.577	0.664	0.189	-0.577	-0.664	0.189	0.219349	0.171867	0.493484
ENSG00000063177	13.2198	13.236	13.2095	13.118	13.1328	20.3237	20.3345	20.2345	20.0692	20.0531	0.510046	0.46342	0.453144	0.456506	0.609	0.218	0.118	-0.609	-0.218	0.118	0.201541	0.464091	0.576559
ENSG00000063241	9.10203	9.10951	9.06681	8.98775	8.98971	14.3412	14.3458	14.4139	14.4559	14.4142	0.491584	0.505049	0.50928	0.509472	0.358	0.177	0.059	0.358	0.177	0.059	0.352965	0.507267	0.634524
ENSG00000063244	11.3331	11.3189	11.2809	11.2953	11.2935	19.5956	19.6009	19.6744	19.7317	19.72	0.483446	0.513653	0.517879	0.517448	0.67	0.15	0.065	0.67	0.15	-0.065	0.168528	0.537701	0.630075
ENSG00000063245	9.70073	9.75085	9.86606	9.73225	9.58526	17.9081	17.8958	17.9298	18.0428	18.1012	0.505312	0.509111	0.520468	0.545405	0.138	0.292	0.441	0.138	0.292	0.441	0.552299	0.402482	0.296828
ENSG00000063322	8.88378	8.896	8.89767	8.83775	8.80938	17.286	17.2936	17.2139	17.0984	17.1165	0.506496	0.474166	0.469133	0.472961	0.549	0.146	0.106	-0.549	-0.146	0.106	0.233734	0.542699	0.590166
ENSG00000063660	10.669	10.6779	10.7231	10.7067	10.6279	18.2872	18.3479	18.3901	18.1445	18.0377	0.536887	0.532624	0.408487	0.408188	0.157	0.95	0.13	-0.157	-0.95	-0.13	0.530016	0.0273408	0.562387
ENSG00000063854	8.88358	8.89043	8.91132	8.8846	8.82826	17.5541	17.5753	17.5938	17.5323	17.546	0.503082	0.501337	0.494188	0.494899	0.084	0.276	0.054	-0.084	-0.276	0.054	0.613251	0.414878	0.638895
ENSG00000064012	10.0261	10.0252	10.0385	10.0823	10.1461	18.4173	18.4252	18.4674	18.4706	18.44	0.508163	0.508521	0.506899	0.497388	0.042	0.09	0.331	0.042	-0.09	-0.331	0.64871	0.607692	0.372506
ENSG00000064042	12.4734	12.4654	12.5	12.5912	12.6386	20.9101	20.9146	20.8701	20.8008	20.8015	0.510852	0.501782	0.465659	0.46453	0.219	0.824	0.073	-0.219	-0.824	-0.073	0.463058	0.0962324	0.623097
ENSG00000064102	11.0133	11.0092	11.0045	11.0401	11.1005	19.128	19.1463	19.1236	19.0073	18.9703	0.505419	0.496133	0.448863	0.448444	0.189	0.845	0.081	-0.189	-0.845	-0.081	0.493484	0.0865826	0.615835
ENSG00000064115	11.1874	11.2087	11.2485	11.1846	11.1308	14.8936	14.8752	14.8832	14.9726	14.9818	0.499684	0.503192	0.51667	0.519299	0.143	0.419	0.109	0.143	0.419	0.109	0.546498	0.310511	0.586931
ENSG00000064313	10.2949	10.2834	10.2983	10.3724	10.3963	16.9449	16.939	16.9733	17.0386	17.0432	0.508088	0.512028	0.513114	0.512309	0.164	0.066	0.06	0.164	0.066	-0.06	0.522488	0.629245	0.633687
ENSG00000064419	11.5316	11.5171	11.5092	11.5749	11.6126	19.0186	18.954	18.9811	19.3146	19.4032	0.48308	0.501904	0.663901	0.645973	0.246	0.902	0.266	0.246	0.902	-0.266	0.439225	0.057056	0.422876
ENSG00000064490	9.22043	9.22808	9.18592	9.09959	9.08339	12.1127	12.1156	12.5008	12.9432	12.977	0.423537	0.606285	0.710418	0.693115	0.736	0.509	0.286	0.736	0.509	-0.286	0.136307	0.257382	0.407375
ENSG00000064545	8.62297	8.61004	8.55343	8.58941	8.70874	16.3619	16.3852	16.4536	16.4302	16.4169	0.510203	0.510916	0.510765	0.51051	0.053	0.031	0.03	0.053	-0.031	-0.03	0.639659	0.658065	0.658893
ENSG00000064601	9.47719	9.50578	9.58637	9.53405	9.46788	18.8759	18.8471	18.8742	19.0182	19.002	0.511392	0.518444	0.525556	0.525278	0.178	0.19	0.085	0.178	0.19	-0.085	0.506057	0.49234	0.612314
ENSG00000064607	9.24304	9.24774	9.29507	9.31599	9.28119	19.0836	19.0868	19.0522	18.9964	18.9887	0.513859	0.499924	0.473768	0.472903	0.315	0.7	0.058	-0.315	-0.7	-0.058	0.384663	0.154105	0.635298
ENSG00000064651	10.2355	10.2091	10.2188	10.3695	10.4465	18.3918	18.3738	18.4195	18.5514	18.5644	0.502613	0.524148	0.537466	0.528539	0.412	0.264	0.177	0.412	0.264	-0.177	0.314899	0.424364	0.507267
ENSG00000064666	11.5185	11.5259	11.507	11.442	11.4088	20.3647	20.3672	20.3671	20.3571	20.3585	0.499251	0.499406	0.499643	0.502239	0.028	0.031	0.136	0.028	0.031	0.136	0.660214	0.658065	0.55491
ENSG00000064703	9.15038	9.14317	9.20357	9.2826	9.23228	19.2182	19.2334	19.1876	19.0638	19.0414	0.517389	0.511366	0.440016	0.439722	0.15	0.956	0.076	-0.15	-0.956	-0.076	0.537701	0.0233503	0.62057
ENSG00000064726	12.177	12.1924	12.2318	12.2019	12.1736	14.8879	14.915	15.0114	14.9642	14.8491	0.52247	0.524297	0.499068	0.46685	0.119	0.437	0.465	0.119	-0.437	-0.465	0.575435	0.299529	0.282842
ENSG00000064763	8.03059	8.03541	8.07039	8.07386	8.03182	14.7418	14.747	14.7102	14.639	14.6199	0.50584	0.489768	0.463222	0.462516	0.353	0.663	0.075	-0.353	-0.663	-0.075	0.356916	0.172279	0.621548
ENSG00000064932	10.1511	10.1726	10.2099	10.1431	10.0921	14.6763	14.6662	14.6057	14.5957	14.6397	0.486786	0.48528	0.485293	0.490534	0.075	0.039	0.178	-0.075	0.039	0.178	0.621548	0.651385	0.506057
ENSG00000064933	9.05732	9.01834	8.89407	8.96026	9.0791	16.9556	16.9509	16.9939	17.0508	17.0206	0.481868	0.519566	0.538934	0.528815	0.698	0.369	0.202	0.698	0.369	-0.202	0.155063	0.344235	0.478677
ENSG00000064961	10.7109	10.7246	10.6985	10.6107	10.6075	16.9358	16.9679	16.971	16.8042	16.7097	0.505956	0.495383	0.444603	0.442745	0.204	0.73	0.153	-0.204	-0.73	-0.153	0.476719	0.138951	0.534499
ENSG00000064999	8.36845	8.3633	8.37641	8.38973	8.3316	17.7484	17.8061	17.6417	17.1756	17.0767	0.540399	0.46512	0.333798	0.335627	0.419	0.775	0.171	-0.419	-0.775	0.171	0.310511	0.119419	0.513971
ENSG00000065000	11.0496	11.0299	11.0056	11.0769	11.1209	19.1087	19.0562	19.1635	19.5218	19.5687	0.484291	0.540999	0.682489	0.651078	0.405	0.753	0.307	0.405	0.753	-0.307	0.318676	0.128771	0.391041
ENSG00000065054	9.3258	9.33577	9.30943	9.21571	9.15931	19.0097	19.0296	18.9566	18.7786	18.7475	0.509092	0.465661	0.446966	0.450419	0.559	0.339	0.111	-0.559	-0.339	0.111	0.229233	0.366347	0.584565
ENSG00000065057	9.79132	9.78199	9.69651	9.65533	9.70088	14.3711	14.3243	14.3133	14.5423	14.6631	0.460112	0.461259	0.61691	0.622479	0.126	0.978	0.174	0.126	0.978	0.174	0.567346	0.00848361	0.510531
ENSG00000065060	9.68999	9.65766	9.6402	9.82304	9.99741	15.7807	15.7766	15.6966	15.6351	15.6692	0.504801	0.488832	0.482478	0.478949	0.371	0.216	0.129	-0.371	-0.216	-0.129	0.342554	0.465731	0.563547
ENSG00000065135	12.2298	12.222	12.2305	12.2932	12.3457	18.7103	18.6697	18.8034	19.1405	19.1807	0.478108	0.545576	0.651709	0.630059	0.494	0.65	0.26	0.494	0.65	-0.26	0.266701	0.179565	0.427815
ENSG00000065150	13.6609	13.6542	13.6654	13.7141	13.7351	21.2301	21.1876	21.3278	21.6776	21.7107	0.477862	0.548754	0.660918	0.633651	0.496	0.657	0.285	0.496	0.657	-0.285	0.265408	0.175749	0.408211
ENSG00000065154	10.1171	10.1097	10.1223	10.1545	10.1214	19.2815	19.2822	19.3646	19.4483	19.4291	0.502215	0.51932	0.521275	0.519128	0.387	0.087	0.095	0.387	0.087	-0.095	0.331111	0.610483	0.601682
ENSG00000065183	11.0198	10.9951	11.0331	11.1999	11.2526	19.5187	19.528	19.5186	19.4617	19.4434	0.506758	0.506155	0.469791	0.443224	0.058	0.734	0.51	-0.058	-0.734	-0.51	0.635298	0.137082	0.25679
ENSG00000065243	10.273	10.2639	10.3411	10.4881	10.5402	20.0514	20.0638	20.1557	20.1992	20.1735	0.518173	0.524045	0.522936	0.467453	0.161	0.09	0.914	0.161	-0.09	-0.914	0.525802	0.607692	0.0496332
ENSG00000065268	8.75931	8.73031	8.60765	8.60815	8.66073	18.1307	18.1159	18.1151	18.1752	18.1745	0.474246	0.474992	0.53298	0.531712	0.048	0.996	0.069	0.048	0.996	-0.069	0.64406	0.000545455	0.626604
ENSG00000065328	10.0297	9.99316	9.96697	10.1032	10.141	15.1747	15.1783	15.2813	15.4426	15.5897	0.49142	0.539154	0.595158	0.6015	0.496	0.56	0.178	0.496	0.56	0.178	0.265408	0.228493	0.506057
ENSG00000065357	7.93936	7.91852	7.95285	8.06281	8.02338	18.5446	18.5795	18.5858	18.433	18.3941	0.521107	0.520335	0.435545	0.433714	0.093	0.98	0.089	-0.093	-0.98	-0.089	0.604231	0.00640385	0.608608
ENSG00000065413	8.20093	8.17908	8.17771	8.27463	8.29499	16.8236	16.829	16.7268	16.5901	16.5968	0.518691	0.474806	0.452996	0.451716	0.577	0.404	0.093	-0.577	-0.404	-0.093	0.219349	0.319579	0.604231
ENSG00000065427	12.2257	12.2207	12.1974	12.2145	12.2725	20.9016	20.9088	20.8776	20.8115	20.8101	0.494115	0.48905	0.48623	0.485814	0.188	0.124	0.05	-0.188	-0.124	-0.05	0.494673	0.570037	0.642321
ENSG00000065457	9.17881	9.19396	9.268	9.24361	9.12635	12.9326	12.9302	12.9355	13.0176	13.1845	0.506622	0.510055	0.521027	0.583489	0.135	0.213	0.64	0.135	0.213	0.64	0.556164	0.468165	0.184645
ENSG00000065485	7.78079	7.77942	7.80823	7.87024	7.9294	18.9424	18.9601	18.954	18.8752	18.879	0.512922	0.510216	0.466711	0.466645	0.093	0.948	0.058	-0.093	-0.948	-0.058	0.604231	0.0286897	0.635298
ENSG00000065518	10.1041	10.1176	10.0518	9.91688	9.90733	17.9076	17.9389	17.8669	17.6177	17.5243	0.501564	0.45784	0.416962	0.419452	0.441	0.511	0.139	-0.441	-0.511	0.139	0.296828	0.256282	0.551251
ENSG00000065526	9.72522	9.72819	9.82562	9.88905	9.79869	19.1217	19.132	19.1104	19.0399	19.0327	0.520079	0.519503	0.457464	0.457467	0.054	1	0.04	-0.054	-1	0.04	0.638895	0	0.650466
ENSG00000065534	8.38949	8.38837	8.36581	8.35101	8.3671	16.6589	16.6609	16.7062	16.7745	16.8378	0.491351	0.502255	0.538862	0.546503	0.238	0.688	0.184	0.238	0.688	0.184	0.44611	0.160154	0.499233
ENSG00000065548	11.5063	11.4936	11.4872	11.5627	11.6382	19.8021	19.7987	19.7593	19.7103	19.6646	0.50015	0.495703	0.480626	0.459099	0.148	0.424	0.491	-0.148	-0.424	-0.491	0.540609	0.307208	0.268487
ENSG00000065559	10.2126	10.2244	10.2344	10.1694	10.1	17.8486	17.8791	18.003	17.9913	17.9225	0.514755	0.516445	0.51447	0.511152	0.076	0.086	0.126	0.076	-0.086	-0.126	0.62057	0.611375	0.567346
ENSG00000065600	8.41632	8.3914	8.34733	8.43862	8.53602	15.7902	15.7803	15.5536	15.341	15.3559	0.535555	0.447812	0.437163	0.438435	0.718	0.186	0.121	-0.718	-0.186	0.121	0.145208	0.497013	0.573213
ENSG00000065613	10.9841	10.9534	10.9614	11.1177	11.1686	20.3458	20.3822	20.2648	19.9601	19.9103	0.526009	0.486892	0.377357	0.375327	0.341	0.835	0.14	-0.341	-0.835	-0.14	0.365283	0.0908284	0.55018
ENSG00000065615	9.32901	9.3318	9.3337	9.30286	9.24867	16.2059	16.1473	16.2394	16.6046	16.6473	0.486205	0.523655	0.68207	0.658755	0.335	0.83	0.284	0.335	0.83	-0.284	0.369386	0.0929839	0.408917
ENSG00000065802	9.75952	9.76259	9.77094	9.75397	9.7191	14.1097	14.0662	14.0561	14.2369	14.2671	0.482191	0.48753	0.564367	0.560735	0.131	0.897	0.127	0.131	0.897	-0.127	0.56138	0.0598824	0.566028
ENSG00000065809	11.1733	11.1627	11.1517	11.1835	11.1843	17.9952	17.9528	17.9241	18.0676	18.0693	0.482893	0.487744	0.538735	0.53302	0.15	0.785	0.164	0.15	0.785	-0.164	0.537701	0.114968	0.522488
ENSG00000065833	10.5684	10.5618	10.5918	10.6371	10.596	19.6224	19.6245	19.6111	19.5755	19.5456	0.506227	0.505108	0.479892	0.470507	0.069	0.731	0.266	-0.069	-0.731	-0.266	0.626604	0.138677	0.422876
ENSG00000065883	10.3828	10.3814	10.4083	10.4614	10.5026	17.8452	17.8615	17.7735	17.6097	17.6211	0.524725	0.47555	0.442897	0.444494	0.562	0.506	0.094	-0.562	-0.506	0.094	0.227185	0.259199	0.602943
ENSG00000065911	11.2858	11.2491	11.196	11.404	11.6996	18.3298	18.3498	18.3494	18.2606	18.2471	0.509441	0.508521	0.48481	0.452375	0.075	0.498	0.573	-0.075	-0.498	-0.573	0.621548	0.26407	0.221494
ENSG00000065970	7.39343	7.39821	7.42349	7.43241	7.43187	14.9433	15.0584	14.9269	14.2372	14.0789	0.558788	0.484095	0.272293	0.277574	0.395	0.88	0.19	-0.395	-0.88	0.19	0.325083	0.0681589	0.49234
ENSG00000065978	14.5147	14.5186	14.4837	14.43	14.4367	20.2717	20.2648	20.1614	20.0718	20.0715	0.490348	0.475991	0.47492	0.476262	0.323	0.071	0.062	-0.323	-0.071	0.062	0.378716	0.624751	0.632289
ENSG00000065989	7.20923	7.22579	7.27255	7.21012	7.09038	9.75733	9.82417	10.1664	10.4802	10.9824	0.477166	0.564347	0.720016	0.823127	0.458	0.631	0.528	0.458	0.631	0.528	0.28694	0.188512	0.246344
ENSG00000066027	9.76804	9.75638	9.72589	9.73442	9.72226	17.1912	17.1988	17.2302	17.2259	17.2026	0.502199	0.502528	0.502582	0.502396	0.031	0.022	0.032	0.031	0.022	-0.032	0.658065	0.66317	0.657336
ENSG00000066044	10.3366	10.3436	10.3749	10.3668	10.3289	20.0237	20.0311	20.0074	19.9395	19.9136	0.505628	0.495251	0.464121	0.463991	0.261	0.773	0.057	-0.261	-0.773	-0.057	0.427171	0.120202	0.636316
ENSG00000066084	10.6009	10.5968	10.6458	10.708	10.6811	19.27	19.2662	19.3285	19.4285	19.4611	0.51575	0.528377	0.532471	0.53239	0.298	0.152	0.069	0.298	0.152	-0.069	0.397361	0.535614	0.626604
ENSG00000066117	9.58246	9.59577	9.6096	9.53015	9.42857	18.4659	18.4701	18.5845	18.7072	18.7294	0.480946	0.529832	0.549023	0.551583	0.657	0.344	0.123	0.657	0.344	0.123	0.175749	0.363435	0.571067
ENSG00000066135	10.164	10.137	10.1534	10.3429	10.4928	16.4658	16.4575	16.4875	16.5667	16.5933	0.507564	0.512867	0.515778	0.50999	0.17	0.094	0.161	0.17	0.094	-0.161	0.515171	0.602943	0.525802
ENSG00000066136	8.69935	8.70653	8.6618	8.5977	8.64018	15.388	15.4268	15.4699	15.3468	15.3177	0.501438	0.498494	0.488909	0.488816	0.12	0.267	0.086	-0.12	-0.267	-0.086	0.574213	0.422223	0.611375
ENSG00000066248	7.23169	7.24363	7.21928	7.15608	7.19168	13.8255	13.8876	14.0354	13.9405	13.9232	0.516805	0.517297	0.512669	0.512116	0.077	0.13	0.098	0.077	-0.13	-0.098	0.619767	0.562387	0.598574
ENSG00000066279	11.1913	11.168	11.2055	11.3338	11.3056	15.419	15.4032	15.4684	15.5939	15.5561	0.507297	0.521424	0.529486	0.511188	0.271	0.168	0.273	0.271	0.168	-0.273	0.418757	0.517671	0.417216
ENSG00000066322	9.83512	9.85488	9.85376	9.75998	9.73294	16.3096	16.3355	16.051	15.5836	15.4974	0.589213	0.402964	0.349474	0.354038	0.756	0.423	0.187	-0.756	-0.423	0.187	0.127293	0.307687	0.495632
ENSG00000066422	9.3719	9.3643	9.44266	9.54453	9.49585	16.4467	16.4786	16.3343	16.0483	16.0769	0.552422	0.473623	0.401587	0.405306	0.53	0.62	0.143	-0.53	-0.62	0.143	0.245228	0.194897	0.546498
ENSG00000066427	9.20202	9.19114	9.15044	9.17051	9.22503	16.6798	16.7628	16.6761	16.2247	16.2027	0.527721	0.471724	0.357354	0.367845	0.395	0.77	0.227	-0.395	-0.77	0.227	0.325083	0.121773	0.455514
ENSG00000066455	9.55663	9.53842	9.4916	9.54372	9.62037	17.5795	17.5617	17.5774	17.7048	17.7951	0.495206	0.500946	0.579824	0.58278	0.139	0.914	0.128	0.139	0.914	0.128	0.551251	0.0496332	0.564781
ENSG00000066557	9.66725	9.6512	9.63805	9.6952	9.70973	19.5209	19.495	19.5442	19.7039	19.6941	0.493438	0.526987	0.56014	0.550566	0.48	0.483	0.177	0.48	0.483	-0.177	0.274135	0.272516	0.507267
ENSG00000066583	9.70833	9.70864	9.69724	9.67135	9.6421	18.3042	18.2712	18.3546	18.6025	18.6428	0.4839	0.519238	0.617994	0.609958	0.335	0.771	0.204	0.335	0.771	-0.204	0.369386	0.12125	0.476719
ENSG00000066629	8.06288	8.05267	7.9985	7.97494	7.96518	14.8242	14.8414	14.8296	14.7478	14.755	0.482397	0.4814	0.480675	0.481151	0.066	0.048	0.053	-0.066	-0.048	0.053	0.629245	0.64406	0.639659
ENSG00000066651	8.86628	8.85043	8.8482	8.9486	9.04293	17.5222	17.5519	17.5405	17.3963	17.3752	0.511138	0.508372	0.441191	0.439432	0.109	0.939	0.09	-0.109	-0.939	-0.09	0.586931	0.0339251	0.607692
ENSG00000066654	10.2761	10.2663	10.2808	10.3485	10.3755	18.6358	18.6174	18.6326	18.7397	18.7733	0.503446	0.514926	0.534488	0.533639	0.269	0.463	0.094	0.269	0.463	-0.094	0.420822	0.284033	0.602943
ENSG00000066739	9.54873	9.53845	9.56993	9.63337	9.59509	16.5307	16.5582	16.5153	16.3579	16.3719	0.514463	0.496797	0.440257	0.442564	0.271	0.811	0.1	-0.271	-0.811	0.1	0.418757	0.102234	0.596495
ENSG00000066777	10.0045	9.98942	10.0235	10.1177	10.0993	18.4112	18.4099	18.4168	18.4441	18.4793	0.50761	0.507829	0.507775	0.50756	0.033	0.02	0.034	0.033	-0.02	-0.034	0.656402	0.663924	0.655553
ENSG00000066855	10.0689	10.076	10.1152	10.148	10.192	15.3418	15.3797	15.4361	15.3738	15.4494	0.518718	0.517609	0.51517	0.515986	0.061	0.097	0.068	-0.061	-0.097	0.068	0.633113	0.59947	0.627675
ENSG00000066926	10.5603	10.5568	10.547	10.5441	10.5292	18.5602	18.5769	18.5457	18.451	18.4754	0.491964	0.483777	0.47863	0.480064	0.224	0.172	0.081	-0.224	-0.172	0.081	0.458416	0.512837	0.615835
ENSG00000066933	10.3171	10.2955	10.2922	10.3862	10.4078	15.1496	15.1659	15.092	14.9472	14.9659	0.516003	0.481035	0.451916	0.451793	0.48	0.517	0.086	-0.48	-0.517	-0.086	0.274135	0.252283	0.611375
ENSG00000067057	12.3023	12.2879	12.2888	12.3572	12.3768	21.1397	21.0942	21.16	21.453	21.5266	0.489232	0.524396	0.64044	0.626244	0.331	0.789	0.243	0.331	0.789	-0.243	0.372506	0.112726	0.441989
ENSG00000067064	11.1427	11.1401	11.1833	11.2422	11.2388	18.6276	18.5571	18.6874	19.155	19.2225	0.487461	0.550236	0.740668	0.694199	0.403	0.803	0.369	0.403	0.803	-0.369	0.320479	0.106467	0.344235
ENSG00000067066	9.63553	9.61932	9.59194	9.6604	9.74294	20.4157	20.4961	20.1761	19.3888	19.1655	0.612678	0.426021	0.255562	0.251267	0.607	0.716	0.219	-0.607	-0.716	-0.219	0.202435	0.146256	0.463058
ENSG00000067167	11.79	11.7919	11.8177	11.8472	11.8678	16.7658	16.7953	16.6876	16.4481	16.4626	0.53424	0.466289	0.42046	0.425239	0.58	0.512	0.13	-0.58	-0.512	0.13	0.217549	0.255306	0.562387
ENSG00000067182	11.1652	11.1696	11.1346	11.054	10.9973	15.7821	15.8465	15.9247	15.7051	15.5984	0.532845	0.529589	0.44834	0.446895	0.183	0.827	0.148	-0.183	-0.827	-0.148	0.500349	0.0948416	0.540609
ENSG00000067208	10.0742	10.0549	9.99579	10.0231	10.0615	15.6047	15.6278	15.5793	15.4173	15.3899	0.499376	0.481789	0.454793	0.454125	0.316	0.511	0.102	-0.316	-0.511	-0.102	0.384051	0.256282	0.594313
ENSG00000067225	15.7669	15.7477	15.7287	15.7993	15.8321	22.9728	22.9364	23.0191	23.2771	23.31	0.485351	0.532005	0.620261	0.602401	0.415	0.712	0.225	0.415	0.712	-0.225	0.312926	0.147988	0.457537
ENSG00000067248	9.84059	9.81759	9.84937	10.0038	10.0614	19.4413	19.4338	19.3954	19.3909	19.4117	0.498558	0.496145	0.492928	0.472802	0.115	0.176	0.613	-0.115	-0.176	-0.613	0.580067	0.50864	0.199035
ENSG00000067334	10.4468	10.4272	10.4004	10.4754	10.5376	19.7919	19.8195	19.7433	19.5367	19.5232	0.51663	0.482337	0.429716	0.430647	0.393	0.681	0.09	-0.393	-0.681	0.09	0.32679	0.163347	0.607692
ENSG00000067369	10.8332	10.8035	10.8266	10.9861	11.0125	21.0828	21.0865	21.0815	21.0585	21.0534	0.500359	0.500227	0.498576	0.452995	0.023	0.089	0.97	-0.023	-0.089	-0.97	0.662648	0.608608	0.0129277
ENSG00000067533	10.1689	10.1671	10.1654	10.1688	10.1626	18.1061	18.1066	18.038	17.9321	17.8683	0.507127	0.481948	0.453695	0.449013	0.388	0.537	0.142	-0.388	-0.537	-0.142	0.329881	0.240653	0.547731
ENSG00000067560	13.1343	13.1449	13.1684	13.1349	13.0928	19.1697	19.174	19.2303	19.2762	19.2742	0.50388	0.507316	0.508224	0.508526	0.15	0.058	0.039	0.15	0.058	0.039	0.537701	0.635298	0.651385
ENSG00000067596	10.6975	10.6783	10.7025	10.8064	10.7988	18.814	18.771	18.8829	19.2046	19.2447	0.481691	0.548674	0.639008	0.613225	0.5	0.603	0.259	0.5	0.603	-0.259	0.262855	0.204535	0.428735
ENSG00000067606	8.74039	8.74115	8.71322	8.70899	8.78692	16.6645	16.6904	16.6394	16.4653	16.443	0.513645	0.479876	0.445274	0.445965	0.456	0.55	0.118	-0.456	-0.55	0.118	0.28784	0.233078	0.576559
ENSG00000067704	9.95391	9.94067	9.98599	10.1458	10.28	20.3835	20.3385	20.4139	20.7088	20.7654	0.497412	0.546525	0.618539	0.597972	0.455	0.579	0.27	0.455	0.579	-0.27	0.28878	0.218164	0.419916
ENSG00000067836	7.86671	7.87198	7.83678	7.7691	7.75494	13.1383	13.1224	13.2967	13.5727	13.6006	0.461865	0.542552	0.627499	0.620328	0.56	0.604	0.213	0.56	0.604	-0.213	0.228493	0.203909	0.468165
ENSG00000067900	10.7519	10.7322	10.7438	10.8502	10.8793	19.7	19.7382	19.7048	19.4881	19.4361	0.511608	0.505433	0.404574	0.402963	0.167	0.946	0.106	-0.167	-0.946	-0.106	0.518993	0.0298359	0.590166
ENSG00000067955	11.4334	11.4332	11.417	11.397	11.3904	18.1955	18.1898	18.2024	18.2251	18.1868	0.500568	0.500882	0.501016	0.500689	0.045	0.033	0.038	0.045	0.033	-0.038	0.646511	0.656402	0.652317
ENSG00000067992	8.3739	8.36524	8.32597	8.30986	8.29216	16.8399	16.8016	16.8873	17.1598	17.1989	0.477483	0.507214	0.631973	0.621621	0.308	0.857	0.212	0.308	0.857	-0.212	0.390304	0.0798186	0.469046
ENSG00000068024	9.56675	9.55801	9.54705	9.57111	9.57215	17.5344	17.5414	17.4516	17.314	17.2998	0.513212	0.473994	0.454332	0.45419	0.565	0.381	0.1	-0.565	-0.381	-0.1	0.225435	0.335239	0.596495
ENSG00000068079	8.32543	8.32822	8.31208	8.25815	8.19774	18.0918	18.0737	18.0461	18.0844	18.0716	0.493891	0.494737	0.501564	0.503835	0.075	0.313	0.104	0.075	0.313	0.104	0.621548	0.386021	0.59215
ENSG00000068097	8.64571	8.62577	8.6675	8.80209	8.813	16.4006	16.3943	16.3988	16.4623	16.5431	0.515421	0.517348	0.518733	0.519356	0.089	0.078	0.059	0.089	0.078	0.059	0.608608	0.618897	0.634524
ENSG00000068120	10.4672	10.4783	10.4753	10.414	10.384	18.0071	17.946	17.9788	18.2839	18.3212	0.48323	0.499589	0.63905	0.630076	0.228	0.904	0.236	0.228	0.904	-0.236	0.454742	0.0559413	0.447602
ENSG00000068137	9.48158	9.48036	9.43465	9.37115	9.33008	16.2365	16.2857	16.4067	16.3206	16.2685	0.512537	0.513449	0.508628	0.506335	0.081	0.143	0.107	0.081	-0.143	-0.107	0.615835	0.546498	0.589133
ENSG00000068305	10.4903	10.5043	10.5771	10.5993	10.5922	13.8452	13.8165	13.8116	13.9174	13.8987	0.516162	0.517319	0.518835	0.518068	0.059	0.075	0.05	0.059	0.075	-0.05	0.634524	0.621548	0.642321
ENSG00000068366	11.527	11.5026	11.5204	11.6605	11.7073	20.1854	20.1544	20.1807	20.3339	20.3212	0.506171	0.519548	0.54015	0.522115	0.269	0.295	0.24	0.269	0.295	-0.24	0.420822	0.400029	0.444467
ENSG00000068383	10.0525	10.0616	10.0318	9.93756	9.88159	15.1637	15.2474	15.3587	15.1155	15.0544	0.544959	0.541459	0.464754	0.467519	0.195	0.77	0.164	-0.195	-0.77	0.164	0.486893	0.121773	0.522488
ENSG00000068400	9.04955	9.02823	8.98495	9.05407	9.13086	19.6174	19.6455	19.6208	19.471	19.4574	0.508166	0.495616	0.456205	0.45491	0.251	0.698	0.125	-0.251	-0.698	-0.125	0.435145	0.155063	0.568791
ENSG00000068489	10.9196	10.8898	10.6699	10.5839	10.6903	15.2311	15.261	15.3269	15.237	15.1317	0.474807	0.477123	0.477635	0.477542	0.089	0.047	0.052	0.089	0.047	-0.052	0.608608	0.644874	0.64062
ENSG00000068650	8.90146	8.89501	8.89383	8.87298	8.75629	14.2107	14.2539	14.4263	14.4196	14.3564	0.513246	0.519612	0.516	0.511084	0.136	0.095	0.127	0.136	-0.095	-0.127	0.55491	0.601682	0.566028
ENSG00000068654	9.99864	9.97326	10.0149	10.1543	10.1205	20.0803	20.0661	20.085	20.1805	20.2193	0.514663	0.519261	0.522602	0.521006	0.167	0.121	0.076	0.167	0.121	-0.076	0.518993	0.573213	0.62057
ENSG00000068724	9.54012	9.54129	9.57536	9.59511	9.55876	13.7216	13.6325	13.8028	14.4256	14.5748	0.481529	0.561913	0.824546	0.810954	0.423	0.827	0.302	0.423	0.827	-0.302	0.307687	0.0948416	0.394511
ENSG00000068784	8.95279	8.92648	8.89057	8.97289	9.00952	17.4149	17.4254	17.4733	17.4868	17.4929	0.506988	0.51024	0.510356	0.509918	0.133	0.03	0.048	0.133	0.03	-0.048	0.558617	0.658893	0.64406
ENSG00000068793	11.2207	11.2044	11.2312	11.3303	11.3319	19.8951	19.8828	19.9237	20.0209	20.02	0.508151	0.517291	0.520488	0.516818	0.249	0.101	0.104	0.249	0.101	-0.104	0.436529	0.59552	0.59215
ENSG00000068796	10.7369	10.7288	10.7528	10.8175	10.827	19.266	19.2669	19.1921	19.0898	19.0562	0.514556	0.489506	0.451371	0.449488	0.378	0.676	0.093	-0.378	-0.676	-0.093	0.337742	0.165681	0.604231
ENSG00000068878	10.7513	10.7293	10.7589	10.8817	10.8773	18.6727	18.6457	18.7127	18.9149	18.9493	0.494477	0.536073	0.570829	0.561892	0.492	0.442	0.181	0.492	0.442	-0.181	0.268113	0.296058	0.502617
ENSG00000068903	8.73883	8.75554	8.69967	8.55989	8.54297	16.9775	16.9937	17.0295	16.9979	16.9842	0.500296	0.50122	0.501883	0.513071	0.067	0.062	0.365	0.067	0.062	0.365	0.628398	0.632289	0.347499
ENSG00000068912	9.89479	9.89901	9.91528	9.93546	9.98353	16.6922	16.709	16.7598	16.7254	16.6676	0.5151	0.515503	0.500768	0.480464	0.078	0.393	0.462	0.078	-0.393	-0.462	0.618897	0.32679	0.284607
ENSG00000069011	11.0468	11.0526	10.9977	10.9456	11.033	14.8198	14.9107	14.8403	14.3768	14.3596	0.52852	0.468915	0.365063	0.379926	0.415	0.725	0.234	-0.415	-0.725	0.234	0.312926	0.141996	0.449379
ENSG00000069020	8.63712	8.62727	8.57584	8.54018	8.49567	11.3538	11.3965	11.7924	11.9681	11.7137	0.468265	0.568193	0.568989	0.506592	0.582	0.279	0.423	0.582	0.279	-0.423	0.216405	0.412687	0.307687
ENSG00000069248	10.5912	10.5608	10.5623	10.7117	10.7673	20.0144	19.9803	20.0514	20.283	20.3063	0.491399	0.537966	0.593103	0.571427	0.484	0.534	0.261	0.484	0.534	-0.261	0.271976	0.242297	0.427171
ENSG00000069275	14.2326	14.2282	14.2282	14.2371	14.2136	18.8809	18.9263	18.7895	18.412	18.3292	0.53303	0.467243	0.363599	0.363827	0.447	0.75	0.169	-0.447	-0.75	0.169	0.293217	0.13016	0.516483
ENSG00000069329	11.627	11.6027	11.5877	11.698	11.7668	19.658	19.621	19.6857	19.916	19.9246	0.489165	0.53166	0.599118	0.574036	0.447	0.619	0.271	0.447	0.619	-0.271	0.293217	0.195754	0.418757
ENSG00000069345	11.2442	11.2293	11.2277	11.3112	11.3704	19.5615	19.5508	19.5033	19.483	19.4574	0.498541	0.494569	0.491914	0.476461	0.144	0.148	0.455	-0.144	-0.148	-0.455	0.54507	0.540609	0.28878
ENSG00000069399	5.87397	5.87062	5.83397	5.80993	5.82013	14.0229	14.0969	14.3771	14.4248	14.5088	0.463229	0.533077	0.537819	0.544992	0.662	0.183	0.154	0.662	0.183	0.154	0.172782	0.500349	0.533269
ENSG00000069424	9.08977	9.13063	9.17992	9.01405	8.87968	16.8502	16.7824	16.8284	17.2037	17.3096	0.481673	0.495275	0.679122	0.679115	0.228	0.922	0.258	0.228	0.922	-0.258	0.454742	0.0447039	0.429469
ENSG00000069482	9.31542	9.31435	9.23017	9.14298	9.15482	14.6955	14.7681	14.8362	14.5613	14.4294	0.5164	0.508235	0.431815	0.426127	0.222	0.732	0.194	-0.222	-0.732	-0.194	0.460224	0.13813	0.488187
ENSG00000069535	5.92576	5.91216	5.8723	5.89618	5.92952	17.0057	16.9754	16.9811	17.126	17.1591	0.489004	0.494658	0.568298	0.566009	0.15	0.932	0.109	0.15	0.932	-0.109	0.537701	0.0381344	0.586931
ENSG00000069849	11.369	11.3625	11.3478	11.3705	11.4028	20.0809	20.0672	20.0273	20.0114	19.9434	0.495262	0.493017	0.490949	0.480719	0.102	0.112	0.308	-0.102	-0.112	-0.308	0.594313	0.583365	0.390304
ENSG00000069869	9.41742	9.41262	9.49451	9.62807	9.67857	17.3666	17.3675	17.4121	17.4733	17.5093	0.51946	0.520171	0.52012	0.517837	0.05	0.031	0.096	0.05	-0.031	-0.096	0.642321	0.658065	0.600518
ENSG00000069966	10.7249	10.7176	10.688	10.6811	10.6732	14.3472	14.3494	14.2728	14.195	14.243	0.487561	0.483361	0.483032	0.485354	0.142	0.039	0.093	-0.142	-0.039	0.093	0.547731	0.651385	0.604231
ENSG00000069974	8.68969	8.69363	8.70324	8.68604	8.65604	16.9561	16.8922	16.9389	17.2895	17.3713	0.485459	0.504957	0.674408	0.660026	0.245	0.914	0.261	0.245	0.914	-0.261	0.439911	0.0496332	0.427171
ENSG00000069998	9.34624	9.33744	9.28551	9.28508	9.34219	18.0209	18.0107	18.0186	18.0792	18.1035	0.49766	0.500332	0.54196	0.54241	0.099	0.928	0.062	0.099	0.928	0.062	0.597484	0.0409245	0.632289
ENSG00000070010	9.73557	9.73499	9.71725	9.71995	9.77199	18.7672	18.7779	18.812	18.7932	18.7594	0.505031	0.504851	0.50426	0.502499	0.037	0.048	0.096	-0.037	-0.048	-0.096	0.653055	0.64406	0.600518
ENSG00000070018	10.7392	10.7326	10.7404	10.7734	10.7653	14.7548	14.8171	14.8802	14.6587	14.5686	0.541524	0.542327	0.42941	0.426948	0.171	0.943	0.134	0.171	-0.943	-0.134	0.513971	0.0319885	0.557233
ENSG00000070047	8.36386	8.35267	8.37222	8.41983	8.36662	17.2925	17.3377	17.2366	16.9019	16.8211	0.524799	0.481465	0.368582	0.369053	0.357	0.831	0.115	-0.357	-0.831	0.115	0.354019	0.0926017	0.580067
ENSG00000070061	10.4644	10.4335	10.4239	10.552	10.5805	19.2064	19.1615	19.2831	19.624	19.6642	0.478849	0.549722	0.666858	0.623945	0.501	0.672	0.366	0.501	0.672	-0.366	0.262352	0.167471	0.346575
ENSG00000070081	8.46003	8.41439	8.37861	8.64038	8.92787	18.9298	18.909	18.8762	18.9386	18.974	0.497441	0.498354	0.508425	0.494116	0.063	0.228	0.257	0.063	0.228	-0.257	0.631619	0.454742	0.430202
ENSG00000070087	10.9141	10.9094	10.8885	10.8687	10.8298	18.8173	18.798	18.8321	18.9606	18.9853	0.487561	0.50201	0.558601	0.556883	0.245	0.809	0.114	0.245	0.809	-0.114	0.439911	0.103262	0.5813
ENSG00000070214	10.7269	10.7249	10.7296	10.7397	10.7301	16.2974	16.2904	16.2511	16.2238	16.195	0.496199	0.491592	0.488412	0.486089	0.181	0.169	0.128	-0.181	-0.169	-0.128	0.502617	0.516483	0.564781
ENSG00000070366	8.06002	8.04201	8.0286	8.09194	8.10243	15.9827	16.0405	16.1499	16.0029	15.9191	0.540561	0.547394	0.477484	0.463095	0.173	0.791	0.246	0.173	-0.791	-0.246	0.511817	0.111907	0.439225
ENSG00000070367	11.439	11.4349	11.4426	11.4672	11.4641	18.3796	18.371	18.3431	18.3337	18.3009	0.497017	0.495283	0.493224	0.487473	0.086	0.125	0.226	-0.086	-0.125	-0.226	0.611375	0.568791	0.456427
ENSG00000070371	7.47759	7.47275	7.53389	7.62712	7.63522	16.2266	16.1566	16.3732	16.8961	16.8581	0.479498	0.591681	0.748372	0.652087	0.562	0.607	0.451	0.562	0.607	-0.451	0.227185	0.202435	0.291102
ENSG00000070404	11.324	11.3494	11.3511	11.2246	11.1654	15.319	15.3583	15.2626	14.9555	14.8666	0.520869	0.46305	0.3906	0.395634	0.455	0.653	0.154	-0.455	-0.653	0.154	0.28878	0.177886	0.533269
ENSG00000070423	8.74697	8.75467	8.71585	8.62849	8.60058	17.0869	17.1196	17.1193	16.9843	16.9852	0.492967	0.485832	0.477327	0.48009	0.184	0.233	0.089	-0.184	-0.233	0.089	0.499233	0.450134	0.608608
ENSG00000070444	7.19288	7.19004	7.22698	7.22849	7.09577	15.6009	15.6341	15.304	14.7921	14.8007	0.597435	0.398177	0.337575	0.347824	0.755	0.429	0.195	-0.755	-0.429	0.195	0.127741	0.304654	0.486893
ENSG00000070495	9.08044	9.09246	9.11966	9.08068	9.02931	18.8106	18.8204	18.8348	18.8023	18.7816	0.498939	0.497486	0.491833	0.491086	0.085	0.276	0.066	-0.085	-0.276	-0.066	0.612314	0.414878	0.629245
ENSG00000070501	8.65588	8.64921	8.62031	8.62247	8.64165	16.3486	16.3518	16.3609	16.352	16.3364	0.500399	0.500516	0.500528	0.500282	0.033	0.013	0.03	0.033	0.013	-0.03	0.656402	0.664669	0.658893
ENSG00000070614	9.89172	9.94357	10.0612	9.93252	9.80956	15.6449	15.6308	15.5973	15.6273	15.6516	0.490872	0.488961	0.488779	0.492284	0.092	0.045	0.143	-0.092	-0.045	0.143	0.605345	0.646511	0.546498
ENSG00000070669	9.20267	9.14692	9.0525	9.32782	9.71337	20.112	20.0854	20.089	20.2331	20.3081	0.496206	0.515061	0.582619	0.561109	0.297	0.768	0.306	0.297	0.768	-0.306	0.39822	0.12269	0.39171
ENSG00000070718	8.13652	8.11696	8.14707	8.31102	8.43359	15.0216	15.0758	15.1629	15.0346	15.0255	0.542274	0.547322	0.468644	0.462872	0.128	0.936	0.144	0.128	-0.936	-0.144	0.564781	0.0357174	0.54507
ENSG00000070756	11.5423	11.5797	11.729	11.6803	11.5168	21.9289	21.9182	21.9001	21.9231	21.9218	0.502438	0.489185	0.47357	0.473599	0.392	0.582	0.041	-0.392	-0.582	0.041	0.327602	0.216405	0.649723
ENSG00000070761	9.01272	9.02216	9.03732	9.03326	9.07795	17.4155	17.3161	17.4453	18.0708	18.2377	0.487802	0.54274	0.845327	0.830672	0.351	0.905	0.303	0.351	0.905	-0.303	0.358536	0.0555987	0.393779
ENSG00000070770	7.61058	7.61734	7.64782	7.65676	7.66191	18.4364	18.4219	18.53	18.7179	18.7278	0.494359	0.545114	0.570156	0.56724	0.583	0.359	0.15	0.583	0.359	-0.15	0.215567	0.351979	0.537701
ENSG00000070785	9.60499	9.59909	9.63992	9.72518	9.76078	18.9316	18.8913	18.9246	19.1573	19.2279	0.498625	0.525858	0.59856	0.592359	0.321	0.704	0.183	0.321	0.704	-0.183	0.380194	0.151776	0.500349
ENSG00000070814	10.2413	10.2282	10.2564	10.3464	10.3547	20.9895	21.0289	20.879	20.526	20.4798	0.532641	0.472444	0.366756	0.368766	0.4	0.763	0.151	-0.4	-0.763	0.151	0.322043	0.124617	0.53679
ENSG00000070831	13.0317	13.0397	13.0111	12.9499	12.9625	19.549	19.5653	19.5148	19.3645	19.3015	0.502325	0.474113	0.445667	0.445321	0.416	0.514	0.103	-0.416	-0.514	-0.103	0.312372	0.254157	0.593207
ENSG00000070882	8.84729	8.82517	8.81746	8.9119	8.94145	18.0573	18.0838	18.1404	18.0894	18.0747	0.514613	0.515764	0.502092	0.487991	0.086	0.39	0.364	0.086	-0.39	-0.364	0.611375	0.328645	0.348201
ENSG00000070950	9.809	9.79744	9.77877	9.79777	9.7789	17.5724	17.618	17.5684	17.2781	17.1658	0.5121	0.490467	0.384605	0.382755	0.277	0.863	0.137	-0.277	-0.863	-0.137	0.414085	0.0765878	0.553608
ENSG00000070961	10.6402	10.6072	10.6659	10.9363	11.1039	18.6393	18.672	18.6362	18.4433	18.4015	0.519091	0.517347	0.393806	0.384562	0.106	0.981	0.17	-0.106	-0.981	-0.17	0.590166	0.0059	0.515171
ENSG00000071051	7.55654	7.54315	7.48129	7.48669	7.53918	13.574	13.5481	13.6546	13.9068	13.9638	0.483909	0.524054	0.637034	0.629782	0.374	0.804	0.202	0.374	0.804	-0.202	0.34068	0.105656	0.478677
ENSG00000071054	11.3638	11.3594	11.3889	11.4291	11.3991	18.8559	18.8642	18.8107	18.711	18.7001	0.51539	0.492999	0.459607	0.458917	0.367	0.655	0.064	-0.367	-0.655	-0.064	0.345945	0.176887	0.630871
ENSG00000071082	14.4558	14.4748	14.4532	14.3489	14.3471	19.5299	19.5069	19.3907	19.3599	19.3771	0.49633	0.49156	0.492826	0.50173	0.133	0.073	0.204	-0.133	0.073	0.204	0.558617	0.623097	0.476719
ENSG00000071127	12.2822	12.2586	12.231	12.2928	12.2825	21.2613	21.2269	21.2029	21.3407	21.3993	0.486361	0.489344	0.559438	0.558643	0.126	0.922	0.123	0.126	0.922	-0.123	0.567346	0.0447039	0.571067
ENSG00000071189	10.9878	10.9968	11.0135	10.9856	10.9607	14.7014	14.833	14.7418	13.9372	13.5437	0.56801	0.507513	0.228992	0.223889	0.412	0.925	0.204	-0.412	-0.925	-0.204	0.314899	0.0429434	0.476719
ENSG00000071205	8.30094	8.30635	8.30223	8.30366	8.37571	14.8718	14.9093	14.9165	14.7153	14.5779	0.519716	0.512373	0.416635	0.409694	0.191	0.888	0.166	-0.191	-0.888	-0.166	0.491269	0.0643444	0.520056
ENSG00000071243	8.49989	8.50047	8.52236	8.55891	8.59399	14.707	14.7522	14.9118	14.9193	14.9486	0.506393	0.512165	0.511544	0.511312	0.157	0.064	0.081	0.157	-0.064	-0.081	0.530016	0.630871	0.615835
ENSG00000071282	5.90694	5.88227	5.85065	5.92476	5.94544	14.5112	14.4699	14.46	14.6508	14.7291	0.485298	0.492573	0.590191	0.586127	0.161	0.922	0.151	0.161	0.922	-0.151	0.525802	0.0447039	0.53679
ENSG00000071537	10.3699	10.2916	10.247	10.7419	11.3018	18.0048	17.9629	18.0299	18.2885	18.3104	0.495832	0.529017	0.673641	0.495312	0.338	0.786	0.884	0.338	0.786	-0.884	0.367339	0.114279	0.06621
ENSG00000071539	12.0296	12.0346	12.0582	12.0532	12.0252	19.2645	19.1871	19.3514	19.8813	19.9349	0.47546	0.544502	0.770619	0.722917	0.41	0.823	0.368	0.41	0.823	-0.368	0.316001	0.096907	0.345091
ENSG00000071564	10.1497	10.1632	10.1578	10.0832	10.0513	16.4439	16.4564	16.464	16.4129	16.3924	0.496812	0.495812	0.494417	0.49439	0.065	0.084	0.039	-0.065	-0.084	-0.039	0.630075	0.613251	0.651385
ENSG00000071626	10.797	10.7953	10.7943	10.7961	10.7853	18.7567	18.7621	18.6211	18.4407	18.4482	0.526985	0.456246	0.442487	0.444308	0.725	0.251	0.115	-0.725	-0.251	0.115	0.141996	0.435145	0.580067
ENSG00000071655	9.95602	9.96215	9.92762	9.85787	9.84557	18.7277	18.738	18.7276	18.6498	18.5914	0.48682	0.481683	0.476014	0.474884	0.175	0.213	0.081	-0.175	-0.213	-0.081	0.509718	0.468165	0.615835
ENSG00000071794	10.6653	10.6168	10.5723	10.7544	10.8355	19.2462	19.2711	19.1567	18.895	18.8252	0.523178	0.489842	0.401194	0.395066	0.349	0.798	0.164	-0.349	-0.798	-0.164	0.35972	0.108605	0.522488
ENSG00000071967	10.3964	10.4183	10.4532	10.3877	10.3501	14.1807	14.2425	13.959	13.4059	13.4745	0.591033	0.402703	0.332894	0.361827	0.724	0.471	0.272	-0.724	-0.471	0.272	0.1429	0.279554	0.418003
ENSG00000071994	10.6874	10.6956	10.6594	10.5843	10.5855	14.048	14.067	14.206	14.3366	14.4628	0.478035	0.517822	0.580901	0.60601	0.409	0.62	0.286	0.409	0.62	0.286	0.316592	0.194897	0.407375
ENSG00000072041	9.18253	9.17064	9.17232	9.26768	9.37948	14.1638	14.2853	14.8709	15.0095	14.937	0.422796	0.59314	0.564334	0.525735	0.772	0.327	0.324	0.772	-0.327	-0.324	0.120682	0.375604	0.377785
ENSG00000072042	10.7541	10.749	10.7633	10.8102	10.8341	17.9143	17.8458	17.8752	18.229	18.3208	0.483988	0.504842	0.668129	0.652304	0.261	0.876	0.259	0.261	0.876	-0.259	0.427171	0.0703683	0.428735
ENSG00000072062	8.94358	8.95672	9.04172	9.02431	8.87187	17.9464	17.9529	17.977	17.975	17.9681	0.500312	0.499645	0.485918	0.484646	0.077	0.606	0.081	-0.077	-0.606	-0.081	0.619767	0.20306	0.615835
ENSG00000072110	10.8997	10.8963	10.9494	11.0214	11.0137	22.0307	22.0063	22.0692	22.2602	22.3064	0.506906	0.539056	0.572453	0.568685	0.421	0.474	0.126	0.421	0.474	-0.126	0.309001	0.277656	0.567346
ENSG00000072121	9.56206	9.56575	9.59547	9.59679	9.55275	16.0594	16.0573	16.1623	16.3082	16.3509	0.484816	0.533298	0.553544	0.554485	0.601	0.343	0.109	0.601	0.343	0.109	0.205249	0.364075	0.586931
ENSG00000072134	8.56015	8.5652	8.54567	8.49479	8.4756	16.5398	16.5696	16.4599	16.2221	16.2503	0.518523	0.45689	0.431877	0.441655	0.614	0.349	0.178	-0.614	-0.349	0.178	0.198586	0.35972	0.506057
ENSG00000072135	8.10563	8.11316	8.10346	8.05257	8.03071	14.0719	14.1364	14.0671	13.6941	13.6274	0.519726	0.476617	0.370992	0.377995	0.342	0.802	0.181	-0.342	-0.802	0.181	0.364679	0.106935	0.502617
ENSG00000072163	5.8065	5.79822	5.76711	5.75613	5.7318	16.0699	16.0989	16.0816	15.9335	15.9128	0.496869	0.481618	0.45195	0.452768	0.3	0.58	0.099	-0.3	-0.58	0.099	0.396005	0.217549	0.597484
ENSG00000072195	8.25245	8.2711	8.27483	8.17768	8.11661	12.8302	12.8369	12.7429	12.6267	12.6756	0.499849	0.477195	0.47226	0.485204	0.385	0.141	0.232	-0.385	-0.141	0.232	0.332338	0.548896	0.451292
ENSG00000072210	11.692	11.69	11.689	11.6981	11.7031	19.1982	19.1506	19.2218	19.521	19.5741	0.488544	0.521471	0.644755	0.631333	0.326	0.824	0.242	0.326	0.824	-0.242	0.376263	0.0962324	0.442758
ENSG00000072274	13.4429	13.4211	13.4576	13.6235	13.7086	21.3559	21.2975	21.3279	21.6138	21.6379	0.492412	0.522734	0.606	0.568245	0.368	0.641	0.329	0.368	0.641	-0.329	0.345091	0.183965	0.374249
ENSG00000072310	11.5566	11.5506	11.5514	11.5785	11.5829	15.9779	16.0283	15.9959	15.7382	15.7083	0.515385	0.496199	0.407987	0.411141	0.257	0.861	0.112	-0.257	-0.861	0.112	0.430202	0.0774825	0.583365
ENSG00000072364	11.2819	11.271	11.3443	11.4522	11.3986	17.824	17.8169	17.7173	17.6428	17.6687	0.533826	0.485725	0.471188	0.469879	0.693	0.309	0.078	-0.693	-0.309	-0.078	0.15802	0.389264	0.618897
ENSG00000072415	9.75694	9.74359	9.81357	9.95348	9.96496	16.6121	16.5859	16.6223	16.7897	16.8342	0.522852	0.537316	0.551799	0.547153	0.289	0.28	0.12	0.289	0.28	-0.12	0.40492	0.412082	0.574213
ENSG00000072518	8.75953	8.76029	8.74939	8.70266	8.62409	18.3834	18.4081	18.3144	18.1141	18.1381	0.513656	0.462634	0.444035	0.450594	0.588	0.326	0.154	-0.588	-0.326	0.154	0.212421	0.376263	0.533269
ENSG00000072571	9.80128	9.79895	9.85308	9.92322	9.91944	18.1331	18.1557	18.1561	18.0369	17.9709	0.524161	0.522748	0.441632	0.437581	0.111	0.97	0.107	-0.111	-0.97	-0.107	0.584565	0.0129277	0.589133
ENSG00000072682	9.77863	9.7666	9.80661	9.93332	10.012	19.5654	19.5831	19.5895	19.5103	19.4768	0.519022	0.519005	0.456369	0.451467	0.081	0.964	0.125	-0.081	-0.964	-0.125	0.615835	0.0174676	0.568791
ENSG00000072736	9.55778	9.56999	9.58773	9.54263	9.50511	15.7027	15.737	15.7477	15.6077	15.5815	0.515427	0.506299	0.454063	0.456938	0.199	0.822	0.112	-0.199	-0.822	0.112	0.482262	0.0971602	0.583365
ENSG00000072756	9.42662	9.41325	9.39912	9.46873	9.54571	19.2685	19.2671	19.2926	19.3209	19.3048	0.50468	0.505491	0.505787	0.504225	0.051	0.031	0.087	0.051	0.031	-0.087	0.641593	0.658065	0.610483
ENSG00000072778	10.6495	10.6268	10.5972	10.6754	10.7211	20.4888	20.44	20.4767	20.7335	20.7655	0.492089	0.515726	0.621899	0.602736	0.277	0.839	0.245	0.277	0.839	-0.245	0.414085	0.0890686	0.439911
ENSG00000072786	8.20581	8.19665	8.22	8.28929	8.30103	18.5616	18.5786	18.4359	18.1842	18.139	0.533063	0.465612	0.400607	0.40132	0.511	0.637	0.122	-0.511	-0.637	0.122	0.256282	0.185782	0.572076
ENSG00000072803	11.4952	11.4869	11.4495	11.44	11.4369	16.8606	16.8853	16.9993	17.0263	17.0232	0.486154	0.507144	0.508612	0.508997	0.47	0.085	0.056	0.47	0.085	0.056	0.280254	0.612314	0.637193
ENSG00000072832	6.77532	6.77784	6.78068	6.76493	6.74334	17.3285	17.3419	17.297	17.191	17.1928	0.503806	0.481361	0.467535	0.468772	0.45	0.371	0.085	-0.45	-0.371	0.085	0.291631	0.342554	0.612314
ENSG00000072849	9.92618	9.90844	9.87943	9.98263	10.1417	15.0215	15.0254	15.2408	15.4583	15.4256	0.460435	0.567553	0.58533	0.565864	0.807	0.255	0.244	0.807	0.255	-0.244	0.104371	0.431573	0.4411
ENSG00000072864	9.51142	9.51851	9.51374	9.45797	9.40497	17.9624	17.9774	17.9381	17.838	17.8554	0.495463	0.483157	0.478239	0.481509	0.308	0.147	0.101	-0.308	-0.147	0.101	0.390304	0.541656	0.59552
ENSG00000072958	9.03726	9.06084	9.12862	9.09496	9.06055	19.3481	19.346	19.3255	19.3203	19.3442	0.492922	0.49045	0.489689	0.490042	0.117	0.06	0.041	-0.117	-0.06	0.041	0.577733	0.633687	0.649723
ENSG00000073008	10.1916	10.1885	10.1849	10.2168	10.2748	17.5479	17.5725	17.5589	17.4208	17.3694	0.506765	0.50122	0.442053	0.440968	0.126	0.901	0.103	-0.126	-0.901	-0.103	0.567346	0.0574843	0.593207
ENSG00000073050	8.25613	8.24048	8.19814	8.22623	8.25598	19.2809	19.316	19.1335	18.7462	18.6623	0.544167	0.443253	0.369296	0.369189	0.583	0.56	0.156	-0.583	-0.56	-0.156	0.215567	0.228493	0.531082
ENSG00000073060	9.98673	9.9942	9.96586	9.90398	9.9076	18.1477	18.1171	18.1169	18.2326	18.2049	0.484811	0.490093	0.535382	0.532883	0.157	0.83	0.115	0.157	0.83	-0.115	0.530016	0.0929839	0.580067
ENSG00000073111	12.6627	12.6377	12.6569	12.7923	12.8178	21.2909	21.2784	21.299	21.3795	21.3921	0.507883	0.512128	0.514462	0.511276	0.144	0.094	0.11	0.144	0.094	-0.11	0.54507	0.602943	0.585633
ENSG00000073169	8.42077	8.41802	8.40331	8.44768	8.57359	17.4353	17.4776	17.4394	17.2089	17.1797	0.511043	0.491811	0.414629	0.415322	0.239	0.842	0.105	-0.239	-0.842	0.105	0.445407	0.0879875	0.591106
ENSG00000073350	7.73724	7.73497	7.7333	7.71048	7.63393	14.1928	14.2465	14.4081	14.3615	14.3376	0.512229	0.51641	0.511881	0.510501	0.105	0.121	0.089	0.105	-0.121	-0.089	0.591106	0.573213	0.608608
ENSG00000073417	10.2852	10.2935	10.2871	10.2328	10.2002	15.4362	15.4427	15.4868	15.5067	15.4971	0.50414	0.506434	0.507251	0.507868	0.12	0.073	0.042	0.12	0.073	0.042	0.574213	0.623097	0.64871
ENSG00000073536	9.57328	9.56132	9.48957	9.45253	9.44134	18.5807	18.5434	18.645	18.9422	19.0096	0.468761	0.493897	0.655132	0.644221	0.288	0.92	0.209	0.288	0.92	-0.209	0.405697	0.0463805	0.471732
ENSG00000073578	11.8182	11.7973	11.8018	11.9324	12.0308	20.9637	20.9404	20.8532	20.8582	20.8784	0.493136	0.490384	0.489864	0.488685	0.119	0.042	0.079	-0.119	-0.042	-0.079	0.575435	0.64871	0.617864
ENSG00000073584	9.68039	9.67847	9.68459	9.69306	9.6767	19.3726	19.3958	19.3394	19.1609	19.1162	0.508696	0.48745	0.427519	0.427961	0.283	0.793	0.087	-0.283	-0.793	0.087	0.409751	0.111047	0.610483
ENSG00000073614	11.527	11.5099	11.5415	11.6509	11.6563	16.1285	16.1513	16.2044	16.1907	16.2415	0.505892	0.506031	0.5053	0.504369	0.05	0.053	0.063	0.05	-0.053	-0.063	0.642321	0.639659	0.631619
ENSG00000073712	11.4794	11.4579	11.4446	11.5378	11.5873	20.9378	20.907	20.9335	21.1086	21.1525	0.495838	0.514604	0.579585	0.572127	0.296	0.774	0.174	0.296	0.774	-0.174	0.398978	0.11981	0.510531
ENSG00000073756	9.839	9.78582	9.78495	10.0401	10.1309	17.5507	17.5532	17.3891	17.1922	17.1958	0.532993	0.472744	0.420526	0.4151	0.528	0.579	0.154	-0.528	-0.579	-0.154	0.246344	0.218164	0.533269
ENSG00000073792	5.06374	5.07058	5.05948	5.01462	5.00493	13.3798	13.4893	13.2741	12.4759	12.2273	0.579021	0.446256	0.247936	0.250124	0.526	0.81	0.187	-0.526	-0.81	0.187	0.247542	0.102577	0.495632
ENSG00000073921	11.3107	11.2913	11.269	11.3306	11.3472	19.4354	19.3961	19.2822	19.3276	19.3608	0.490228	0.489412	0.494328	0.49673	0.06	0.156	0.088	-0.06	0.156	0.088	0.633687	0.531082	0.609605
ENSG00000073969	10.642	10.6195	10.6441	10.7677	10.7744	20.814	20.8023	20.8489	20.9558	20.9683	0.507586	0.519831	0.524792	0.520842	0.287	0.154	0.111	0.287	0.154	-0.111	0.406537	0.533269	0.584565
ENSG00000074047	6.64881	6.66922	6.67321	6.56753	6.50247	13.5099	13.6203	13.4914	12.7941	12.5599	0.555055	0.470371	0.270301	0.272655	0.456	0.85	0.205	-0.456	-0.85	0.205	0.28784	0.0839412	0.475507
ENSG00000074054	9.7933	9.80067	9.86173	9.88642	9.8493	20.1083	20.1238	20.1274	20.0589	20.038	0.520251	0.519529	0.468213	0.46783	0.056	0.983	0.043	-0.056	-0.983	-0.043	0.637193	0.00517021	0.647828
ENSG00000074071	11.0415	11.0431	11.0011	10.9535	10.9709	18.9915	18.9818	18.9868	19.0396	19.057	0.487327	0.487788	0.528392	0.529828	0.062	0.964	0.062	0.062	0.964	0.062	0.632289	0.0174676	0.632289
ENSG00000074181	10.1454	10.156	10.21	10.1539	9.9674	17.3252	17.3559	17.2211	16.9155	16.8538	0.535203	0.458123	0.381518	0.385531	0.524	0.645	0.165	-0.524	-0.645	0.165	0.248696	0.182153	0.52132
ENSG00000074201	11.2691	11.2576	11.225	11.2368	11.2397	18.7327	18.7484	18.7966	18.7819	18.77	0.501599	0.502291	0.502245	0.50197	0.046	0.019	0.034	0.046	-0.019	-0.034	0.645761	0.664113	0.655553
ENSG00000074266	9.18063	9.15471	9.12364	9.20575	9.23194	18.1302	18.0933	18.0756	18.2349	18.3023	0.485715	0.492151	0.571443	0.568275	0.151	0.904	0.127	0.151	0.904	-0.127	0.53679	0.0559413	0.566028
ENSG00000074319	9.13315	9.12787	9.12326	9.14094	9.14379	18.3858	18.3192	18.3954	18.788	18.8631	0.486822	0.521074	0.706474	0.682189	0.303	0.87	0.295	0.303	0.87	-0.295	0.393779	0.0733546	0.400029
ENSG00000074356	10.1105	10.0962	10.0685	10.1119	10.1521	19.0359	19.0802	18.962	18.6238	18.5735	0.531456	0.465859	0.385748	0.388509	0.47	0.677	0.152	-0.47	-0.677	0.152	0.280254	0.165222	0.535614
ENSG00000074370	9.407	9.42056	9.46898	9.43468	9.34979	16.884	16.9246	16.8744	16.6489	16.6484	0.518266	0.483486	0.41374	0.419954	0.36	0.751	0.152	-0.36	-0.751	0.152	0.351431	0.129756	0.535614
ENSG00000074410	10.3279	10.3404	10.3908	10.3515	10.2373	16.8112	16.8106	17.0067	17.1774	17.036	0.497002	0.528621	0.530935	0.513233	0.36	0.159	0.232	0.36	0.159	-0.232	0.351431	0.52814	0.451292
ENSG00000074416	9.44277	9.47471	9.5173	9.40089	9.31762	16.8297	16.8118	16.8365	16.9428	16.9531	0.496387	0.500761	0.532767	0.537724	0.157	0.701	0.147	0.157	0.701	0.147	0.530016	0.153604	0.541656
ENSG00000074582	9.40454	9.38914	9.36628	9.40516	9.40844	18.4986	18.4792	18.5202	18.6587	18.6867	0.494532	0.51763	0.565545	0.562077	0.35	0.701	0.122	0.35	0.701	-0.122	0.359002	0.153604	0.572076
ENSG00000074603	10.6651	10.6616	10.6931	10.7152	10.6436	14.2008	14.1688	14.2547	14.4941	14.516	0.486732	0.534704	0.587994	0.580736	0.498	0.556	0.187	0.498	0.556	-0.187	0.26407	0.230191	0.495632
ENSG00000074657	9.75078	9.77943	9.84817	9.78169	9.7146	15.5455	15.5827	15.4707	15.1524	15.0607	0.533114	0.475813	0.368762	0.372345	0.389	0.79	0.151	-0.389	-0.79	0.151	0.329186	0.112381	0.53679
ENSG00000074695	12.4382	12.4173	12.3962	12.4977	12.5964	19.9188	19.9155	19.9773	20.0695	20.0883	0.493062	0.527666	0.53537	0.532837	0.646	0.216	0.089	0.646	0.216	-0.089	0.181381	0.465731	0.608608
ENSG00000074696	11.9285	11.921	11.941	12.0219	12.0896	18.1242	18.0722	18.1915	18.5628	18.6117	0.484538	0.545849	0.675778	0.637509	0.457	0.709	0.329	0.457	0.709	-0.329	0.28739	0.149586	0.374249
ENSG00000074755	9.88742	9.87831	9.92255	9.99747	9.96348	18.7171	18.6899	18.7788	19.0131	19.0636	0.496663	0.542503	0.595456	0.588874	0.466	0.532	0.184	0.466	0.532	-0.184	0.282349	0.24355	0.499233
ENSG00000074800	15.9342	15.9234	15.9029	15.9367	15.9682	23.3825	23.3628	23.3984	23.5272	23.5433	0.494426	0.515644	0.55859	0.554671	0.334	0.695	0.131	0.334	0.695	-0.131	0.37044	0.156749	0.56138
ENSG00000074842	11.2554	11.2466	11.1898	11.2036	11.3111	18.8281	18.7508	18.8101	19.2478	19.3736	0.481045	0.502857	0.760886	0.738187	0.252	0.944	0.321	0.252	0.944	-0.321	0.434542	0.031304	0.380194
ENSG00000075089	8.80822	8.80026	8.83244	8.90762	8.92118	14.8324	14.8465	14.9618	15.0362	15.0385	0.508817	0.520506	0.521026	0.518331	0.269	0.088	0.097	0.269	0.088	-0.097	0.420822	0.609605	0.59947
ENSG00000075131	9.84182	9.87149	9.96933	9.96345	9.97606	15.8505	15.8018	15.8628	16.1441	16.169	0.52244	0.552079	0.618234	0.605261	0.342	0.589	0.225	0.342	0.589	-0.225	0.364679	0.211932	0.457537
ENSG00000075142	11.3042	11.3184	11.3116	11.2474	11.2537	19.7251	19.7271	19.6678	19.5856	19.5705	0.498407	0.480192	0.477167	0.477411	0.418	0.134	0.066	-0.418	-0.134	0.066	0.311105	0.557233	0.629245
ENSG00000075151	10.4307	10.4248	10.4668	10.5453	10.5599	19.4595	19.4686	19.3961	19.2741	19.2708	0.520359	0.493882	0.448424	0.448411	0.367	0.707	0.09	-0.367	-0.707	-0.09	0.345945	0.150543	0.607692
ENSG00000075188	9.39908	9.38547	9.3897	9.46266	9.49242	17.686	17.6177	17.7346	18.1939	18.3018	0.482499	0.537006	0.745693	0.715159	0.381	0.834	0.342	0.381	0.834	-0.342	0.335239	0.0912922	0.364679
ENSG00000075213	9.26317	9.23813	9.2255	9.36267	9.48381	14.607	14.6212	14.2873	13.8107	13.721	0.594972	0.408689	0.337269	0.334217	0.707	0.494	0.153	-0.707	-0.494	-0.153	0.150543	0.266701	0.534499
ENSG00000075218	9.13545	9.14373	9.16911	9.12262	9.01838	16.569	16.5965	16.5286	16.3102	16.2429	0.514978	0.48218	0.409778	0.41141	0.34	0.773	0.121	-0.34	-0.773	0.121	0.365673	0.120202	0.573213
ENSG00000075223	12.1337	12.124	12.1457	12.2281	12.271	17.0184	17.0129	16.9995	17.0301	17.089	0.504323	0.504718	0.505414	0.505914	0.045	0.049	0.043	0.045	0.049	0.043	0.646511	0.643063	0.647828
ENSG00000075234	9.7828	9.79036	9.80329	9.77335	9.73943	18.5308	18.5184	18.5429	18.6316	18.6544	0.499459	0.507516	0.533727	0.536005	0.224	0.631	0.11	0.224	0.631	0.11	0.458416	0.188512	0.585633
ENSG00000075239	9.92954	9.92396	9.93619	9.99784	10.0599	20.016	19.995	19.9512	19.9942	20.0099	0.495035	0.495079	0.495481	0.495654	0.048	0.034	0.035	0.048	0.034	0.035	0.64406	0.655553	0.654732
ENSG00000075240	9.15257	9.15189	9.09713	9.03615	9.03334	10.875	10.9348	11.266	11.4719	11.6601	0.43449	0.567611	0.621914	0.657406	0.706	0.423	0.3	0.706	0.423	0.3	0.151181	0.307687	0.396005
ENSG00000075275	9.62049	9.60828	9.64138	9.70479	9.64165	16.4067	16.4253	16.4669	16.4033	16.3164	0.52019	0.521228	0.487807	0.448061	0.073	0.543	0.566	0.073	-0.543	-0.566	0.623097	0.236965	0.224909
ENSG00000075292	10.3401	10.3215	10.3533	10.489	10.5441	19.8719	19.9024	19.8548	19.6535	19.6015	0.511714	0.50521	0.404219	0.401267	0.148	0.953	0.115	-0.148	-0.953	-0.115	0.540609	0.0252236	0.580067
ENSG00000075303	8.96582	8.94985	8.90053	8.93114	8.98406	13.081	13.0409	13.1892	13.5626	13.6577	0.476425	0.534109	0.710077	0.68879	0.406	0.814	0.278	0.406	0.814	-0.278	0.318086	0.101083	0.41345
ENSG00000075336	9.57978	9.60367	9.62445	9.5205	9.44759	17.2517	17.1991	17.2596	17.583	17.6744	0.487917	0.506882	0.663092	0.665617	0.235	0.886	0.224	0.235	0.886	0.224	0.448564	0.0651522	0.458416
ENSG00000075391	9.08889	9.08544	9.13204	9.17647	9.11789	18.4394	18.4701	18.4985	18.3948	18.3714	0.526047	0.526229	0.463179	0.462945	0.079	0.982	0.072	0.079	-0.982	-0.072	0.617864	0.00565306	0.623798
ENSG00000075413	10.5149	10.4906	10.4339	10.4998	10.5761	16.9431	16.9353	16.8879	16.8749	16.8973	0.500501	0.500432	0.500814	0.501189	0.027	0.038	0.035	-0.027	0.038	0.035	0.660707	0.652317	0.654732
ENSG00000075415	13.1585	13.1608	13.1481	13.1273	13.1355	20.5757	20.5857	20.5136	20.3681	20.3142	0.508496	0.474981	0.443867	0.443161	0.455	0.536	0.108	-0.455	-0.536	-0.108	0.28878	0.241346	0.588008
ENSG00000075420	10.8787	10.8572	10.8886	11.0438	11.1215	19.2118	19.2002	19.2146	19.3005	19.3543	0.512877	0.517088	0.519011	0.518638	0.139	0.087	0.056	0.139	0.087	-0.056	0.551251	0.610483	0.637193
ENSG00000075426	10.8373	10.8474	10.8835	10.8736	10.8497	17.4213	17.3898	17.3795	17.5272	17.6011	0.491178	0.495128	0.550945	0.558818	0.153	0.789	0.184	0.153	0.789	0.184	0.534499	0.112726	0.499233
ENSG00000075539	9.91029	9.8928	9.9163	10.0364	10.089	18.5835	18.5697	18.642	18.7917	18.8162	0.496598	0.531381	0.546159	0.540294	0.528	0.288	0.161	0.528	0.288	-0.161	0.246344	0.405697	0.525802
ENSG00000075568	8.21384	8.21195	8.3263	8.43896	8.37325	16.8561	16.8626	16.9358	16.9735	16.9249	0.530261	0.532073	0.529933	0.462045	0.086	0.082	0.97	0.086	-0.082	-0.97	0.611375	0.614856	0.0129277
ENSG00000075618	12.3308	12.3392	12.3475	12.2867	12.198	21.5376	21.52	21.4584	21.4687	21.4889	0.493851	0.493225	0.494499	0.500991	0.047	0.082	0.218	-0.047	0.082	0.218	0.644874	0.614856	0.464091
ENSG00000075643	11.0141	10.9925	10.9423	11.0157	11.1195	18.3321	18.2957	18.3482	18.5887	18.6638	0.496618	0.516301	0.634072	0.626326	0.27	0.878	0.207	0.27	0.878	-0.207	0.419916	0.0691365	0.473665
ENSG00000075651	10.3295	10.312	10.2948	10.3504	10.3577	17.7499	17.7929	17.7785	17.5667	17.5227	0.518435	0.509044	0.425506	0.425402	0.192	0.898	0.119	-0.192	-0.898	-0.119	0.49027	0.0591197	0.575435
ENSG00000075702	8.31763	8.29397	8.30645	8.3905	8.31941	15.928	15.9228	15.9298	15.9995	16.1008	0.509386	0.51467	0.531245	0.540387	0.145	0.359	0.221	0.145	0.359	0.221	0.543802	0.351979	0.461152
ENSG00000075711	10.9511	10.9422	10.962	10.9919	10.9176	18.8353	18.8398	18.8352	18.8183	18.8364	0.496889	0.496508	0.496153	0.496099	0.045	0.039	0.026	-0.045	-0.039	-0.026	0.646511	0.651385	0.661344
ENSG00000075785	9.43526	9.4425	9.52626	9.54356	9.42079	20.2362	20.166	20.184	20.5265	20.6046	0.480297	0.499353	0.625781	0.615465	0.257	0.819	0.257	0.257	0.819	-0.257	0.430202	0.0987598	0.430202
ENSG00000075790	9.89163	9.90119	9.94912	9.97859	10.0145	16.5768	16.6146	16.4179	16.036	16.0366	0.575991	0.443334	0.376056	0.382815	0.664	0.533	0.157	-0.664	-0.533	0.157	0.171867	0.243031	0.530016
ENSG00000075856	10.4744	10.433	10.379	10.5247	10.6161	19.8345	19.8245	19.8813	20	20.0319	0.491467	0.534529	0.560633	0.553328	0.636	0.428	0.156	0.636	0.428	-0.156	0.186509	0.305173	0.531082
ENSG00000075914	10.1762	10.1843	10.2177	10.2114	10.1833	18.3756	18.3164	18.4423	18.8587	18.9275	0.481942	0.536289	0.702725	0.676624	0.389	0.795	0.322	0.389	0.795	-0.322	0.329186	0.110018	0.37961
ENSG00000075945	8.30115	8.2806	8.26877	8.35193	8.38131	14.9172	14.9561	15.0897	15.0846	15.0931	0.50445	0.508778	0.507839	0.506128	0.126	0.063	0.081	0.126	-0.063	-0.081	0.567346	0.631619	0.615835
ENSG00000075975	10.1936	10.1939	10.231	10.2712	10.269	17.6817	17.6961	17.628	17.4765	17.4422	0.519889	0.495031	0.435963	0.435656	0.325	0.79	0.099	-0.325	-0.79	-0.099	0.377163	0.112381	0.597484
ENSG00000076003	11.5608	11.5328	11.5665	11.7283	11.7463	21.254	21.2332	21.2792	21.4258	21.4462	0.503527	0.526269	0.539594	0.529365	0.398	0.239	0.185	0.398	0.239	-0.185	0.323214	0.445407	0.498112
ENSG00000076043	9.41252	9.41864	9.42197	9.39833	9.39304	18.5416	18.5837	18.5145	18.2391	18.1833	0.516748	0.480857	0.397797	0.40012	0.341	0.788	0.142	-0.341	-0.788	0.142	0.365283	0.113244	0.547731
ENSG00000076053	8.52211	8.52286	8.50947	8.49904	8.51928	16.8121	16.8276	16.8755	16.8464	16.7973	0.506539	0.506363	0.503769	0.499804	0.055	0.111	0.16	-0.055	-0.111	-0.16	0.638068	0.584565	0.526974
ENSG00000076067	7.32439	7.32822	7.3486	7.33927	7.2969	16.0846	16.0971	16.1315	16.114	16.1003	0.503158	0.502938	0.501815	0.500941	0.034	0.08	0.053	-0.034	-0.08	-0.053	0.655553	0.617021	0.639659
ENSG00000076108	9.08607	9.09121	9.15747	9.1499	8.99293	17.4291	17.4428	17.4796	17.4555	17.4321	0.510399	0.510654	0.483256	0.480546	0.072	0.849	0.119	0.072	-0.849	-0.119	0.623798	0.0844796	0.575435
ENSG00000076201	7.31887	7.3131	7.40648	7.49997	7.40584	19.6535	19.6288	19.6601	19.8153	19.8585	0.529274	0.540845	0.550398	0.547507	0.247	0.209	0.094	0.247	0.209	-0.094	0.438179	0.471732	0.602943
ENSG00000076242	10.3355	10.326	10.3234	10.3774	10.4221	18.3073	18.2709	18.3031	18.5023	18.5327	0.493248	0.513662	0.584854	0.575859	0.266	0.78	0.178	0.266	0.78	-0.178	0.422876	0.11725	0.506057
ENSG00000076248	10.3903	10.3885	10.3911	10.4183	10.4602	17.2202	17.2087	17.2617	17.3523	17.3074	0.506318	0.514032	0.516152	0.513606	0.206	0.083	0.095	0.206	0.083	-0.095	0.474506	0.61394	0.601682
ENSG00000076382	11.137	11.1326	11.14	11.1496	11.1058	18.9254	18.9384	18.999	19.0071	18.9882	0.503748	0.504363	0.504134	0.503505	0.045	0.039	0.041	0.045	-0.039	-0.041	0.646511	0.651385	0.649723
ENSG00000076513	10.0965	10.0934	10.0497	10.0288	10.0701	15.0005	14.9636	14.9432	15.1462	15.3323	0.475436	0.479444	0.61177	0.642847	0.166	0.877	0.294	0.166	0.877	0.294	0.520056	0.0695624	0.400816
ENSG00000076554	10.8251	10.8434	10.8881	10.8355	10.7643	20.16	20.1539	20.1361	20.1307	20.1052	0.494914	0.492434	0.490863	0.490215	0.133	0.1	0.063	-0.133	-0.1	-0.063	0.558617	0.596495	0.631619
ENSG00000076604	10.8039	10.7986	10.7513	10.7196	10.7215	16.6267	16.6524	16.6262	16.4769	16.4442	0.488921	0.471853	0.450358	0.449865	0.312	0.452	0.094	-0.312	-0.452	-0.094	0.386699	0.290206	0.602943
ENSG00000076650	7.54661	7.55157	7.62319	7.70537	7.7579	15.3608	15.3617	15.4727	15.5963	15.5973	0.521571	0.535559	0.537479	0.533268	0.263	0.095	0.123	0.263	0.095	-0.123	0.425447	0.601682	0.571067
ENSG00000076685	9.43588	9.42064	9.43546	9.55601	9.65836	18.2301	18.2276	18.2389	18.262	18.2612	0.501711	0.502021	0.501982	0.487208	0.04	0.049	0.551	0.04	-0.049	-0.551	0.650466	0.643063	0.232553
ENSG00000076706	11.9059	11.9056	11.9467	12.0018	12.0194	20.4236	20.418	20.3504	20.2913	20.2793	0.521292	0.488808	0.473709	0.471488	0.597	0.389	0.096	-0.597	-0.389	-0.096	0.207969	0.329186	0.600518
ENSG00000076864	8.11914	8.10019	8.0369	8.03296	8.00782	18.022	18.0195	18.1015	18.2076	18.2118	0.464199	0.509937	0.539768	0.53849	0.621	0.482	0.09	0.621	0.482	-0.09	0.194445	0.273139	0.607692
ENSG00000076924	8.1808	8.17605	8.19458	8.18167	8.04573	19.7266	19.7506	19.7531	19.6468	19.6222	0.509964	0.504943	0.461526	0.461765	0.136	0.847	0.082	-0.136	-0.847	0.082	0.55491	0.0855527	0.614856
ENSG00000076928	9.5772	9.55553	9.52241	9.59694	9.65437	19.7024	19.7362	19.7589	19.6305	19.5945	0.519436	0.516427	0.469724	0.464695	0.128	0.821	0.149	-0.128	-0.821	-0.149	0.564781	0.0979614	0.539299
ENSG00000076944	7.00526	7.03549	7.10809	7.05962	7.04338	18.7189	18.7552	18.845	18.8076	18.8323	0.507329	0.507063	0.503132	0.503309	0.072	0.148	0.053	-0.072	-0.148	0.053	0.623798	0.540609	0.639659
ENSG00000076984	7.97091	7.96852	7.90048	7.82735	7.81426	16.4233	16.4876	16.4348	16.0766	15.9969	0.507753	0.463984	0.379848	0.38501	0.38	0.709	0.18	-0.38	-0.709	0.18	0.336037	0.149586	0.503768
ENSG00000077044	11.6723	11.6741	11.6912	11.6868	11.645	15.3552	15.4188	15.5167	15.3506	15.313	0.544099	0.546677	0.47211	0.471683	0.146	0.898	0.123	0.146	-0.898	-0.123	0.542699	0.0591197	0.571067
ENSG00000077097	12.1009	12.0793	12.0942	12.201	12.2024	20.3748	20.3677	20.3866	20.4386	20.4407	0.506403	0.507665	0.508046	0.506461	0.075	0.034	0.079	0.075	0.034	-0.079	0.621548	0.655553	0.617864
ENSG00000077147	12.5578	12.5494	12.5657	12.6354	12.6768	17.8618	17.7924	17.9737	18.4886	18.5399	0.474881	0.561938	0.756692	0.706376	0.466	0.748	0.38	0.466	0.748	-0.38	0.282349	0.131235	0.336037
ENSG00000077150	7.86357	7.85468	7.8814	7.98143	8.06384	17.9201	17.916	17.9112	17.9411	17.9873	0.505389	0.505549	0.5057	0.505608	0.031	0.026	0.028	0.031	0.026	-0.028	0.658065	0.661344	0.660214
ENSG00000077152	10.0783	10.0773	10.0393	10.0176	10.0622	18.3757	18.3234	18.3735	18.6495	18.6541	0.483066	0.50808	0.630714	0.614786	0.274	0.85	0.232	0.274	0.85	-0.232	0.416364	0.0839412	0.451292
ENSG00000077157	8.60812	8.62256	8.65955	8.6131	8.53992	13.1901	13.3099	12.9722	12.1529	12.3115	0.620388	0.393439	0.277064	0.319777	0.707	0.528	0.332	-0.707	-0.528	0.332	0.150543	0.246344	0.371877
ENSG00000077232	11.8518	11.8399	11.849	11.9499	12.0541	19.5934	19.5796	19.5474	19.569	19.5732	0.493581	0.493306	0.493243	0.4917	0.038	0.021	0.093	-0.038	-0.021	-0.093	0.652317	0.663576	0.604231
ENSG00000077235	10.8199	10.8011	10.8585	11.0036	11.008	20.2279	20.2116	20.2398	20.3503	20.3771	0.518383	0.523833	0.526174	0.523913	0.162	0.086	0.097	0.162	0.086	-0.097	0.52483	0.611375	0.59947
ENSG00000077254	10.798	10.7839	10.8225	10.9411	10.9818	16.669	16.718	16.6405	16.3033	16.1879	0.526244	0.506503	0.352974	0.349471	0.228	0.945	0.137	-0.228	-0.945	-0.137	0.454742	0.0304889	0.553608
ENSG00000077312	9.24751	9.24468	9.21463	9.22067	9.29322	19.4717	19.4647	19.4477	19.4605	19.4696	0.500302	0.500546	0.501875	0.502952	0.042	0.092	0.078	0.042	0.092	0.078	0.64871	0.605345	0.618897
ENSG00000077348	8.54325	8.55883	8.55271	8.49037	8.51353	17.7054	17.7523	17.7674	17.5454	17.4323	0.523107	0.512562	0.421815	0.420746	0.202	0.891	0.132	-0.202	-0.891	-0.132	0.478677	0.0626045	0.560191
ENSG00000077380	10.6322	10.6055	10.6101	10.7328	10.7495	19.4292	19.4154	19.3286	19.3048	19.3518	0.492752	0.489759	0.48936	0.489034	0.104	0.049	0.048	-0.104	-0.049	-0.048	0.59215	0.643063	0.64406
ENSG00000077454	6.57053	6.57699	6.60605	6.61716	6.6287	16.5302	16.573	16.5793	16.4036	16.3881	0.527239	0.519472	0.444278	0.446914	0.165	0.924	0.113	-0.165	-0.924	0.113	0.52132	0.0436338	0.582435
ENSG00000077458	8.57662	8.56004	8.54293	8.64872	8.79208	16.3421	16.3349	16.262	16.2008	16.1822	0.506366	0.487713	0.475725	0.468762	0.406	0.336	0.216	-0.406	-0.336	-0.216	0.318086	0.368575	0.465731
ENSG00000077463	7.15353	7.1494	7.17279	7.21474	7.20997	16.0365	16.0237	16.0457	16.134	16.1592	0.508868	0.518583	0.526976	0.527053	0.26	0.259	0.082	0.26	0.259	0.082	0.427815	0.428735	0.614856
ENSG00000077514	9.93314	9.91757	9.87696	9.91775	9.97533	18.3103	18.3114	18.2877	18.2623	18.2777	0.498263	0.498163	0.498245	0.498322	0.018	0.023	0.022	-0.018	0.023	0.022	0.664273	0.662648	0.66317
ENSG00000077549	10.2467	10.2337	10.1903	10.1825	10.153	21.5148	21.5305	21.4307	21.2395	21.2095	0.505567	0.456934	0.433594	0.434073	0.552	0.388	0.096	-0.552	-0.388	0.096	0.232028	0.329881	0.600518
ENSG00000077684	10.8648	10.8532	10.8542	10.9312	11.0016	16.7423	16.7691	16.6059	16.2882	16.2369	0.541609	0.455885	0.38325	0.382872	0.533	0.609	0.128	-0.533	-0.609	-0.128	0.243031	0.201541	0.564781
ENSG00000077721	9.47393	9.48541	9.47331	9.38089	9.30239	17.28	17.2422	17.4274	17.7914	17.7802	0.469969	0.553268	0.6711	0.641241	0.523	0.651	0.303	0.523	0.651	-0.303	0.249209	0.179202	0.393779
ENSG00000077809	12.4237	12.4131	12.4452	12.5201	12.5052	21.3147	21.2739	21.2822	21.4721	21.5019	0.494926	0.513141	0.562636	0.555235	0.291	0.644	0.183	0.291	0.644	-0.183	0.403296	0.182696	0.500349
ENSG00000077935	2.16566	2.15513	2.14059	2.17713	2.20143	16.7065	16.7687	16.507	15.944	15.9289	0.59271	0.417711	0.329266	0.33929	0.683	0.545	0.203	-0.683	-0.545	0.203	0.162525	0.235657	0.477525
ENSG00000077942	10.2389	10.2452	10.3576	10.4273	10.3435	18.0453	18.0583	18.0241	17.9081	17.85	0.528192	0.525407	0.433578	0.43207	0.1	0.994	0.089	-0.1	-0.994	-0.089	0.596495	0.00124074	0.608608
ENSG00000078018	7.64687	7.64222	7.72682	7.82225	7.77027	18.3871	18.3925	18.3611	18.296	18.2787	0.523873	0.522115	0.459752	0.458849	0.074	0.985	0.057	-0.074	-0.985	-0.057	0.62249	0.00459551	0.636316
ENSG00000078043	9.4085	9.42177	9.44148	9.38875	9.33739	15.8083	15.8407	15.9593	15.9506	15.9239	0.505447	0.506976	0.505873	0.505329	0.086	0.06	0.058	0.086	-0.06	-0.058	0.611375	0.633687	0.635298
ENSG00000078061	8.92964	8.96399	9.01744	8.90713	8.83306	17.9219	17.9045	17.888	17.9604	18.0101	0.489618	0.489929	0.499035	0.537386	0.049	0.271	0.695	0.049	0.271	0.695	0.643063	0.418757	0.156749
ENSG00000078070	8.13533	8.12715	8.1222	8.18949	8.28827	17.5764	17.5815	17.6722	17.7625	17.7819	0.494928	0.525418	0.530968	0.529921	0.585	0.16	0.069	0.585	0.16	-0.069	0.214507	0.526974	0.626604
ENSG00000078098	8.09032	8.10016	8.18081	8.23476	8.24077	17.3399	17.317	17.3717	17.5075	17.4528	0.525129	0.530962	0.534263	0.525225	0.143	0.1	0.183	0.143	0.1	-0.183	0.546498	0.596495	0.500349
ENSG00000078114	6.82855	6.82788	6.882	6.91652	6.84021	12.9997	13.0811	13.0361	12.7653	13.0617	0.505208	0.479406	0.44522	0.503346	0.28	0.328	0.4	-0.28	-0.328	0.4	0.412082	0.37484	0.322043
ENSG00000078140	10.9577	10.9649	11.0494	11.0703	10.9545	18.6623	18.6185	18.7192	19.0221	19.0383	0.48562	0.539009	0.599324	0.587243	0.477	0.561	0.226	0.477	0.561	-0.226	0.275751	0.227927	0.456427
ENSG00000078142	9.12315	9.10838	9.14033	9.24626	9.26701	18.3184	18.3084	18.3392	18.4243	18.4466	0.513499	0.517841	0.519613	0.518778	0.143	0.086	0.059	0.143	0.086	-0.059	0.546498	0.611375	0.634524
ENSG00000078237	8.65504	8.65513	8.65869	8.67136	8.69397	18.3219	18.3372	18.3746	18.3567	18.364	0.502912	0.502928	0.502727	0.502443	0.027	0.027	0.035	0.027	-0.027	-0.035	0.660707	0.660707	0.654732
ENSG00000078269	11.0772	11.0759	11.0836	11.0895	11.0685	19.3908	19.4029	19.3662	19.2752	19.278	0.505324	0.485279	0.47049	0.470753	0.45	0.42	0.076	-0.45	-0.42	0.076	0.291631	0.309836	0.62057
ENSG00000078304	11.4282	11.434	11.4132	11.3731	11.3922	16.5633	16.5294	16.6563	16.9496	16.9686	0.476771	0.533379	0.632986	0.621674	0.469	0.685	0.24	0.469	0.685	-0.24	0.28083	0.161522	0.444467
ENSG00000078369	11.6772	11.6883	11.7039	11.6428	11.5589	18.2896	18.2751	18.3691	18.5262	18.4994	0.485394	0.529063	0.551023	0.547866	0.569	0.371	0.131	0.569	0.371	-0.131	0.223463	0.342554	0.56138
ENSG00000078403	9.11648	9.1378	9.21389	9.19738	9.15865	14.8225	14.7931	14.616	14.5748	14.6756	0.492294	0.474678	0.474525	0.483424	0.274	0.083	0.179	-0.274	-0.083	0.179	0.416364	0.61394	0.504891
ENSG00000078618	11.1616	11.1393	11.1788	11.3162	11.316	20.2571	20.2135	20.2835	20.5499	20.5643	0.496182	0.541864	0.598761	0.574178	0.467	0.523	0.271	0.467	0.523	-0.271	0.281897	0.249209	0.418757
ENSG00000078668	10.979	10.9708	10.9507	10.9749	11.0086	19.4491	19.3812	19.435	19.7922	19.8298	0.483742	0.516535	0.674795	0.646318	0.3	0.851	0.308	0.3	0.851	-0.308	0.396005	0.0832765	0.390304
ENSG00000078674	11.1493	11.1259	11.1825	11.3773	11.4615	19.8786	19.8624	19.8306	19.8564	19.844	0.503382	0.503319	0.503261	0.447611	0.039	0.025	1	-0.039	-0.025	-1	0.651385	0.661865	0
ENSG00000078687	6.35948	6.36209	6.42198	6.45284	6.38492	10.7658	10.8199	11.0798	11.0841	10.9088	0.541571	0.566203	0.541763	0.472351	0.253	0.261	0.584	0.253	-0.261	-0.584	0.433485	0.427171	0.215169
ENSG00000078699	7.59533	7.59686	7.58238	7.5563	7.54821	14.4209	14.4498	14.596	14.6268	14.584	0.501064	0.510685	0.510103	0.509309	0.219	0.067	0.082	0.219	-0.067	-0.082	0.463058	0.628398	0.614856
ENSG00000078747	11.2388	11.2231	11.2188	11.3031	11.3634	18.4942	18.5193	18.5185	18.4091	18.3967	0.510282	0.507003	0.461937	0.45874	0.117	0.861	0.108	-0.117	-0.861	-0.108	0.577733	0.0774825	0.588008
ENSG00000078808	11.2312	11.2329	11.2322	11.2471	11.3047	19.1904	19.1757	19.2059	19.2937	19.2742	0.503899	0.513961	0.520821	0.519174	0.276	0.215	0.063	0.276	0.215	-0.063	0.414878	0.46659	0.631619
ENSG00000078902	7.65711	7.66187	7.65835	7.63483	7.63541	16.6372	16.6394	16.6631	16.6877	16.7047	0.504742	0.507201	0.50962	0.512192	0.119	0.142	0.134	0.119	0.142	0.134	0.575435	0.547731	0.557233
ENSG00000078967	7.73233	7.75861	7.73774	7.58543	7.53581	16.4853	16.4622	16.4854	16.6129	16.6267	0.493209	0.494999	0.569868	0.572802	0.089	0.966	0.117	0.089	0.966	0.117	0.608608	0.0159343	0.577733
ENSG00000079134	8.45563	8.44771	8.44734	8.49745	8.54235	19.0715	19.0791	19.0563	18.9968	18.9928	0.501297	0.492859	0.478265	0.476221	0.275	0.5	0.1	-0.275	-0.5	-0.1	0.415732	0.262855	0.596495
ENSG00000079150	7.78259	7.76875	7.72548	7.7378	7.74936	17.3689	17.3959	17.3615	17.1703	17.0691	0.499295	0.485149	0.422356	0.41653	0.228	0.776	0.169	-0.228	-0.776	-0.169	0.454742	0.118809	0.516483
ENSG00000079156	7.51588	7.48499	7.4282	7.54615	7.6854	15.9025	15.9001	15.9087	15.9364	15.9564	0.509254	0.514283	0.517785	0.516839	0.214	0.166	0.062	0.214	0.166	-0.062	0.467419	0.520056	0.632289
ENSG00000079215	8.09708	8.0923	8.09951	8.14241	8.17987	13.1528	13.296	13.1938	12.39	12.1523	0.56625	0.503233	0.241651	0.24194	0.405	0.917	0.211	-0.405	-0.917	0.211	0.318676	0.0480511	0.469925
ENSG00000079246	13.8621	13.8381	13.8514	13.9786	14.0106	21.7868	21.7568	21.81	22.0063	22.0352	0.493536	0.532412	0.571749	0.559411	0.481	0.51	0.194	0.481	0.51	-0.194	0.273678	0.25679	0.488187
ENSG00000079257	8.39059	8.37363	8.30617	8.29986	8.30164	16.5571	16.5586	16.5878	16.6197	16.6312	0.477007	0.487696	0.514162	0.514703	0.281	0.76	0.058	0.281	0.76	0.058	0.411317	0.125373	0.635298
ENSG00000079277	8.20468	8.21407	8.25928	8.24819	8.18761	16.0273	16.0103	16.0845	16.2282	16.1994	0.501624	0.522224	0.530468	0.52845	0.382	0.198	0.1	0.382	0.198	-0.1	0.33463	0.483315	0.596495
ENSG00000079308	6.52382	6.54009	6.62034	6.61059	6.52404	14.2324	14.3045	14.2368	13.8555	13.8426	0.527224	0.486328	0.353996	0.364336	0.321	0.868	0.21	-0.321	-0.868	0.21	0.380194	0.0743272	0.470857
ENSG00000079313	7.15129	7.16552	7.20087	7.14777	7.06032	14.7004	14.8297	14.5768	13.5914	13.1856	0.580459	0.468685	0.192736	0.191248	0.491	0.884	0.198	-0.491	-0.884	-0.198	0.268487	0.06621	0.483315
ENSG00000079332	12.0931	12.0878	12.0727	12.0857	12.1071	18.5269	18.4241	18.5417	19.1399	19.236	0.481666	0.538909	0.821553	0.787388	0.365	0.881	0.37	0.365	0.881	-0.37	0.347499	0.0676488	0.34319
ENSG00000079387	9.23495	9.2413	9.23909	9.2177	9.23651	17.8067	17.8179	17.7442	17.6141	17.6159	0.513187	0.472232	0.459849	0.462072	0.623	0.286	0.11	-0.623	-0.286	0.11	0.19345	0.407375	0.585633
ENSG00000079432	9.21402	9.25252	9.36169	9.26645	9.11277	16.7988	16.8431	16.7838	16.4939	16.3974	0.520848	0.494152	0.367474	0.372779	0.27	0.919	0.144	-0.27	-0.919	0.144	0.419916	0.0470333	0.54507
ENSG00000079459	10.686	10.6965	10.7459	10.7522	10.735	18.9664	18.9602	19.101	19.2776	19.2519	0.501837	0.546915	0.558055	0.551494	0.532	0.233	0.158	0.532	0.233	-0.158	0.24355	0.450134	0.528945
ENSG00000079462	9.09484	9.10529	9.05843	8.95917	8.95319	18.4141	18.4274	18.3064	18.1216	18.1434	0.500509	0.459373	0.452315	0.460438	0.521	0.179	0.147	-0.521	-0.179	0.147	0.250362	0.504891	0.541656
ENSG00000079616	10.6497	10.6376	10.6121	10.6484	10.6874	18.439	18.4522	18.488	18.4657	18.4446	0.508158	0.508102	0.507544	0.505645	0.03	0.057	0.1	-0.03	-0.057	-0.1	0.658893	0.636316	0.596495
ENSG00000079691	9.51254	9.48778	9.4404	9.53179	9.64077	14.6092	14.6172	14.7564	14.8841	14.888	0.475246	0.549777	0.558743	0.553002	0.822	0.194	0.131	0.822	0.194	-0.131	0.0971602	0.488187	0.56138
ENSG00000079739	11.3541	11.352	11.3682	11.3966	11.3994	20.8857	20.817	20.9023	21.3185	21.4053	0.488604	0.527076	0.718385	0.68571	0.31	0.844	0.346	0.31	0.844	-0.346	0.388388	0.0871187	0.361832
ENSG00000079785	10.7857	10.7584	10.7837	10.9341	10.9555	20.6369	20.6077	20.6259	20.7804	20.813	0.498562	0.520516	0.542349	0.534206	0.382	0.366	0.176	0.382	0.366	-0.176	0.33463	0.346575	0.50864
ENSG00000079805	9.89173	9.8954	9.96888	10.0059	9.92547	20.1359	20.1014	20.182	20.4355	20.4816	0.498168	0.53749	0.593916	0.586926	0.427	0.575	0.203	0.427	0.575	-0.203	0.305572	0.220662	0.477525
ENSG00000079819	9.58916	9.56976	9.60644	9.72244	9.70664	20.4053	20.4027	20.3831	20.3802	20.4019	0.497704	0.496317	0.493888	0.485918	0.09	0.145	0.328	-0.09	-0.145	-0.328	0.607692	0.543802	0.37484
ENSG00000079950	9.22449	9.2319	9.26272	9.27262	9.2861	17.9694	17.9934	17.9164	17.7047	17.643	0.524172	0.490391	0.414351	0.414563	0.34	0.79	0.101	-0.34	-0.79	0.101	0.365673	0.112381	0.59552
ENSG00000079999	9.69482	9.70211	9.73343	9.72012	9.67217	12.031	11.9859	12.0298	12.2572	12.2333	0.493372	0.522138	0.577204	0.564059	0.379	0.611	0.191	0.379	0.611	-0.191	0.336682	0.200424	0.491269
ENSG00000080298	7.71654	7.70663	7.71833	7.75119	7.69676	11.3677	11.5015	11.8751	11.7105	11.6133	0.546284	0.60433	0.512241	0.490715	0.361	0.552	0.281	0.361	-0.552	-0.281	0.350552	0.232028	0.411317
ENSG00000080345	11.7636	11.7341	11.7608	11.9476	12.033	20.2555	20.251	20.2086	20.176	20.1692	0.500422	0.498293	0.491772	0.44282	0.105	0.196	0.895	-0.105	-0.196	-0.895	0.591106	0.485697	0.061097
ENSG00000080371	10.5132	10.4959	10.4199	10.4332	10.5058	18.4768	18.4628	18.5622	18.7465	18.7781	0.482881	0.528288	0.601121	0.596848	0.446	0.696	0.153	0.446	0.696	-0.153	0.29407	0.156294	0.534499
ENSG00000080503	10.0512	10.0139	9.99605	10.1404	10.1663	18.8992	18.9186	18.9171	18.8294	18.8158	0.511445	0.510752	0.472368	0.461654	0.08	0.803	0.245	-0.08	-0.803	-0.245	0.617021	0.106467	0.439911
ENSG00000080603	9.6456	9.65319	9.75071	9.74399	9.52445	18.8066	18.8047	18.8194	18.8494	18.8628	0.496054	0.495965	0.495508	0.495283	0.021	0.037	0.046	-0.021	-0.037	-0.046	0.663576	0.653055	0.645761
ENSG00000080608	9.93186	9.91275	9.90025	9.99504	10.0709	19.7136	19.7136	19.6675	19.6108	19.6005	0.501849	0.493401	0.480161	0.473006	0.277	0.428	0.229	-0.277	-0.428	-0.229	0.414085	0.305173	0.453911
ENSG00000080802	7.30402	7.32154	7.39916	7.4003	7.36198	16.4689	16.4329	16.4744	16.686	16.7242	0.509352	0.530881	0.577588	0.575928	0.333	0.594	0.154	0.333	0.594	-0.154	0.371107	0.209171	0.533269
ENSG00000080815	9.77335	9.77138	9.80041	9.86011	9.90632	15.4065	15.4673	15.5811	15.4493	15.4229	0.543995	0.549458	0.477303	0.472569	0.158	0.884	0.136	0.158	-0.884	-0.136	0.528945	0.06621	0.55491
ENSG00000080819	8.49701	8.46731	8.43331	8.50721	8.4816	18.5983	18.5822	18.5832	18.6657	18.7034	0.494091	0.502374	0.539288	0.537801	0.222	0.769	0.107	0.222	0.769	-0.107	0.460224	0.122035	0.589133
ENSG00000080824	13.8547	13.8237	13.8379	13.9703	13.9399	22.3435	22.3294	22.2597	22.2382	22.2379	0.501681	0.4936	0.490447	0.478946	0.256	0.143	0.365	-0.256	-0.143	-0.365	0.430873	0.546498	0.347499
ENSG00000080986	9.309	9.27974	9.28854	9.44995	9.52632	19.3616	19.3704	19.2841	19.1381	19.1109	0.513162	0.495131	0.429702	0.42533	0.249	0.83	0.137	-0.249	-0.83	-0.137	0.436529	0.0929839	0.553608
ENSG00000081014	10.3497	10.343	10.3909	10.4693	10.4592	15.6161	15.5522	15.6787	16.0844	16.0742	0.487084	0.563622	0.680995	0.623612	0.534	0.618	0.381	0.534	0.618	-0.381	0.242297	0.196339	0.335239
ENSG00000081019	8.43688	8.43017	8.43346	8.46691	8.47173	15.0032	14.9868	14.9057	14.9538	15.1385	0.486965	0.485883	0.498879	0.569456	0.118	0.229	0.678	-0.118	0.229	0.678	0.576559	0.453911	0.164856
ENSG00000081059	8.09904	8.13356	8.21265	8.11775	8.01037	14.7979	14.8728	14.9426	14.6846	14.6146	0.54771	0.542556	0.417584	0.422606	0.168	0.956	0.149	-0.168	-0.956	0.149	0.517671	0.0233503	0.539299
ENSG00000081087	10.1935	10.1947	10.1958	10.1942	10.2	17.4393	17.432	17.4521	17.4819	17.4223	0.503619	0.503846	0.503703	0.501637	0.044	0.033	0.093	0.044	-0.033	-0.093	0.64726	0.656402	0.604231
ENSG00000081154	10.7432	10.7438	10.7625	10.7625	10.7145	19.703	19.7444	19.5447	19.1253	19.0767	0.56094	0.435553	0.357889	0.363093	0.629	0.573	0.176	-0.629	-0.573	0.176	0.189878	0.221494	0.50864
ENSG00000081177	8.10077	8.12942	8.21588	8.18614	8.16057	16.3585	16.3197	16.2982	16.4394	16.4528	0.504762	0.507525	0.51718	0.518731	0.097	0.255	0.093	0.097	0.255	0.093	0.59947	0.431573	0.604231
ENSG00000081307	9.31155	9.30923	9.32573	9.35923	9.37197	18.1939	18.2025	18.2765	18.3251	18.3244	0.507571	0.512513	0.512847	0.512446	0.175	0.044	0.048	0.175	0.044	-0.048	0.509718	0.64726	0.64406
ENSG00000081692	9.43165	9.42321	9.36809	9.35525	9.39402	15.3834	15.4058	15.3986	15.2983	15.2996	0.48891	0.486031	0.483482	0.48393	0.108	0.109	0.052	-0.108	-0.109	0.052	0.588008	0.586931	0.64062
ENSG00000081721	9.33838	9.33169	9.30941	9.345	9.42944	17.6905	17.6833	17.6586	17.6729	17.7049	0.499857	0.500085	0.501461	0.503063	0.045	0.083	0.096	0.045	0.083	0.096	0.646511	0.61394	0.600518
ENSG00000081760	9.66136	9.6597	9.65532	9.67102	9.70593	18.172	18.1306	18.1448	18.3597	18.4286	0.487207	0.495569	0.60026	0.597402	0.153	0.92	0.158	0.153	0.92	-0.158	0.534499	0.0463805	0.528945
ENSG00000081803	8.61425	8.60192	8.59207	8.63309	8.63627	13.1005	13.1117	13.2726	13.4015	13.379	0.482461	0.540752	0.545192	0.541253	0.683	0.154	0.135	0.683	0.154	-0.135	0.162525	0.533269	0.556164
ENSG00000081870	8.51846	8.52831	8.4549	8.32466	8.31086	14.2921	14.232	14.6349	15.3706	15.4362	0.418852	0.629376	0.853747	0.844531	0.669	0.698	0.302	0.669	0.698	-0.302	0.169171	0.155063	0.394511
ENSG00000082014	7.94825	7.95079	7.97394	7.95503	7.86689	15.166	15.1878	15.1435	15.0158	15.0488	0.509283	0.479278	0.462186	0.466713	0.499	0.364	0.126	-0.499	-0.364	0.126	0.263484	0.348201	0.567346
ENSG00000082068	10.7361	10.725	10.7091	10.7631	10.8294	19.605	19.6294	19.5634	19.3752	19.3462	0.514523	0.487221	0.429645	0.42936	0.321	0.75	0.115	-0.321	-0.75	-0.115	0.380194	0.13016	0.580067
ENSG00000082153	14.0284	14.032	14.0482	14.0476	14.0367	20.8531	20.8328	20.8597	20.961	20.9269	0.507912	0.515172	0.519669	0.518178	0.217	0.145	0.066	0.217	0.145	-0.066	0.464786	0.543802	0.629245
ENSG00000082212	9.30683	9.29725	9.31111	9.40164	9.49006	18.8827	18.8427	18.9917	19.3531	19.4163	0.476895	0.551681	0.667355	0.641591	0.49	0.662	0.279	0.49	0.662	-0.279	0.269069	0.172782	0.412687
ENSG00000082213	10.9421	10.9301	10.9316	11.0041	11.0578	17.4497	17.4297	17.5471	17.7669	17.7747	0.480455	0.544795	0.584177	0.570413	0.625	0.421	0.205	0.625	0.421	-0.205	0.192457	0.309001	0.475507
ENSG00000082258	9.33107	9.31807	9.32147	9.38957	9.41589	16.0504	16.0998	15.9517	15.5192	15.3715	0.53865	0.477387	0.332555	0.330711	0.374	0.83	0.153	-0.374	-0.83	-0.153	0.34068	0.0929839	0.534499
ENSG00000082438	7.29119	7.28286	7.26702	7.29449	7.32253	16.7347	16.7741	16.6159	16.2708	16.2672	0.542341	0.445149	0.392611	0.397751	0.619	0.484	0.177	-0.619	-0.484	0.177	0.195754	0.271976	0.507267
ENSG00000082458	9.8128	9.80879	9.76863	9.77023	9.84849	16.743	16.7505	16.7347	16.6879	16.694	0.496663	0.496077	0.495888	0.496062	0.046	0.034	0.033	-0.046	-0.034	0.033	0.645761	0.655553	0.656402
ENSG00000082512	8.41301	8.4141	8.45873	8.48149	8.42137	16.2473	16.3019	16.2824	16.0229	15.9949	0.519046	0.505609	0.40087	0.40346	0.197	0.928	0.128	-0.197	-0.928	0.128	0.484469	0.0409245	0.564781
ENSG00000082515	9.13169	9.1318	9.06637	9.0066	9.04589	17.6932	17.729	17.7153	17.5459	17.5309	0.485135	0.47268	0.456972	0.459394	0.254	0.339	0.092	-0.254	-0.339	0.092	0.432667	0.366347	0.605345
ENSG00000082516	10.1152	10.0755	10.0543	10.2079	10.2424	20.3377	20.3107	20.3649	20.5609	20.6171	0.492921	0.531834	0.591612	0.580181	0.42	0.62	0.199	0.42	0.62	-0.199	0.309836	0.194897	0.482262
ENSG00000082701	10.6145	10.6158	10.6267	10.6103	10.5504	19.1	19.0916	19.051	19.0426	19.0504	0.497107	0.496588	0.49653	0.496821	0.04	0.019	0.041	-0.04	-0.019	0.041	0.650466	0.664113	0.649723
ENSG00000082781	10.5516	10.5558	10.599	10.6422	10.6697	18.6771	18.7131	18.5881	18.2669	18.194	0.534252	0.485993	0.374711	0.376035	0.371	0.82	0.147	-0.371	-0.82	0.147	0.342554	0.0985073	0.541656
ENSG00000082805	9.62639	9.6172	9.6759	9.75219	9.67912	19.61	19.6073	19.594	19.5895	19.5892	0.511981	0.510385	0.498509	0.484024	0.081	0.464	0.472	-0.081	-0.464	-0.472	0.615835	0.283499	0.278771
ENSG00000082898	12.7696	12.7499	12.7575	12.8652	12.9096	20.5189	20.4631	20.6189	21.0438	21.0839	0.47645	0.555307	0.702282	0.659596	0.474	0.681	0.355	0.474	0.681	-0.355	0.277656	0.163347	0.355216
ENSG00000082996	10.3396	10.3579	10.3824	10.3432	10.3638	17.3498	17.3993	17.1383	16.5718	16.4129	0.584836	0.426533	0.307845	0.309276	0.6	0.646	0.211	-0.6	-0.646	0.211	0.205965	0.181381	0.469925
ENSG00000083093	9.56209	9.56943	9.60858	9.61564	9.59704	13.9913	14.0653	13.97	13.5307	13.4702	0.536633	0.486213	0.344012	0.349725	0.362	0.848	0.187	-0.362	-0.848	0.187	0.349965	0.0851403	0.495632
ENSG00000083099	9.79257	9.80414	9.78938	9.73089	9.74683	14.9512	14.9732	14.7937	14.4922	14.4797	0.543091	0.436616	0.406669	0.414208	0.729	0.335	0.171	-0.729	-0.335	0.171	0.139636	0.369386	0.513971
ENSG00000083123	8.86021	8.8638	8.84584	8.81949	8.84239	17.8727	17.8959	17.9996	17.9985	17.938	0.511713	0.513107	0.512268	0.509867	0.079	0.059	0.096	0.079	-0.059	-0.096	0.617864	0.634524	0.600518
ENSG00000083168	9.92045	9.91674	9.95461	10.0048	9.98346	15.1927	15.19	15.1726	15.1807	15.2239	0.502682	0.502546	0.502439	0.502486	0.024	0.023	0.019	-0.024	-0.023	0.019	0.6623	0.662648	0.664113
ENSG00000083223	8.90655	8.90708	8.9565	8.99146	8.94247	17.9307	17.961	17.8667	17.6276	17.6133	0.527973	0.48466	0.408705	0.411489	0.384	0.739	0.136	-0.384	-0.739	0.136	0.333256	0.134576	0.55491
ENSG00000083312	13.4963	13.465	13.4714	13.6561	13.7768	20.95	20.9068	21.0197	21.3324	21.3439	0.484058	0.548265	0.6381	0.585264	0.495	0.585	0.385	0.495	0.585	-0.385	0.266034	0.214507	0.332338
ENSG00000083444	10.7025	10.6839	10.6621	10.7248	10.7512	20.5477	20.5021	20.5517	20.8182	20.8713	0.494127	0.517725	0.635254	0.621028	0.271	0.86	0.24	0.271	0.86	-0.24	0.418757	0.0782062	0.444467
ENSG00000083520	10.9324	10.9207	10.9572	11.0473	11.0469	19.9635	19.9438	19.9911	20.1377	20.1649	0.508179	0.529275	0.547603	0.543217	0.369	0.343	0.127	0.369	0.343	-0.127	0.344235	0.364075	0.566028
ENSG00000083535	9.15607	9.15021	9.16087	9.2153	9.26071	17.379	17.4053	17.4071	17.3033	17.3107	0.512758	0.507543	0.465772	0.465694	0.158	0.856	0.083	-0.158	-0.856	-0.083	0.528945	0.0806178	0.61394
ENSG00000083544	8.87718	8.89326	8.9284	8.89693	8.88407	17.2173	17.2111	17.1014	17.0242	17.0814	0.499365	0.482145	0.480715	0.485077	0.333	0.087	0.12	-0.333	-0.087	0.12	0.371107	0.610483	0.574213
ENSG00000083635	7.08918	7.11573	7.2371	7.26212	7.25204	17.2366	17.2253	17.1525	17.1261	17.1523	0.550482	0.503775	0.496906	0.496898	0.806	0.209	0.042	-0.806	-0.209	-0.042	0.104712	0.471732	0.64871
ENSG00000083642	9.66932	9.65771	9.72289	9.82469	9.77191	20.1246	20.1014	20.081	20.1621	20.1841	0.506498	0.507484	0.508018	0.507445	0.057	0.05	0.036	0.057	0.05	-0.036	0.636316	0.642321	0.653894
ENSG00000083720	12.8844	12.868	12.8691	12.9611	13.0186	21.2548	21.2387	21.2159	21.2602	21.2696	0.496352	0.49668	0.497178	0.496719	0.037	0.041	0.042	0.037	0.041	-0.042	0.653055	0.649723	0.64871
ENSG00000083799	10.2708	10.2595	10.2558	10.3152	10.3575	15.8426	15.8131	15.8782	16.0931	16.1403	0.489107	0.52525	0.595146	0.587067	0.401	0.69	0.186	0.401	0.69	-0.186	0.321378	0.159471	0.497013
ENSG00000083812	7.71397	7.71473	7.77141	7.81787	7.77927	13.9138	13.914	13.9517	14.0118	14.0557	0.521455	0.523154	0.523926	0.524142	0.094	0.048	0.044	0.094	0.048	0.044	0.602943	0.64406	0.64726
ENSG00000083845	14.4885	14.5063	14.4851	14.3844	14.3769	20.4796	20.5537	20.4973	20.0613	19.8977	0.52827	0.486714	0.344418	0.348606	0.339	0.845	0.176	-0.339	-0.845	0.176	0.366347	0.0865826	0.50864
ENSG00000083857	13.2693	13.2674	13.2959	13.3372	13.3381	19.1459	19.1508	19.0905	19.0044	19.0121	0.518018	0.487106	0.468872	0.468675	0.545	0.437	0.076	-0.545	-0.437	-0.076	0.235657	0.299529	0.62057
ENSG00000083937	10.2395	10.2412	10.2442	10.2397	10.2366	18.2294	18.2687	18.0747	17.6771	17.6443	0.553303	0.43617	0.36838	0.374656	0.627	0.557	0.184	-0.627	-0.557	0.184	0.191464	0.229929	0.499233
ENSG00000084070	7.21682	7.20855	7.22281	7.26102	7.22984	17.3041	17.3349	17.2766	17.0908	17.1123	0.516317	0.482844	0.437512	0.441293	0.425	0.638	0.127	-0.425	-0.638	0.127	0.30665	0.185327	0.566028
ENSG00000084072	9.54575	9.53642	9.50234	9.53306	9.61164	18.7413	18.742	18.7529	18.7618	18.7608	0.50283	0.503617	0.503968	0.504084	0.073	0.035	0.025	0.073	0.035	0.025	0.623097	0.654732	0.661865
ENSG00000084073	11.6117	11.6031	11.6243	11.7095	11.7737	18.9174	18.8649	18.9143	19.1978	19.2221	0.49338	0.526892	0.619145	0.594024	0.364	0.709	0.279	0.364	0.709	-0.279	0.348201	0.149586	0.412687
ENSG00000084090	12.9144	12.9261	12.9306	12.8765	12.8488	15.5822	15.6572	15.5626	15.0949	14.9713	0.529772	0.478583	0.332192	0.336527	0.377	0.841	0.176	-0.377	-0.841	0.176	0.338346	0.0884018	0.50864
ENSG00000084092	9.20174	9.19656	9.18114	9.21268	9.28283	18.3711	18.355	18.4348	18.6138	18.6669	0.488333	0.525225	0.586431	0.583559	0.404	0.677	0.15	0.404	0.677	-0.15	0.319579	0.165222	0.537701
ENSG00000084093	10.3877	10.369	10.414	10.5576	10.5951	14.6366	14.6173	14.5449	14.5576	14.5976	0.490598	0.487681	0.486922	0.485521	0.122	0.061	0.075	-0.122	-0.061	-0.075	0.572076	0.633113	0.621548
ENSG00000084207	13.1801	13.1992	13.1767	13.0672	13.0554	20.7178	20.6726	20.7718	21.096	21.155	0.485355	0.513042	0.672483	0.664374	0.293	0.883	0.255	0.293	0.883	-0.255	0.401699	0.0667609	0.431573
ENSG00000084234	10.663	10.6408	10.6478	10.7697	10.825	16.4624	16.5098	16.4501	16.1585	16.0903	0.51579	0.499436	0.3783	0.376643	0.231	0.921	0.119	-0.231	-0.921	-0.119	0.452416	0.0454309	0.575435
ENSG00000084444	7.35636	7.358	7.3736	7.39131	7.40803	14.6754	14.6928	14.7209	14.7248	14.8349	0.510379	0.511623	0.513269	0.527566	0.072	0.076	0.305	0.072	0.076	0.305	0.623798	0.62057	0.392211
ENSG00000084463	9.94976	9.97024	10.0497	10.0286	9.96002	19.4083	19.3607	19.3449	19.5472	19.6055	0.486459	0.493126	0.551309	0.555246	0.181	0.716	0.151	0.181	0.716	0.151	0.502617	0.146256	0.53679
ENSG00000084623	12.752	12.75	12.7048	12.6848	12.7442	20.2638	20.3103	20.1903	19.8469	19.8129	0.528356	0.45694	0.393273	0.399292	0.528	0.574	0.165	-0.528	-0.574	0.165	0.246344	0.221012	0.52132
ENSG00000084652	11.0605	11.0413	11.0139	11.0939	11.1753	20.3444	20.3523	20.3119	20.2239	20.2019	0.504652	0.493306	0.470065	0.464906	0.271	0.573	0.162	-0.271	-0.573	-0.162	0.418757	0.221494	0.52483
ENSG00000084674	0.898527	0.908149	0.933023	0.918782	0.91151	16.2785	16.1915	16.3123	16.8658	17.0048	0.483496	0.535269	0.796145	0.781324	0.389	0.879	0.316	0.389	0.879	-0.316	0.329186	0.0686689	0.384051
ENSG00000084733	11.7056	11.7003	11.68	11.6768	11.6718	18.9028	18.8593	18.8358	18.9827	18.9665	0.477443	0.48177	0.535123	0.528497	0.144	0.83	0.185	0.144	0.83	-0.185	0.54507	0.0929839	0.498112
ENSG00000084754	11.2775	11.2624	11.257	11.359	11.4738	21.4923	21.4809	21.5258	21.6239	21.6223	0.50402	0.51944	0.526029	0.522227	0.369	0.2	0.1	0.369	0.2	-0.1	0.344235	0.480993	0.596495
ENSG00000084764	5.49288	5.49611	5.50528	5.51387	5.54285	18.1788	18.1755	18.106	18.0697	18.1443	0.490978	0.489336	0.489112	0.492785	0.069	0.049	0.116	-0.069	-0.049	0.116	0.626604	0.643063	0.578699
ENSG00000084774	10.2087	10.1847	10.2882	10.4957	10.4691	21.2105	21.2064	21.2152	21.2419	21.241	0.520609	0.52062	0.520392	0.452419	0.029	0.037	1	0.029	-0.037	-1	0.65959	0.653055	0
ENSG00000085063	13.6383	13.658	13.687	13.6085	13.5326	20.5104	20.5538	20.3242	19.8528	19.779	0.573578	0.418957	0.340217	0.347769	0.66	0.532	0.16	-0.66	-0.532	0.16	0.174108	0.24355	0.526974
ENSG00000085185	5.58456	5.58039	5.5514	5.55246	5.59535	12.5363	12.4896	12.6428	12.9982	12.966	0.470966	0.551917	0.662289	0.620662	0.555	0.612	0.331	0.555	0.612	-0.331	0.230759	0.199618	0.372506
ENSG00000085274	9.20168	9.19643	9.19403	9.23518	9.29116	11.8521	11.9541	11.8267	11.2259	11.143	0.54573	0.471106	0.300358	0.308697	0.426	0.829	0.202	-0.426	-0.829	0.202	0.306091	0.0937888	0.478677
ENSG00000085276	9.22037	9.1999	9.16028	9.19599	9.18661	16.7537	16.7895	16.7014	16.4379	16.4023	0.515498	0.471856	0.411763	0.412563	0.409	0.664	0.135	-0.409	-0.664	0.135	0.316592	0.171867	0.556164
ENSG00000085365	10.7905	10.7888	10.7972	10.8137	10.8134	17.6414	17.6535	17.6642	17.6256	17.6236	0.501891	0.500929	0.496238	0.495483	0.076	0.234	0.064	-0.076	-0.234	-0.064	0.62057	0.449379	0.630871
ENSG00000085377	8.63654	8.61551	8.67482	8.82115	8.79944	19.7265	19.6737	19.7608	20.1005	20.1546	0.497896	0.549565	0.649056	0.617669	0.424	0.646	0.311	0.424	0.646	-0.311	0.307208	0.181381	0.387612
ENSG00000085415	10.3652	10.3702	10.4253	10.4567	10.4295	18.4959	18.454	18.5352	18.839	18.9336	0.502319	0.539895	0.649085	0.643573	0.333	0.741	0.221	0.333	0.741	-0.221	0.371107	0.133985	0.461152
ENSG00000085433	8.44903	8.44101	8.43806	8.48732	8.53641	16.7338	16.719	16.7106	16.7625	16.7632	0.501334	0.502329	0.504004	0.503806	0.069	0.09	0.041	0.069	0.09	-0.041	0.626604	0.607692	0.649723
ENSG00000085449	11.2716	11.2738	11.2753	11.2691	11.2718	17.1568	17.1088	17.1855	17.5114	17.6112	0.490644	0.51723	0.666075	0.662043	0.284	0.861	0.226	0.284	0.861	-0.226	0.408917	0.0774825	0.456427
ENSG00000085491	10.9977	10.9906	10.9951	11.0428	11.0758	20.0479	20.0438	20.0361	20.0349	20.0105	0.497462	0.49689	0.495883	0.489718	0.049	0.086	0.248	-0.049	-0.086	-0.248	0.643063	0.611375	0.43731
ENSG00000085563	5.95853	5.94608	5.9086	5.94672	6.02108	15.083	15.0889	15.1396	15.1933	15.2441	0.494013	0.513411	0.534331	0.536964	0.404	0.519	0.102	0.404	0.519	0.102	0.319579	0.251258	0.594313
ENSG00000085644	6.83087	6.82555	6.79596	6.78176	6.77574	13.5299	13.5816	13.6437	13.4949	13.4812	0.516538	0.51413	0.482838	0.483292	0.136	0.567	0.113	-0.136	-0.567	0.113	0.55491	0.224515	0.582435
ENSG00000085662	11.387	11.3908	11.3829	11.3511	11.3331	19.6353	19.5962	19.5119	19.5866	19.6109	0.480845	0.479531	0.50514	0.510532	0.092	0.58	0.17	-0.092	0.58	0.17	0.605345	0.217549	0.515171
ENSG00000085719	10.7484	10.7328	10.7511	10.8499	10.8839	19.537	19.5029	19.5621	19.7961	19.86	0.491904	0.52907	0.596993	0.589292	0.411	0.648	0.171	0.411	0.648	-0.171	0.31545	0.180473	0.513971
ENSG00000085721	10.6482	10.6372	10.7005	10.8393	10.892	16.4158	16.4688	16.4906	16.2357	16.0832	0.544885	0.544926	0.388162	0.378108	0.18	0.96	0.176	0.18	-0.96	-0.176	0.503768	0.02016	0.50864
ENSG00000085733	12.8419	12.8294	12.8142	12.8705	12.926	21.8703	21.9217	21.7247	21.2594	21.1914	0.553371	0.445892	0.344484	0.348261	0.545	0.669	0.169	-0.545	-0.669	0.169	0.235657	0.169171	0.516483
ENSG00000085760	9.97295	9.96509	9.96559	10.0199	10.0735	16.8182	16.7666	16.8557	17.2121	17.3154	0.485039	0.524511	0.685645	0.66808	0.346	0.839	0.271	0.346	0.839	-0.271	0.361832	0.0890686	0.418757
ENSG00000085788	9.88314	9.90055	9.95004	9.90216	9.82023	15.6865	15.6837	15.6379	15.6204	15.6793	0.489267	0.487347	0.487117	0.491214	0.084	0.049	0.14	-0.084	-0.049	0.14	0.613251	0.643063	0.55018
ENSG00000085832	10.5434	10.5341	10.5106	10.5604	10.6565	18.6333	18.6235	18.7237	18.873	18.8586	0.484105	0.537514	0.554193	0.547729	0.669	0.303	0.141	0.669	0.303	-0.141	0.169171	0.393779	0.548896
ENSG00000085840	9.88885	9.86921	9.83576	9.89184	9.9249	18.1956	18.2422	18.1625	17.8564	17.8006	0.5232	0.483124	0.392703	0.393902	0.364	0.782	0.135	-0.364	-0.782	0.135	0.348201	0.116603	0.556164
ENSG00000085872	6.90763	6.92129	6.96663	6.93088	6.85223	20.0659	20.071	19.9896	19.8746	19.8721	0.519683	0.47131	0.455341	0.457459	0.695	0.334	0.094	-0.695	-0.334	0.094	0.156749	0.37044	0.602943
ENSG00000085978	9.87256	9.87262	9.87739	9.8902	9.90939	17.9187	17.9163	17.8888	17.8791	17.9089	0.496013	0.495642	0.495682	0.496061	0.037	0.023	0.037	-0.037	0.023	0.037	0.653055	0.662648	0.653055
ENSG00000085982	9.69678	9.71249	9.72399	9.66029	9.63037	15.3722	15.3642	15.3689	15.4085	15.4114	0.501957	0.503491	0.5077	0.511959	0.085	0.205	0.183	0.085	0.205	0.183	0.612314	0.475507	0.500349
ENSG00000085998	10.5758	10.5869	10.5944	10.5448	10.5148	16.8596	16.8703	16.8775	16.8565	16.894	0.501196	0.501052	0.501077	0.504358	0.034	0.03	0.138	-0.034	0.03	0.138	0.655553	0.658893	0.552299
ENSG00000086015	9.00229	9.02494	9.08769	9.03526	8.95824	15.5003	15.5603	15.3995	14.9574	14.9341	0.553423	0.452253	0.34752	0.358844	0.53	0.676	0.214	-0.53	-0.676	0.214	0.245228	0.165681	0.467419
ENSG00000086061	12.8377	12.8276	12.8324	12.871	12.8501	20.1309	20.1287	20.1204	20.0972	20.0398	0.497364	0.496718	0.491599	0.464587	0.06	0.207	0.679	-0.06	-0.207	-0.679	0.633687	0.473665	0.164307
ENSG00000086062	12.2169	12.2357	12.3091	12.2732	12.1665	17.6085	17.5961	17.7161	17.8916	17.8585	0.500894	0.531812	0.538958	0.535302	0.425	0.176	0.12	0.425	0.176	-0.12	0.30665	0.50864	0.574213
ENSG00000086065	11.0303	11.0267	11.0052	10.997	10.9999	18.4938	18.5404	18.4821	18.2559	18.3411	0.498485	0.46691	0.444991	0.456312	0.403	0.333	0.193	-0.403	-0.333	0.193	0.320479	0.371107	0.489295
ENSG00000086102	10.274	10.2564	10.2365	10.2988	10.3306	19.2133	19.2471	19.1253	18.8283	18.7832	0.524649	0.472325	0.394868	0.395558	0.421	0.694	0.134	-0.421	-0.694	0.134	0.309001	0.157521	0.557233
ENSG00000086189	9.97772	9.97557	9.95059	9.93215	9.93529	18.2077	18.1905	18.274	18.4478	18.4664	0.479748	0.518518	0.574276	0.570645	0.452	0.646	0.123	0.452	0.646	-0.123	0.290206	0.181381	0.571067
ENSG00000086200	9.93429	9.9107	9.93218	10.0748	10.1261	17.061	17.026	17.1082	17.3491	17.3543	0.489237	0.538216	0.588337	0.561125	0.497	0.48	0.292	0.497	0.48	-0.292	0.264781	0.274135	0.402482
ENSG00000086232	11.7228	11.7365	11.7742	11.7212	11.621	16.2146	16.2102	16.1974	16.1896	16.1613	0.492177	0.49076	0.489815	0.489316	0.096	0.081	0.054	-0.096	-0.081	-0.054	0.600518	0.615835	0.638895
ENSG00000086289	8.84077	8.84459	8.83137	8.78368	8.74137	14.2567	14.4157	14.0989	12.9971	12.792	0.598819	0.436374	0.199737	0.206288	0.56	0.81	0.209	-0.56	-0.81	0.209	0.228493	0.102577	0.471732
ENSG00000086475	10.8431	10.8571	10.86	10.7938	10.7647	18.7458	18.7816	18.8015	18.6559	18.6045	0.516503	0.507886	0.454774	0.456235	0.19	0.812	0.127	-0.19	-0.812	0.127	0.49234	0.101807	0.566028
ENSG00000086504	10.9113	10.9052	10.8621	10.8457	10.8656	17.6481	17.7405	17.6353	17.0965	17.0066	0.531115	0.46283	0.320839	0.325465	0.415	0.785	0.179	-0.415	-0.785	0.179	0.312926	0.114968	0.504891
ENSG00000086544	7.47671	7.49081	7.57436	7.65873	7.77782	13.1742	13.1264	12.966	13.0302	13.1563	0.484977	0.481971	0.485076	0.492041	0.118	0.102	0.174	-0.118	0.102	0.174	0.576559	0.594313	0.510531
ENSG00000086589	9.25413	9.22587	9.19406	9.28128	9.29804	19.6221	19.6302	19.5626	19.4607	19.4837	0.502714	0.486223	0.479861	0.479211	0.344	0.205	0.06	-0.344	-0.205	-0.06	0.363435	0.475507	0.633687
ENSG00000086598	12.5362	12.5323	12.5017	12.4942	12.5234	16.7916	16.7599	16.9425	17.2846	17.2896	0.461899	0.557676	0.656033	0.632717	0.607	0.6	0.248	0.607	0.6	-0.248	0.202435	0.205965	0.43731
ENSG00000086666	10.3662	10.3552	10.3138	10.3335	10.3884	18.09	18.2119	17.8871	16.9262	16.713	0.599335	0.431578	0.222529	0.22714	0.573	0.787	0.215	-0.573	-0.787	0.215	0.221494	0.113934	0.46659
ENSG00000086712	9.38863	9.3523	9.28422	9.37703	9.42847	18.6645	18.653	18.5895	18.579	18.6161	0.500929	0.501197	0.502253	0.503074	0.035	0.067	0.055	0.035	0.067	0.055	0.654732	0.628398	0.638068
ENSG00000086827	8.73368	8.71946	8.76689	8.89138	8.92014	18.3654	18.3111	18.4751	18.9061	18.9531	0.481455	0.569815	0.701174	0.654536	0.536	0.631	0.358	0.536	0.631	-0.358	0.241346	0.188512	0.352965
ENSG00000087008	8.81867	8.81654	8.82302	8.83233	8.81485	18.1934	18.1802	18.2716	18.457	18.5227	0.48696	0.528043	0.584473	0.585308	0.444	0.629	0.149	0.444	0.629	0.149	0.294962	0.189878	0.539299
ENSG00000087053	11.9956	11.9997	12.0081	11.9851	11.9462	19.2703	19.2849	19.3599	19.3639	19.3089	0.50926	0.509996	0.509192	0.506571	0.047	0.058	0.097	0.047	-0.058	-0.097	0.644874	0.635298	0.59947
ENSG00000087077	10.5549	10.5693	10.5891	10.5441	10.5241	19.0735	19.0803	19.0723	19.0525	19.0976	0.497148	0.496782	0.496747	0.500657	0.041	0.046	0.142	-0.041	-0.046	0.142	0.649723	0.645761	0.547731
ENSG00000087086	15.7748	15.8151	15.7982	15.6017	15.5755	17.7817	17.7396	17.8302	18.0971	18.0688	0.483358	0.511145	0.619604	0.610676	0.317	0.812	0.216	0.317	0.812	-0.216	0.383473	0.101807	0.465731
ENSG00000087087	10.1359	10.108	10.0824	10.1898	10.2434	21.0568	21.0526	20.9511	20.8535	20.8575	0.513832	0.480119	0.471687	0.469993	0.58	0.229	0.094	-0.58	-0.229	-0.094	0.217549	0.453911	0.602943
ENSG00000087088	9.09984	9.10387	9.02606	8.9369	8.9787	17.7071	17.7257	17.691	17.5705	17.5615	0.475388	0.471223	0.469306	0.471007	0.13	0.082	0.07	-0.13	-0.082	0.07	0.562387	0.614856	0.625544
ENSG00000087111	10.3211	10.3206	10.3077	10.2897	10.2756	18.1031	18.0861	18.1998	18.4027	18.4091	0.473283	0.535489	0.580456	0.575189	0.6	0.483	0.162	0.6	0.483	-0.162	0.205965	0.272516	0.52483
ENSG00000087152	10.414	10.4263	10.4324	10.3622	10.296	15.4834	15.4454	15.4087	15.5457	15.6011	0.476156	0.47734	0.547674	0.552959	0.091	0.931	0.143	0.091	0.931	0.143	0.60647	0.0390411	0.546498
ENSG00000087157	8.29863	8.30931	8.32184	8.27645	8.23724	16.0478	16.0263	16.1092	16.2899	16.2818	0.482935	0.526318	0.565848	0.561069	0.518	0.517	0.146	0.518	0.517	-0.146	0.251771	0.252283	0.542699
ENSG00000087191	10.6186	10.6223	10.6607	10.6708	10.6232	20.0375	19.9952	20.0886	20.3796	20.4026	0.482806	0.532414	0.616411	0.602152	0.443	0.656	0.22	0.443	0.656	-0.22	0.295368	0.176205	0.462079
ENSG00000087206	8.70395	8.68991	8.70204	8.77626	8.78188	18.2167	18.2435	18.1496	17.9288	17.9228	0.522375	0.476223	0.418117	0.420403	0.461	0.661	0.118	-0.461	-0.661	0.118	0.285263	0.173423	0.576559
ENSG00000087253	9.03743	9.03807	9.07123	9.10262	9.0927	17.3533	17.3516	17.4147	17.5177	17.5778	0.505692	0.52871	0.5424	0.545613	0.432	0.32	0.134	0.432	0.32	0.134	0.302857	0.381427	0.557233
ENSG00000087258	4.07261	4.07375	4.04885	4.02554	4.05056	14.9018	14.9373	14.9948	14.9076	14.8923	0.508613	0.507735	0.501046	0.500237	0.052	0.224	0.07	-0.052	-0.224	-0.07	0.64062	0.458416	0.625544
ENSG00000087263	9.89274	9.89067	9.94167	10.0191	10.0455	18.5062	18.4826	18.5371	18.6902	18.6723	0.51708	0.532252	0.540246	0.53471	0.286	0.171	0.127	0.286	0.171	-0.127	0.407375	0.513971	0.566028
ENSG00000087266	8.39273	8.37119	8.31618	8.39805	8.53869	14.373	14.3977	14.2989	14.1109	14.1799	0.506335	0.474188	0.465189	0.467674	0.435	0.195	0.105	-0.435	-0.195	0.105	0.300975	0.486893	0.591106
ENSG00000087269	10.3338	10.3148	10.34	10.4501	10.4566	19.4344	19.4715	19.4309	19.2014	19.1279	0.511542	0.504899	0.394624	0.391002	0.188	0.954	0.137	-0.188	-0.954	-0.137	0.494673	0.0247619	0.553608
ENSG00000087274	10.4958	10.4858	10.485	10.5224	10.5153	19.1995	19.2036	19.0783	18.9112	18.8933	0.525503	0.461901	0.442393	0.441563	0.669	0.312	0.097	-0.669	-0.312	-0.097	0.169171	0.386699	0.59947
ENSG00000087299	8.4188	8.39602	8.37823	8.43843	8.40367	17.1952	17.1993	17.3799	17.5944	17.6573	0.460617	0.564199	0.597416	0.594404	0.76	0.366	0.159	0.76	0.366	-0.159	0.125373	0.346575	0.52814
ENSG00000087302	11.5454	11.537	11.5101	11.5233	11.5458	20.3963	20.3562	20.3478	20.518	20.5535	0.484216	0.48906	0.57037	0.56662	0.131	0.933	0.145	0.131	0.933	-0.145	0.56138	0.0376479	0.543802
ENSG00000087365	11.7675	11.7375	11.6956	11.8043	11.8864	21.2334	21.2595	21.1787	20.9623	20.9219	0.516961	0.487766	0.422632	0.420625	0.341	0.729	0.122	-0.341	-0.729	-0.122	0.365283	0.139636	0.572076
ENSG00000087448	9.93655	9.93927	9.9414	9.90766	9.84462	15.5901	15.616	15.6514	15.5948	15.6202	0.503834	0.503609	0.502722	0.503151	0.04	0.051	0.053	-0.04	-0.051	0.053	0.650466	0.641593	0.639659
ENSG00000087460	13.1551	13.1703	13.1722	13.0952	13.0548	19.3113	19.3446	19.4157	19.3464	19.3138	0.508073	0.507679	0.500954	0.500001	0.06	0.216	0.086	-0.06	-0.216	-0.086	0.633687	0.465731	0.611375
ENSG00000087470	11.2233	11.2086	11.1966	11.2549	11.2838	20.495	20.4675	20.5215	20.7147	20.7589	0.492127	0.521627	0.58956	0.583133	0.363	0.731	0.182	0.363	0.731	-0.182	0.349268	0.138677	0.501559
ENSG00000087502	11.4209	11.4337	11.4643	11.4393	11.4209	16.7859	16.7672	16.8392	17.0086	17.033	0.492033	0.52505	0.563122	0.562518	0.452	0.539	0.134	0.452	0.539	-0.134	0.290206	0.239787	0.557233
ENSG00000087586	11.035	11.0445	11.0653	11.0378	11.007	18.3739	18.3896	18.3762	18.2471	18.1235	0.504283	0.496627	0.430948	0.422672	0.172	0.83	0.172	-0.172	-0.83	-0.172	0.512837	0.0929839	0.512837
ENSG00000087842	10.0774	10.0734	10.0639	10.0877	10.1339	19.3987	19.3371	19.4069	19.7652	19.8252	0.485857	0.518989	0.682325	0.657421	0.319	0.863	0.278	0.319	0.863	-0.278	0.382076	0.0765878	0.41345
ENSG00000087884	7.53412	7.5576	7.60064	7.54221	7.51569	16.6395	16.6049	16.5735	16.6998	16.7477	0.483753	0.485775	0.526237	0.53475	0.124	0.729	0.191	0.124	0.729	0.191	0.570037	0.139636	0.491269
ENSG00000088035	7.85531	7.87094	7.91131	7.88681	7.87157	14.0332	13.9348	13.9872	14.4636	14.4863	0.476953	0.510503	0.713844	0.668995	0.321	0.861	0.376	0.321	0.861	-0.376	0.380194	0.0774825	0.339214
ENSG00000088205	11.0865	11.0618	11.0919	11.2518	11.3092	19.9149	19.9244	19.9183	19.8562	19.8165	0.502521	0.501273	0.476113	0.431867	0.079	0.491	0.706	-0.079	-0.491	-0.706	0.617864	0.268487	0.151181
ENSG00000088247	10.6565	10.6742	10.7666	10.7602	10.6628	21.2776	21.3206	21.2518	20.9814	20.9468	0.51608	0.491571	0.380314	0.384465	0.27	0.898	0.14	-0.27	-0.898	0.14	0.419916	0.0591197	0.55018
ENSG00000088256	10.0877	10.0946	10.0691	9.99993	9.9706	17.499	17.4782	17.4635	17.5487	17.5892	0.482769	0.483036	0.539452	0.544114	0.079	0.94	0.121	0.079	0.94	0.121	0.617864	0.0333545	0.573213
ENSG00000088280	9.19654	9.19562	9.20629	9.22819	9.24304	15.1917	15.2011	15.1755	15.1207	15.1539	0.495649	0.492259	0.490666	0.490933	0.138	0.089	0.039	-0.138	-0.089	0.039	0.552299	0.608608	0.651385
ENSG00000088298	9.70284	9.71871	9.69689	9.6208	9.65767	13.0943	13.2077	13.671	13.5799	13.1954	0.60065	0.671656	0.5853	0.46522	0.404	0.464	0.584	0.404	-0.464	-0.584	0.319579	0.283499	0.215169
ENSG00000088305	6.72928	6.72771	6.76436	6.79815	6.76122	12.433	12.5031	12.5582	12.3563	12.4201	0.542858	0.533628	0.471275	0.483117	0.219	0.709	0.222	-0.219	-0.709	0.222	0.463058	0.149586	0.460224
ENSG00000088325	11.2642	11.2431	11.241	11.3396	11.3743	20.3039	20.3482	20.2919	19.9897	19.8526	0.513389	0.50057	0.36919	0.362553	0.208	0.921	0.136	-0.208	-0.921	-0.136	0.472687	0.0454309	0.55491
ENSG00000088356	7.94918	7.95756	8.04968	8.09786	8.04093	17.3333	17.3545	17.2227	17.0088	17.0702	0.555208	0.471992	0.434436	0.442356	0.66	0.437	0.163	-0.66	-0.437	0.163	0.174108	0.299529	0.523695
ENSG00000088367	9.11154	9.13064	9.20924	9.18297	9.08904	18.9257	18.925	19.0051	19.1144	19.1513	0.506863	0.519966	0.525427	0.527767	0.28	0.169	0.096	0.28	0.169	0.096	0.412082	0.516483	0.600518
ENSG00000088387	9.78746	9.784	9.79781	9.80922	9.76192	17.1751	17.1501	17.1978	17.3657	17.3905	0.492747	0.51694	0.567975	0.56498	0.341	0.687	0.104	0.341	0.687	-0.104	0.365283	0.160518	0.59215
ENSG00000088682	10.3199	10.3215	10.2951	10.2515	10.2343	16.6831	16.6919	16.648	16.5743	16.6074	0.489192	0.487197	0.486534	0.488831	0.093	0.052	0.086	-0.093	-0.052	0.086	0.604231	0.64062	0.611375
ENSG00000088812	8.3584	8.36131	8.45117	8.54385	8.54866	15.218	15.2125	15.1676	15.1455	15.1629	0.526775	0.513592	0.487372	0.484853	0.309	0.713	0.095	-0.309	-0.713	-0.095	0.389264	0.147531	0.601682
ENSG00000088832	10.336	10.3667	10.4014	10.2889	10.2245	18.256	18.3351	18.2788	17.8571	17.7826	0.527076	0.482811	0.351484	0.361273	0.347	0.838	0.197	-0.347	-0.838	0.197	0.361081	0.0896126	0.484469
ENSG00000088833	8.55715	8.56572	8.59211	8.58772	8.5899	19.5137	19.5408	19.531	19.4032	19.3913	0.515287	0.506186	0.455547	0.457328	0.192	0.845	0.107	-0.192	-0.845	0.107	0.49027	0.0865826	0.589133
ENSG00000088888	8.3588	8.3719	8.40687	8.37976	8.34718	16.7745	16.7974	16.8247	16.7456	16.7057	0.516826	0.515297	0.470586	0.469729	0.093	0.91	0.074	-0.093	-0.91	-0.074	0.604231	0.0522623	0.62249
ENSG00000088930	10.7441	10.727	10.7633	10.8845	10.9073	20.7119	20.7431	20.6903	20.4831	20.4386	0.514298	0.506115	0.404617	0.403463	0.167	0.955	0.102	-0.167	-0.955	-0.102	0.518993	0.0240296	0.594313
ENSG00000088986	11.4342	11.4221	11.3229	11.2671	11.2863	16.721	16.6592	16.6323	16.8636	16.8796	0.448659	0.449876	0.584399	0.575897	0.108	0.991	0.184	0.108	0.991	-0.184	0.588008	0.00225758	0.499233
ENSG00000088992	11.6543	11.6567	11.5911	11.5116	11.5259	18.5811	18.5783	18.526	18.462	18.4226	0.479562	0.477848	0.477666	0.47776	0.086	0.045	0.04	-0.086	-0.045	0.04	0.611375	0.646511	0.650466
ENSG00000089006	9.79445	9.78857	9.80751	9.86049	9.87807	18.9799	18.9668	18.998	19.1069	19.1551	0.505984	0.519172	0.540363	0.541452	0.292	0.473	0.104	0.292	0.473	0.104	0.402482	0.278151	0.59215
ENSG00000089009	14.2656	14.2848	14.2888	14.209	14.197	21.4182	21.4233	21.2694	21.0767	21.089	0.528068	0.450905	0.440554	0.447317	0.73	0.206	0.163	-0.73	-0.206	0.163	0.138951	0.474506	0.523695
ENSG00000089022	8.94622	8.96009	9.00278	8.97485	8.9259	15.4292	15.4213	15.463	15.5329	15.5068	0.506752	0.50861	0.50929	0.509124	0.09	0.049	0.039	0.09	0.049	-0.039	0.607692	0.643063	0.651385
ENSG00000089048	8.58876	8.588	8.60131	8.63214	8.66365	18.7923	18.8028	18.7053	18.5434	18.5265	0.526029	0.47111	0.440438	0.440997	0.604	0.471	0.077	-0.604	-0.471	0.077	0.203909	0.279554	0.619767
ENSG00000089050	9.36098	9.37156	9.36037	9.3029	9.30071	17.5238	17.5059	17.5865	17.7641	17.7932	0.488868	0.5164	0.583509	0.582408	0.336	0.757	0.144	0.336	0.757	-0.144	0.368575	0.126801	0.54507
ENSG00000089063	9.13379	9.1519	9.16307	9.07624	9.01401	17.1382	17.1587	17.1349	17.0178	17.0055	0.501921	0.481491	0.461235	0.465957	0.392	0.45	0.128	-0.392	-0.45	0.128	0.327602	0.291631	0.564781
ENSG00000089154	11.9298	11.9061	11.9091	12.0219	12.0505	21.9836	21.9544	22.0186	22.221	22.2428	0.491624	0.530163	0.581333	0.564844	0.463	0.545	0.238	0.463	0.545	-0.238	0.284033	0.235657	0.44611
ENSG00000089157	15.1748	15.1951	15.1804	15.0729	15.0553	20.4464	20.3706	20.451	20.8901	20.9745	0.484967	0.511344	0.743928	0.72194	0.279	0.912	0.318	0.279	0.912	-0.318	0.412687	0.050964	0.382758
ENSG00000089159	9.25224	9.27353	9.32734	9.2479	9.11424	19.9455	19.9503	19.8659	19.7504	19.7524	0.517065	0.465839	0.452795	0.456148	0.725	0.286	0.117	-0.725	-0.286	0.117	0.141996	0.407375	0.577733
ENSG00000089177	8.35785	8.33567	8.32489	8.41534	8.44305	14.5261	14.5583	14.7641	14.8341	14.7524	0.500231	0.526443	0.52472	0.503741	0.33	0.132	0.289	0.33	-0.132	-0.289	0.373518	0.560191	0.40492
ENSG00000089195	8.14558	8.14478	8.16382	8.19588	8.2135	17.7414	17.7271	17.7404	17.8259	17.8537	0.508718	0.515183	0.527808	0.528834	0.198	0.381	0.075	0.198	0.381	0.075	0.483315	0.335239	0.621548
ENSG00000089220	12.5894	12.5895	12.5483	12.5068	12.5216	20.5318	20.5436	20.5901	20.5864	20.5661	0.500596	0.501801	0.502039	0.502355	0.081	0.032	0.043	0.081	0.032	0.043	0.615835	0.657336	0.647828
ENSG00000089234	8.92671	8.93187	8.99546	9.0658	9.11357	17.1864	17.1928	17.1077	16.9754	16.9538	0.530055	0.496981	0.442316	0.440675	0.4	0.727	0.092	-0.4	-0.727	-0.092	0.322043	0.140999	0.605345
ENSG00000089248	9.86507	9.85077	9.8381	9.93868	10.0798	20.4839	20.5044	20.5115	20.4174	20.374	0.511001	0.50989	0.464706	0.452884	0.096	0.81	0.235	-0.096	-0.81	-0.235	0.600518	0.102577	0.448564
ENSG00000089280	8.5023	8.47976	8.56848	8.73819	8.67478	20.8008	20.8171	20.7438	20.5854	20.568	0.525277	0.518021	0.417877	0.416528	0.158	0.977	0.094	-0.158	-0.977	-0.094	0.528945	0.00941221	0.602943
ENSG00000089289	10.1118	10.1162	10.0944	10.0518	10.0525	18.4271	18.4467	18.3898	18.2394	18.2292	0.502453	0.472328	0.454517	0.457599	0.487	0.367	0.11	-0.487	-0.367	0.11	0.270481	0.345945	0.585633
ENSG00000089351	8.53328	8.54638	8.54299	8.46833	8.42652	16.6029	16.6001	16.5887	16.5773	16.5516	0.496414	0.496232	0.496201	0.496304	0.028	0.027	0.02	-0.028	-0.027	0.02	0.660214	0.660707	0.663924
ENSG00000089597	11.9491	11.9405	11.9959	12.0832	12.0541	21.4294	21.414	21.4293	21.5149	21.5269	0.5174	0.519575	0.520691	0.519337	0.096	0.065	0.062	0.096	0.065	-0.062	0.600518	0.630075	0.632289
ENSG00000089639	7.58091	7.55678	7.50044	7.53914	7.54741	16.9035	16.9697	16.8863	16.4905	16.4238	0.51612	0.476301	0.365643	0.368837	0.361	0.804	0.154	-0.361	-0.804	0.154	0.350552	0.105656	0.533269
ENSG00000089682	8.32606	8.32554	8.39187	8.46672	8.45858	15.8482	15.8792	15.8707	15.7222	15.6964	0.527376	0.525221	0.436654	0.436485	0.103	0.988	0.077	-0.103	-0.988	-0.077	0.593207	0.00337179	0.619767
ENSG00000089685	12.1857	12.2105	12.2297	12.1531	12.164	15.7175	15.7388	15.8413	15.8266	15.7154	0.51634	0.516822	0.511576	0.49752	0.076	0.163	0.273	0.076	-0.163	-0.273	0.62057	0.523695	0.417216
ENSG00000089693	10.3138	10.3393	10.3318	10.1779	10.0767	17.2098	17.2555	17.3018	17.1328	17.0491	0.520754	0.511516	0.462851	0.464635	0.219	0.698	0.148	-0.219	-0.698	0.148	0.463058	0.155063	0.540609
ENSG00000089737	11.0306	11.0099	11.0437	11.162	11.1465	20.1103	20.1159	20.0406	19.9148	19.8732	0.512576	0.500779	0.433457	0.429857	0.211	0.877	0.116	-0.211	-0.877	-0.116	0.469925	0.0695624	0.578699
ENSG00000089818	9.66545	9.66374	9.65222	9.65452	9.67573	17.4523	17.454	17.3911	17.33	17.375	0.495483	0.492189	0.491901	0.493304	0.117	0.036	0.066	-0.117	-0.036	0.066	0.577733	0.653894	0.629245
ENSG00000089876	10.0092	9.9915	9.99246	10.0829	10.1228	16.1488	16.1161	16.1939	16.4253	16.4436	0.486269	0.535465	0.593558	0.578221	0.506	0.576	0.216	0.506	0.576	-0.216	0.259199	0.220094	0.465731
ENSG00000089902	9.27226	9.26589	9.30713	9.36387	9.32146	17.5698	17.5476	17.7086	17.9889	17.9981	0.481957	0.56725	0.61104	0.594557	0.662	0.412	0.251	0.662	0.412	-0.251	0.172782	0.314899	0.435145
ENSG00000090013	9.98035	9.98241	9.92288	9.86045	9.89638	18.6783	18.7294	18.6951	18.425	18.3765	0.501533	0.469225	0.41431	0.418288	0.37	0.611	0.161	-0.37	-0.611	0.161	0.34319	0.200424	0.525802
ENSG00000090054	9.64321	9.64159	9.68538	9.74576	9.75479	17.9092	17.8995	17.8526	17.8458	17.863	0.503644	0.498234	0.496949	0.495939	0.216	0.075	0.071	-0.216	-0.075	-0.071	0.465731	0.621548	0.624751
ENSG00000090060	11.3987	11.4038	11.4392	11.4294	11.3557	18.49	18.4629	18.5048	18.6749	18.7002	0.495584	0.517164	0.559652	0.558977	0.354	0.629	0.127	0.354	0.629	-0.127	0.355941	0.189878	0.566028
ENSG00000090061	7.2507	7.27695	7.40026	7.37184	7.218	15.7748	15.7063	15.9642	16.5714	16.6437	0.462024	0.590906	0.769566	0.739403	0.587	0.686	0.367	0.587	0.686	-0.367	0.212911	0.161202	0.345945
ENSG00000090097	8.16803	8.1887	8.18184	8.06709	8.01329	15.6632	15.694	15.7893	15.736	15.6472	0.514523	0.514834	0.509271	0.505123	0.078	0.161	0.135	0.078	-0.161	-0.135	0.618897	0.525802	0.556164
ENSG00000090263	7.62045	7.6205	7.56293	7.51228	7.55129	16.5533	16.6012	16.5119	16.213	16.2164	0.504697	0.450743	0.409095	0.418477	0.488	0.479	0.188	-0.488	-0.479	0.188	0.270024	0.274922	0.494673
ENSG00000090273	10.9956	10.9727	10.8949	10.9187	10.9639	21.2622	21.2371	21.17	21.2081	21.2361	0.476987	0.475562	0.515677	0.518091	0.094	0.905	0.115	-0.094	0.905	0.115	0.602943	0.0555987	0.580067
ENSG00000090316	10.1718	10.1749	10.1504	10.1129	10.1214	17.63	17.6139	17.5486	17.5511	17.5783	0.490426	0.489636	0.491672	0.500337	0.064	0.096	0.268	-0.064	0.096	0.268	0.630871	0.600518	0.421601
ENSG00000090339	7.29961	7.29979	7.36101	7.45384	7.51333	16.9765	16.9901	16.9995	16.9421	16.9117	0.523774	0.523623	0.468833	0.464594	0.059	0.966	0.126	-0.059	-0.966	-0.126	0.634524	0.0159343	0.567346
ENSG00000090372	10.0596	10.0793	10.1316	10.079	9.99981	18.3872	18.3818	18.3	18.2323	18.2414	0.514604	0.475677	0.473126	0.474244	0.742	0.114	0.066	-0.742	-0.114	0.066	0.13344	0.5813	0.629245
ENSG00000090432	9.61504	9.62649	9.63174	9.56663	9.50673	16.7454	16.8961	17.0365	16.5158	16.3708	0.595609	0.590725	0.368152	0.378133	0.289	0.927	0.242	-0.289	-0.927	0.242	0.40492	0.0414876	0.442758
ENSG00000090447	8.19069	8.18556	8.13351	8.09379	8.09019	16.2434	16.2593	16.2195	16.0507	15.9057	0.491059	0.475362	0.423467	0.413899	0.251	0.68	0.187	-0.251	-0.68	-0.187	0.435145	0.163987	0.495632
ENSG00000090470	9.10932	9.10763	9.11476	9.14616	9.18713	14.328	14.3712	14.3715	14.1945	14.1971	0.518101	0.505474	0.44628	0.448702	0.224	0.827	0.121	-0.224	-0.827	0.121	0.458416	0.0948416	0.573213
ENSG00000090487	10.9566	10.9706	10.9732	10.9055	10.8731	18.1735	18.2049	18.2068	18.0567	18.0013	0.51012	0.501067	0.448084	0.450052	0.211	0.812	0.103	-0.211	-0.812	0.103	0.469925	0.101807	0.593207
ENSG00000090520	10.4167	10.3895	10.3577	10.5248	10.7551	19.4764	19.4569	19.4567	19.5528	19.5918	0.502255	0.512004	0.531473	0.526106	0.255	0.445	0.124	0.255	0.445	-0.124	0.431573	0.294516	0.570037
ENSG00000090530	8.06572	8.06969	8.08935	8.08654	8.06414	16.7286	16.7398	16.7298	16.66	16.6299	0.503579	0.497275	0.464945	0.46385	0.172	0.79	0.067	-0.172	-0.79	-0.067	0.512837	0.112381	0.628398
ENSG00000090581	9.05619	9.06104	9.07668	9.0808	9.09673	14.9899	14.9727	15.0706	15.2782	15.3391	0.490461	0.531968	0.59585	0.59333	0.439	0.661	0.161	0.439	0.661	-0.161	0.298321	0.173423	0.525802
ENSG00000090615	11.7924	11.7786	11.746	11.7713	11.7859	20.1012	20.1252	20.1072	19.9746	19.9427	0.501766	0.492353	0.455803	0.454812	0.208	0.701	0.108	-0.208	-0.701	-0.108	0.472687	0.153604	0.588008
ENSG00000090621	11.0636	11.0604	11.0703	11.0864	11.0642	20.5883	20.5688	20.5227	20.5512	20.5529	0.495228	0.495144	0.495349	0.495494	0.025	0.033	0.039	-0.025	0.033	0.039	0.661865	0.656402	0.651385
ENSG00000090674	6.87058	6.88521	6.94013	6.9278	6.89077	14.3658	14.2636	14.5094	15.2479	15.334	0.467078	0.601551	0.845246	0.832252	0.541	0.769	0.289	0.541	0.769	-0.289	0.238401	0.122035	0.40492
ENSG00000090686	10.2041	10.1864	10.2246	10.335	10.3177	19.496	19.4642	19.4504	19.5994	19.683	0.500366	0.50819	0.544337	0.545866	0.201	0.587	0.13	0.201	0.587	0.13	0.479691	0.212911	0.562387
ENSG00000090776	6.45471	6.45398	6.426	6.39067	6.37462	14.8417	14.8727	14.7042	14.3633	14.3133	0.536782	0.438377	0.385323	0.390336	0.629	0.468	0.162	-0.629	-0.468	0.162	0.189878	0.281528	0.52483
ENSG00000090857	7.86687	7.88153	7.95395	7.94665	7.87217	18.2189	18.1764	18.3379	18.7161	18.7594	0.476309	0.550346	0.657413	0.635186	0.498	0.624	0.288	0.498	0.624	-0.288	0.26407	0.193089	0.405697
ENSG00000090861	11.3883	11.3279	11.2728	11.5581	11.8064	21.4777	21.4485	21.4547	21.5974	21.6353	0.499077	0.516771	0.572484	0.526482	0.311	0.62	0.491	0.311	0.62	-0.491	0.387612	0.194897	0.268487
ENSG00000090863	10.061	10.0464	10.1095	10.2504	10.2713	20.019	20.0312	19.9372	19.742	19.6485	0.522234	0.508483	0.399215	0.392556	0.217	0.928	0.155	-0.217	-0.928	-0.155	0.464786	0.0409245	0.532321
ENSG00000090889	9.78828	9.76679	9.77996	9.91104	9.97931	20.1077	20.1119	20.061	19.9799	19.9665	0.505847	0.499337	0.457199	0.450582	0.154	0.826	0.178	-0.154	-0.826	-0.178	0.533269	0.0953053	0.506057
ENSG00000090905	9.98208	9.98932	10.0447	10.0429	9.95402	17.3596	17.4103	17.3447	17.036	16.9763	0.515162	0.48963	0.372541	0.376624	0.274	0.901	0.154	-0.274	-0.901	0.154	0.416364	0.0574843	0.533269
ENSG00000090924	7.46942	7.4786	7.52249	7.53832	7.54736	17.0257	17.0514	16.9943	16.8345	16.8641	0.527729	0.489869	0.449372	0.455112	0.484	0.573	0.145	-0.484	-0.573	0.145	0.271976	0.221494	0.543802
ENSG00000090971	8.86601	8.87944	8.86939	8.77759	8.71512	16.2927	16.3017	16.3237	16.3059	16.291	0.504335	0.504401	0.504402	0.50481	0.03	0.019	0.039	0.03	0.019	0.039	0.658893	0.664113	0.651385
ENSG00000090989	9.03775	9.01231	9.03088	9.18951	9.27057	18.3543	18.2877	18.3043	18.6382	18.7364	0.483138	0.509624	0.638987	0.621296	0.305	0.817	0.251	0.305	0.817	-0.251	0.392211	0.0997305	0.435145
ENSG00000091009	11.3227	11.3093	11.285	11.36	11.4797	19.3319	19.3671	19.3015	19.0614	19.0131	0.513021	0.48692	0.410016	0.408981	0.299	0.805	0.122	-0.299	-0.805	-0.122	0.396932	0.105012	0.572076
ENSG00000091039	11.3616	11.3594	11.3886	11.4256	11.4119	18.3939	18.3948	18.4711	18.5624	18.5821	0.50594	0.526024	0.530266	0.530503	0.423	0.141	0.081	0.423	0.141	0.081	0.307687	0.548896	0.615835
ENSG00000091127	10.4052	10.3872	10.3832	10.4595	10.4762	19.9876	19.9701	19.9658	20.0439	20.0709	0.500774	0.507648	0.519986	0.519553	0.212	0.378	0.069	0.212	0.378	-0.069	0.469046	0.337742	0.626604
ENSG00000091136	11.1287	11.105	11.166	11.3622	11.4338	20.1904	20.1914	20.1108	20.021	20.0381	0.518495	0.503928	0.448274	0.443917	0.235	0.831	0.13	-0.235	-0.831	-0.13	0.448564	0.0926017	0.562387
ENSG00000091140	10.578	10.5479	10.5548	10.7103	10.7681	20.3684	20.3548	20.2294	20.1529	20.1799	0.515841	0.477149	0.471016	0.468916	0.587	0.196	0.087	-0.587	-0.196	-0.087	0.212911	0.485697	0.610483
ENSG00000091157	8.74523	8.74889	8.83309	8.90355	8.87648	16.385	16.4144	16.3719	16.1909	16.164	0.527712	0.51779	0.422149	0.423032	0.175	0.956	0.093	-0.175	-0.956	0.093	0.509718	0.0233503	0.604231
ENSG00000091164	9.32373	9.31337	9.32028	9.38084	9.40542	19.723	19.6865	19.7172	19.9263	19.985	0.493289	0.515136	0.591482	0.585545	0.298	0.778	0.182	0.298	0.778	-0.182	0.397361	0.118071	0.501559
ENSG00000091409	11.0757	11.0544	11.0676	11.1836	11.2164	20.2443	20.2526	20.2033	20.0975	20.0586	0.507807	0.499263	0.445221	0.438359	0.183	0.833	0.172	-0.183	-0.833	-0.172	0.500349	0.0917984	0.512837
ENSG00000091436	11.8578	11.8482	11.841	11.8631	11.8397	18.5701	18.5334	18.5116	18.6606	18.7167	0.48179	0.484706	0.555004	0.555322	0.114	0.921	0.118	0.114	0.921	0.118	0.5813	0.0454309	0.576559
ENSG00000091483	11.3955	11.3839	11.3869	11.4819	11.5923	20.7049	20.6691	20.692	20.8756	20.8991	0.495785	0.516039	0.564215	0.554486	0.307	0.627	0.184	0.307	0.627	-0.184	0.391041	0.191464	0.499233
ENSG00000091490	11.2	11.207	11.2407	11.2454	11.2321	16.2051	16.2076	16.2472	16.2542	16.1832	0.513175	0.513379	0.510735	0.485962	0.06	0.121	0.577	0.06	-0.121	-0.577	0.633687	0.573213	0.219349
ENSG00000091527	12.2054	12.1878	12.1464	12.2028	12.2814	19.8927	19.9067	19.8449	19.7058	19.6798	0.511405	0.484205	0.456336	0.454388	0.408	0.537	0.097	-0.408	-0.537	-0.097	0.317103	0.240653	0.59947
ENSG00000091542	12.2277	12.2357	12.1968	12.1301	12.157	18.6218	18.6077	18.5502	18.5481	18.5605	0.491727	0.491142	0.494261	0.508219	0.053	0.149	0.415	-0.053	0.149	0.415	0.639659	0.539299	0.312926
ENSG00000091622	7.88427	7.91838	8.00734	7.92498	7.81649	13.0054	13.0377	13.2502	13.3038	13.1614	0.518956	0.529668	0.522166	0.501929	0.185	0.144	0.282	0.185	-0.144	-0.282	0.498112	0.54507	0.410295
ENSG00000091640	10.8003	10.8136	10.8072	10.7501	10.7643	18.7833	18.7624	18.7326	18.8036	18.8502	0.485667	0.485175	0.521189	0.534384	0.064	0.746	0.271	-0.064	0.746	0.271	0.630871	0.132131	0.418757
ENSG00000091651	9.03418	9.03858	9.0649	9.10826	9.1877	16.1306	16.1616	16.2375	16.1914	16.1796	0.51976	0.520812	0.500507	0.493872	0.093	0.548	0.197	0.093	-0.548	-0.197	0.604231	0.234171	0.484469
ENSG00000091732	8.91391	8.93422	9.03329	9.0504	9.01958	17.8898	17.8691	17.8816	18.008	18.0753	0.527183	0.534093	0.545475	0.550415	0.187	0.265	0.136	0.187	0.265	0.136	0.495632	0.423745	0.55491
ENSG00000092010	9.49105	9.48954	9.48829	9.49069	9.48452	19.2908	19.3125	19.3409	19.2629	19.2098	0.512774	0.511115	0.477795	0.472159	0.119	0.76	0.175	-0.119	-0.76	-0.175	0.575435	0.125373	0.509718
ENSG00000092036	9.18542	9.19167	9.17438	9.14682	9.19261	16.5593	16.5636	16.7321	16.8938	16.8602	0.470214	0.547209	0.558773	0.553097	0.768	0.208	0.133	0.768	0.208	-0.133	0.12269	0.472687	0.558617
ENSG00000092094	9.39241	9.38408	9.34509	9.35608	9.4094	18.1825	18.2015	18.2065	18.1393	18.1534	0.499615	0.498793	0.498126	0.498133	0.056	0.045	0.047	-0.056	-0.045	0.047	0.637193	0.646511	0.644874
ENSG00000092098	8.29155	8.28094	8.25203	8.29031	8.3596	17.6101	17.6138	17.607	17.6006	17.6431	0.505105	0.505516	0.50609	0.5075	0.048	0.053	0.073	0.048	0.053	0.073	0.64406	0.639659	0.623097
ENSG00000092108	10.0796	10.0696	10.0516	10.0905	10.137	19.6078	19.5919	19.6535	19.7925	19.8001	0.490113	0.525408	0.557521	0.552052	0.519	0.512	0.13	0.519	0.512	-0.13	0.251258	0.255306	0.562387
ENSG00000092148	11.652	11.6215	11.6531	11.8693	12.0052	20.1336	20.1317	20.1876	20.2565	20.2488	0.499579	0.518776	0.52475	0.465639	0.431	0.175	0.933	0.431	0.175	-0.933	0.303457	0.509718	0.0376479
ENSG00000092199	13.7673	13.7637	13.7673	13.7987	13.8299	15.1317	15.1191	15.4659	15.9164	15.9197	0.437604	0.609888	0.701421	0.670724	0.738	0.474	0.332	0.738	0.474	-0.332	0.135078	0.277656	0.371877
ENSG00000092201	12.02	11.9861	11.9982	12.1618	12.1852	21.4824	21.4939	21.447	21.3283	21.2847	0.507856	0.503663	0.438405	0.429457	0.115	0.884	0.187	-0.115	-0.884	-0.187	0.580067	0.06621	0.495632
ENSG00000092203	9.7382	9.72862	9.70393	9.71647	9.71932	17.6424	17.617	17.6664	17.8492	17.9021	0.487969	0.507582	0.591073	0.588018	0.263	0.836	0.143	0.263	0.836	-0.143	0.425447	0.0904074	0.546498
ENSG00000092208	8.11026	8.11869	8.18735	8.25698	8.32252	16.9176	16.9548	16.9681	16.8075	16.7535	0.537157	0.537058	0.435076	0.434429	0.101	0.99	0.076	-0.101	-0.99	-0.076	0.59552	0.00298649	0.62057
ENSG00000092330	9.45379	9.46151	9.46153	9.41203	9.36775	15.1448	15.1859	15.0708	14.7492	14.6999	0.529599	0.460604	0.390739	0.395592	0.505	0.631	0.157	-0.505	-0.631	0.157	0.259999	0.188512	0.530016
ENSG00000092439	11.9592	11.9508	11.9457	11.9867	12.0166	17.2163	17.2293	17.2164	17.1453	17.1391	0.501623	0.495747	0.475469	0.473864	0.191	0.618	0.103	-0.191	-0.618	-0.103	0.491269	0.196339	0.593207
ENSG00000092445	10.4305	10.4394	10.4449	10.4196	10.4328	14.1499	14.2345	14.3573	14.1114	14.0203	0.560164	0.562293	0.446574	0.444295	0.195	0.921	0.149	0.195	-0.921	-0.149	0.486893	0.0454309	0.539299
ENSG00000092470	11.2785	11.2668	11.2284	11.2734	11.3754	18.143	18.1542	18.0896	17.9711	17.9757	0.505225	0.480224	0.469492	0.469396	0.447	0.284	0.069	-0.447	-0.284	-0.069	0.293217	0.408917	0.626604
ENSG00000092531	10.5516	10.5475	10.5245	10.52	10.5315	18.6941	18.6642	18.6402	18.7714	18.8587	0.478956	0.480708	0.558469	0.564974	0.128	0.926	0.154	0.128	0.926	0.154	0.564781	0.0423462	0.533269
ENSG00000092621	12.1378	12.1076	12.0508	12.1423	12.2229	21.1271	21.1137	21.1265	21.2037	21.2225	0.499253	0.514732	0.545602	0.541031	0.339	0.665	0.138	0.339	0.665	-0.138	0.366347	0.171455	0.552299
ENSG00000092820	11.9288	11.8731	11.8293	12.0621	12.1949	22.0044	22.0253	21.9298	21.7203	21.6851	0.518877	0.499618	0.418808	0.411442	0.244	0.84	0.142	-0.244	-0.84	-0.142	0.4411	0.0887344	0.547731
ENSG00000092841	14.3781	14.4023	14.4114	14.3104	14.2827	20.0474	20.0961	20.1333	19.9438	19.8659	0.521411	0.514974	0.443395	0.444672	0.171	0.866	0.118	-0.171	-0.866	0.118	0.513971	0.0752189	0.576559
ENSG00000092847	10.7086	10.7116	10.7245	10.6893	10.5954	16.5464	16.5525	16.5335	16.5108	16.5719	0.496339	0.496019	0.495648	0.506352	0.047	0.046	0.294	-0.047	-0.046	0.294	0.644874	0.645761	0.400816
ENSG00000092853	10.2857	10.2357	10.169	10.3437	10.4554	18.1634	18.2006	18.1559	17.8999	17.7722	0.515107	0.506504	0.401687	0.383587	0.186	0.851	0.229	-0.186	-0.851	-0.229	0.497013	0.0832765	0.453911
ENSG00000092871	7.72623	7.75824	7.7838	7.69153	7.71929	11.8224	11.8954	12.1447	12.1128	12.0752	0.507579	0.515155	0.509451	0.508235	0.142	0.134	0.105	0.142	-0.134	-0.105	0.547731	0.557233	0.591106
ENSG00000092929	10.3107	10.3197	10.3456	10.3277	10.3018	19.093	19.0877	19.1942	19.3344	19.3251	0.487937	0.531319	0.54346	0.540984	0.587	0.261	0.105	0.587	0.261	-0.105	0.212911	0.427171	0.591106
ENSG00000092964	11.1742	11.1492	11.0755	11.1181	11.1773	20.7251	20.7217	20.7417	20.7815	20.7883	0.493676	0.505552	0.529357	0.52855	0.315	0.705	0.067	0.315	0.705	-0.067	0.384663	0.151455	0.628398
ENSG00000092978	9.0713	9.04933	9.03139	9.1108	9.13357	15.7962	15.842	15.7642	15.4788	15.4624	0.522804	0.483182	0.402037	0.405031	0.363	0.738	0.143	-0.363	-0.738	0.143	0.349268	0.135078	0.546498
ENSG00000093000	11.6455	11.666	11.7646	11.7668	11.7024	19.8784	19.9044	19.8494	19.6479	19.5692	0.519223	0.508156	0.398067	0.398754	0.187	0.966	0.087	-0.187	-0.966	0.087	0.495632	0.0159343	0.610483
ENSG00000093009	9.55005	9.53227	9.47377	9.51044	9.58633	16.1891	16.1742	16.3168	16.5565	16.5944	0.466399	0.545774	0.618929	0.608853	0.601	0.576	0.198	0.601	0.576	-0.198	0.205249	0.220094	0.483315
ENSG00000093010	10.9598	10.966	10.9392	10.8736	10.8496	18.6668	18.6178	18.6558	18.9304	19.0012	0.482201	0.493103	0.642413	0.640194	0.194	0.944	0.205	0.194	0.944	-0.205	0.488187	0.031304	0.475507
ENSG00000093144	10.3656	10.3528	10.3252	10.3523	10.3672	17.9399	17.8736	18.0273	18.5167	18.6159	0.474438	0.541246	0.768975	0.741422	0.419	0.829	0.358	0.419	0.829	-0.358	0.310511	0.0937888	0.352965
ENSG00000093167	9.99068	9.98355	9.97691	10.0323	10.117	18.7639	18.7749	18.7041	18.5823	18.5939	0.50995	0.47758	0.460943	0.460851	0.533	0.363	0.08	-0.533	-0.363	-0.08	0.243031	0.349268	0.617021
ENSG00000093217	7.13775	7.13399	7.15945	7.18578	7.13939	16.4919	16.5217	16.5754	16.5229	16.5464	0.50701	0.506885	0.502236	0.501919	0.057	0.187	0.059	-0.057	-0.187	-0.059	0.636316	0.495632	0.634524
ENSG00000094804	11.0302	10.9884	10.9706	11.2618	11.6111	16.096	16.1422	15.9782	15.6777	15.8763	0.530553	0.456307	0.425455	0.433295	0.552	0.352	0.176	-0.552	-0.352	0.176	0.232028	0.357709	0.50864
ENSG00000094841	7.96072	7.95347	7.89778	7.88059	7.92238	13.5732	13.5677	13.5445	13.5981	13.7427	0.489768	0.490902	0.517991	0.594581	0.094	0.383	0.702	0.094	0.383	0.702	0.602943	0.333676	0.153102
ENSG00000094880	9.75976	9.73315	9.72796	9.83333	9.83629	18.117	18.0736	18.1067	18.3558	18.4353	0.492761	0.515123	0.61972	0.609001	0.265	0.826	0.215	0.265	0.826	-0.215	0.423745	0.0953053	0.46659
ENSG00000094914	9.21164	9.21971	9.23456	9.20031	9.15522	18.3921	18.3846	18.5009	18.663	18.6574	0.483555	0.535153	0.555535	0.55333	0.635	0.328	0.109	0.635	0.328	-0.109	0.186782	0.37484	0.586931
ENSG00000094916	13.355	13.3591	13.3709	13.3219	13.2059	20.0999	20.1108	20.0587	19.9464	19.9266	0.508446	0.479343	0.462278	0.463024	0.518	0.414	0.086	-0.518	-0.414	0.086	0.251771	0.313637	0.611375
ENSG00000095002	10.3985	10.3668	10.3585	10.5079	10.5773	20.3634	20.327	20.344	20.5435	20.6178	0.49558	0.516001	0.586235	0.578023	0.292	0.752	0.199	0.292	0.752	-0.199	0.402482	0.129219	0.482262
ENSG00000095059	9.69206	9.68632	9.67293	9.67276	9.65097	18.6125	18.6013	18.6518	18.7526	18.7435	0.48787	0.516131	0.532217	0.530908	0.523	0.369	0.089	0.523	0.369	-0.089	0.249209	0.344235	0.608608
ENSG00000095066	7.09979	7.07946	6.96594	6.96291	7.07091	14.3901	14.3839	14.4264	14.5172	14.5591	0.492578	0.497804	0.577346	0.576676	0.143	0.968	0.091	0.143	0.968	-0.091	0.546498	0.0144615	0.60647
ENSG00000095209	9.42127	9.42965	9.44455	9.43214	9.44529	16.4247	16.351	16.5789	17.171	17.2372	0.470118	0.57433	0.802663	0.765648	0.495	0.76	0.358	0.495	0.76	-0.358	0.266034	0.125373	0.352965
ENSG00000095261	10.933	10.9234	10.9142	10.9474	10.9583	20.1846	20.186	20.2096	20.2244	20.2077	0.502835	0.503173	0.503212	0.502665	0.039	0.027	0.049	0.039	0.027	-0.049	0.651385	0.660707	0.643063
ENSG00000095303	7.51349	7.49942	7.49145	7.55309	7.58474	12.3978	12.2675	12.1404	12.487	12.3679	0.453408	0.459705	0.554499	0.504033	0.207	0.621	0.373	0.207	0.621	-0.373	0.473665	0.194445	0.341318
ENSG00000095319	11.2278	11.2165	11.2982	11.4056	11.3236	19.716	19.6928	19.7647	19.9449	19.9497	0.518116	0.544289	0.556083	0.548054	0.391	0.232	0.151	0.391	0.232	-0.151	0.328066	0.451292	0.53679
ENSG00000095321	7.91749	7.91393	7.83488	7.77772	7.82454	16.7667	16.7224	16.7638	17.0237	17.0974	0.471927	0.480841	0.640667	0.634366	0.169	0.972	0.18	0.169	0.972	-0.18	0.516483	0.0117143	0.503768
ENSG00000095380	9.96077	9.94793	9.96212	10.0348	10.0431	19.5145	19.5469	19.5078	19.2938	19.2049	0.510484	0.501787	0.401055	0.397333	0.153	0.932	0.118	-0.153	-0.932	-0.118	0.534499	0.0381344	0.576559
ENSG00000095383	10.2294	10.237	10.2866	10.3011	10.2731	19.544	19.5381	19.5764	19.6506	19.6652	0.516293	0.519555	0.520605	0.520751	0.126	0.07	0.051	0.126	0.07	0.051	0.567346	0.625544	0.641593
ENSG00000095485	9.50531	9.49539	9.49725	9.5623	9.61747	18.3824	18.4065	18.4771	18.4458	18.4149	0.513368	0.514755	0.507585	0.49132	0.064	0.218	0.415	0.064	-0.218	-0.415	0.630871	0.464091	0.312926
ENSG00000095564	10.131	10.0985	10.1149	10.3161	10.4379	19.0414	19.0502	19.0866	19.0909	19.0882	0.505738	0.507034	0.506906	0.454593	0.081	0.032	0.998	0.081	-0.032	-0.998	0.615835	0.657336	8.57143e-05
ENSG00000095574	7.49835	7.52202	7.60772	7.55343	7.41607	13.6057	13.639	13.634	13.4995	13.5222	0.516189	0.502605	0.44595	0.458535	0.229	0.824	0.249	-0.229	-0.824	0.249	0.453911	0.0962324	0.436529
ENSG00000095787	11.1922	11.1937	11.1991	11.2139	11.2513	17.9512	17.9563	17.7821	17.5471	17.5103	0.543153	0.445102	0.416103	0.416837	0.709	0.362	0.114	-0.709	-0.362	0.114	0.149586	0.349965	0.5813
ENSG00000095794	9.46903	9.47382	9.48343	9.43611	9.33894	13.7238	13.7325	13.6089	13.4428	13.4715	0.521001	0.461919	0.451822	0.457593	0.662	0.211	0.144	-0.662	-0.211	0.144	0.172782	0.469925	0.54507
ENSG00000095906	10.1739	10.1793	10.1294	10.0449	10.0324	17.9168	17.9507	18.057	18.0096	17.9367	0.51136	0.512237	0.510866	0.509205	0.062	0.066	0.068	0.062	-0.066	-0.068	0.632289	0.629245	0.627675
ENSG00000095951	8.16796	8.16252	8.16127	8.17236	8.14704	14.521	14.5154	14.4854	14.507	14.5902	0.496636	0.49703	0.502324	0.523693	0.049	0.185	0.451	0.049	0.185	0.451	0.643063	0.498112	0.291102
ENSG00000096060	8.89343	8.89855	8.93642	8.94924	8.92575	19.2446	19.2156	19.1444	19.2109	19.2816	0.496396	0.496257	0.503202	0.511716	0.078	0.207	0.215	-0.078	0.207	0.215	0.618897	0.473665	0.46659
ENSG00000096063	11.0163	11.0056	10.9732	10.9904	11.0156	19.0722	19.0994	19.0485	18.8778	18.8789	0.509022	0.478418	0.450749	0.452611	0.441	0.495	0.111	-0.441	-0.495	0.111	0.296828	0.266034	0.584565
ENSG00000096080	8.92202	8.93532	8.95628	8.91433	8.88683	17.4319	17.4924	17.2841	16.7776	16.734	0.566107	0.43146	0.335614	0.344977	0.628	0.613	0.19	-0.628	-0.613	0.19	0.190695	0.199035	0.49234
ENSG00000096384	13.7482	13.725	13.7602	13.8893	13.872	23.3754	23.3632	23.3238	23.3347	23.3498	0.495021	0.493774	0.492909	0.483916	0.074	0.07	0.349	-0.074	-0.07	-0.349	0.62249	0.625544	0.35972
ENSG00000096401	10.463	10.4355	10.4554	10.6139	10.6688	20.9462	20.9457	20.9162	20.8905	20.9066	0.501724	0.499981	0.490821	0.467185	0.092	0.328	0.641	-0.092	-0.328	-0.641	0.605345	0.37484	0.183965
ENSG00000096433	11.9517	11.9354	11.9522	12.0333	12.0192	20.9216	20.9007	20.9383	21.0706	21.0775	0.499726	0.521901	0.538573	0.534233	0.398	0.343	0.124	0.398	0.343	-0.124	0.323214	0.364075	0.570037
ENSG00000096654	8.04598	8.0031	7.90279	8.05594	8.28447	15.1873	15.2141	15.1724	14.9993	14.9619	0.510139	0.4972	0.45356	0.44569	0.234	0.657	0.173	-0.234	-0.657	-0.173	0.449379	0.175749	0.511817
ENSG00000096696	9.92777	9.89451	9.91746	10.1298	10.252	21.9844	22.0003	21.9003	21.6942	21.6284	0.514991	0.500734	0.394881	0.387396	0.203	0.913	0.14	-0.203	-0.913	-0.14	0.477525	0.0501409	0.55018
ENSG00000096717	8.77673	8.7733	8.81795	8.89143	8.91209	18.1662	18.1943	18.1006	17.8677	17.8444	0.527794	0.493975	0.406987	0.407915	0.326	0.805	0.112	-0.326	-0.805	0.112	0.376263	0.105012	0.583365
ENSG00000096746	9.39088	9.36993	9.35303	9.38366	9.29083	20.1635	20.1539	20.113	20.1049	20.1028	0.496379	0.496154	0.496145	0.496129	0.033	0.023	0.028	-0.033	-0.023	-0.028	0.656402	0.662648	0.660214
ENSG00000096872	7.16707	7.1464	7.13124	7.2117	7.24264	15.7937	15.8159	15.7886	15.6816	15.7227	0.499628	0.489915	0.478418	0.478637	0.231	0.315	0.069	-0.231	-0.315	0.069	0.452416	0.384663	0.626604
ENSG00000097007	11.5095	11.5016	11.4824	11.4947	11.4979	17.2238	17.1984	17.2287	17.3723	17.382	0.489783	0.510654	0.562454	0.557356	0.33	0.734	0.153	0.33	0.734	-0.153	0.373518	0.137082	0.534499
ENSG00000097021	8.3263	8.33313	8.33629	8.27612	8.18637	19.3351	19.3299	19.364	19.4234	19.4203	0.499522	0.509141	0.521458	0.5228	0.296	0.414	0.091	0.296	0.414	0.091	0.398978	0.313637	0.60647
ENSG00000097033	10.2582	10.259	10.28	10.2837	10.2412	18.6793	18.6926	18.6827	18.6097	18.593	0.503429	0.497162	0.466127	0.465766	0.178	0.796	0.087	-0.178	-0.796	-0.087	0.506057	0.109546	0.610483
ENSG00000097046	9.34764	9.33247	9.33201	9.42836	9.51447	15.869	15.9248	15.839	15.4933	15.4523	0.523606	0.486244	0.370861	0.372627	0.338	0.845	0.13	-0.338	-0.845	0.13	0.367339	0.0865826	0.562387
ENSG00000099194	14.3138	14.3162	14.3576	14.3969	14.4025	17.7296	17.6718	17.9108	18.4016	18.346	0.468183	0.596917	0.719468	0.650357	0.641	0.561	0.406	0.641	0.561	-0.406	0.183965	0.227927	0.318086
ENSG00000099203	9.88034	9.88502	9.90223	9.9042	9.90839	15.8137	15.7785	15.8228	16.0295	16.0561	0.495724	0.521228	0.58781	0.581576	0.329	0.71	0.186	0.329	0.71	-0.186	0.374249	0.14913	0.497013
ENSG00000099204	11.94	11.9576	11.9818	11.8937	11.7854	18.7021	18.748	18.6017	18.2276	18.1851	0.541673	0.447713	0.371506	0.382671	0.552	0.61	0.206	-0.552	-0.61	0.206	0.232028	0.200916	0.474506
ENSG00000099219	9.58491	9.55447	9.53743	9.65702	9.69008	17.7686	17.7317	17.8088	18.0579	18.0784	0.487055	0.537383	0.612905	0.587116	0.471	0.631	0.285	0.471	0.631	-0.285	0.279554	0.188512	0.408211
ENSG00000099246	10.4723	10.4644	10.4524	10.4664	10.4543	18.5505	18.5327	18.6123	18.787	18.8114	0.486019	0.524966	0.574166	0.571269	0.48	0.628	0.13	0.48	0.628	-0.13	0.274135	0.190695	0.562387
ENSG00000099250	9.36783	9.36648	9.41376	9.50022	9.56782	15.0334	15.0465	14.9136	14.6658	14.5609	0.533688	0.490839	0.386982	0.383558	0.354	0.815	0.142	-0.354	-0.815	-0.142	0.355941	0.100702	0.547731
ENSG00000099256	7.24639	7.28017	7.33296	7.23754	7.19713	14.2145	14.1898	14.2079	14.3321	14.3343	0.496749	0.503369	0.527136	0.530475	0.2	0.53	0.134	0.2	0.53	0.134	0.480993	0.245228	0.557233
ENSG00000099260	9.46328	9.46331	9.45109	9.45021	9.48364	19.1553	19.1675	19.1306	19.0431	19.0566	0.494745	0.485474	0.480453	0.481048	0.269	0.192	0.053	-0.269	-0.192	0.053	0.420822	0.49027	0.639659
ENSG00000099331	9.80106	9.80205	9.8215	9.83016	9.80609	18.4235	18.4118	18.3445	18.3239	18.3443	0.497003	0.493701	0.493432	0.49348	0.146	0.033	0.033	-0.146	-0.033	0.033	0.542699	0.656402	0.656402
ENSG00000099341	13.0167	12.9983	12.8575	12.8281	12.9681	18.4352	18.3797	18.5121	18.9006	18.919	0.472032	0.518143	0.737553	0.687081	0.355	0.887	0.383	0.355	0.887	-0.383	0.355216	0.0645988	0.333676
ENSG00000099364	9.68988	9.69934	9.65103	9.53539	9.48194	15.536	15.4996	15.5307	15.7172	15.7174	0.480563	0.489075	0.588833	0.585332	0.157	0.952	0.145	0.157	0.952	-0.145	0.530016	0.0259429	0.543802
ENSG00000099381	7.11684	7.14451	7.23996	7.18224	7.04977	17.671	17.6718	17.6571	17.644	17.6603	0.503563	0.490332	0.484143	0.485638	0.47	0.271	0.08	-0.47	-0.271	0.08	0.280254	0.418757	0.617021
ENSG00000099385	9.4027	9.40281	9.33963	9.26481	9.25954	14.6806	14.6786	14.8874	15.1699	15.2589	0.453366	0.53168	0.648731	0.64954	0.519	0.693	0.241	0.519	0.693	0.241	0.251258	0.15802	0.44382
ENSG00000099622	11.0667	11.0767	11.0603	11.0132	11.0465	17.493	17.4949	17.5125	17.4855	17.3855	0.495845	0.494895	0.4908	0.480243	0.069	0.158	0.277	-0.069	-0.158	-0.277	0.626604	0.528945	0.414085
ENSG00000099624	8.9192	8.94059	8.95094	8.85912	8.82089	17.4833	17.4856	17.5006	17.4962	17.466	0.499287	0.499143	0.499149	0.499144	0.032	0.015	0.022	-0.032	0.015	-0.022	0.657336	0.664595	0.66317
ENSG00000099783	10.9117	10.8813	10.9009	11.0366	11.0046	22.2595	22.2825	22.2164	22.0205	21.9575	0.511468	0.501933	0.405341	0.40196	0.174	0.936	0.117	-0.174	-0.936	-0.117	0.510531	0.0357174	0.577733
ENSG00000099795	11.3689	11.3808	11.3438	11.2574	11.2713	16.2315	16.2368	16.2472	16.2355	16.2311	0.498857	0.499256	0.500102	0.506534	0.032	0.068	0.282	0.032	0.068	0.282	0.657336	0.627675	0.410295
ENSG00000099797	10.3395	10.3352	10.3045	10.2989	10.3288	19.5174	19.4926	19.4314	19.4636	19.4625	0.496158	0.495997	0.499824	0.501022	0.042	0.168	0.073	-0.042	0.168	0.073	0.64871	0.517671	0.623097
ENSG00000099800	10.6803	10.6828	10.625	10.5627	10.5981	18.9998	19.0301	18.8944	18.578	18.488	0.520842	0.441584	0.390651	0.392101	0.579	0.506	0.138	-0.579	-0.506	0.138	0.218164	0.259199	0.552299
ENSG00000099804	9.69663	9.70716	9.64315	9.5399	9.57413	18.3185	18.3247	18.2916	18.2132	18.1755	0.481288	0.478911	0.478337	0.478882	0.096	0.053	0.055	-0.096	-0.053	0.055	0.600518	0.639659	0.638068
ENSG00000099810	11.3547	11.3495	11.3519	11.3865	11.4137	19.183	19.2148	19.2063	19.0403	18.9774	0.512955	0.506701	0.431173	0.429814	0.143	0.924	0.103	-0.143	-0.924	-0.103	0.546498	0.0436338	0.593207
ENSG00000099812	9.39781	9.36137	9.2399	9.29119	9.39082	19.4869	19.5443	19.4502	19.0854	19.0365	0.522987	0.462387	0.396542	0.397539	0.47	0.592	0.163	-0.47	-0.592	0.163	0.280254	0.210196	0.523695
ENSG00000099814	8.80005	8.79683	8.79755	8.79446	8.75092	17.1993	17.2284	17.1576	16.9577	16.9617	0.514211	0.473876	0.435497	0.439108	0.465	0.548	0.121	-0.465	-0.548	0.121	0.282842	0.234171	0.573213
ENSG00000099817	10.5719	10.5925	10.6086	10.5271	10.4898	17.7655	17.7234	17.6949	17.8471	17.8735	0.476498	0.477915	0.543894	0.546766	0.118	0.91	0.129	0.118	0.91	0.129	0.576559	0.0522623	0.563547
ENSG00000099821	9.21952	9.2038	9.20078	9.27862	9.31973	18.9289	18.9468	18.913	18.8045	18.8152	0.50664	0.49345	0.461693	0.461338	0.281	0.697	0.07	-0.281	-0.697	-0.07	0.411317	0.155611	0.625544
ENSG00000099849	7.00688	6.9873	6.93445	6.97412	7.02232	14.3832	14.4842	14.4717	14.0014	13.9042	0.541201	0.514807	0.356222	0.36048	0.305	0.888	0.177	-0.305	-0.888	0.177	0.392211	0.0643444	0.507267
ENSG00000099864	8.65134	8.66698	8.63347	8.51948	8.492	17.1288	17.1635	17.1816	17.0638	17.0771	0.499533	0.496343	0.491887	0.496691	0.11	0.123	0.116	-0.11	-0.123	0.116	0.585633	0.571067	0.578699
ENSG00000099899	9.58297	9.56143	9.46528	9.47002	9.53477	18.7656	18.784	18.7588	18.6543	18.6555	0.48689	0.48433	0.483558	0.483615	0.096	0.055	0.045	-0.096	-0.055	0.045	0.600518	0.638068	0.646511
ENSG00000099901	12.1296	12.1408	12.119	12.0475	12.0463	19.7873	19.8104	19.712	19.4721	19.3921	0.518432	0.462745	0.41434	0.41565	0.517	0.548	0.139	-0.517	-0.548	0.139	0.252283	0.234171	0.551251
ENSG00000099910	7.73559	7.70569	7.66103	7.72217	7.69317	14.3563	14.3445	14.5525	14.8387	14.8371	0.450225	0.573176	0.622435	0.603167	0.768	0.382	0.254	0.768	0.382	-0.254	0.12269	0.33463	0.432667
ENSG00000099917	7.54632	7.55331	7.52671	7.46816	7.47029	17.4499	17.4785	17.5129	17.3962	17.3012	0.506042	0.502013	0.469906	0.463473	0.127	0.589	0.176	-0.127	-0.589	-0.176	0.566028	0.211932	0.50864
ENSG00000099940	8.19016	8.20408	8.21463	8.15099	8.10532	17.8927	17.9191	17.8647	17.677	17.6367	0.511588	0.475818	0.430865	0.433957	0.447	0.619	0.125	-0.447	-0.619	0.125	0.293217	0.195754	0.568791
ENSG00000099942	11.0292	11.0224	11.006	11.0243	11.047	18.5655	18.5667	18.6677	18.7793	18.7819	0.482086	0.534398	0.542908	0.542461	0.738	0.203	0.083	0.738	0.203	-0.083	0.135078	0.477525	0.61394
ENSG00000099949	8.71128	8.71335	8.70443	8.69147	8.70613	13.9249	13.9294	13.9296	13.9962	14.2113	0.505099	0.508098	0.524695	0.645551	0.115	0.246	0.822	0.115	0.246	0.822	0.580067	0.439225	0.0971602
ENSG00000099956	9.06455	9.04719	8.98232	9.00945	9.08401	18.6421	18.6585	18.7304	18.7352	18.7106	0.506114	0.512387	0.512619	0.51214	0.198	0.061	0.053	0.198	0.061	-0.053	0.483315	0.633113	0.639659
ENSG00000099968	10.6504	10.6555	10.6612	10.6473	10.6496	15.9481	15.8592	16.0264	16.6214	16.7123	0.478104	0.547057	0.814075	0.782334	0.415	0.861	0.367	0.415	0.861	-0.367	0.312926	0.0774825	0.345945
ENSG00000099977	10.1011	10.1247	10.0926	9.96257	9.97361	19.0449	18.9668	19.0387	19.4471	19.4538	0.480995	0.507759	0.712171	0.677076	0.28	0.893	0.347	0.28	0.893	-0.347	0.412082	0.0620986	0.361081
ENSG00000099991	9.64342	9.63541	9.64939	9.67296	9.60828	15.9571	15.99	16.0339	15.9254	15.8691	0.522881	0.523433	0.46679	0.462253	0.101	0.895	0.144	0.101	-0.895	-0.144	0.59552	0.061097	0.54507
ENSG00000099992	5.54746	5.53769	5.49973	5.51469	5.56	16.1338	16.1244	16.1357	16.2244	16.3177	0.496399	0.500959	0.560908	0.57136	0.128	0.83	0.201	0.128	0.83	0.201	0.564781	0.0929839	0.479691
ENSG00000099995	9.282	9.29814	9.41183	9.43504	9.33366	20.8852	20.883	20.8239	20.7661	20.7689	0.519913	0.496385	0.459038	0.459332	0.398	0.708	0.07	-0.398	-0.708	0.07	0.323214	0.150178	0.625544
ENSG00000100014	7.52511	7.51226	7.52733	7.63868	7.74205	18.1539	18.1888	18.2573	18.1773	18.1423	0.523573	0.526988	0.482144	0.462781	0.122	0.744	0.326	0.122	-0.744	-0.326	0.572076	0.132761	0.376263
ENSG00000100023	8.08131	8.07289	8.10984	8.16815	8.12061	17.9756	17.9778	17.9576	17.9173	17.8968	0.509608	0.506699	0.476841	0.471842	0.109	0.819	0.169	-0.109	-0.819	-0.169	0.586931	0.0987598	0.516483
ENSG00000100028	11.3218	11.336	11.3588	11.3058	11.2547	17.6275	17.5111	17.663	18.3697	18.4981	0.47662	0.559553	0.86353	0.845554	0.437	0.865	0.298	0.437	0.865	-0.298	0.299529	0.0754743	0.397361
ENSG00000100029	10.5508	10.5457	10.5728	10.6369	10.6677	19.7743	19.8082	19.7641	19.5383	19.4507	0.515559	0.505308	0.397198	0.394978	0.182	0.935	0.102	-0.182	-0.935	-0.102	0.501559	0.0362185	0.594313
ENSG00000100030	12.0176	12.0104	11.9765	11.977	12.0011	19.3715	19.3763	19.315	19.2245	19.2226	0.494816	0.481437	0.478197	0.478262	0.313	0.12	0.067	-0.313	-0.12	0.067	0.386021	0.574213	0.628398
ENSG00000100031	7.15241	7.17065	7.2613	7.28692	7.28022	17.4173	17.428	17.2881	17.0864	17.0941	0.557837	0.471838	0.432977	0.434807	0.669	0.454	0.092	-0.669	-0.454	0.092	0.169171	0.289391	0.605345
ENSG00000100034	8.90285	8.90089	8.84824	8.80562	8.82963	16.8814	16.8561	16.9415	17.1637	17.2141	0.476402	0.502886	0.609967	0.606513	0.293	0.856	0.174	0.293	0.856	-0.174	0.401699	0.0806178	0.510531
ENSG00000100038	7.69208	7.70621	7.74266	7.72957	7.73892	17.2335	17.2636	17.2715	17.1428	17.1102	0.52201	0.515981	0.454305	0.455346	0.133	0.92	0.102	-0.133	-0.92	0.102	0.558617	0.0463805	0.594313
ENSG00000100056	7.59146	7.57924	7.56442	7.60463	7.62131	17.6278	17.7051	17.7011	17.3298	17.2123	0.534347	0.520901	0.37097	0.371195	0.209	0.924	0.163	-0.209	-0.924	0.163	0.471732	0.0436338	0.523695
ENSG00000100065	9.19784	9.1961	9.17778	9.16343	9.16192	15.7509	15.7768	15.7032	15.4777	15.3916	0.506505	0.476744	0.409321	0.40906	0.339	0.754	0.104	-0.339	-0.754	-0.104	0.366347	0.128234	0.59215
ENSG00000100083	8.48521	8.49791	8.51744	8.48243	8.47032	17.3554	17.3962	17.3452	17.0883	17.0133	0.50895	0.48681	0.394976	0.397034	0.262	0.857	0.126	-0.262	-0.857	0.126	0.426248	0.0798186	0.567346
ENSG00000100092	5.09984	5.10764	5.08184	5.01258	4.99371	12.4952	12.5627	12.965	13.2159	13.3931	0.425344	0.597102	0.641107	0.672675	0.789	0.366	0.317	0.789	0.366	0.317	0.112726	0.346575	0.383473
ENSG00000100097	12.9856	13.0087	12.9913	12.8629	12.8309	20.6534	20.7015	20.7461	20.5675	20.4896	0.522165	0.51185	0.461523	0.462248	0.199	0.701	0.118	-0.199	-0.701	0.118	0.482262	0.153604	0.576559
ENSG00000100101	8.44428	8.44163	8.43235	8.42629	8.41014	17.7122	17.7746	17.6769	17.2738	17.191	0.524006	0.473754	0.355555	0.35991	0.379	0.795	0.17	-0.379	-0.795	0.17	0.336682	0.110018	0.515171
ENSG00000100105	8.58113	8.58786	8.59421	8.57268	8.57029	14.7675	14.8225	14.8632	14.6763	14.6617	0.52865	0.521844	0.453639	0.456889	0.177	0.854	0.136	-0.177	-0.854	0.136	0.507267	0.0819498	0.55491
ENSG00000100106	9.5627	9.55822	9.51907	9.49942	9.51619	18.3811	18.3926	18.2813	18.121	18.1577	0.496693	0.462506	0.457013	0.461276	0.496	0.14	0.121	-0.496	-0.14	0.121	0.265408	0.55018	0.573213
ENSG00000100109	8.85545	8.82204	8.80521	8.95183	9.02158	18.1481	18.1523	18.1444	18.112	18.0965	0.503193	0.503137	0.501354	0.460118	0.031	0.077	0.946	-0.031	-0.077	-0.946	0.658065	0.619767	0.0298359
ENSG00000100116	8.90852	8.89564	8.82782	8.80697	8.81563	15.2907	15.293	15.468	15.6758	15.719	0.447913	0.538262	0.591076	0.589971	0.668	0.476	0.17	0.668	0.476	-0.17	0.170085	0.276331	0.515171
ENSG00000100124	8.85445	8.85794	8.81386	8.74634	8.73972	16.1617	16.2781	16.0758	15.2686	15.0318	0.566111	0.447852	0.248889	0.248315	0.491	0.81	0.188	-0.491	-0.81	-0.188	0.268487	0.102577	0.494673
ENSG00000100129	12.827	12.8387	12.8232	12.7661	12.7878	20.0817	20.0279	20.0672	20.3599	20.4233	0.487183	0.50012	0.64813	0.641107	0.182	0.929	0.197	0.182	0.929	-0.197	0.501559	0.0400948	0.484469
ENSG00000100138	11.7516	11.774	11.7595	11.6405	11.6157	19.3378	19.3423	19.2946	19.2181	19.2094	0.493174	0.485435	0.483975	0.486438	0.232	0.078	0.092	-0.232	-0.078	0.092	0.451292	0.618897	0.605345
ENSG00000100139	9.06679	9.06272	9.02053	9.01988	9.09773	17.8556	17.8677	17.6951	17.4409	17.4234	0.536114	0.445415	0.423427	0.425292	0.712	0.303	0.129	-0.712	-0.303	0.129	0.147988	0.393779	0.563547
ENSG00000100142	10.2289	10.2476	10.2421	10.1203	10.0245	16.5865	16.5797	16.3837	16.2049	16.2475	0.516474	0.456004	0.450119	0.469006	0.597	0.151	0.268	-0.597	-0.151	0.268	0.207969	0.53679	0.421601
ENSG00000100147	7.92601	7.93435	7.95595	7.93843	7.9189	17.985	17.8973	17.9483	18.3888	18.4377	0.4784	0.50659	0.710617	0.673232	0.298	0.9	0.351	0.298	0.9	-0.351	0.397361	0.0578715	0.358536
ENSG00000100150	7.57502	7.56834	7.56853	7.58506	7.55643	13.5981	13.6742	13.7421	13.5438	13.6424	0.515701	0.508801	0.485746	0.494782	0.169	0.33	0.166	-0.169	-0.33	0.166	0.516483	0.373518	0.520056
ENSG00000100162	9.51857	9.52167	9.47613	9.43392	9.4913	15.0863	15.0149	15.2036	15.719	15.7289	0.468246	0.545451	0.761869	0.711603	0.441	0.804	0.388	0.441	0.804	-0.388	0.296828	0.105656	0.329881
ENSG00000100201	13.0242	13.0059	12.9556	12.9804	12.996	20.9641	20.9857	20.9699	20.8489	20.8144	0.49438	0.486926	0.464902	0.462411	0.201	0.504	0.122	-0.201	-0.504	-0.122	0.479691	0.260546	0.572076
ENSG00000100209	8.24028	8.25442	8.24423	8.18131	8.19982	15.9417	15.9911	15.912	15.5743	15.4669	0.52022	0.478748	0.374928	0.376211	0.36	0.796	0.161	-0.36	-0.796	0.161	0.351431	0.109546	0.525802
ENSG00000100216	12.0556	12.076	12.0711	11.9701	11.9429	17.3114	17.3059	17.4773	17.705	17.7269	0.468115	0.544649	0.598597	0.598429	0.613	0.496	0.168	0.613	0.496	-0.168	0.199035	0.265408	0.517671
ENSG00000100220	11.1112	11.0906	11.0842	11.1933	11.2711	20.5628	20.5521	20.5614	20.633	20.6744	0.50773	0.514955	0.522271	0.522126	0.235	0.255	0.057	0.235	0.255	-0.057	0.448564	0.431573	0.636316
ENSG00000100225	9.9581	9.9581	9.94084	9.93198	9.95948	16.0601	16.0147	16.2253	16.6718	16.7168	0.465343	0.563679	0.727724	0.695492	0.518	0.689	0.342	0.518	0.689	-0.342	0.251771	0.159698	0.364679
ENSG00000100226	9.32731	9.32879	9.28836	9.22389	9.19342	18.2989	18.2913	18.2898	18.3363	18.3784	0.487208	0.487473	0.527978	0.540251	0.06	0.828	0.254	0.06	0.828	0.254	0.633687	0.0944206	0.432667
ENSG00000100227	9.72647	9.72017	9.7101	9.72397	9.72223	19.025	19.0766	18.9313	18.5186	18.4362	0.534178	0.464642	0.355336	0.358684	0.455	0.743	0.165	-0.455	-0.743	0.165	0.28878	0.133032	0.52132
ENSG00000100239	10.1318	10.1252	10.0864	10.0569	10.0255	17.4903	17.5737	17.5895	17.2506	17.22	0.527769	0.503965	0.405619	0.414676	0.279	0.814	0.182	-0.279	-0.814	0.182	0.412687	0.101083	0.501559
ENSG00000100241	12.1325	12.1406	12.124	12.0319	11.9326	19.0813	19.0973	19.1364	19.1046	19.0787	0.505525	0.5055	0.505417	0.50561	0.038	0.031	0.027	-0.038	-0.031	0.027	0.652317	0.658065	0.660707
ENSG00000100242	9.67567	9.6681	9.7056	9.78325	9.79189	18.8557	18.8658	18.9216	18.9246	18.8761	0.51923	0.520881	0.517339	0.473749	0.067	0.129	0.873	0.067	-0.129	-0.873	0.628398	0.563547	0.0720523
ENSG00000100243	9.4436	9.44973	9.45638	9.40005	9.30258	19.5573	19.4805	19.6212	20.1239	20.1835	0.475883	0.537259	0.764181	0.724169	0.403	0.84	0.374	0.403	0.84	-0.374	0.320479	0.0887344	0.34068
ENSG00000100258	9.53049	9.52246	9.50553	9.5359	9.57748	17.6724	17.6838	17.509	17.2451	17.203	0.54238	0.444113	0.411715	0.411899	0.685	0.388	0.132	-0.685	-0.388	0.132	0.161522	0.329881	0.560191
ENSG00000100266	10.0602	10.0432	10.0571	10.1716	10.2435	19.7794	19.7902	19.8163	19.8039	19.8095	0.503502	0.50368	0.500974	0.479383	0.042	0.144	0.711	0.042	-0.144	-0.711	0.64871	0.54507	0.148445
ENSG00000100280	10.1836	10.1719	10.1745	10.2388	10.2716	19.1743	19.16	19.1952	19.3001	19.3129	0.502387	0.519115	0.53197	0.529928	0.369	0.327	0.103	0.369	0.327	-0.103	0.344235	0.375604	0.593207
ENSG00000100281	8.72739	8.72632	8.71742	8.67525	8.58321	14.5975	14.6342	14.7458	14.7538	14.8346	0.499688	0.513265	0.516082	0.530575	0.281	0.125	0.281	0.281	0.125	0.281	0.411317	0.568791	0.411317
ENSG00000100284	8.5631	8.57329	8.63429	8.66868	8.68574	18.3668	18.378	18.476	18.5331	18.5106	0.517059	0.519769	0.519518	0.516301	0.088	0.055	0.112	0.088	-0.055	-0.112	0.609605	0.638068	0.583365
ENSG00000100285	8.06332	8.02585	7.98871	8.10343	8.10882	16.7557	16.8066	16.7605	16.478	16.4294	0.519233	0.501448	0.39876	0.398144	0.245	0.878	0.127	-0.245	-0.878	-0.127	0.439911	0.0691365	0.566028
ENSG00000100288	7.39164	7.39322	7.3567	7.30872	7.30956	14.6988	14.7483	14.6174	14.2258	14.1327	0.526527	0.452484	0.364556	0.366756	0.494	0.652	0.17	-0.494	-0.652	0.17	0.266701	0.178568	0.515171
ENSG00000100292	9.70708	9.7326	9.78918	9.71733	9.63898	19.3119	19.3219	19.3862	19.3838	19.2967	0.50901	0.508786	0.501999	0.489302	0.074	0.201	0.307	-0.074	-0.201	-0.307	0.62249	0.479691	0.391041
ENSG00000100294	8.93286	8.93108	8.91773	8.91641	8.93307	17.9938	18.0083	18.0416	18.0186	18.0153	0.505173	0.50519	0.504997	0.504817	0.029	0.031	0.034	0.029	-0.031	-0.034	0.65959	0.658065	0.655553
ENSG00000100296	10.8439	10.8452	10.84	10.842	10.8762	18.7973	18.7812	18.7565	18.8152	18.8674	0.492139	0.493332	0.515975	0.525268	0.095	0.588	0.24	0.095	0.588	0.24	0.601682	0.212421	0.444467
ENSG00000100297	11.6527	11.633	11.6259	11.7094	11.7344	21.1576	21.1409	21.1619	21.2575	21.2644	0.503974	0.517646	0.530552	0.527085	0.338	0.342	0.121	0.338	0.342	-0.121	0.367339	0.364679	0.573213
ENSG00000100299	5.83576	5.81673	5.7888	5.8471	5.87618	16.1604	16.1676	16.1614	16.0976	16.03	0.501774	0.500484	0.481252	0.458622	0.082	0.476	0.472	-0.082	-0.476	-0.472	0.614856	0.276331	0.278771
ENSG00000100300	10.9569	10.9736	10.9319	10.8237	10.8459	14.0952	14.072	13.997	14.0449	14.1406	0.477236	0.475834	0.49143	0.57164	0.086	0.287	0.814	-0.086	0.287	0.814	0.611375	0.406537	0.101083
ENSG00000100304	11.5789	11.5638	11.5156	11.5382	11.5766	19.9805	19.9747	20.0531	20.1758	20.1989	0.48208	0.526199	0.561148	0.558851	0.563	0.512	0.106	0.563	0.512	-0.106	0.22666	0.255306	0.590166
ENSG00000100316	14.6131	14.5983	14.5468	14.5609	14.5899	21.8051	21.8419	21.7482	21.452	21.3582	0.518778	0.472818	0.393305	0.392788	0.391	0.711	0.145	-0.391	-0.711	-0.145	0.328066	0.148445	0.543802
ENSG00000100319	7.47525	7.49761	7.45627	7.32387	7.34274	14.827	14.8463	14.8678	14.7764	14.6846	0.493489	0.490137	0.482912	0.48109	0.102	0.218	0.098	-0.102	-0.218	-0.098	0.594313	0.464091	0.598574
ENSG00000100320	11.3788	11.3683	11.3395	11.3431	11.3258	17.4978	17.4982	17.4408	17.398	17.4601	0.488034	0.48729	0.487563	0.491792	0.045	0.036	0.142	-0.045	0.036	0.142	0.646511	0.653894	0.547731
ENSG00000100324	7.77378	7.79976	7.87182	7.79956	7.6803	17.9082	17.8782	17.9854	18.2605	18.3321	0.488419	0.530037	0.615682	0.617716	0.398	0.693	0.22	0.398	0.693	0.22	0.323214	0.15802	0.462079
ENSG00000100325	8.91072	8.918	8.94982	8.94466	8.91575	17.4306	17.4288	17.4658	17.5046	17.4767	0.501583	0.501895	0.501871	0.501242	0.035	0.031	0.045	0.035	-0.031	-0.045	0.654732	0.658065	0.646511
ENSG00000100330	9.42208	9.40472	9.38768	9.46303	9.52105	14.6708	14.7203	14.7319	14.5049	14.4159	0.523046	0.519157	0.419789	0.414633	0.155	0.92	0.141	-0.155	-0.92	-0.141	0.532321	0.0463805	0.548896
ENSG00000100335	11.1014	11.1023	11.0981	11.0727	11.0305	16.6549	16.6625	16.5576	16.4294	16.4889	0.499838	0.476666	0.472223	0.478659	0.385	0.122	0.141	-0.385	-0.122	0.141	0.332338	0.572076	0.548896
ENSG00000100345	13.2063	13.1589	13.1937	13.4574	13.5272	24.4818	24.5229	24.4974	24.2761	24.2208	0.520249	0.51922	0.389406	0.382714	0.118	0.976	0.138	-0.118	-0.976	-0.138	0.576559	0.00991176	0.552299
ENSG00000100347	10.617	10.6098	10.594	10.6114	10.6253	19.005	18.96	19.1519	19.5526	19.5395	0.465443	0.560629	0.691842	0.640068	0.549	0.641	0.354	0.549	0.641	-0.354	0.233734	0.183965	0.355941
ENSG00000100348	9.328	9.32703	9.24364	9.14363	9.12186	16.7493	16.7471	16.9052	17.0715	17.0118	0.447048	0.530541	0.557615	0.552422	0.772	0.332	0.145	0.772	0.332	-0.145	0.120682	0.371877	0.543802
ENSG00000100350	9.27274	9.30101	9.36655	9.268	9.12521	15.5992	15.5952	15.5948	15.6165	15.6307	0.495379	0.495192	0.495293	0.497237	0.025	0.031	0.105	-0.025	0.031	0.105	0.661865	0.658065	0.591106
ENSG00000100353	11.7916	11.775	11.7631	11.8426	11.9041	20.5253	20.5316	20.576	20.5947	20.5793	0.503441	0.504611	0.504636	0.501715	0.075	0.038	0.135	0.075	0.038	-0.135	0.621548	0.652317	0.556164
ENSG00000100354	10.2846	10.2726	10.3043	10.3639	10.2972	18.7899	18.8167	18.7332	18.5296	18.5378	0.523247	0.481643	0.423253	0.426292	0.426	0.675	0.116	-0.426	-0.675	0.116	0.306091	0.166139	0.578699
ENSG00000100359	9.59151	9.5999	9.57422	9.50443	9.49014	15.4454	15.4297	15.6324	15.9128	15.8712	0.456795	0.560628	0.613291	0.594428	0.711	0.438	0.23	0.711	0.438	-0.23	0.148445	0.299046	0.453107
ENSG00000100360	6.69389	6.69131	6.66194	6.61915	6.56893	15.2012	15.1876	15.347	15.5746	15.5467	0.459599	0.547134	0.58745	0.576967	0.718	0.388	0.181	0.718	0.388	-0.181	0.145208	0.329881	0.502617
ENSG00000100364	11.4923	11.5106	11.5128	11.4108	11.3387	15.744	15.779	15.8621	15.7955	15.7532	0.511074	0.510536	0.505894	0.505195	0.065	0.156	0.078	-0.065	-0.156	-0.078	0.630075	0.531082	0.618897
ENSG00000100380	12.7217	12.7147	12.7112	12.7418	12.7552	21.101	21.1511	21.0447	20.6817	20.5954	0.524503	0.476745	0.364329	0.36612	0.37	0.791	0.145	-0.37	-0.791	0.145	0.34319	0.111907	0.543802
ENSG00000100387	10.3673	10.3818	10.3395	10.2224	10.1998	17.5382	17.4934	17.4223	17.5445	17.59	0.458852	0.456989	0.53751	0.544515	0.091	0.952	0.158	-0.091	0.952	0.158	0.60647	0.0259429	0.528945
ENSG00000100393	9.62282	9.62188	9.71533	9.78045	9.66503	19.2982	19.2967	19.2526	19.1997	19.1777	0.511541	0.509312	0.455395	0.454032	0.076	0.978	0.069	-0.076	-0.978	-0.069	0.62057	0.00848361	0.626604
ENSG00000100395	10.8259	10.8232	10.8205	10.8237	10.8122	16.2957	16.3057	16.3664	16.3859	16.3644	0.503197	0.504613	0.504586	0.504167	0.089	0.028	0.043	0.089	-0.028	-0.043	0.608608	0.660214	0.647828
ENSG00000100401	11.0249	11.0108	10.9727	11.0086	11.0619	20.4102	20.382	20.4549	20.6642	20.6868	0.485775	0.523897	0.596838	0.587432	0.42	0.694	0.189	0.42	0.694	-0.189	0.309836	0.157521	0.493484
ENSG00000100403	10.3985	10.4147	10.4243	10.3386	10.2637	18.2397	18.2735	18.2046	17.9644	17.9107	0.514518	0.471323	0.413237	0.417668	0.442	0.653	0.147	-0.442	-0.653	0.147	0.296058	0.177886	0.541656
ENSG00000100410	10.8517	10.8591	10.842	10.7916	10.7909	19.1478	19.2033	18.997	18.5074	18.4477	0.560535	0.427892	0.345204	0.353652	0.622	0.576	0.187	-0.622	-0.576	0.187	0.193812	0.220094	0.495632
ENSG00000100412	11.0197	11.0078	10.9461	10.9287	10.9385	20.7001	20.6796	20.6949	20.8039	20.8207	0.479499	0.483119	0.549094	0.548035	0.095	0.969	0.088	0.095	0.969	-0.088	0.601682	0.0138977	0.609605
ENSG00000100413	9.75906	9.78566	9.86901	9.80065	9.66518	14.9596	14.9508	15.0198	15.1639	15.2362	0.499426	0.519868	0.549247	0.561975	0.328	0.487	0.227	0.328	0.487	0.227	0.37484	0.270481	0.455514
ENSG00000100416	9.34346	9.36248	9.44206	9.44277	9.41344	16.9394	16.9201	16.9515	17.0813	17.1169	0.522546	0.530382	0.540978	0.542824	0.194	0.276	0.091	0.194	0.276	0.091	0.488187	0.414878	0.60647
ENSG00000100417	8.41163	8.40993	8.40521	8.40615	8.40434	15.2954	15.2626	15.4078	15.7318	15.7876	0.474889	0.539836	0.655799	0.639603	0.476	0.692	0.271	0.476	0.692	-0.271	0.276331	0.158655	0.418757
ENSG00000100418	10.1544	10.1683	10.1604	10.0833	10.057	14.828	14.8072	14.7645	14.8122	14.8392	0.488201	0.487145	0.506027	0.526796	0.063	0.511	0.48	-0.063	0.511	0.48	0.631619	0.256282	0.274135
ENSG00000100425	9.56735	9.5599	9.56915	9.61308	9.61939	17.8214	17.8263	17.7952	17.7616	17.818	0.491627	0.490906	0.490692	0.490998	0.054	0.031	0.048	-0.054	-0.031	0.048	0.638895	0.658065	0.64406
ENSG00000100429	1.5787	1.5704	1.54979	1.55844	1.55313	12.1116	12.1282	12.3411	12.4691	12.3496	0.48601	0.529042	0.533458	0.513661	0.468	0.166	0.242	0.468	0.166	-0.242	0.281528	0.520056	0.442758
ENSG00000100439	7.97339	8.00536	8.12331	8.11907	8.10162	15.8038	15.8465	15.8917	15.7534	15.7191	0.556385	0.556621	0.458882	0.460297	0.095	0.996	0.088	0.095	-0.996	0.088	0.601682	0.000545455	0.609605
ENSG00000100441	10.4537	10.4583	10.4683	10.4432	10.3994	16.2675	16.2967	16.3089	16.1906	16.1615	0.512304	0.506302	0.463794	0.464071	0.164	0.808	0.099	-0.164	-0.808	0.099	0.522488	0.103817	0.597484
ENSG00000100442	9.81061	9.80773	9.79741	9.78939	9.76886	20.756	20.7836	20.6356	20.328	20.2675	0.534081	0.4499	0.390964	0.393051	0.582	0.561	0.129	-0.582	-0.561	0.129	0.216405	0.227927	0.563547
ENSG00000100445	6.38465	6.39765	6.41425	6.36884	6.34212	15.3861	15.4058	15.5227	15.549	15.484	0.509316	0.510759	0.510217	0.507687	0.07	0.054	0.097	0.07	-0.054	-0.097	0.625544	0.638895	0.59947
ENSG00000100461	9.81448	9.83486	9.89573	9.86035	9.80818	14.4645	14.5199	14.7116	14.6539	14.5328	0.538607	0.551075	0.515248	0.484216	0.201	0.432	0.399	0.201	-0.432	-0.399	0.479691	0.302857	0.322668
ENSG00000100462	10.4321	10.4177	10.3939	10.4428	10.4847	20.0926	20.1152	20.1088	19.9969	19.9695	0.508787	0.5033	0.463756	0.462097	0.166	0.807	0.109	-0.166	-0.807	-0.109	0.520056	0.104371	0.586931
ENSG00000100479	8.11282	8.09604	8.05924	8.09319	8.1099	14.8744	14.9193	14.9309	14.7234	14.6351	0.519765	0.51383	0.429073	0.425605	0.169	0.895	0.141	-0.169	-0.895	-0.141	0.516483	0.061097	0.548896
ENSG00000100483	7.20859	7.20417	7.19906	7.22533	7.26023	13.651	13.6454	13.7275	13.8888	14	0.490736	0.518939	0.588308	0.595285	0.337	0.72	0.169	0.337	0.72	0.169	0.368116	0.144391	0.516483
ENSG00000100504	11.0108	10.9982	10.9922	11.0473	11.0715	21.0056	20.9825	21.03	21.1929	21.2255	0.494104	0.519281	0.570944	0.564486	0.376	0.679	0.146	0.376	0.679	-0.146	0.339214	0.164307	0.542699
ENSG00000100519	10.9669	10.9592	10.9599	11.0047	11.0351	20.6607	20.6359	20.6342	20.7402	20.7546	0.496397	0.504185	0.528092	0.526362	0.211	0.557	0.115	0.211	0.557	-0.115	0.469925	0.229929	0.580067
ENSG00000100522	10.9508	10.939	10.8951	10.9156	10.9704	17.5234	17.5206	17.6489	17.831	17.891	0.472293	0.540207	0.593746	0.5937	0.607	0.523	0.148	0.607	0.523	-0.148	0.202435	0.249209	0.540609
ENSG00000100523	8.8137	8.80748	8.79847	8.81068	8.80253	15.3077	15.4258	15.68	15.4223	15.2721	0.563344	0.593111	0.460292	0.438182	0.325	0.794	0.295	0.325	-0.794	-0.295	0.377163	0.110661	0.400029
ENSG00000100526	9.81175	9.82869	9.8152	9.72592	9.71649	13.6866	13.6521	13.5675	13.6841	13.8628	0.47551	0.472881	0.514103	0.620966	0.119	0.432	0.725	-0.119	0.432	0.725	0.575435	0.302857	0.141996
ENSG00000100554	10.1292	10.1319	10.1222	10.0943	10.0804	16.861	16.8282	16.9669	17.2741	17.3059	0.476268	0.537132	0.644669	0.62792	0.466	0.716	0.249	0.466	0.716	-0.249	0.282349	0.146256	0.436529
ENSG00000100558	8.20744	8.21417	8.21847	8.18777	8.16816	16.3542	16.3843	16.4412	16.3915	16.4162	0.507729	0.507667	0.507002	0.507134	0.039	0.049	0.058	-0.039	-0.049	0.058	0.651385	0.643063	0.635298
ENSG00000100567	11.0392	11.0465	11.0946	11.1162	11.1088	20.138	20.1722	20.0462	19.7422	19.6965	0.543829	0.477395	0.38876	0.391262	0.473	0.719	0.157	-0.473	-0.719	0.157	0.278151	0.14489	0.530016
ENSG00000100568	10.0695	10.0884	10.092	10.0049	9.97309	17.0528	17.0777	16.953	16.6924	16.6543	0.529876	0.453281	0.411421	0.41827	0.617	0.461	0.152	-0.617	-0.461	0.152	0.196834	0.285263	0.535614
ENSG00000100575	8.28622	8.28193	8.23992	8.20354	8.18825	18.1939	18.1643	18.1123	18.197	18.2514	0.468202	0.467408	0.522974	0.532322	0.068	0.898	0.183	-0.068	0.898	0.183	0.627675	0.0591197	0.500349
ENSG00000100577	8.55244	8.55968	8.54528	8.49485	8.48471	16.8287	16.8817	16.7551	16.3516	16.2523	0.537633	0.462247	0.358236	0.361361	0.46	0.72	0.163	-0.46	-0.72	0.163	0.286081	0.144391	0.523695
ENSG00000100578	8.6956	8.69374	8.75609	8.84141	8.85725	14.4273	14.4149	14.4371	14.534	14.5854	0.522792	0.52695	0.531561	0.531708	0.144	0.154	0.062	0.144	0.154	0.062	0.54507	0.533269	0.632289
ENSG00000100580	10.2511	10.2453	10.2644	10.2775	10.1945	16.3297	16.2989	16.326	16.508	16.5672	0.494021	0.509386	0.578867	0.578832	0.247	0.79	0.152	0.247	0.79	-0.152	0.438179	0.112381	0.535614
ENSG00000100591	10.5996	10.5946	10.5797	10.5778	10.564	19.8712	19.9006	19.919	19.8015	19.7583	0.5088	0.505267	0.465502	0.462708	0.13	0.765	0.103	-0.13	-0.765	-0.103	0.562387	0.123913	0.593207
ENSG00000100592	7.60607	7.5918	7.5703	7.61901	7.65496	15.4644	15.4715	15.4748	15.463	15.4985	0.505333	0.50557	0.505728	0.505849	0.024	0.028	0.028	0.024	0.028	0.028	0.6623	0.660214	0.660214
ENSG00000100596	10.6096	10.5972	10.5752	10.6105	10.6345	18.0927	18.0734	18.1186	18.2597	18.2836	0.493026	0.516362	0.565493	0.562448	0.354	0.714	0.122	0.354	0.714	-0.122	0.355941	0.147303	0.572076
ENSG00000100600	8.52381	8.51471	8.54148	8.62028	8.64677	16.7029	16.6671	16.6853	16.8597	16.8738	0.500897	0.517588	0.55395	0.545455	0.299	0.544	0.171	0.299	0.544	-0.171	0.396932	0.236661	0.513971
ENSG00000100601	7.59298	7.61206	7.6379	7.5983	7.62302	16.3584	16.3305	16.4525	16.7481	16.8502	0.48538	0.528675	0.649998	0.648047	0.373	0.773	0.238	0.373	0.773	-0.238	0.341318	0.120202	0.44611
ENSG00000100603	10.1075	10.0995	10.1226	10.2041	10.2591	20.5031	20.5258	20.4669	20.2911	20.2548	0.514195	0.497798	0.421359	0.420719	0.213	0.883	0.101	-0.213	-0.883	-0.101	0.468165	0.0667609	0.59552
ENSG00000100605	8.98423	9.00037	9.01984	8.94328	8.86231	15.9569	15.9782	16.0165	15.9627	15.9383	0.506344	0.504804	0.497097	0.497048	0.09	0.294	0.058	-0.09	-0.294	-0.058	0.607692	0.400816	0.635298
ENSG00000100612	9.68579	9.696	9.70079	9.68273	9.72992	17.5094	17.4976	17.5052	17.5757	17.6091	0.501569	0.504999	0.5296	0.533101	0.133	0.679	0.129	0.133	0.679	0.129	0.558617	0.164307	0.563547
ENSG00000100614	9.94625	9.93413	9.92662	9.98187	10.0164	18.0576	18.0519	18.0753	18.1411	18.1803	0.503936	0.513909	0.525681	0.526648	0.293	0.368	0.085	0.293	0.368	0.085	0.401699	0.345091	0.612314
ENSG00000100625	8.83942	8.82634	8.7497	8.73351	8.77743	12.0376	12.0846	12.4129	12.6472	12.7815	0.427715	0.577083	0.631032	0.640914	0.783	0.406	0.233	0.783	0.406	0.233	0.115743	0.318086	0.450134
ENSG00000100629	8.97157	8.95097	8.92397	8.99018	9.02004	16.1093	16.0608	16.0731	16.3265	16.4232	0.485528	0.498204	0.628718	0.624316	0.194	0.912	0.203	0.194	0.912	-0.203	0.488187	0.050964	0.477525
ENSG00000100632	11.6975	11.7059	11.6591	11.5742	11.5827	19.9099	19.9111	19.726	19.4955	19.4599	0.526142	0.437416	0.424678	0.429262	0.727	0.229	0.121	-0.727	-0.229	0.121	0.140999	0.453911	0.573213
ENSG00000100650	10.9714	10.9839	11.0422	11.0181	10.9195	18.5888	18.6098	18.5413	18.3508	18.2871	0.513181	0.490464	0.409202	0.409673	0.277	0.847	0.118	-0.277	-0.847	0.118	0.414085	0.0855527	0.576559
ENSG00000100664	12.2829	12.2699	12.2943	12.4174	12.5215	20.0549	20.0494	20.0732	20.1273	20.1382	0.507898	0.508601	0.509031	0.507294	0.051	0.047	0.083	0.051	0.047	-0.083	0.641593	0.644874	0.61394
ENSG00000100697	10.0855	10.0857	10.1167	10.1021	9.97851	17.0056	17.0276	17.0312	16.9576	16.992	0.498098	0.494744	0.489425	0.490505	0.135	0.2	0.065	-0.135	-0.2	0.065	0.556164	0.480993	0.630075
ENSG00000100711	8.70953	8.71749	8.69376	8.64003	8.65607	15.9591	15.9534	16.1089	16.311	16.3131	0.467604	0.543331	0.583203	0.58067	0.669	0.437	0.154	0.669	0.437	-0.154	0.169171	0.299529	0.533269
ENSG00000100714	11.4868	11.4604	11.4946	11.6396	11.6305	21.9454	21.9654	21.8865	21.701	21.6695	0.512775	0.49937	0.4116	0.40921	0.205	0.913	0.1	-0.205	-0.913	-0.1	0.475507	0.0501409	0.596495
ENSG00000100722	10.2992	10.2842	10.3131	10.425	10.4674	19.6443	19.6843	19.5164	19.1496	19.1264	0.547199	0.461998	0.367417	0.368297	0.506	0.695	0.132	-0.506	-0.695	0.132	0.259199	0.156749	0.560191
ENSG00000100726	8.1375	8.13673	8.1361	8.16525	8.23263	18.1263	18.0999	18.2658	18.5713	18.5871	0.469537	0.554856	0.63279	0.612142	0.589	0.548	0.277	0.589	0.548	-0.277	0.211932	0.234171	0.414085
ENSG00000100744	9.33488	9.33573	9.31796	9.30932	9.34764	12.4541	12.4015	12.5378	12.9391	13.0095	0.479293	0.53615	0.711305	0.684684	0.392	0.8	0.312	0.392	0.8	-0.312	0.327602	0.107619	0.386699
ENSG00000100749	9.38626	9.38978	9.41805	9.43527	9.43383	18.2647	18.193	18.3241	18.8033	18.8858	0.490957	0.546986	0.7496	0.718495	0.385	0.813	0.339	0.385	0.813	-0.339	0.332338	0.10138	0.366347
ENSG00000100764	11.6197	11.6068	11.5969	11.6539	11.6914	20.8129	20.8709	20.8587	20.5651	20.465	0.522451	0.512535	0.391871	0.389469	0.185	0.92	0.122	-0.185	-0.92	-0.122	0.498112	0.0463805	0.572076
ENSG00000100784	7.60127	7.59266	7.61241	7.67395	7.6822	16.9743	17.0139	17.0041	16.787	16.6822	0.520948	0.513749	0.405144	0.401631	0.158	0.95	0.137	-0.158	-0.95	-0.137	0.528945	0.0273408	0.553608
ENSG00000100796	10.5653	10.5545	10.5569	10.6192	10.6564	18.5478	18.524	18.5346	18.6463	18.6489	0.50139	0.512524	0.529418	0.526181	0.27	0.409	0.123	0.27	0.409	-0.123	0.419916	0.316592	0.571067
ENSG00000100804	11.9799	11.9839	11.975	11.9511	11.9579	19.2172	19.1755	19.2076	19.4682	19.5981	0.490208	0.501304	0.640905	0.648765	0.206	0.902	0.194	0.206	0.902	0.194	0.474506	0.057056	0.488187
ENSG00000100811	11.8973	11.8855	11.8735	11.8985	11.8742	18.8364	18.8981	18.7525	18.2914	18.1935	0.538408	0.463082	0.338264	0.340499	0.441	0.769	0.151	-0.441	-0.769	0.151	0.296828	0.122035	0.53679
ENSG00000100813	10.505	10.4742	10.4461	10.552	10.5785	20.7257	20.7633	20.6292	20.2985	20.2437	0.532036	0.471952	0.383341	0.383395	0.434	0.699	0.143	-0.434	-0.699	0.143	0.301616	0.154607	0.546498
ENSG00000100815	9.75008	9.71668	9.69942	9.85427	9.94603	19.4363	19.4354	19.4374	19.4413	19.4362	0.506896	0.507595	0.507828	0.477047	0.058	0.042	0.948	0.058	0.042	-0.948	0.635298	0.64871	0.0286897
ENSG00000100823	11.1128	11.1123	11.0858	11.0637	11.0793	20.3841	20.3885	20.2955	20.1802	20.2039	0.495135	0.472791	0.470178	0.472068	0.412	0.109	0.076	-0.412	-0.109	0.076	0.314899	0.586931	0.62057
ENSG00000100836	9.03552	9.02072	8.98008	8.98372	8.95561	18.7204	18.6729	18.5939	18.7394	18.839	0.456905	0.455166	0.5418	0.552182	0.113	0.91	0.191	-0.113	0.91	0.191	0.582435	0.0522623	0.491269
ENSG00000100852	12.215	12.217	12.2425	12.262	12.2589	18.2101	18.1621	18.1812	18.4315	18.5067	0.493512	0.508812	0.612065	0.607236	0.229	0.853	0.208	0.229	0.853	-0.208	0.453911	0.082488	0.472687
ENSG00000100865	9.51299	9.53361	9.54121	9.44359	9.39064	13.8086	13.8005	13.833	13.9214	13.967	0.495535	0.499729	0.543348	0.556411	0.121	0.778	0.239	0.121	0.778	0.239	0.573213	0.118071	0.445407
ENSG00000100883	9.87447	9.8505	9.86978	10.005	10.0401	19.8019	19.7971	19.7281	19.6674	19.6634	0.509105	0.491847	0.4674	0.45932	0.354	0.564	0.225	-0.354	-0.564	-0.225	0.355941	0.226048	0.457537
ENSG00000100888	10.8794	10.8522	10.8575	10.965	10.9377	19.1008	19.1156	19.1206	19.0577	19.0401	0.509298	0.509398	0.477628	0.466414	0.047	0.78	0.277	0.047	-0.78	-0.277	0.644874	0.11725	0.414085
ENSG00000100889	7.6938	7.63032	7.53659	7.79918	8.06977	19.0094	19.0012	19.0367	19.1351	19.195	0.498196	0.533025	0.566206	0.548976	0.538	0.476	0.27	0.538	0.476	-0.27	0.240263	0.276331	0.419916
ENSG00000100897	10.3027	10.3178	10.3404	10.2935	10.267	17.1776	17.173	17.059	16.9683	17.0219	0.500217	0.477688	0.475078	0.482627	0.388	0.098	0.174	-0.388	-0.098	0.174	0.329881	0.598574	0.510531
ENSG00000100902	9.17622	9.17589	9.1077	9.04297	9.07318	20.0964	20.0448	20.0395	20.2831	20.3739	0.463677	0.466845	0.617747	0.618645	0.136	0.98	0.174	0.136	0.98	0.174	0.55491	0.00640385	0.510531
ENSG00000100906	9.4464	9.44801	9.42251	9.37606	9.34933	14.9304	14.9271	14.8157	14.6727	14.5978	0.507145	0.461444	0.445308	0.443671	0.562	0.305	0.106	-0.562	-0.305	-0.106	0.227185	0.392211	0.590166
ENSG00000100908	7.88498	7.86629	7.77688	7.76248	7.78909	14.9282	14.9488	15.0487	15.0595	15.0129	0.485726	0.503962	0.504661	0.503887	0.408	0.084	0.068	0.408	0.084	-0.068	0.317103	0.613251	0.627675
ENSG00000100911	10.3117	10.3066	10.2516	10.217	10.2353	18.8317	18.7817	18.7312	18.9201	19.0208	0.455319	0.454899	0.578606	0.583345	0.116	0.976	0.15	-0.116	0.976	0.15	0.578699	0.00991176	0.537701
ENSG00000100926	6.1594	6.17012	6.1867	6.1521	6.12893	19.4248	19.459	19.275	18.8946	18.8236	0.55627	0.439845	0.365088	0.370718	0.613	0.572	0.172	-0.613	-0.572	0.172	0.199035	0.222194	0.512837
ENSG00000100934	12.101	12.0881	12.0793	12.137	12.1727	20.1628	20.1455	20.1922	20.3358	20.3833	0.493391	0.519666	0.565337	0.562796	0.382	0.656	0.126	0.382	0.656	-0.126	0.33463	0.176205	0.567346
ENSG00000100938	9.17406	9.18237	9.21515	9.22085	9.22737	17.0493	17.0372	17.0038	17.03	17.0663	0.503265	0.503246	0.50368	0.504671	0.032	0.043	0.054	-0.032	0.043	0.054	0.657336	0.647828	0.638895
ENSG00000100941	9.5141	9.47299	9.42077	9.57097	9.67144	20.546	20.5769	20.4582	20.1712	20.1125	0.526936	0.481883	0.397415	0.395323	0.377	0.737	0.132	-0.377	-0.737	-0.132	0.338346	0.135716	0.560191
ENSG00000100949	7.95579	7.98517	8.0304	7.97976	8.02824	18.3549	18.3595	18.4019	18.4481	18.4906	0.509586	0.511691	0.513827	0.518787	0.095	0.124	0.167	0.095	0.124	0.167	0.601682	0.570037	0.518993
ENSG00000100968	9.6334	9.63382	9.65939	9.63813	9.51488	18.6331	18.6633	18.6563	18.517	18.5011	0.509255	0.499506	0.44936	0.45132	0.194	0.834	0.097	-0.194	-0.834	0.097	0.488187	0.0912922	0.59947
ENSG00000100982	8.17368	8.19932	8.25493	8.18197	8.10501	17.1336	17.1536	17.192	17.1593	17.1751	0.500901	0.500054	0.497823	0.498331	0.062	0.124	0.048	-0.062	-0.124	0.048	0.632289	0.570037	0.64406
ENSG00000100983	10.2853	10.2743	10.2776	10.3395	10.3722	19.8049	19.7835	19.8508	20.0312	20.0681	0.491378	0.526647	0.57278	0.568181	0.435	0.594	0.152	0.435	0.594	-0.152	0.300975	0.209171	0.535614
ENSG00000100994	8.85684	8.85655	8.87361	8.91048	8.95136	18.622	18.5509	18.7362	19.281	19.3782	0.474106	0.566679	0.781913	0.750298	0.484	0.776	0.368	0.484	0.776	-0.368	0.271976	0.118809	0.345091
ENSG00000100997	9.44466	9.45023	9.46162	9.44599	9.4319	18.3732	18.4198	18.4373	18.2198	18.1068	0.523624	0.517436	0.41631	0.413239	0.165	0.92	0.139	-0.165	-0.92	-0.139	0.52132	0.0463805	0.551251
ENSG00000101000	9.81709	9.82609	9.8098	9.77462	9.8269	17.6026	17.5852	17.6346	17.7482	17.7107	0.497765	0.518416	0.534248	0.531473	0.401	0.35	0.115	0.401	0.35	-0.115	0.321378	0.359002	0.580067
ENSG00000101003	10.1265	10.112	10.0385	10.0269	10.0586	17.4674	17.452	17.453	17.5313	17.5642	0.479705	0.480728	0.542063	0.542136	0.061	0.991	0.052	0.061	0.991	0.052	0.633113	0.00225758	0.64062
ENSG00000101019	9.18303	9.18857	9.20208	9.17913	9.13996	16.0052	15.9801	16.0637	16.2606	16.2549	0.485004	0.529829	0.571246	0.566182	0.521	0.518	0.143	0.521	0.518	-0.143	0.250362	0.251771	0.546498
ENSG00000101040	7.55868	7.53888	7.51318	7.56577	7.56592	17.6388	17.6608	17.6327	17.5173	17.5374	0.498843	0.488344	0.47532	0.475369	0.254	0.348	0.077	-0.254	-0.348	0.077	0.432667	0.360616	0.619767
ENSG00000101052	8.9275	8.94046	8.97748	8.94851	8.90383	14.9194	14.8919	14.962	15.1988	15.3069	0.494178	0.51539	0.615863	0.621395	0.272	0.803	0.183	0.272	0.803	0.183	0.418003	0.106467	0.500349
ENSG00000101057	11.4492	11.4537	11.4307	11.3795	11.3636	14.6593	14.6945	14.7826	14.7266	14.6989	0.510657	0.511091	0.509402	0.508943	0.049	0.071	0.05	0.049	-0.071	-0.05	0.643063	0.624751	0.642321
ENSG00000101079	10.3873	10.3826	10.3839	10.3968	10.3769	18.8097	18.8064	18.8823	18.9739	18.951	0.498605	0.520712	0.525095	0.523416	0.461	0.152	0.078	0.461	0.152	-0.078	0.285263	0.535614	0.618897
ENSG00000101109	10.8284	10.817	10.7832	10.7974	10.8124	18.2438	18.2605	18.3124	18.2965	18.2813	0.506448	0.506966	0.507024	0.506647	0.042	0.03	0.039	0.042	0.03	-0.039	0.64871	0.658893	0.651385
ENSG00000101126	10.5749	10.5806	10.6984	10.7451	10.582	20.6298	20.6547	20.5264	20.2647	20.2342	0.524777	0.477819	0.374888	0.377033	0.356	0.829	0.135	-0.356	-0.829	0.135	0.354527	0.0937888	0.556164
ENSG00000101132	9.89214	9.92123	9.97627	9.89993	9.85209	17.8475	17.8897	17.96	17.8428	17.7843	0.529363	0.530346	0.464187	0.464625	0.126	0.945	0.094	0.126	-0.945	0.094	0.567346	0.0304889	0.602943
ENSG00000101138	10.3592	10.3604	10.3453	10.3015	10.2469	19.0909	19.0754	19.0661	19.1373	19.1812	0.488857	0.489794	0.533018	0.539008	0.082	0.881	0.152	0.082	0.881	0.152	0.614856	0.0676488	0.535614
ENSG00000101146	9.49442	9.49369	9.54605	9.60727	9.60294	19.7963	19.7987	19.8333	19.8533	19.8293	0.512975	0.513195	0.511793	0.485414	0.039	0.087	0.741	0.039	-0.087	-0.741	0.651385	0.610483	0.133985
ENSG00000101150	10.964	10.9801	10.973	10.8888	10.8658	20.1803	20.2045	20.0995	19.8496	19.7747	0.526102	0.459132	0.411633	0.414287	0.566	0.532	0.146	-0.566	-0.532	0.146	0.224909	0.24355	0.542699
ENSG00000101152	11.1655	11.1762	11.18	11.1511	11.179	10.2591	10.0585	10.1896	11.2664	11.5096	0.466625	0.689232	0.914071	0.90883	0.628	0.693	0.214	0.628	0.693	-0.214	0.190695	0.15802	0.467419
ENSG00000101158	11.382	11.3802	11.3614	11.3536	11.3704	18.01	17.9599	18.0561	18.3882	18.4248	0.480686	0.52355	0.665197	0.642635	0.343	0.812	0.273	0.343	0.812	-0.273	0.364075	0.101807	0.417216
ENSG00000101160	10.848	10.8491	10.8795	10.9088	10.9056	19.1045	19.1015	19.0298	18.9574	18.9508	0.522295	0.48442	0.472457	0.471868	0.669	0.303	0.072	-0.669	-0.303	-0.072	0.169171	0.393779	0.623798
ENSG00000101161	10.993	10.9488	10.9085	11.0657	11.117	20.9033	20.9199	20.8908	20.7759	20.7436	0.507373	0.504023	0.461378	0.448328	0.117	0.771	0.251	-0.117	-0.771	-0.251	0.577733	0.12125	0.435145
ENSG00000101181	9.05549	9.05436	9.06356	9.09094	9.12173	16.2749	16.3014	16.2524	16.0859	16.0845	0.511703	0.487678	0.439798	0.441884	0.335	0.703	0.113	-0.335	-0.703	0.113	0.369386	0.152325	0.582435
ENSG00000101182	13.0943	13.0992	13.0854	13.0453	13.0355	19.8155	19.7813	19.8256	20.0393	20.0925	0.490626	0.50331	0.608316	0.605092	0.208	0.915	0.174	0.208	0.915	-0.174	0.472687	0.0489843	0.510531
ENSG00000101189	10.3062	10.3102	10.2449	10.1672	10.2028	16.4292	16.463	16.377	16.1183	16.067	0.502665	0.452735	0.414827	0.419013	0.505	0.475	0.146	-0.505	-0.475	0.146	0.259999	0.276953	0.542699
ENSG00000101191	11.2111	11.1918	11.1997	11.2788	11.2531	20.4769	20.4952	20.3966	20.2055	20.199	0.521135	0.474598	0.429627	0.429152	0.507	0.594	0.12	-0.507	-0.594	-0.12	0.258608	0.209171	0.574213
ENSG00000101193	9.68653	9.68505	9.68022	9.70148	9.7537	17.3877	17.4228	17.3018	16.9704	16.8495	0.52414	0.474999	0.370118	0.368355	0.364	0.793	0.172	-0.364	-0.793	-0.172	0.348201	0.111047	0.512837
ENSG00000101199	10.0006	9.99586	9.97708	9.98344	10.0039	19.2219	19.2353	19.2131	19.1313	19.1291	0.497582	0.487837	0.480709	0.480674	0.278	0.247	0.057	-0.278	-0.247	-0.057	0.41345	0.438179	0.636316
ENSG00000101210	10.6595	10.661	10.6874	10.7031	10.683	17.9822	17.9118	18.0117	18.4524	18.541	0.486741	0.534248	0.72855	0.703395	0.363	0.833	0.315	0.363	0.833	-0.315	0.349268	0.0917984	0.384663
ENSG00000101216	8.84231	8.8402	8.81577	8.80187	8.81526	16.6386	16.6605	16.6289	16.492	16.4661	0.499263	0.478597	0.452133	0.452838	0.367	0.544	0.102	-0.367	-0.544	0.102	0.345945	0.236661	0.594313
ENSG00000101220	8.75829	8.7551	8.66584	8.57231	8.56071	15.8476	15.8309	15.7998	15.8491	15.8885	0.463096	0.462822	0.522589	0.531969	0.057	0.952	0.201	-0.057	0.952	0.201	0.636316	0.0259429	0.479691
ENSG00000101224	9.85547	9.86178	9.8581	9.81231	9.77322	12.2896	12.2459	12.1724	12.2375	12.1578	0.486129	0.485928	0.487084	0.485857	0.056	0.066	0.072	-0.056	0.066	-0.072	0.637193	0.629245	0.623798
ENSG00000101246	8.54033	8.53337	8.52219	8.58436	8.70093	15.0408	15.0721	15.2195	15.2789	15.3304	0.497691	0.526161	0.529125	0.529893	0.465	0.126	0.088	0.465	0.126	0.088	0.282842	0.567346	0.609605
ENSG00000101247	7.40103	7.40604	7.41675	7.4182	7.44326	16.0146	16.119	16.0685	15.5034	15.3126	0.54964	0.512946	0.303676	0.305222	0.347	0.926	0.17	-0.347	-0.926	0.17	0.361081	0.0423462	0.515171
ENSG00000101266	9.92606	9.93323	9.97665	9.99861	10.0036	18.2464	18.229	18.3206	18.515	18.5583	0.499444	0.544992	0.580423	0.579224	0.513	0.464	0.149	0.513	0.464	-0.149	0.25454	0.283499	0.539299
ENSG00000101290	9.70443	9.70764	9.72041	9.71043	9.68191	14.8576	14.954	15.0637	14.7924	14.7978	0.559635	0.555823	0.454819	0.466011	0.23	0.848	0.212	-0.23	-0.848	0.212	0.453107	0.0851403	0.469046
ENSG00000101294	9.59676	9.59103	9.56381	9.5804	9.64097	18.316	18.272	18.4009	18.7311	18.732	0.472405	0.544953	0.653759	0.623172	0.507	0.66	0.297	0.507	0.66	-0.297	0.258608	0.174108	0.39822
ENSG00000101310	10.1979	10.183	10.1694	10.2547	10.3536	19.0577	19.047	19.0877	19.1924	19.2272	0.496303	0.52071	0.541856	0.540187	0.458	0.441	0.097	0.458	0.441	-0.097	0.28694	0.296828	0.59947
ENSG00000101311	9.96771	9.96836	9.9843	9.9932	9.97641	18.3315	18.3069	18.3293	18.4852	18.5568	0.498976	0.508743	0.572111	0.575287	0.198	0.816	0.146	0.198	0.816	0.146	0.483315	0.100279	0.542699
ENSG00000101333	6.45798	6.44864	6.45462	6.48694	6.45366	15.2858	15.2832	15.4658	15.6949	15.7183	0.463784	0.561992	0.591553	0.584702	0.752	0.347	0.18	0.752	0.347	-0.18	0.129219	0.361081	0.503768
ENSG00000101335	10.8085	10.8254	10.8087	10.698	10.6436	18.3128	18.3173	18.4097	18.496	18.4944	0.484013	0.521912	0.541178	0.543585	0.61	0.395	0.107	0.61	0.395	0.107	0.200916	0.325083	0.589133
ENSG00000101337	9.28425	9.28052	9.32909	9.40249	9.40851	19.2185	19.2248	19.2385	19.2271	19.2244	0.51405	0.51381	0.499591	0.484258	0.04	0.537	0.472	-0.04	-0.537	-0.472	0.650466	0.240653	0.278771
ENSG00000101343	8.64138	8.62101	8.62878	8.74869	8.81612	19.4297	19.426	19.4566	19.5078	19.5095	0.505724	0.508657	0.509576	0.50575	0.122	0.051	0.139	0.122	0.051	-0.139	0.572076	0.641593	0.551251
ENSG00000101346	11.213	11.2184	11.2452	11.255	11.2587	18.8717	18.8659	18.9044	18.9728	18.9736	0.512779	0.517351	0.519041	0.518859	0.16	0.098	0.043	0.16	0.098	-0.043	0.526974	0.598574	0.647828
ENSG00000101347	9.93357	9.92196	9.92551	9.9679	9.94341	19.0398	19.0157	19.0784	19.2655	19.3054	0.489864	0.52586	0.580595	0.576685	0.437	0.631	0.166	0.437	0.631	-0.166	0.299529	0.188512	0.520056
ENSG00000101350	11.3442	11.3433	11.3282	11.3003	11.2633	18.1906	18.2516	18.1695	17.8092	17.7743	0.519804	0.471614	0.376399	0.386157	0.376	0.748	0.198	-0.376	-0.748	0.198	0.339214	0.131235	0.483315
ENSG00000101361	10.753	10.7399	10.7362	10.8003	10.8353	20.3249	20.2956	20.2229	20.2833	20.3392	0.490306	0.490561	0.501132	0.504574	0.072	0.289	0.124	0.072	0.289	0.124	0.623798	0.40492	0.570037
ENSG00000101365	10.1582	10.1572	10.1644	10.1871	10.214	19.0623	19.0523	19.072	19.1381	19.1438	0.506349	0.512287	0.517457	0.517542	0.2	0.222	0.049	0.2	0.222	0.049	0.480993	0.460224	0.643063
ENSG00000101367	11.651	11.6601	11.7096	11.7023	11.6361	20.4932	20.516	20.4812	20.3313	20.2916	0.507497	0.495916	0.427885	0.429026	0.189	0.907	0.081	-0.189	-0.907	0.081	0.493484	0.0544005	0.615835
ENSG00000101391	9.18765	9.1805	9.1994	9.28552	9.37369	17.6756	17.6696	17.6395	17.6447	17.6819	0.494498	0.494179	0.494151	0.494167	0.037	0.032	0.021	-0.037	-0.032	0.021	0.653055	0.657336	0.663576
ENSG00000101400	9.37645	9.38422	9.37729	9.33862	9.34224	14.7414	14.6988	14.7837	15.1051	15.2265	0.48809	0.510839	0.677112	0.677156	0.262	0.889	0.238	0.262	0.889	0.238	0.426248	0.0637527	0.44611
ENSG00000101407	9.87914	9.87736	9.87902	9.87618	9.84557	17.8599	17.8303	17.8878	18.0851	18.1073	0.491629	0.519188	0.584871	0.578121	0.347	0.722	0.176	0.347	0.722	-0.176	0.361081	0.143712	0.50864
ENSG00000101413	9.33482	9.32142	9.32177	9.38635	9.40848	18.9365	18.9656	18.994	18.8756	18.7992	0.518562	0.518699	0.456332	0.445375	0.103	0.851	0.192	0.103	-0.851	-0.192	0.593207	0.0832765	0.49027
ENSG00000101421	9.29508	9.28673	9.31006	9.35424	9.31118	19.3592	19.4038	19.1904	18.7311	18.6546	0.555415	0.444636	0.341434	0.342838	0.566	0.659	0.157	-0.566	-0.659	0.157	0.224909	0.17461	0.530016
ENSG00000101439	8.20817	8.20474	8.1798	8.16874	8.17696	15.9366	15.9454	16.0835	16.1561	16.0325	0.507969	0.520363	0.521318	0.508001	0.223	0.09	0.219	0.223	0.09	-0.219	0.459462	0.607692	0.463058
ENSG00000101442	7.6864	7.68365	7.73833	7.79813	7.76237	16.9675	16.9635	16.9915	17.0413	17.044	0.513649	0.514138	0.514171	0.513163	0.043	0.024	0.058	0.043	0.024	-0.058	0.647828	0.6623	0.635298
ENSG00000101444	12.0358	12.0243	11.9895	12.012	12.0496	21.1569	21.1271	21.1485	21.3119	21.3519	0.492239	0.503323	0.581106	0.577217	0.2	0.89	0.153	0.2	0.89	-0.153	0.480993	0.0631157	0.534499
ENSG00000101447	9.61389	9.62319	9.63163	9.5632	9.46324	17.1198	17.1301	17.1162	17.0257	16.9445	0.498005	0.490189	0.458509	0.455015	0.191	0.659	0.139	-0.191	-0.659	-0.139	0.491269	0.17461	0.551251
ENSG00000101452	7.90572	7.92024	7.97974	7.96429	7.90508	14.6429	14.6059	14.7315	15.0328	15.0442	0.480771	0.542765	0.614178	0.599555	0.519	0.572	0.229	0.519	0.572	-0.229	0.251258	0.222194	0.453911
ENSG00000101457	8.28247	8.26384	8.18686	8.19372	8.2388	17.3178	17.3431	17.2837	17.1029	17.082	0.494297	0.469666	0.450597	0.450274	0.395	0.377	0.097	-0.395	-0.377	-0.097	0.325083	0.338346	0.59947
ENSG00000101473	8.8251	8.84996	8.86077	8.76321	8.74548	16.3143	16.2938	16.1946	16.1985	16.2807	0.475385	0.471234	0.473363	0.525696	0.125	0.093	0.766	-0.125	0.093	0.766	0.568791	0.604231	0.123607
ENSG00000101474	10.2979	10.3013	10.3277	10.3539	10.3791	19.4552	19.4347	19.4713	19.6079	19.6324	0.505224	0.522912	0.549119	0.548779	0.335	0.504	0.109	0.335	0.504	-0.109	0.369386	0.260546	0.586931
ENSG00000101544	10.6617	10.6554	10.6244	10.626	10.6531	14.7551	14.7877	14.8653	14.7989	14.7476	0.511636	0.512025	0.503883	0.497628	0.077	0.239	0.194	0.077	-0.239	-0.194	0.619767	0.445407	0.488187
ENSG00000101546	8.59432	8.60285	8.62275	8.59508	8.55677	15.2014	15.198	15.3212	15.4506	15.3861	0.499454	0.523208	0.527072	0.522745	0.393	0.144	0.12	0.393	0.144	-0.12	0.32679	0.54507	0.574213
ENSG00000101557	9.46081	9.46455	9.60263	9.68137	9.52026	20.009	19.9978	20.0099	20.066	20.0558	0.510985	0.511051	0.509289	0.472003	0.047	0.094	0.874	0.047	-0.094	-0.874	0.644874	0.602943	0.0714226
ENSG00000101558	11.9012	11.9015	11.9014	11.9146	11.9514	19.8632	19.9211	19.828	19.4432	19.3457	0.522869	0.48277	0.356731	0.357124	0.345	0.836	0.16	-0.345	-0.836	0.16	0.362723	0.0904074	0.526974
ENSG00000101577	9.11776	9.11056	9.12318	9.16454	9.15724	9.90151	9.8298	10.4759	11.6396	11.9615	0.412742	0.858363	0.923539	0.918258	0.893	0.337	0.199	0.893	0.337	-0.199	0.0620986	0.368116	0.482262
ENSG00000101596	11.0265	10.9958	11.0038	11.1747	11.263	20.5671	20.546	20.5676	20.6906	20.7182	0.506659	0.521069	0.535475	0.527163	0.303	0.29	0.162	0.303	0.29	-0.162	0.393779	0.404141	0.52483
ENSG00000101608	11.5967	11.6051	11.6175	11.6005	11.6097	19.662	19.5913	19.8481	20.4629	20.534	0.458708	0.589822	0.805223	0.779786	0.54	0.738	0.347	0.54	0.738	-0.347	0.239225	0.135078	0.361081
ENSG00000101624	8.3475	8.3537	8.36063	8.34572	8.35283	13.1663	13.175	13.2734	13.3628	13.3952	0.490596	0.525459	0.536497	0.538257	0.577	0.264	0.099	0.577	0.264	0.099	0.219349	0.424364	0.597484
ENSG00000101639	10.8209	10.8064	10.7964	10.8652	10.9168	17.0137	17.0221	16.9561	16.8735	16.9428	0.495723	0.489101	0.487925	0.488927	0.177	0.078	0.071	-0.177	-0.078	0.071	0.507267	0.618897	0.624751
ENSG00000101654	9.77715	9.77403	9.81858	9.88653	9.89685	19.1744	19.1509	19.1647	19.2964	19.344	0.511706	0.522715	0.543057	0.542818	0.249	0.413	0.113	0.249	0.413	-0.113	0.436529	0.314189	0.582435
ENSG00000101680	10.5121	10.4964	10.539	10.6678	10.7065	14.555	14.5177	14.3193	14.3113	14.4745	0.471353	0.464657	0.466629	0.473737	0.149	0.097	0.162	-0.149	0.097	0.162	0.539299	0.59947	0.52483
ENSG00000101752	11.7377	11.7199	11.6993	11.7437	11.7283	17.3055	17.3011	17.2036	17.1307	17.1824	0.495962	0.489323	0.488803	0.489628	0.181	0.041	0.048	-0.181	-0.041	0.048	0.502617	0.649723	0.64406
ENSG00000101782	10.2564	10.2306	10.2317	10.3907	10.5195	17.6214	17.6364	17.4394	17.1935	17.2987	0.539221	0.447863	0.428697	0.432884	0.668	0.252	0.14	-0.668	-0.252	0.14	0.170085	0.434542	0.55018
ENSG00000101811	8.67508	8.64971	8.64147	8.75731	8.80847	18.5187	18.5425	18.4462	18.2214	18.1806	0.516439	0.48751	0.410469	0.408698	0.332	0.783	0.114	-0.332	-0.783	-0.114	0.371877	0.115743	0.5813
ENSG00000101843	10.3611	10.3677	10.3688	10.3361	10.3189	17.5673	17.514	17.4601	17.6405	17.6946	0.468502	0.468791	0.55643	0.557911	0.108	0.94	0.143	0.108	0.94	0.143	0.588008	0.0333545	0.546498
ENSG00000101846	8.90542	8.90806	8.90639	8.85419	8.75471	15.0471	15.0635	15.0831	15.0477	15.0731	0.503617	0.503633	0.503509	0.504788	0.032	0.03	0.075	0.032	-0.03	0.075	0.657336	0.658893	0.621548
ENSG00000101849	9.83356	9.84373	9.85145	9.78316	9.69461	14.142	14.1822	14.2365	14.1288	14.1202	0.515104	0.513624	0.495279	0.496901	0.111	0.434	0.114	-0.111	-0.434	0.114	0.584565	0.301616	0.5813
ENSG00000101856	12.2295	12.2331	12.2447	12.2397	12.2306	19.497	19.5166	19.4459	19.2744	19.2505	0.515268	0.478161	0.434791	0.436231	0.439	0.617	0.099	-0.439	-0.617	0.099	0.298321	0.196834	0.597484
ENSG00000101868	10.7857	10.7489	10.7338	10.8937	10.9573	19.8863	19.8709	19.8908	19.9813	19.9918	0.506726	0.51812	0.530889	0.518974	0.3	0.273	0.234	0.3	0.273	-0.234	0.396005	0.417216	0.449379
ENSG00000101871	10.2761	10.2767	10.3076	10.3188	10.2636	18.606	18.6155	18.5805	18.49	18.4614	0.505967	0.494094	0.452146	0.452125	0.233	0.813	0.056	-0.233	-0.813	-0.056	0.450134	0.10138	0.637193
ENSG00000101882	8.15987	8.14623	8.16046	8.24586	8.27779	15.4973	15.4859	15.3346	15.202	15.1846	0.52693	0.46046	0.445348	0.443062	0.713	0.295	0.101	-0.713	-0.295	-0.101	0.147531	0.400029	0.59552
ENSG00000101888	9.10914	9.12978	9.16132	9.08833	9.02862	15.618	15.6252	15.2978	14.8824	14.8541	0.591211	0.393812	0.363382	0.371266	0.82	0.294	0.167	-0.82	-0.294	0.167	0.0985073	0.400816	0.518993
ENSG00000101901	9.0652	9.07281	9.09048	9.07488	9.0639	15.9028	15.8687	16.0529	16.3908	16.3556	0.47049	0.562023	0.63402	0.605803	0.607	0.519	0.279	0.607	0.519	-0.279	0.202435	0.251258	0.412687
ENSG00000101911	10.2495	10.2518	10.2775	10.2862	10.2581	17.566	17.537	17.6059	17.815	17.8406	0.491491	0.525915	0.580722	0.575941	0.423	0.639	0.14	0.423	0.639	-0.14	0.307687	0.184872	0.55018
ENSG00000101935	10.5289	10.5227	10.5101	10.5277	10.5437	15.7726	15.8034	15.7396	15.5535	15.5905	0.511547	0.473499	0.450219	0.453651	0.491	0.375	0.108	-0.491	-0.375	0.108	0.268487	0.340004	0.588008
ENSG00000101966	10.7236	10.7106	10.7057	10.7841	10.8601	18.0972	18.1083	18.1169	18.0827	18.0879	0.502969	0.501932	0.496389	0.492547	0.067	0.266	0.175	-0.067	-0.266	-0.175	0.628398	0.422876	0.509718
ENSG00000101972	12.3165	12.2957	12.308	12.4351	12.5042	19.659	19.6194	19.715	19.9867	19.983	0.487251	0.541312	0.608313	0.572582	0.509	0.537	0.302	0.509	0.537	-0.302	0.257382	0.240653	0.394511
ENSG00000101974	10.4999	10.4915	10.5167	10.6005	10.6518	16.6937	16.6819	16.7741	16.9442	16.9834	0.493428	0.538844	0.561968	0.558003	0.56	0.371	0.142	0.56	0.371	-0.142	0.228493	0.342554	0.547731
ENSG00000102038	10.0442	10.0212	10.0656	10.2077	10.1988	19.2657	19.2605	19.2201	19.2056	19.2321	0.503648	0.498088	0.489283	0.477963	0.197	0.332	0.368	-0.197	-0.332	-0.368	0.484469	0.371877	0.345091
ENSG00000102048	7.57341	7.58798	7.61923	7.57908	7.53975	14.5528	14.5933	14.7716	14.8091	14.8118	0.499411	0.512477	0.512083	0.512207	0.249	0.076	0.067	0.249	-0.076	0.067	0.436529	0.62057	0.628398
ENSG00000102054	11.9416	11.9243	11.9051	11.9676	11.9997	20.2731	20.2717	20.2559	20.2401	20.2303	0.498671	0.498309	0.49801	0.496351	0.038	0.038	0.093	-0.038	-0.038	-0.093	0.652317	0.652317	0.604231
ENSG00000102098	6.79253	6.77681	6.77232	6.8366	6.84764	16.5721	16.5967	16.6628	16.6283	16.6078	0.511984	0.512809	0.507056	0.49898	0.072	0.208	0.254	0.072	-0.208	-0.254	0.623798	0.472687	0.432667
ENSG00000102172	11.9539	11.9578	11.9649	11.9517	11.9384	18.9336	18.8837	18.9548	19.2673	19.3294	0.48716	0.518652	0.653293	0.638155	0.311	0.848	0.238	0.311	0.848	-0.238	0.387612	0.0851403	0.44611
ENSG00000102189	8.6959	8.68527	8.77243	8.93981	8.99956	20.951	20.9633	20.9191	20.8112	20.7949	0.525209	0.522125	0.437139	0.434308	0.103	0.983	0.114	-0.103	-0.983	-0.114	0.593207	0.00517021	0.5813
ENSG00000102226	9.47015	9.43789	9.42665	9.5369	9.51056	17.1756	17.1652	17.297	17.4849	17.4695	0.47833	0.550838	0.571728	0.556688	0.727	0.273	0.217	0.727	0.273	-0.217	0.140999	0.417216	0.464786
ENSG00000102241	9.85338	9.84144	9.8813	9.96465	9.93519	19.4329	19.3936	19.4257	19.6369	19.6663	0.502324	0.529016	0.575708	0.56679	0.37	0.55	0.185	0.37	0.55	-0.185	0.34319	0.233078	0.498112
ENSG00000102265	8.41516	8.39786	8.32335	8.35148	8.45714	15.9838	16.0092	16.1082	16.0811	15.9925	0.520999	0.523537	0.521304	0.511484	0.102	0.088	0.22	0.102	-0.088	-0.22	0.594313	0.609605	0.462079
ENSG00000102302	6.78017	6.77936	6.74242	6.69742	6.68205	14.8545	14.8661	14.8656	14.8147	14.8084	0.490733	0.490335	0.490115	0.490249	0.046	0.028	0.032	-0.046	-0.028	0.032	0.645761	0.660214	0.657336
ENSG00000102309	8.33706	8.36584	8.40639	8.3152	8.26855	17.8499	17.888	17.8447	17.6205	17.5774	0.510077	0.47877	0.408682	0.415614	0.348	0.757	0.165	-0.348	-0.757	0.165	0.360616	0.126801	0.52132
ENSG00000102316	10.4664	10.4411	10.4061	10.4972	10.5644	20.1967	20.2082	20.2289	20.1955	20.1719	0.509923	0.510045	0.507101	0.490419	0.046	0.137	0.529	0.046	-0.137	-0.529	0.645761	0.553608	0.2457
ENSG00000102362	7.15731	7.14542	7.15605	7.25012	7.33271	16.1204	16.1517	16.1492	15.9976	15.9482	0.514912	0.513243	0.432524	0.430035	0.099	0.964	0.09	-0.099	-0.964	-0.09	0.597484	0.0174676	0.607692
ENSG00000102384	9.48747	9.48224	9.48881	9.51679	9.51367	15.6476	15.6961	15.6439	15.3808	15.3744	0.51684	0.485029	0.406071	0.411233	0.338	0.777	0.124	-0.338	-0.777	0.124	0.367339	0.118418	0.570037
ENSG00000102471	12.359	12.3638	12.3672	12.3422	12.319	15.541	15.6296	15.5793	15.0937	14.9386	0.536064	0.498983	0.328929	0.33161	0.323	0.904	0.177	-0.323	-0.904	0.177	0.378716	0.0559413	0.507267
ENSG00000102531	12.1188	12.0995	12.0864	12.1631	12.1928	19.4571	19.4293	19.4047	19.5016	19.5263	0.492432	0.496388	0.523038	0.520891	0.151	0.612	0.102	0.151	0.612	-0.102	0.53679	0.199618	0.594313
ENSG00000102554	9.22511	9.19169	9.17441	9.36929	9.56218	15.5986	15.5962	15.5647	15.5809	15.6869	0.502998	0.503673	0.504647	0.505324	0.064	0.062	0.064	0.064	0.062	0.064	0.630871	0.632289	0.630871
ENSG00000102572	11.175	11.1683	11.1207	11.1139	11.1639	19.5321	19.489	19.5637	19.8322	19.8435	0.488357	0.517906	0.636318	0.616518	0.323	0.829	0.249	0.323	0.829	-0.249	0.378716	0.0937888	0.436529
ENSG00000102580	11.3415	11.2773	11.2103	11.6034	12.1192	19.5929	19.573	19.4431	19.4204	19.53	0.484265	0.480092	0.479638	0.477257	0.121	0.056	0.085	-0.121	-0.056	-0.085	0.573213	0.637193	0.612314
ENSG00000102595	9.84324	9.82765	9.84967	9.95423	9.99166	17.4272	17.4496	17.484	17.4052	17.3406	0.520111	0.521597	0.471792	0.45005	0.081	0.769	0.354	0.081	-0.769	-0.354	0.615835	0.122035	0.355941
ENSG00000102606	9.09905	9.089	9.13538	9.22534	9.21343	18.046	18.0034	18.0367	18.2667	18.3059	0.502209	0.531291	0.586146	0.577081	0.366	0.6	0.167	0.366	0.6	-0.167	0.346575	0.205965	0.518993
ENSG00000102699	10.2517	10.2238	10.2592	10.43	10.4671	19.1947	19.1975	19.269	19.3137	19.249	0.512368	0.519461	0.52102	0.448679	0.194	0.087	0.985	0.194	0.087	-0.985	0.488187	0.610483	0.00459551
ENSG00000102710	8.30752	8.30721	8.37278	8.4698	8.52207	15.5852	15.6089	15.6288	15.5566	15.5649	0.529297	0.529051	0.475185	0.475092	0.066	0.992	0.037	-0.066	-0.992	-0.037	0.629245	0.00178689	0.653055
ENSG00000102738	7.79583	7.78173	7.79371	7.89547	7.97045	18.304	18.2969	18.364	18.4857	18.5247	0.496155	0.527024	0.54036	0.538251	0.508	0.29	0.092	0.508	0.29	-0.092	0.257932	0.404141	0.605345
ENSG00000102743	9.02828	9.02507	9.00345	8.96633	8.90145	16.2085	16.1726	16.2843	16.5766	16.6158	0.474644	0.526988	0.637742	0.628383	0.426	0.737	0.227	0.426	0.737	-0.227	0.306091	0.135716	0.455514
ENSG00000102753	10.1348	10.134	10.1974	10.24	10.157	17.0422	17.0203	17.1931	17.4692	17.438	0.480488	0.559794	0.590289	0.569576	0.651	0.326	0.225	0.651	0.326	-0.225	0.179202	0.376263	0.457537
ENSG00000102760	9.46406	9.50382	9.49546	9.28127	9.18005	13.668	13.5433	13.6916	14.3888	14.4179	0.470373	0.539171	0.855051	0.827129	0.413	0.877	0.329	0.413	0.877	-0.329	0.314189	0.0695624	0.374249
ENSG00000102763	8.94747	8.93342	8.93384	9.00122	9.02342	19.4466	19.4321	19.4769	19.6031	19.6416	0.494832	0.521956	0.550273	0.548743	0.447	0.521	0.102	0.447	0.521	-0.102	0.293217	0.250362	0.594313
ENSG00000102780	10.4076	10.3977	10.4184	10.4595	10.4002	15.0955	15.1714	15.3462	15.2312	15.2295	0.522566	0.527746	0.499138	0.494023	0.169	0.414	0.167	0.169	-0.414	-0.167	0.516483	0.313637	0.518993
ENSG00000102781	9.73454	9.75119	9.7933	9.75421	9.70776	16.0145	16.0096	16.0822	16.1526	16.0692	0.506477	0.508982	0.508673	0.504552	0.095	0.057	0.125	0.095	-0.057	-0.125	0.601682	0.636316	0.568791
ENSG00000102786	10.0531	10.0269	9.95831	10.0468	10.1953	17.6639	17.6447	17.6651	17.7757	17.795	0.497155	0.511387	0.563152	0.554877	0.272	0.796	0.182	0.272	0.796	-0.182	0.418003	0.109546	0.501559
ENSG00000102804	13.1381	13.139	13.1199	13.0896	13.0787	17.2449	17.179	17.1788	17.4995	17.6218	0.470739	0.478106	0.656952	0.657295	0.168	0.956	0.235	0.168	0.956	0.235	0.517671	0.0233503	0.448564
ENSG00000102805	9.00947	9.00493	9.04071	9.1002	9.09962	17.4025	17.3659	17.4255	17.6634	17.7091	0.497554	0.534676	0.599017	0.591241	0.405	0.635	0.193	0.405	0.635	-0.193	0.318676	0.186782	0.489295
ENSG00000102854	8.18315	8.16546	8.19928	8.32995	8.3773	17.6138	17.5735	17.6445	17.895	17.9007	0.496153	0.538731	0.592227	0.565183	0.456	0.503	0.293	0.456	0.503	-0.293	0.28784	0.261134	0.401699
ENSG00000102858	9.10012	9.1144	9.16281	9.12516	9.03935	15.7028	15.6973	15.8154	15.9649	15.9444	0.492851	0.531131	0.540964	0.5387	0.565	0.213	0.121	0.565	0.213	-0.121	0.225435	0.468165	0.573213
ENSG00000102870	9.0851	9.08275	9.09904	9.13904	9.16845	18.4765	18.5056	18.3585	18.0733	18.0811	0.544261	0.450777	0.405838	0.409675	0.646	0.455	0.139	-0.646	-0.455	0.139	0.181381	0.28878	0.551251
ENSG00000102871	7.14825	7.16825	7.20145	7.15074	7.13578	16.5418	16.4979	16.7071	17.1461	17.1917	0.467804	0.554438	0.704329	0.676988	0.519	0.703	0.329	0.519	0.703	-0.329	0.251258	0.152325	0.374249
ENSG00000102882	8.52683	8.51522	8.41634	8.37113	8.42141	18.2999	18.2967	18.282	18.2773	18.2739	0.475209	0.475255	0.500463	0.504755	0.036	0.877	0.149	0.036	0.877	0.149	0.653894	0.0695624	0.539299
ENSG00000102893	10.6852	10.6895	10.7116	10.6934	10.6289	18.0201	18.0067	18.0014	18.0655	18.1025	0.498465	0.500817	0.516717	0.522111	0.119	0.474	0.178	0.119	0.474	0.178	0.575435	0.277656	0.506057
ENSG00000102898	11.2949	11.3151	11.293	11.1842	11.185	18.1238	18.0849	18.1938	18.488	18.5089	0.481896	0.520942	0.644377	0.636553	0.359	0.819	0.234	0.359	0.819	-0.234	0.351979	0.0987598	0.449379
ENSG00000102900	10.7858	10.7723	10.7808	10.8635	10.9063	20.6311	20.6238	20.6715	20.7619	20.7765	0.501227	0.519162	0.524838	0.522918	0.432	0.175	0.074	0.432	0.175	-0.074	0.302857	0.509718	0.62249
ENSG00000102901	7.80868	7.80215	7.81176	7.8646	7.90199	16.5261	16.5412	16.3393	16.03	15.9913	0.546448	0.436992	0.392178	0.392719	0.675	0.431	0.131	-0.675	-0.431	0.131	0.166139	0.303457	0.56138
ENSG00000102908	9.14641	9.13402	9.21527	9.33464	9.27171	16.4789	16.4863	16.3685	16.2101	16.2271	0.541099	0.486506	0.436969	0.436395	0.508	0.625	0.112	-0.508	-0.625	-0.112	0.257932	0.192457	0.583365
ENSG00000102910	10.5678	10.537	10.5102	10.6209	10.6556	16.0261	16.0323	16.1673	16.3069	16.334	0.47495	0.551015	0.561317	0.55744	0.814	0.205	0.121	0.814	0.205	-0.121	0.101083	0.475507	0.573213
ENSG00000102921	8.98946	8.99809	9.03394	9.05613	9.09873	17.569	17.6231	17.5581	17.2328	17.1644	0.528282	0.49757	0.375851	0.377528	0.287	0.878	0.139	-0.287	-0.878	0.139	0.406537	0.0691365	0.551251
ENSG00000102931	9.72479	9.75192	9.75357	9.63345	9.60886	15.2404	15.2774	15.2846	15.1227	15.0787	0.511977	0.497581	0.45202	0.457666	0.253	0.694	0.165	-0.253	-0.694	0.165	0.433485	0.157521	0.52132
ENSG00000102967	8.27937	8.26957	8.20347	8.19711	8.26963	17.8597	17.8398	17.8728	18.0191	18.0845	0.496123	0.50281	0.594438	0.595102	0.146	0.937	0.111	0.146	0.937	0.111	0.542699	0.0352729	0.584565
ENSG00000102974	9.78869	9.75925	9.74356	9.86725	9.91719	18.8988	18.9356	18.806	18.49	18.4505	0.529058	0.476347	0.385626	0.385431	0.421	0.754	0.134	-0.421	-0.754	-0.134	0.309001	0.128234	0.557233
ENSG00000102977	7.81023	7.77487	7.70511	7.76475	7.74728	14.8572	14.9132	14.9464	14.7148	14.6201	0.520769	0.515194	0.43388	0.427713	0.19	0.81	0.164	-0.19	-0.81	-0.164	0.49234	0.102577	0.522488
ENSG00000102978	10.6301	10.6411	10.647	10.5935	10.557	18.297	18.308	18.3107	18.2533	18.2158	0.497539	0.492601	0.483282	0.482514	0.192	0.338	0.068	-0.192	-0.338	-0.068	0.49027	0.367339	0.627675
ENSG00000103018	12.1746	12.1861	12.1858	12.1324	12.1191	16.8685	16.9006	17.0762	17.0934	16.9654	0.523428	0.530602	0.52649	0.514736	0.16	0.118	0.197	0.16	-0.118	-0.197	0.526974	0.576559	0.484469
ENSG00000103024	9.65549	9.6638	9.63501	9.54719	9.49545	17.9341	17.8997	17.9253	18.1306	18.2154	0.486144	0.491308	0.615487	0.618575	0.144	0.963	0.14	0.144	0.963	0.14	0.54507	0.0182876	0.55018
ENSG00000103035	11.5448	11.5402	11.5317	11.5527	11.5821	18.9938	18.992	18.9979	18.998	18.9619	0.498996	0.498847	0.498597	0.496255	0.027	0.03	0.123	-0.027	-0.03	-0.123	0.660707	0.658893	0.571067
ENSG00000103043	8.79443	8.78037	8.73887	8.75642	8.77374	17.6526	17.6383	17.5839	17.5847	17.5954	0.497608	0.497635	0.498587	0.499355	0.038	0.059	0.055	0.038	0.059	0.055	0.652317	0.634524	0.638068
ENSG00000103047	9.21899	9.20669	9.17171	9.20258	9.2531	17.1617	17.2007	17.3627	17.3669	17.3173	0.510315	0.51792	0.516138	0.512378	0.174	0.073	0.101	0.174	-0.073	-0.101	0.510531	0.623097	0.59552
ENSG00000103051	10.7233	10.7034	10.6799	10.747	10.7771	18.228	18.226	18.2642	18.3256	18.3503	0.499007	0.518944	0.528144	0.527785	0.498	0.296	0.065	0.498	0.296	-0.065	0.26407	0.398978	0.630075
ENSG00000103061	8.29649	8.29084	8.28645	8.30111	8.29181	15.5361	15.5921	15.573	15.3272	15.348	0.519169	0.494598	0.429312	0.43521	0.315	0.728	0.168	-0.315	-0.728	0.168	0.384663	0.140364	0.517671
ENSG00000103064	9.83974	9.84965	9.88634	9.83774	9.71253	14.1432	14.0936	14.106	14.331	14.3448	0.485379	0.498986	0.576376	0.569969	0.227	0.818	0.177	0.227	0.818	-0.177	0.455514	0.0993084	0.507267
ENSG00000103066	7.58422	7.57206	7.59523	7.66505	7.64725	16.1232	16.102	16.2284	16.4591	16.4542	0.482385	0.550344	0.5838	0.569102	0.637	0.379	0.201	0.637	0.379	-0.201	0.185782	0.336682	0.479691
ENSG00000103067	6.98039	6.96923	6.9082	6.87326	6.84483	15.6397	15.6527	15.669	15.6433	15.6666	0.490978	0.491868	0.493403	0.506061	0.065	0.096	0.434	0.065	0.096	0.434	0.630075	0.600518	0.301616
ENSG00000103091	7.89464	7.89603	7.93855	7.98222	7.98416	15.8668	15.8713	15.8788	15.8846	15.9244	0.509415	0.509384	0.509337	0.509378	0.03	0.018	0.027	-0.03	-0.018	0.027	0.658893	0.664273	0.660707
ENSG00000103111	9.18744	9.18798	9.1529	9.12257	9.15308	15.2097	15.1956	15.4034	15.7408	15.8454	0.459129	0.546946	0.67525	0.673063	0.532	0.687	0.266	0.532	0.687	-0.266	0.24355	0.160518	0.422876
ENSG00000103121	8.91339	8.91908	8.89021	8.81223	8.75812	16.8797	16.9583	16.8904	16.4518	16.3623	0.52214	0.470838	0.354558	0.361044	0.387	0.781	0.191	-0.387	-0.781	0.191	0.331111	0.116861	0.491269
ENSG00000103126	10.0881	10.0989	10.138	10.1247	10.0913	15.5198	15.5061	15.5589	15.658	15.6124	0.506861	0.512155	0.513546	0.512353	0.154	0.076	0.058	0.154	0.076	-0.058	0.533269	0.62057	0.635298
ENSG00000103148	7.03524	7.04866	7.10699	7.07838	6.97786	13.8568	13.8047	13.9413	14.3142	14.3174	0.478237	0.550128	0.648547	0.624179	0.508	0.613	0.275	0.508	0.613	-0.275	0.257932	0.199035	0.415732
ENSG00000103150	7.48616	7.49215	7.51013	7.51695	7.54482	14.7628	14.7239	14.9003	15.2913	15.3625	0.478951	0.556837	0.696036	0.671958	0.494	0.687	0.289	0.494	0.687	-0.289	0.266701	0.160518	0.40492
ENSG00000103152	9.82085	9.83861	9.82964	9.72864	9.68515	18.2435	18.2503	18.275	18.2596	18.2199	0.502624	0.502647	0.502546	0.502545	0.026	0.031	0.032	0.026	-0.031	-0.032	0.661344	0.658065	0.657336
ENSG00000103160	9.52692	9.52939	9.52525	9.51209	9.51665	17.1558	17.0789	17.0859	17.4726	17.6249	0.472427	0.48401	0.69793	0.694424	0.235	0.938	0.278	0.235	0.938	-0.278	0.448564	0.0346033	0.41345
ENSG00000103168	6.97575	6.98737	7.06095	7.06624	6.98842	14.6114	14.6553	14.8472	14.8475	14.7522	0.516052	0.527775	0.512507	0.485018	0.182	0.247	0.378	0.182	-0.247	-0.378	0.501559	0.438179	0.337742
ENSG00000103174	8.57355	8.57841	8.60382	8.59962	8.56642	16.0907	16.0989	16.0767	16.0323	16.0702	0.494986	0.492069	0.490982	0.491711	0.13	0.07	0.055	-0.13	-0.07	0.055	0.562387	0.625544	0.638068
ENSG00000103187	10.7739	10.794	10.7969	10.7069	10.6813	19.765	19.7122	19.6744	19.8794	19.9541	0.471141	0.470474	0.577762	0.583319	0.136	0.957	0.137	-0.136	0.957	0.137	0.55491	0.0226585	0.553608
ENSG00000103194	10.4708	10.4823	10.5093	10.4833	10.4606	19.5395	19.5338	19.4834	19.447	19.4416	0.500675	0.487374	0.485971	0.485905	0.404	0.095	0.043	-0.404	-0.095	-0.043	0.319579	0.601682	0.647828
ENSG00000103197	9.93801	9.9336	9.96045	10.0062	9.99798	18.3438	18.328	18.3797	18.4921	18.461	0.51158	0.522307	0.526628	0.522898	0.251	0.128	0.102	0.251	0.128	-0.102	0.435145	0.564781	0.594313
ENSG00000103202	9.05109	9.07434	9.03974	8.89467	8.87126	13.816	13.7629	13.5513	13.5222	13.5057	0.496454	0.482776	0.487437	0.494855	0.208	0.14	0.154	-0.208	0.14	0.154	0.472687	0.55018	0.533269
ENSG00000103222	9.95548	9.96242	10.0428	10.0794	10.012	19.4184	19.3912	19.4528	19.6232	19.591	0.519069	0.532952	0.540188	0.534448	0.268	0.148	0.139	0.268	0.148	-0.139	0.421601	0.540609	0.551251
ENSG00000103245	8.78697	8.78729	8.77709	8.78016	8.82074	16.4044	16.4162	16.4286	16.4174	16.4759	0.506661	0.507106	0.507588	0.513831	0.038	0.042	0.215	0.038	0.042	0.215	0.652317	0.64871	0.46659
ENSG00000103248	7.3336	7.32899	7.27862	7.2261	7.19074	15.1643	15.1272	15.192	15.4171	15.4109	0.477915	0.497883	0.603433	0.589233	0.262	0.867	0.209	0.262	0.867	-0.209	0.426248	0.0745816	0.471732
ENSG00000103249	10.1432	10.146	10.1764	10.22	10.2707	17.1498	17.205	17.1924	16.9119	16.8166	0.529572	0.519239	0.389522	0.389157	0.182	0.946	0.115	-0.182	-0.946	-0.115	0.501559	0.0298359	0.580067
ENSG00000103253	9.26227	9.25087	9.17062	9.12142	9.10997	14.6803	14.7116	14.7285	14.5958	14.5386	0.482375	0.478463	0.469032	0.467424	0.119	0.254	0.092	-0.119	-0.254	-0.092	0.575435	0.432667	0.605345
ENSG00000103254	8.46221	8.47124	8.4893	8.46336	8.43999	15.0759	15.0927	15.3084	15.4771	15.4561	0.468009	0.548769	0.557774	0.553082	0.728	0.208	0.154	0.728	0.208	-0.154	0.140364	0.472687	0.533269
ENSG00000103257	14.4121	14.4303	14.4518	14.3902	14.3633	19.0133	19.0076	18.8871	18.7868	18.8221	0.506406	0.471541	0.468852	0.474493	0.557	0.112	0.144	-0.557	-0.112	0.144	0.229929	0.583365	0.54507
ENSG00000103266	10.8124	10.8039	10.7443	10.7117	10.7134	19.8126	19.8093	19.7156	19.614	19.5941	0.480067	0.468178	0.466938	0.467017	0.274	0.083	0.069	-0.274	-0.083	0.069	0.416364	0.61394	0.626604
ENSG00000103274	8.7185	8.72323	8.68931	8.66652	8.75648	17.6372	17.6534	17.6444	17.5551	17.5253	0.497087	0.490309	0.479765	0.479067	0.201	0.331	0.079	-0.201	-0.331	-0.079	0.479691	0.372506	0.617864
ENSG00000103275	10.5683	10.5648	10.5383	10.507	10.4683	19.7723	19.7737	19.6976	19.6027	19.5983	0.495315	0.476071	0.473307	0.474169	0.404	0.112	0.05	-0.404	-0.112	0.05	0.319579	0.583365	0.642321
ENSG00000103319	10.7449	10.7447	10.7341	10.7064	10.6652	19.1616	19.1861	19.0132	18.6926	18.6388	0.541207	0.44095	0.391573	0.396054	0.644	0.474	0.14	-0.644	-0.474	0.14	0.182696	0.277656	0.55018
ENSG00000103326	9.47103	9.48041	9.46391	9.37671	9.30218	16.3237	16.3798	16.3802	16.136	16.1042	0.519485	0.496481	0.433343	0.442133	0.302	0.719	0.185	-0.302	-0.719	0.185	0.394511	0.14489	0.498112
ENSG00000103335	11.5013	11.4976	11.5225	11.5646	11.561	15.0104	15.0461	15.0827	14.9283	14.8063	0.529514	0.528753	0.438025	0.426359	0.116	0.894	0.196	-0.116	-0.894	-0.196	0.578699	0.0615561	0.485697
ENSG00000103342	12.0747	12.0578	12.0659	12.1496	12.1609	20.8892	20.8605	20.8026	20.8756	20.9266	0.491549	0.492629	0.4999	0.501443	0.078	0.235	0.091	0.078	0.235	0.091	0.618897	0.448564	0.60647
ENSG00000103343	7.20438	7.20986	7.22215	7.17765	7.08697	14.0059	14.0399	13.8099	13.3966	13.3745	0.56336	0.424753	0.366613	0.375001	0.703	0.455	0.191	-0.703	-0.455	0.191	0.152325	0.28878	0.491269
ENSG00000103351	8.59472	8.57761	8.54126	8.58195	8.61081	13.0251	13.0121	13.0531	13.2135	13.3645	0.495136	0.506692	0.605086	0.620456	0.203	0.859	0.242	0.203	0.859	0.242	0.477525	0.0784618	0.442758
ENSG00000103353	11.7837	11.7918	11.7584	11.6808	11.667	19.1115	19.1192	19.0421	18.9371	18.9753	0.490409	0.48011	0.477758	0.485518	0.236	0.095	0.184	-0.236	-0.095	0.184	0.447602	0.601682	0.499233
ENSG00000103356	9.86296	9.85005	9.83069	9.86407	9.86935	18.0201	17.9918	18.0443	18.2331	18.2626	0.492315	0.520077	0.590065	0.582975	0.345	0.764	0.167	0.345	0.764	-0.167	0.362723	0.124265	0.518993
ENSG00000103363	12.2372	12.2547	12.2114	12.0945	12.107	19.2666	19.2126	19.2503	19.5304	19.5641	0.479359	0.489128	0.640382	0.634868	0.179	0.955	0.201	0.179	0.955	-0.201	0.504891	0.0240296	0.479691
ENSG00000103365	10.2318	10.2175	10.1936	10.2161	10.1933	17.8599	17.8764	17.8179	17.6715	17.6432	0.508902	0.480089	0.449693	0.449608	0.441	0.564	0.088	-0.441	-0.564	-0.088	0.296828	0.226048	0.609605
ENSG00000103381	8.00477	7.98898	7.9618	7.9931	7.98571	17.2276	17.1587	17.3531	17.9041	18.0135	0.472057	0.555079	0.799693	0.770281	0.448	0.817	0.378	0.448	0.817	-0.378	0.292607	0.0997305	0.337742
ENSG00000103415	9.78518	9.78347	9.76949	9.7605	9.76041	19.3915	19.4008	19.4142	19.3861	19.3738	0.498649	0.498581	0.498161	0.497935	0.021	0.042	0.03	-0.021	-0.042	-0.03	0.663576	0.64871	0.658893
ENSG00000103423	11.2447	11.2261	11.1955	11.2643	11.3323	19.193	19.1565	19.2097	19.4195	19.4144	0.491972	0.524999	0.59508	0.573296	0.398	0.691	0.259	0.398	0.691	-0.259	0.323214	0.159017	0.428735
ENSG00000103426	-2.20661	-2.20656	-2.20654	-2.20673	-2.20676	19.0946	19.0863	18.9929	18.9134	18.8954	0.507594	0.476871	0.471465	0.470943	0.571	0.18	0.068	-0.571	-0.18	-0.068	0.222587	0.503768	0.627675
ENSG00000103485	10.0357	10.0395	10.0066	9.93701	9.89594	17.1605	17.1968	17.0941	16.8141	16.7836	0.513748	0.454532	0.409559	0.415597	0.53	0.513	0.154	-0.53	-0.513	0.154	0.245228	0.25454	0.533269
ENSG00000103490	5.37593	5.38185	5.34584	5.29874	5.34579	15.7354	15.695	15.6836	15.8886	16.0171	0.473597	0.477624	0.605517	0.615184	0.141	0.936	0.207	0.141	0.936	0.207	0.548896	0.0357174	0.473665
ENSG00000103494	8.7224	8.71023	8.69314	8.73356	8.75779	13.9237	13.9669	13.9619	13.7898	13.8213	0.51037	0.497136	0.463456	0.466624	0.241	0.566	0.122	-0.241	-0.566	0.122	0.44382	0.224909	0.572076
ENSG00000103495	12.704	12.7288	12.7075	12.5777	12.5703	17.7446	17.796	17.5183	16.9762	16.9468	0.59453	0.400597	0.341034	0.357029	0.734	0.434	0.237	-0.734	-0.434	0.237	0.137082	0.301616	0.446784
ENSG00000103496	7.54312	7.54272	7.5167	7.49149	7.49876	17.6895	17.7211	17.6985	17.5535	17.5829	0.492793	0.479061	0.467868	0.471858	0.276	0.263	0.133	-0.276	-0.263	0.133	0.414878	0.425447	0.558617
ENSG00000103502	10.6589	10.6696	10.6271	10.5256	10.504	16.2382	16.2039	16.3283	16.616	16.6249	0.474246	0.518949	0.637865	0.628136	0.389	0.788	0.224	0.389	0.788	-0.224	0.329186	0.113244	0.458416
ENSG00000103507	8.90481	8.90921	8.8882	8.84275	8.8347	16.4035	16.3947	16.4211	16.4741	16.4393	0.500449	0.506111	0.510308	0.510412	0.195	0.184	0.049	0.195	0.184	0.049	0.486893	0.499233	0.643063
ENSG00000103510	8.49725	8.47464	8.38652	8.40885	8.48355	16.8429	16.8615	16.8167	16.6919	16.6995	0.491687	0.485116	0.483219	0.483377	0.196	0.082	0.044	-0.196	-0.082	0.044	0.485697	0.614856	0.64726
ENSG00000103512	7.63262	7.61932	7.68462	7.83253	7.87829	15.9342	15.9682	15.4955	14.7066	14.4362	0.625051	0.412414	0.23897	0.230963	0.619	0.711	0.199	-0.619	-0.711	-0.199	0.195754	0.148445	0.482262
ENSG00000103540	9.55255	9.5342	9.54508	9.64733	9.68237	15.1946	15.273	15.2495	14.8893	14.8672	0.531788	0.515557	0.375458	0.380972	0.235	0.939	0.163	-0.235	-0.939	0.163	0.448564	0.0339251	0.523695
ENSG00000103544	9.82229	9.82784	9.83888	9.81808	9.79177	17.9815	17.9836	18.0188	18.0359	17.9982	0.504166	0.504347	0.504155	0.503692	0.033	0.036	0.05	0.033	-0.036	-0.05	0.656402	0.653894	0.642321
ENSG00000103549	11.1463	11.1375	11.1625	11.2371	11.2621	20.0305	20.0545	20.012	19.84	19.7795	0.511479	0.503798	0.418451	0.41616	0.172	0.942	0.108	-0.172	-0.942	-0.108	0.512837	0.0324977	0.588008
ENSG00000103550	10.1084	10.0933	10.0537	10.0689	10.0628	19.2402	19.2601	19.2344	19.1114	19.0832	0.493009	0.480881	0.458266	0.457122	0.275	0.512	0.097	-0.275	-0.512	-0.097	0.415732	0.255306	0.59947
ENSG00000103591	11.069	11.0656	11.08	11.1245	11.159	16.4817	16.6404	16.7608	16.1952	16.0784	0.602437	0.593742	0.35087	0.358254	0.302	0.952	0.204	-0.302	-0.952	0.204	0.394511	0.0259429	0.476719
ENSG00000103642	8.43022	8.42986	8.48009	8.53658	8.53028	17.4022	17.3901	17.4265	17.5285	17.5541	0.518173	0.52635	0.530817	0.530431	0.233	0.148	0.058	0.233	0.148	-0.058	0.450134	0.540609	0.635298
ENSG00000103653	8.60213	8.61781	8.64056	8.59509	8.57835	18.9744	18.9514	18.9391	19.037	19.0801	0.488748	0.4908	0.527874	0.534604	0.097	0.773	0.18	0.097	0.773	0.18	0.59947	0.120202	0.503768
ENSG00000103657	11.2914	11.2503	11.2831	11.4902	11.4892	18.6044	18.6202	18.6282	18.574	18.5796	0.510817	0.510735	0.485354	0.449291	0.063	0.539	0.645	-0.063	-0.539	-0.645	0.631619	0.239787	0.182153
ENSG00000103671	7.40974	7.3791	7.36213	7.45728	7.42638	18.8928	18.8789	18.888	18.9619	18.9774	0.5041	0.516461	0.527184	0.524774	0.347	0.32	0.092	0.347	0.32	-0.092	0.361081	0.381427	0.605345
ENSG00000103707	9.03141	9.06035	9.08497	8.98718	8.9716	15.1292	15.1382	15.231	15.3008	15.304	0.49627	0.51402	0.517871	0.520693	0.411	0.14	0.109	0.411	0.14	0.109	0.31545	0.55018	0.586931
ENSG00000103855	9.58333	9.6078	9.65534	9.61173	9.62004	17.3829	17.4296	17.4048	17.134	17.0095	0.520182	0.506793	0.383748	0.384083	0.21	0.935	0.137	-0.21	-0.935	0.137	0.470857	0.0362185	0.553608
ENSG00000103876	8.50989	8.51971	8.49167	8.40904	8.38402	17.6174	17.6051	17.5709	17.5782	17.5671	0.496818	0.496814	0.499013	0.503628	0.032	0.118	0.199	-0.032	0.118	0.199	0.657336	0.576559	0.482262
ENSG00000103932	9.05817	9.06442	9.10801	9.09835	9.01317	17.9745	17.9838	18.0462	18.0649	18.029	0.502208	0.502438	0.501756	0.498833	0.028	0.046	0.122	0.028	-0.046	-0.122	0.660214	0.645761	0.572076
ENSG00000103966	9.73482	9.72862	9.72803	9.7616	9.78333	19.4489	19.4418	19.5072	19.6149	19.6233	0.494196	0.524901	0.53704	0.535759	0.56	0.294	0.099	0.56	0.294	-0.099	0.228493	0.400816	0.597484
ENSG00000103978	10.9913	10.9712	11.0012	11.1508	11.233	17.0321	16.9409	17.0482	17.6017	17.7348	0.483613	0.542926	0.785873	0.749047	0.378	0.848	0.369	0.378	0.848	-0.369	0.337742	0.0851403	0.344235
ENSG00000103994	12.0999	12.0689	12.0528	12.1882	12.2523	17.7439	17.7875	17.7563	17.5173	17.4595	0.515205	0.505696	0.406113	0.402462	0.186	0.918	0.125	-0.186	-0.918	-0.125	0.497013	0.0476349	0.568791
ENSG00000103995	9.68613	9.6715	9.67303	9.7543	9.80222	15.6801	15.6776	15.7666	15.8984	15.9474	0.489481	0.533922	0.553783	0.551536	0.59	0.35	0.099	0.59	0.35	-0.099	0.211398	0.359002	0.597484
ENSG00000104047	8.83735	8.81191	8.75086	8.79887	8.83062	15.1885	15.1007	15.3092	15.9322	15.9847	0.463709	0.570871	0.824806	0.787485	0.503	0.794	0.361	0.503	0.794	-0.361	0.261134	0.110661	0.350552
ENSG00000104064	9.78001	9.77408	9.75475	9.78094	9.84095	13.5884	13.6302	13.6077	13.374	13.2856	0.51431	0.502782	0.409863	0.409012	0.204	0.891	0.135	-0.204	-0.891	-0.135	0.476719	0.0626045	0.556164
ENSG00000104067	10.619	10.5894	10.5911	10.759	10.8687	20.6063	20.5917	20.5457	20.5675	20.6023	0.492043	0.492038	0.492119	0.490838	0.04	0.022	0.071	-0.04	0.022	-0.071	0.650466	0.66317	0.624751
ENSG00000104081	9.93606	9.98481	10.0337	9.80277	9.58763	13.4144	13.463	13.5796	13.4913	13.4395	0.51304	0.512234	0.500947	0.502167	0.094	0.262	0.083	-0.094	-0.262	0.083	0.602943	0.426248	0.61394
ENSG00000104093	10.1964	10.1538	10.1797	10.3882	10.3944	16.5738	16.5591	16.5424	16.615	16.6928	0.506208	0.507497	0.50913	0.508727	0.066	0.083	0.057	0.066	0.083	-0.057	0.629245	0.61394	0.636316
ENSG00000104129	8.28947	8.28299	8.27289	8.3043	8.34508	17.4941	17.5548	17.5804	17.3289	17.2543	0.53046	0.524939	0.418866	0.418747	0.18	0.934	0.133	-0.18	-0.934	-0.133	0.503768	0.0368285	0.558617
ENSG00000104131	10.9963	10.9837	10.9866	11.043	11.0448	19.7869	19.721	19.7597	20.1043	20.1739	0.485715	0.511202	0.663625	0.640654	0.3	0.856	0.266	0.3	0.856	-0.266	0.396005	0.0806178	0.422876
ENSG00000104133	10.3577	10.3403	10.3614	10.4689	10.4969	17.5505	17.5449	17.5341	17.5615	17.603	0.500284	0.500532	0.500603	0.500559	0.028	0.032	0.028	0.028	0.032	-0.028	0.660214	0.657336	0.660214
ENSG00000104142	10.2256	10.2254	10.2574	10.27	10.2077	18.0274	18.0235	18.1147	18.241	18.2558	0.489272	0.526852	0.537718	0.536867	0.591	0.254	0.093	0.591	0.254	-0.093	0.210775	0.432667	0.604231
ENSG00000104218	8.04664	8.06222	8.13858	8.15058	8.12308	11.9426	11.9895	12.0453	11.9158	11.9176	0.5466	0.546127	0.473389	0.476147	0.126	0.953	0.128	-0.126	-0.953	0.128	0.567346	0.0252236	0.564781
ENSG00000104231	9.88913	9.87144	9.83897	9.92506	10.0514	16.9137	16.9535	16.8976	16.6575	16.6297	0.516384	0.491117	0.414031	0.414767	0.308	0.807	0.107	-0.308	-0.807	0.107	0.390304	0.104371	0.589133
ENSG00000104267	7.09048	7.10286	7.0467	6.9316	6.9326	17.9972	17.9654	17.9763	18.1364	18.1773	0.478273	0.480619	0.582719	0.584813	0.103	0.983	0.113	0.103	0.983	0.113	0.593207	0.00517021	0.582435
ENSG00000104299	7.83656	7.83723	7.81279	7.80137	7.85022	17.4149	17.381	17.4289	17.6401	17.6804	0.492402	0.509915	0.606838	0.602304	0.234	0.864	0.164	0.234	0.864	-0.164	0.449379	0.0757745	0.522488
ENSG00000104312	7.53529	7.52445	7.52082	7.61794	7.76035	16.4599	16.4659	16.5195	16.5456	16.519	0.502186	0.504163	0.504225	0.492815	0.089	0.062	0.35	0.089	0.062	-0.35	0.608608	0.632289	0.359002
ENSG00000104320	10.5783	10.5783	10.6053	10.652	10.6922	19.0767	19.1071	19.0404	18.8287	18.8038	0.51989	0.492537	0.417194	0.418392	0.308	0.8	0.106	-0.308	-0.8	0.106	0.390304	0.107619	0.590166
ENSG00000104325	8.91316	8.89749	8.8329	8.83144	8.85064	19.5226	19.5099	19.5121	19.5733	19.5895	0.481566	0.483198	0.529748	0.52955	0.071	0.973	0.051	0.071	0.973	-0.051	0.624751	0.0112013	0.641593
ENSG00000104331	12.0724	12.0889	12.1349	12.0955	12.035	17.3823	17.4045	17.3267	17.1555	17.1803	0.523226	0.470674	0.440027	0.448	0.581	0.445	0.167	-0.581	-0.445	0.167	0.217021	0.294516	0.518993
ENSG00000104356	8.87447	8.86167	8.89361	8.97925	8.96938	19.6379	19.6498	19.6436	19.5834	19.5734	0.511081	0.510488	0.467678	0.465927	0.054	0.96	0.07	-0.054	-0.96	-0.07	0.638895	0.02016	0.625544
ENSG00000104365	8.64941	8.64544	8.66837	8.70836	8.70163	18.171	18.1233	18.1556	18.4237	18.5086	0.493123	0.51322	0.622585	0.619287	0.257	0.834	0.207	0.257	0.834	-0.207	0.430202	0.0912922	0.473665
ENSG00000104369	8.70598	8.68577	8.67218	8.70558	8.61788	16.7746	16.8566	16.609	15.9716	15.9351	0.573494	0.424946	0.305679	0.316678	0.565	0.646	0.213	-0.565	-0.646	0.213	0.225435	0.181381	0.468165
ENSG00000104375	8.29251	8.26869	8.23302	8.27752	8.24408	17.436	17.4637	17.4618	17.3238	17.2696	0.50567	0.500733	0.45304	0.448902	0.149	0.784	0.131	-0.149	-0.784	-0.131	0.539299	0.115441	0.56138
ENSG00000104381	9.42624	9.41869	9.44267	9.50438	9.51197	18.1178	18.0934	18.0465	18.1141	18.1661	0.494349	0.495301	0.501003	0.50251	0.057	0.205	0.084	0.057	0.205	0.084	0.636316	0.475507	0.613251
ENSG00000104388	10.8664	10.8677	10.8809	10.8853	10.872	19.0969	19.0308	19.0637	19.41	19.4986	0.485225	0.503124	0.66348	0.65351	0.242	0.902	0.245	0.242	0.902	-0.245	0.442758	0.057056	0.439911
ENSG00000104408	12.9249	12.9247	12.9008	12.8907	12.9326	20.0075	19.9666	20.0388	20.3007	20.325	0.489314	0.519349	0.626893	0.613138	0.298	0.819	0.236	0.298	0.819	-0.236	0.397361	0.0987598	0.447602
ENSG00000104412	8.33379	8.32833	8.34434	8.40881	8.46836	18.2822	18.2567	18.3496	18.5771	18.6175	0.488736	0.535524	0.594349	0.586307	0.462	0.594	0.188	0.462	0.594	-0.188	0.284607	0.209171	0.494673
ENSG00000104419	9.44534	9.42672	9.38601	9.43723	9.48959	18.2131	18.1939	18.239	18.3805	18.4064	0.493043	0.518942	0.568712	0.564184	0.383	0.697	0.134	0.383	0.697	-0.134	0.333676	0.155611	0.557233
ENSG00000104427	6.85358	6.86036	6.93714	6.96959	6.90053	17.7756	17.8316	17.6296	17.1438	17.0867	0.565894	0.454059	0.328962	0.333265	0.538	0.73	0.189	-0.538	-0.73	0.189	0.240263	0.138951	0.493484
ENSG00000104442	10.6173	10.6181	10.6464	10.6865	10.7138	16.9654	16.9479	16.9976	17.1432	17.1846	0.501167	0.526213	0.557307	0.556959	0.405	0.512	0.12	0.405	0.512	-0.12	0.318676	0.255306	0.574213
ENSG00000104447	11.1265	11.1218	11.127	11.1411	11.1126	18.8182	18.8298	18.7019	18.5022	18.4885	0.531328	0.458437	0.431221	0.431809	0.673	0.391	0.102	-0.673	-0.391	0.102	0.166965	0.328066	0.594313
ENSG00000104450	8.33632	8.33284	8.36247	8.41411	8.42247	16.2483	16.2532	16.1327	15.9921	16.0369	0.523781	0.469901	0.458972	0.460909	0.661	0.228	0.1	-0.661	-0.228	0.1	0.173423	0.454742	0.596495
ENSG00000104472	9.38234	9.39934	9.36925	9.25174	9.21966	16.6208	16.5612	16.6924	17.0989	17.1232	0.474908	0.524559	0.713966	0.684946	0.366	0.847	0.338	0.366	0.847	-0.338	0.346575	0.0855527	0.367339
ENSG00000104497	6.68501	6.68907	6.74349	6.81585	6.88379	15.3842	15.4421	15.4237	15.1483	15.1112	0.53373	0.524648	0.397958	0.399661	0.194	0.957	0.128	-0.194	-0.957	0.128	0.488187	0.0226585	0.564781
ENSG00000104517	11.4874	11.46	11.504	11.6968	11.7709	19.7959	19.7914	19.8425	19.9169	19.9099	0.505512	0.51721	0.521637	0.48085	0.289	0.156	0.752	0.289	0.156	-0.752	0.40492	0.531082	0.129219
ENSG00000104518	7.93463	7.91397	7.8064	7.78382	7.82184	14.4031	14.4238	14.4951	14.4705	14.4184	0.498159	0.501643	0.501778	0.501553	0.122	0.049	0.049	0.122	0.049	-0.049	0.572076	0.643063	0.643063
ENSG00000104522	10.0132	10.0227	9.99659	9.93002	9.93623	18.8928	18.884	18.9102	18.9755	18.9737	0.492257	0.499089	0.531098	0.532401	0.195	0.792	0.087	0.195	0.792	0.087	0.486893	0.111434	0.610483
ENSG00000104524	9.20605	9.21545	9.20796	9.1528	9.13339	17.766	17.7501	17.753	17.8461	17.9066	0.495353	0.497259	0.547493	0.558791	0.091	0.832	0.21	0.091	0.832	0.21	0.60647	0.0922207	0.470857
ENSG00000104529	13.6611	13.6732	13.6618	13.6033	13.615	21.0121	21.0681	21.0003	20.6469	20.5355	0.518348	0.481071	0.369538	0.372297	0.35	0.835	0.168	-0.35	-0.835	0.168	0.359002	0.0908284	0.517671
ENSG00000104549	9.98142	9.98163	10.0551	10.1567	10.2032	15.6497	15.6115	15.6112	15.7879	15.8355	0.515802	0.526329	0.546396	0.544843	0.222	0.352	0.124	0.222	0.352	-0.124	0.460224	0.357709	0.570037
ENSG00000104611	8.9056	8.87781	8.89861	9.05711	9.10677	18.8638	18.879	18.8444	18.7323	18.7091	0.506395	0.505054	0.438676	0.433984	0.088	0.956	0.124	-0.088	-0.956	-0.124	0.609605	0.0233503	0.570037
ENSG00000104613	11.3123	11.3057	11.2834	11.3002	11.3383	16.7778	16.7762	16.8181	16.8883	16.9274	0.495886	0.512712	0.537127	0.538522	0.364	0.577	0.101	0.364	0.577	0.101	0.348201	0.219349	0.59552
ENSG00000104626	9.85849	9.84713	9.87876	9.96216	9.96256	17.8485	17.8393	17.8852	17.996	18.0472	0.508834	0.525993	0.537666	0.537708	0.342	0.311	0.093	0.342	0.311	0.093	0.364679	0.387612	0.604231
ENSG00000104635	12.494	12.4596	12.4361	12.6359	12.8497	17.965	17.951	17.9665	18.0277	17.9914	0.503464	0.512699	0.533715	0.469409	0.246	0.473	0.955	0.246	0.473	-0.955	0.439225	0.278151	0.0240296
ENSG00000104643	9.57167	9.57126	9.55726	9.55032	9.56891	16.3753	16.399	16.2407	15.955	15.9391	0.542078	0.446338	0.408148	0.410529	0.678	0.42	0.119	-0.678	-0.42	0.119	0.164856	0.309836	0.575435
ENSG00000104671	9.42461	9.42566	9.42498	9.41135	9.38994	16.8003	16.7908	16.7475	16.7234	16.6893	0.49444	0.491128	0.490008	0.489036	0.146	0.071	0.075	-0.146	-0.071	-0.075	0.542699	0.624751	0.621548
ENSG00000104679	9.33469	9.36045	9.39979	9.31971	9.27309	15.3515	15.4014	15.343	15.0034	14.8353	0.517471	0.486848	0.352698	0.353276	0.291	0.884	0.14	-0.291	-0.884	0.14	0.403296	0.06621	0.55018
ENSG00000104687	12.6506	12.649	12.6492	12.6478	12.6269	19.5679	19.5035	19.5254	19.8615	19.9738	0.480322	0.496279	0.666387	0.658995	0.237	0.908	0.251	0.237	0.908	-0.251	0.446784	0.0539703	0.435145
ENSG00000104689	9.4574	9.45942	9.54992	9.63434	9.60716	17.0876	17.0953	17.1068	17.0776	17.0507	0.529112	0.529081	0.482043	0.474511	0.048	0.938	0.21	-0.048	-0.938	-0.21	0.64406	0.0346033	0.470857
ENSG00000104695	10.0698	10.0637	10.0168	9.97414	9.93768	16.7628	16.6923	16.7016	17.0266	17.0846	0.465967	0.473274	0.649514	0.636364	0.18	0.969	0.241	0.18	0.969	-0.241	0.503768	0.0138977	0.44382
ENSG00000104714	7.5544	7.54791	7.53485	7.54015	7.52341	13.6931	13.721	13.873	13.9727	14.0764	0.477835	0.535948	0.55549	0.566402	0.637	0.305	0.194	0.637	0.305	0.194	0.185782	0.392211	0.488187
ENSG00000104723	10.8732	10.8891	10.9135	10.852	10.7925	16.781	16.7831	16.8972	17.0201	17.0235	0.485078	0.528067	0.539273	0.540162	0.632	0.235	0.081	0.632	0.235	0.081	0.188192	0.448564	0.615835
ENSG00000104728	9.48107	9.4697	9.4958	9.55288	9.50272	18.0795	18.0928	18.2026	18.2693	18.2595	0.506601	0.517054	0.517563	0.515598	0.248	0.073	0.084	0.248	0.073	-0.084	0.43731	0.623097	0.613251
ENSG00000104731	8.15525	8.14822	8.12909	8.1322	8.12181	17.4397	17.446	17.3667	17.2505	17.2526	0.500971	0.471787	0.465047	0.465561	0.527	0.21	0.072	-0.527	-0.21	0.072	0.247242	0.470857	0.623798
ENSG00000104738	12.3679	12.3544	12.3652	12.427	12.4095	21.4188	21.4157	21.4437	21.4782	21.4519	0.50258	0.503123	0.503383	0.500025	0.043	0.028	0.143	0.043	0.028	-0.143	0.647828	0.660214	0.546498
ENSG00000104756	10.7269	10.7373	10.7658	10.7542	10.7513	16.3562	16.3439	16.5335	16.8047	16.8134	0.4709	0.566939	0.606953	0.597677	0.695	0.4	0.197	0.695	0.4	-0.197	0.156749	0.322043	0.484469
ENSG00000104763	10.3187	10.305	10.3091	10.3853	10.4233	18.269	18.2616	18.1991	18.1656	18.1846	0.496378	0.490982	0.489724	0.489168	0.187	0.08	0.047	-0.187	-0.08	-0.047	0.495632	0.617021	0.644874
ENSG00000104765	11.2179	11.2185	11.196	11.1733	11.1867	14.1235	14.1234	14.0734	14.0562	14.1573	0.484275	0.483194	0.484813	0.52409	0.082	0.091	0.676	-0.082	0.091	0.676	0.614856	0.60647	0.165681
ENSG00000104774	7.75476	7.76906	7.83035	7.81452	7.74685	18.0679	18.0739	18.1046	18.1041	18.0769	0.505001	0.504394	0.496841	0.490924	0.05	0.33	0.232	-0.05	-0.33	-0.232	0.642321	0.373518	0.451292
ENSG00000104783	9.21179	9.21478	9.18693	9.15484	9.18547	15.4114	15.3684	15.4804	15.768	15.7217	0.472264	0.533935	0.615662	0.590112	0.514	0.6	0.288	0.514	0.6	-0.288	0.254157	0.205965	0.405697
ENSG00000104805	10.0093	9.99957	10.0309	10.1227	10.1619	20.5344	20.5493	20.518	20.4185	20.4122	0.510534	0.505802	0.451843	0.451025	0.123	0.935	0.07	-0.123	-0.935	-0.07	0.571067	0.0362185	0.625544
ENSG00000104812	8.77349	8.75159	8.70434	8.7137	8.64494	18.1534	18.0986	18.1241	18.4088	18.4805	0.472909	0.48685	0.636597	0.628997	0.206	0.932	0.204	0.206	0.932	-0.204	0.474506	0.0381344	0.476719
ENSG00000104823	8.61973	8.62005	8.57167	8.52022	8.53347	19.5187	19.5219	19.4563	19.3559	19.3263	0.484697	0.472179	0.469422	0.469845	0.301	0.116	0.071	-0.301	-0.116	0.071	0.395209	0.578699	0.624751
ENSG00000104824	12.1152	12.0926	12.0268	12.0747	12.1504	21.3409	21.3388	21.2636	21.1777	21.1564	0.494536	0.483239	0.481208	0.479757	0.292	0.099	0.082	-0.292	-0.099	-0.082	0.402482	0.597484	0.614856
ENSG00000104825	7.60539	7.60957	7.63944	7.6552	7.65247	16.4743	16.5017	16.3623	16.1086	16.1564	0.547851	0.454097	0.423363	0.432281	0.722	0.365	0.164	-0.722	-0.365	0.164	0.143712	0.347499	0.522488
ENSG00000104833	3.63752	3.64022	3.65436	3.65658	3.64955	15.9919	15.9714	15.9434	16.0334	16.128	0.492709	0.494317	0.528945	0.550121	0.12	0.587	0.355	0.12	0.587	0.355	0.574213	0.212911	0.355216
ENSG00000104835	5.75735	5.78493	5.86669	5.81961	5.75265	19.1925	19.2141	19.2015	19.0936	19.084	0.508234	0.50281	0.444808	0.448918	0.141	0.949	0.126	-0.141	-0.949	0.126	0.548896	0.0280817	0.567346
ENSG00000104852	10.8253	10.8124	10.7739	10.7874	10.7987	20.3964	20.3945	20.2636	20.1238	20.1296	0.505526	0.4654	0.46053	0.460998	0.572	0.151	0.095	-0.572	-0.151	0.095	0.222194	0.53679	0.601682
ENSG00000104853	9.45719	9.46323	9.50016	9.49893	9.45223	18.2126	18.2061	18.2097	18.2229	18.177	0.496116	0.495636	0.494036	0.486019	0.05	0.099	0.288	-0.05	-0.099	-0.288	0.642321	0.597484	0.405697
ENSG00000104856	5.68657	5.67832	5.61594	5.62195	5.73115	13.2544	13.3539	13.3021	12.7718	12.6221	0.544969	0.500273	0.329354	0.333542	0.346	0.874	0.179	-0.346	-0.874	0.179	0.361832	0.0714226	0.504891
ENSG00000104859	7.24536	7.26019	7.29886	7.28237	7.28406	16.5282	16.5718	16.3779	15.9756	15.9757	0.568987	0.436293	0.372589	0.380254	0.671	0.48	0.167	-0.671	-0.48	0.167	0.167977	0.274135	0.518993
ENSG00000104866	8.64532	8.63428	8.60344	8.59391	8.5435	14.8229	14.8503	15.0104	15.0496	14.9717	0.500406	0.514008	0.513653	0.507872	0.242	0.086	0.142	0.242	-0.086	-0.142	0.442758	0.611375	0.547731
ENSG00000104872	11.0167	11.0237	10.9883	10.9235	10.9361	18.3405	18.3463	18.4044	18.4359	18.4091	0.494207	0.504821	0.507592	0.508551	0.32	0.134	0.07	0.32	0.134	0.07	0.381427	0.557233	0.625544
ENSG00000104880	7.75286	7.76473	7.82537	7.82486	7.77242	17.6299	17.6552	17.5243	17.2443	17.1796	0.535139	0.467819	0.384831	0.385408	0.482	0.702	0.117	-0.482	-0.702	0.117	0.273139	0.153102	0.577733
ENSG00000104881	5.96168	5.98374	6.08853	6.05609	5.90186	19.982	20.0163	19.9865	19.7995	19.7723	0.509448	0.501034	0.40726	0.410688	0.16	0.963	0.125	-0.16	-0.963	0.125	0.526974	0.0182876	0.568791
ENSG00000104884	8.72772	8.70213	8.61182	8.61578	8.61927	17.2037	17.2024	17.2059	17.2063	17.1833	0.479403	0.484899	0.491175	0.491174	0.241	0.31	0.045	0.241	0.31	-0.045	0.44382	0.388388	0.646511
ENSG00000104885	8.40265	8.41269	8.41	8.35153	8.31651	14.4303	14.4861	14.3529	13.958	13.9282	0.539155	0.453302	0.37134	0.383023	0.536	0.624	0.209	-0.536	-0.624	0.209	0.241346	0.193089	0.471732
ENSG00000104886	8.83641	8.85326	8.88801	8.85743	8.85601	14.0342	14.0508	14.1162	14.0826	13.9822	0.514332	0.514623	0.498194	0.470084	0.088	0.348	0.471	0.088	-0.348	-0.471	0.609605	0.360616	0.279554
ENSG00000104889	10.987	10.9914	10.9751	10.9511	10.984	18.6543	18.6598	18.6281	18.5632	18.5486	0.494823	0.487721	0.484323	0.484393	0.248	0.158	0.049	-0.248	-0.158	0.049	0.43731	0.528945	0.643063
ENSG00000104897	7.45434	7.46892	7.49309	7.41768	7.30989	19.0365	19.0276	19.0182	19.0346	19.01	0.49579	0.495819	0.495839	0.49593	0.031	0.015	0.029	0.031	0.015	0.029	0.658065	0.664595	0.65959
ENSG00000104907	9.33679	9.34909	9.3621	9.33476	9.35666	19.1682	19.2187	19.1863	18.9342	18.919	0.517072	0.491843	0.412303	0.419625	0.301	0.8	0.154	-0.301	-0.8	0.154	0.395209	0.107619	0.533269
ENSG00000104915	10.0002	10.0195	9.98602	9.87076	9.87809	17.3389	17.3486	17.3087	17.2258	17.2332	0.489162	0.485719	0.484326	0.488186	0.125	0.064	0.12	-0.125	-0.064	0.12	0.568791	0.630871	0.574213
ENSG00000104946	7.55364	7.5538	7.50852	7.44615	7.42118	15.9097	15.9448	15.8869	15.6767	15.6799	0.498435	0.46262	0.439376	0.445493	0.458	0.382	0.154	-0.458	-0.382	0.154	0.28694	0.33463	0.533269
ENSG00000104960	8.8298	8.8257	8.77054	8.73134	8.74891	14.5976	14.5603	14.5851	14.7989	14.8766	0.477383	0.484647	0.610829	0.610939	0.159	0.957	0.14	0.159	0.957	0.14	0.52814	0.0226585	0.55018
ENSG00000104964	11.312	11.3125	11.2438	11.1499	11.1163	15.6307	15.7001	15.6638	15.3061	15.2331	0.50866	0.468725	0.388518	0.395114	0.366	0.702	0.171	-0.366	-0.702	0.171	0.346575	0.153102	0.513971
ENSG00000104969	9.47018	9.48357	9.49473	9.44348	9.42176	19.5119	19.5353	19.4852	19.3204	19.2936	0.510379	0.477183	0.438053	0.440547	0.423	0.611	0.119	-0.423	-0.611	0.119	0.307687	0.200424	0.575435
ENSG00000104973	6.53555	6.53272	6.52793	6.50673	6.43748	15.6141	15.6135	15.6154	15.6056	15.5698	0.495352	0.495163	0.494953	0.49432	0.027	0.029	0.041	-0.027	-0.029	-0.041	0.660707	0.65959	0.649723
ENSG00000104976	7.30603	7.3176	7.29166	7.19176	7.13531	12.6528	12.7866	12.8515	12.4057	12.4919	0.56506	0.527851	0.410413	0.467712	0.359	0.699	0.424	-0.359	-0.699	0.424	0.351979	0.154607	0.307208
ENSG00000104979	9.77791	9.79613	9.75266	9.62167	9.60689	17.6563	17.7985	17.6622	16.8271	16.5991	0.564067	0.463762	0.246226	0.254196	0.447	0.839	0.239	-0.447	-0.839	0.239	0.293217	0.0890686	0.445407
ENSG00000104980	9.6955	9.68002	9.64113	9.70048	9.80094	19.4459	19.4473	19.423	19.3865	19.3789	0.497305	0.4967	0.495922	0.494993	0.05	0.056	0.06	-0.05	-0.056	-0.06	0.642321	0.637193	0.633687
ENSG00000104983	4.68426	4.68535	4.72697	4.75518	4.71757	15.7356	15.9026	15.6059	14.5027	14.3191	0.602568	0.45352	0.196386	0.200769	0.525	0.849	0.19	-0.525	-0.849	0.19	0.248012	0.0844796	0.49234
ENSG00000105011	10.426	10.4474	10.4374	10.3078	10.2326	17.0009	17.0197	17.0777	17.0481	17.0023	0.509643	0.509729	0.509425	0.509427	0.04	0.027	0.038	0.04	-0.027	0.038	0.650466	0.660707	0.652317
ENSG00000105053	7.86762	7.88296	7.84551	7.73839	7.73641	14.3367	14.4059	14.2528	13.788	13.7793	0.547086	0.435015	0.359731	0.380131	0.612	0.542	0.262	-0.612	-0.542	0.262	0.199618	0.237706	0.426248
ENSG00000105058	10.1681	10.1889	10.2117	10.1372	10.1	15.6521	15.6331	15.5583	15.5057	15.3897	0.497909	0.477199	0.464233	0.455342	0.347	0.282	0.209	-0.347	-0.282	-0.209	0.361081	0.410295	0.471732
ENSG00000105063	9.72089	9.72019	9.6887	9.63737	9.59132	17.9959	18.0007	18.0598	18.12	18.1509	0.4865	0.503305	0.533406	0.537122	0.354	0.655	0.131	0.354	0.655	0.131	0.355941	0.176887	0.56138
ENSG00000105085	5.91663	5.91871	5.87869	5.83474	5.86114	14.829	14.8508	14.7614	14.5463	14.4895	0.508445	0.461007	0.42313	0.425249	0.516	0.495	0.123	-0.516	-0.495	0.123	0.253093	0.266034	0.571067
ENSG00000105127	9.2904	9.2621	9.2185	9.31415	9.38594	19.1589	19.2126	19.1379	18.8131	18.7697	0.524149	0.488459	0.390606	0.391527	0.334	0.795	0.118	-0.334	-0.795	0.118	0.37044	0.110018	0.576559
ENSG00000105135	9.84748	9.84065	9.83433	9.87675	9.93084	18.3293	18.3353	18.4364	18.5187	18.4974	0.498574	0.521212	0.523465	0.520365	0.462	0.097	0.101	0.462	0.097	-0.101	0.284607	0.59947	0.59552
ENSG00000105137	9.86705	9.88702	9.90028	9.81275	9.76222	16.699	16.6771	16.7568	16.9556	16.9986	0.489245	0.51175	0.590711	0.593204	0.294	0.793	0.146	0.294	0.793	0.146	0.400816	0.111047	0.542699
ENSG00000105171	9.72153	9.73488	9.71395	9.63121	9.62226	16.2704	16.3283	16.2068	15.8268	15.8243	0.536312	0.44795	0.38276	0.400158	0.569	0.529	0.248	-0.569	-0.529	0.248	0.223463	0.2457	0.43731
ENSG00000105176	10.5776	10.6006	10.6378	10.5587	10.4926	17.4846	17.5271	17.5146	17.3174	17.2994	0.512651	0.494081	0.428079	0.436393	0.256	0.803	0.193	-0.256	-0.803	0.193	0.430873	0.106467	0.489295
ENSG00000105185	11.0162	11.0331	11.0358	10.9539	10.9162	19.1163	19.1546	18.9977	18.6116	18.491	0.54045	0.45235	0.361541	0.364445	0.542	0.656	0.163	-0.542	-0.656	0.163	0.237706	0.176205	0.523695
ENSG00000105186	9.52828	9.51823	9.50756	9.53459	9.52866	14.9344	14.9701	15.0045	14.859	14.7656	0.523104	0.522005	0.452363	0.444488	0.129	0.867	0.161	-0.129	-0.867	-0.161	0.563547	0.0745816	0.525802
ENSG00000105193	13.3272	13.3347	13.2795	13.1774	13.157	20.2341	20.2461	20.2414	20.1965	20.222	0.48872	0.488247	0.487898	0.521656	0.052	0.047	0.829	-0.052	-0.047	0.829	0.64062	0.644874	0.0937888
ENSG00000105197	9.85237	9.87018	9.84458	9.74284	9.74602	18.4227	18.3717	18.4286	18.7249	18.7758	0.485885	0.503605	0.655827	0.650003	0.232	0.908	0.213	0.232	0.908	-0.213	0.451292	0.0539703	0.468165
ENSG00000105202	10.2598	10.2432	10.1683	10.1634	10.1936	19.9322	19.9305	19.8976	19.8749	19.8942	0.490532	0.490657	0.492928	0.499984	0.04	0.136	0.259	0.04	0.136	0.259	0.650466	0.55491	0.428735
ENSG00000105220	12.5375	12.54	12.5569	12.5503	12.5113	21.4809	21.4555	21.4981	21.6673	21.7057	0.494933	0.515005	0.570929	0.569292	0.312	0.718	0.128	0.312	0.718	-0.128	0.386699	0.145208	0.564781
ENSG00000105221	10.4981	10.5179	10.5163	10.3951	10.3002	17.3322	17.2781	17.3896	17.7749	17.8601	0.481299	0.519927	0.705656	0.700331	0.335	0.876	0.264	0.335	0.876	-0.264	0.369386	0.0703683	0.424364
ENSG00000105223	9.63981	9.63689	9.63388	9.62259	9.57228	17.5998	17.5452	17.5984	17.9071	17.963	0.489061	0.51246	0.654712	0.639872	0.274	0.88	0.233	0.274	0.88	-0.233	0.416364	0.0681589	0.450134
ENSG00000105229	8.45032	8.4245	8.32846	8.3305	8.34333	15.3498	15.3511	15.4051	15.4735	15.5032	0.470952	0.484185	0.537976	0.537832	0.243	0.859	0.076	0.243	0.859	-0.076	0.441989	0.0784618	0.62057
ENSG00000105245	7.91159	7.92295	7.94063	7.87332	7.77096	18.2607	18.2795	18.2962	18.2302	18.2126	0.501441	0.498702	0.4887	0.488989	0.12	0.369	0.058	-0.12	-0.369	0.058	0.574213	0.344235	0.635298
ENSG00000105248	8.32386	8.34715	8.42066	8.37361	8.28569	17.5172	17.5322	17.4891	17.3704	17.3525	0.513031	0.489522	0.442554	0.445396	0.356	0.754	0.109	-0.356	-0.754	0.109	0.354527	0.128234	0.586931
ENSG00000105254	10.018	10.0186	9.99592	9.95892	9.93648	19.5714	19.6363	19.4429	18.9228	18.846	0.554403	0.432967	0.333536	0.339904	0.568	0.63	0.196	-0.568	-0.63	0.196	0.223901	0.18915	0.485697
ENSG00000105255	8.0495	8.05437	8.04441	8.00241	7.97596	15.313	15.3623	15.0843	14.5499	14.5179	0.586695	0.404302	0.338134	0.349488	0.724	0.478	0.2	-0.724	-0.478	0.2	0.1429	0.275254	0.480993
ENSG00000105258	10.0372	10.049	9.96121	9.8137	9.81842	16.3168	16.3366	16.3076	16.1735	16.1255	0.472731	0.466681	0.464147	0.464853	0.165	0.098	0.072	-0.165	-0.098	0.072	0.52132	0.598574	0.623798
ENSG00000105281	10.824	10.8003	10.7706	10.9041	11.0779	18.9908	19.0111	18.9562	18.7987	18.7713	0.509845	0.496391	0.437749	0.433733	0.231	0.832	0.133	-0.231	-0.832	-0.133	0.452416	0.0922207	0.558617
ENSG00000105287	7.46971	7.47023	7.4361	7.40593	7.43385	15.9388	15.9464	15.877	15.7756	15.8004	0.487955	0.478459	0.476384	0.478745	0.242	0.091	0.083	-0.242	-0.091	0.083	0.442758	0.60647	0.61394
ENSG00000105298	8.77256	8.77324	8.78471	8.77893	8.73833	17.7019	17.7349	17.7157	17.545	17.5156	0.509028	0.498345	0.434505	0.435781	0.198	0.874	0.103	-0.198	-0.874	0.103	0.483315	0.0714226	0.593207
ENSG00000105321	6.93939	6.92546	6.9044	6.94703	6.96998	17.9125	17.9005	17.7845	17.7181	17.7602	0.496795	0.489103	0.488618	0.489603	0.204	0.051	0.065	-0.204	-0.051	0.065	0.476719	0.641593	0.630075
ENSG00000105323	11.4883	11.4971	11.5249	11.4828	11.3881	20.7943	20.8349	20.7941	20.5588	20.5068	0.511804	0.487304	0.404907	0.407918	0.285	0.838	0.108	-0.285	-0.838	0.108	0.408211	0.0896126	0.588008
ENSG00000105329	7.57431	7.5783	7.56368	7.51313	7.46942	16.0883	16.1002	16.0831	15.985	15.9101	0.496176	0.486993	0.461051	0.457659	0.213	0.57	0.114	-0.213	-0.57	-0.114	0.468165	0.222938	0.5813
ENSG00000105339	9.62019	9.61302	9.62916	9.67068	9.65394	15.4816	15.4714	15.5483	15.7077	15.7814	0.491323	0.528373	0.57191	0.573007	0.448	0.567	0.14	0.448	0.567	0.14	0.292607	0.224515	0.55018
ENSG00000105355	10.2917	10.2848	10.2638	10.2645	10.2554	19.9872	19.9761	20.0338	20.1425	20.1333	0.483684	0.51491	0.537957	0.534778	0.54	0.443	0.111	0.54	0.443	-0.111	0.239225	0.295368	0.584565
ENSG00000105357	-1.96719	-1.9673	-1.96778	-1.96666	-1.96349	16.109	16.0274	16.3841	17.1272	17.119	0.43524	0.649336	0.829491	0.797535	0.696	0.613	0.366	0.696	0.613	-0.366	0.156294	0.199035	0.346575
ENSG00000105364	8.7463	8.74536	8.69419	8.62717	8.59597	17.3035	17.3362	17.3624	17.2475	17.2236	0.493466	0.491435	0.486354	0.48684	0.097	0.168	0.072	-0.097	-0.168	0.072	0.59947	0.517671	0.623798
ENSG00000105373	10.5785	10.5681	10.5261	10.5382	10.5815	18.7173	18.7236	18.7083	18.6602	18.6494	0.494229	0.493197	0.492657	0.492591	0.069	0.046	0.037	-0.069	-0.046	-0.037	0.626604	0.645761	0.653055
ENSG00000105376	5.74809	5.71723	5.63903	5.6796	5.68539	14.5258	14.6518	14.3816	13.3947	13.0001	0.576784	0.453531	0.201025	0.19579	0.5	0.854	0.207	-0.5	-0.854	-0.207	0.262855	0.0819498	0.473665
ENSG00000105379	9.7425	9.75304	9.76104	9.71649	9.69106	19.7439	19.7359	19.6936	19.6747	19.6652	0.495006	0.493088	0.492924	0.492989	0.103	0.029	0.027	-0.103	-0.029	0.027	0.593207	0.65959	0.660707
ENSG00000105393	9.42508	9.44203	9.43578	9.35663	9.35191	18.0586	18.0788	17.9577	17.7092	17.6427	0.528743	0.454163	0.413561	0.415851	0.638	0.451	0.122	-0.638	-0.451	0.122	0.185327	0.291102	0.572076
ENSG00000105397	10.1134	10.1042	10.052	10.0195	9.99181	16.0024	16.0728	16.1745	15.9732	15.907	0.5271	0.525873	0.46817	0.467125	0.189	0.687	0.154	-0.189	-0.687	-0.154	0.493484	0.160518	0.533269
ENSG00000105401	11.3442	11.348	11.3507	11.3455	11.3644	20.909	20.9421	20.8652	20.6208	20.5708	0.518478	0.47674	0.4091	0.410409	0.407	0.715	0.119	-0.407	-0.715	0.119	0.317693	0.14662	0.575435
ENSG00000105402	9.60818	9.63542	9.67617	9.58476	9.5208	19.8331	19.7854	19.8924	20.2361	20.2958	0.482582	0.521092	0.655385	0.650473	0.342	0.806	0.227	0.342	0.806	-0.227	0.364679	0.104712	0.455514
ENSG00000105426	10.301	10.3017	10.3304	10.349	10.3203	16.9588	16.9805	17.0374	16.9969	16.9581	0.517847	0.518434	0.496129	0.484974	0.09	0.604	0.283	0.09	-0.604	-0.283	0.607692	0.203909	0.409751
ENSG00000105447	10.5446	10.5483	10.5404	10.506	10.4814	19.0147	19.0274	19.0916	19.1065	19.0918	0.502373	0.504356	0.504616	0.504873	0.091	0.036	0.037	0.091	0.036	0.037	0.60647	0.653894	0.653055
ENSG00000105486	9.72676	9.71647	9.76086	9.86833	9.90385	19.7878	19.7907	19.8332	19.8605	19.8373	0.510432	0.51148	0.511537	0.47245	0.062	0.037	0.952	0.062	0.037	-0.952	0.632289	0.653055	0.0259429
ENSG00000105514	8.9018	8.87479	8.75547	8.72523	8.71133	16.7549	16.6991	16.7568	17.0767	17.1344	0.458816	0.472127	0.669798	0.651614	0.202	0.97	0.256	0.202	0.97	-0.256	0.478677	0.0129277	0.430873
ENSG00000105518	9.07614	9.06707	8.95267	8.87898	8.9287	14.7025	14.7581	14.8664	14.7462	14.7116	0.495687	0.496348	0.495132	0.495049	0.07	0.072	0.061	0.07	-0.072	-0.061	0.625544	0.623798	0.633113
ENSG00000105538	10.3952	10.4024	10.3657	10.288	10.2731	13.3618	13.4493	13.7826	13.8251	13.884	0.461025	0.537088	0.539367	0.548453	0.645	0.172	0.19	0.645	0.172	0.19	0.182153	0.512837	0.49234
ENSG00000105552	9.17864	9.18216	9.17412	9.15254	9.15798	18.2856	18.2931	18.3777	18.4342	18.4112	0.498773	0.514009	0.515671	0.515194	0.395	0.084	0.062	0.395	0.084	-0.062	0.325083	0.613251	0.632289
ENSG00000105568	12.0604	12.0567	12.0508	12.056	12.0479	20.9241	20.8942	20.9308	21.1077	21.1362	0.493833	0.511558	0.577115	0.573502	0.269	0.784	0.143	0.269	0.784	-0.143	0.420822	0.115441	0.546498
ENSG00000105576	8.62158	8.63903	8.71556	8.71577	8.67757	16.1731	16.1963	16.2555	16.2218	16.2081	0.525432	0.526827	0.490008	0.487864	0.086	0.899	0.105	0.086	-0.899	-0.105	0.611375	0.0583036	0.591106
ENSG00000105607	8.86489	8.84944	8.81635	8.87558	8.95929	18.4236	18.4329	18.5118	18.5572	18.5418	0.50307	0.516466	0.517636	0.515851	0.336	0.07	0.08	0.336	0.07	-0.08	0.368575	0.625544	0.617021
ENSG00000105612	9.1672	9.17721	9.19346	9.2126	9.31866	18.7839	18.829	18.7138	18.3681	18.2991	0.534572	0.473696	0.372287	0.374507	0.426	0.759	0.16	-0.426	-0.759	0.16	0.306091	0.125864	0.526974
ENSG00000105640	13.4405	13.4661	13.4478	13.3189	13.3133	20.5185	20.5448	20.4692	20.2537	20.2023	0.51803	0.464911	0.431379	0.435006	0.549	0.454	0.15	-0.549	-0.454	0.15	0.233734	0.289391	0.537701
ENSG00000105656	7.67766	7.69013	7.75346	7.74647	7.6761	16.5275	16.5186	16.4783	16.4798	16.5069	0.489212	0.487127	0.486735	0.486858	0.111	0.038	0.035	-0.111	-0.038	0.035	0.584565	0.652317	0.654732
ENSG00000105669	10.5896	10.592	10.5287	10.4619	10.5004	19.2837	19.2781	19.3033	19.3619	19.3783	0.48346	0.485263	0.534702	0.535916	0.077	0.968	0.068	0.077	0.968	0.068	0.619767	0.0144615	0.627675
ENSG00000105671	10.2556	10.2576	10.2529	10.2353	10.2259	15.7561	15.786	15.7696	15.5917	15.5035	0.507298	0.499447	0.42597	0.424631	0.157	0.89	0.12	-0.157	-0.89	-0.12	0.530016	0.0631157	0.574213
ENSG00000105676	10.2203	10.2159	10.2129	10.2338	10.2495	18.1847	18.1888	18.3461	18.5063	18.4991	0.479171	0.544849	0.557908	0.554666	0.71	0.234	0.132	0.71	0.234	-0.132	0.14913	0.449379	0.560191
ENSG00000105698	9.83096	9.83395	9.77748	9.69247	9.67234	16.5232	16.5496	16.3829	16.0724	16.0467	0.522545	0.433948	0.40391	0.411876	0.668	0.361	0.164	-0.668	-0.361	0.164	0.170085	0.350552	0.522488
ENSG00000105700	10.1435	10.1702	10.1611	10.0309	10.0068	14.7422	14.71	14.7643	14.9677	14.9884	0.488357	0.50148	0.599874	0.599815	0.202	0.911	0.137	0.202	0.911	-0.137	0.478677	0.051817	0.553608
ENSG00000105701	11.4307	11.4399	11.3987	11.3092	11.2979	19.0711	19.0899	19.0567	18.9259	18.8879	0.490336	0.474255	0.462078	0.463965	0.318	0.297	0.096	-0.318	-0.297	0.096	0.382758	0.39822	0.600518
ENSG00000105705	8.11054	8.12024	8.13864	8.14802	8.22008	18.9121	18.9294	18.8678	18.7101	18.6708	0.517648	0.489112	0.436401	0.436431	0.366	0.731	0.095	-0.366	-0.731	0.095	0.346575	0.138677	0.601682
ENSG00000105708	7.16905	7.16969	7.13937	7.12205	7.17261	13.1751	13.1976	13.2154	13.1772	13.2637	0.50765	0.507907	0.508401	0.529773	0.058	0.074	0.438	0.058	0.074	0.438	0.635298	0.62249	0.299046
ENSG00000105722	9.53095	9.55858	9.56971	9.46361	9.45229	16.5129	16.514	16.4839	16.4345	16.4075	0.491851	0.484281	0.482991	0.483323	0.269	0.075	0.037	-0.269	-0.075	0.037	0.420822	0.621548	0.653055
ENSG00000105723	7.26848	7.26193	7.18015	7.11048	7.10238	17.5334	17.5439	17.5341	17.4902	17.5172	0.479994	0.479816	0.480721	0.516155	0.043	0.07	0.863	-0.043	0.07	0.863	0.647828	0.625544	0.0765878
ENSG00000105726	9.01528	9.01037	9.05927	9.12066	9.08304	18.675	18.6778	18.7447	18.812	18.8189	0.517503	0.520292	0.520483	0.519589	0.114	0.044	0.059	0.114	0.044	-0.059	0.5813	0.64726	0.634524
ENSG00000105732	7.28069	7.30292	7.37382	7.33073	7.24934	16.4994	16.5248	16.375	16.1145	16.1561	0.544053	0.446766	0.409064	0.42185	0.694	0.388	0.221	-0.694	-0.388	0.221	0.157521	0.329881	0.461152
ENSG00000105738	7.9915	7.99628	8.01299	7.98503	7.91614	16.4377	16.4989	16.511	16.2622	16.2378	0.527282	0.513577	0.423168	0.429016	0.233	0.869	0.148	-0.233	-0.869	0.148	0.450134	0.0737351	0.540609
ENSG00000105755	7.45209	7.45134	7.35212	7.25867	7.30159	17.9054	17.9576	17.9851	17.7725	17.7011	0.489168	0.479401	0.451985	0.452705	0.212	0.434	0.131	-0.212	-0.434	0.131	0.469046	0.301616	0.56138
ENSG00000105771	6.87752	6.88159	6.98408	7.10831	7.16842	17.5879	17.6195	17.581	17.4123	17.4275	0.530038	0.523227	0.427485	0.428405	0.137	0.975	0.087	-0.137	-0.975	0.087	0.553608	0.010507	0.610483
ENSG00000105778	10.3405	10.3293	10.3339	10.4016	10.4417	13.7617	13.7304	13.9155	14.2816	14.3442	0.472331	0.561689	0.672955	0.650974	0.57	0.617	0.262	0.57	0.617	-0.262	0.222938	0.196834	0.426248
ENSG00000105793	9.3736	9.36742	9.38185	9.4666	9.57436	18.1749	18.1952	18.1838	18.0913	18.102	0.508078	0.502865	0.461806	0.461366	0.15	0.874	0.068	-0.15	-0.874	-0.068	0.537701	0.0714226	0.627675
ENSG00000105808	6.34956	6.34143	6.26277	6.21538	6.23813	14.9665	15.0919	15.2337	14.7949	14.5878	0.566595	0.559325	0.385506	0.38035	0.29	0.88	0.22	-0.29	-0.88	-0.22	0.404141	0.0681589	0.462079
ENSG00000105810	12.813	12.8001	12.8002	12.8549	12.8579	18.3679	18.3874	18.3596	18.2393	18.2199	0.505559	0.497575	0.450748	0.449861	0.201	0.854	0.083	-0.201	-0.854	-0.083	0.479691	0.0819498	0.61394
ENSG00000105819	10.2512	10.2382	10.2426	10.3382	10.4302	19.9896	19.9916	19.9663	19.9192	19.894	0.5008	0.498723	0.478103	0.461123	0.087	0.592	0.433	-0.087	-0.592	-0.433	0.610483	0.210196	0.302377
ENSG00000105821	9.14966	9.13571	9.15914	9.27503	9.35417	19.6632	19.6732	19.6264	19.5346	19.5417	0.509247	0.498144	0.455574	0.454165	0.231	0.83	0.088	-0.231	-0.83	-0.088	0.452416	0.0929839	0.609605
ENSG00000105829	9.27715	9.26792	9.19867	9.17705	9.22618	15.5477	15.5259	15.6824	15.9546	15.9616	0.463027	0.534265	0.627784	0.613996	0.52	0.639	0.232	0.52	0.639	-0.232	0.250831	0.184872	0.451292
ENSG00000105835	10.732	10.7135	10.7415	10.8849	10.9733	19.841	19.7598	19.8517	20.3354	20.4432	0.486175	0.534568	0.755397	0.705878	0.361	0.853	0.376	0.361	0.853	-0.376	0.350552	0.082488	0.339214
ENSG00000105849	10.5289	10.5223	10.5419	10.5891	10.5817	17.0146	17.0421	16.8788	16.5366	16.4321	0.540228	0.463302	0.366433	0.364617	0.483	0.71	0.149	-0.483	-0.71	-0.149	0.272516	0.14913	0.539299
ENSG00000105854	10.8411	10.8488	10.8673	10.8582	10.8614	17.2956	17.3057	17.4495	17.5883	17.6279	0.484114	0.543062	0.557133	0.558129	0.675	0.253	0.111	0.675	0.253	0.111	0.166139	0.433485	0.584565
ENSG00000105855	11.0293	11.0342	11.0874	11.0889	10.9898	14.2006	14.2276	14.186	14.0817	14.2205	0.490839	0.484268	0.477853	0.48855	0.157	0.136	0.187	-0.157	-0.136	0.187	0.530016	0.55491	0.495632
ENSG00000105875	7.60379	7.58451	7.54916	7.62315	7.71062	17.5528	17.5783	17.5866	17.4982	17.5163	0.505821	0.502998	0.494509	0.4934	0.123	0.273	0.087	-0.123	-0.273	-0.087	0.571067	0.417216	0.610483
ENSG00000105879	8.23998	8.23118	8.27456	8.3449	8.30518	16.877	16.8978	16.8349	16.6848	16.7054	0.522038	0.494197	0.443249	0.445299	0.361	0.728	0.097	-0.361	-0.728	0.097	0.350552	0.140364	0.59947
ENSG00000105887	12.4695	12.4861	12.5172	12.4509	12.3674	19.4479	19.4721	19.4025	19.2075	19.1696	0.515942	0.472587	0.422629	0.425745	0.441	0.635	0.113	-0.441	-0.635	0.113	0.296828	0.186782	0.582435
ENSG00000105926	11.1236	11.1323	11.164	11.1552	11.1318	18.8749	18.8642	18.9107	19.009	19.0122	0.506213	0.516387	0.523638	0.524026	0.28	0.24	0.071	0.28	0.24	0.071	0.412082	0.444467	0.624751
ENSG00000105928	8.72665	8.70758	8.66477	8.713	8.75926	17.9206	17.8947	18.0536	18.3559	18.3893	0.471029	0.549372	0.646053	0.626747	0.541	0.627	0.247	0.541	0.627	-0.247	0.238401	0.191464	0.438179
ENSG00000105939	10.7639	10.7544	10.7447	10.7471	10.6812	20.2418	20.2469	20.2433	20.2093	20.1882	0.491759	0.490943	0.489529	0.488582	0.064	0.086	0.063	-0.064	-0.086	-0.063	0.630871	0.611375	0.631619
ENSG00000105948	8.54054	8.53003	8.55462	8.62255	8.61318	15.3656	15.3783	15.4977	15.5991	15.6426	0.495867	0.533798	0.538691	0.538196	0.578	0.142	0.086	0.578	0.142	-0.086	0.218735	0.547731	0.611375
ENSG00000105953	11.3477	11.3322	11.3289	11.3939	11.4064	20.9401	20.9249	20.9752	21.095	21.0931	0.495264	0.524924	0.538853	0.535094	0.528	0.302	0.116	0.528	0.302	-0.116	0.246344	0.394511	0.578699
ENSG00000105968	12.3933	12.3996	12.3975	12.3507	12.305	20.0135	20.0739	20.0857	19.7717	19.5766	0.530068	0.516343	0.38191	0.373984	0.234	0.894	0.182	-0.234	-0.894	-0.182	0.449379	0.0615561	0.501559
ENSG00000105974	11.1035	11.1264	11.1206	11.0016	10.9579	18.1773	18.1895	18.1822	18.113	18.0876	0.49142	0.487929	0.485204	0.486273	0.14	0.121	0.07	-0.14	-0.121	0.07	0.55018	0.573213	0.625544
ENSG00000105976	11.7	11.6787	11.7023	11.8453	11.9157	18.8945	18.8701	18.9238	19.1012	19.1394	0.496347	0.529829	0.558218	0.54893	0.455	0.392	0.161	0.455	0.392	-0.161	0.28878	0.327602	0.525802
ENSG00000105993	10.2384	10.2269	10.2093	10.2399	10.2476	18.5605	18.574	18.5759	18.4799	18.3726	0.502796	0.500511	0.466104	0.439528	0.127	0.575	0.432	-0.127	-0.575	-0.432	0.566028	0.220662	0.302857
ENSG00000106009	9.92087	9.91648	9.92549	9.93767	9.89642	19.2155	19.2175	19.2785	19.3334	19.3166	0.504788	0.510399	0.511202	0.511014	0.201	0.059	0.042	0.201	0.059	-0.042	0.479691	0.634524	0.64871
ENSG00000106049	10.747	10.7397	10.7	10.6952	10.7223	18.3166	18.3193	18.3524	18.3993	18.45	0.492798	0.501523	0.532607	0.539068	0.218	0.718	0.174	0.218	0.718	0.174	0.464091	0.145208	0.510531
ENSG00000106052	11.0439	11.0236	11.0081	11.1075	11.1907	18.1371	18.1159	18.1318	18.2416	18.2504	0.501885	0.517819	0.535502	0.529477	0.353	0.379	0.149	0.353	0.379	-0.149	0.356916	0.336682	0.539299
ENSG00000106066	7.69711	7.681	7.74023	7.88884	7.92448	15.6117	15.6095	15.7039	15.8189	15.814	0.514621	0.526147	0.528305	0.518746	0.242	0.093	0.193	0.242	0.093	-0.193	0.442758	0.604231	0.489295
ENSG00000106069	7.94013	7.93205	7.90858	7.92011	7.93264	14.4317	14.4855	14.5824	14.4705	14.4705	0.519729	0.520558	0.506614	0.505661	0.106	0.298	0.092	0.106	-0.298	-0.092	0.590166	0.397361	0.605345
ENSG00000106070	10.774	10.7607	10.7261	10.7885	10.9073	17.1659	17.1911	17.0589	16.7863	16.7432	0.531107	0.46484	0.406768	0.406	0.525	0.586	0.129	-0.525	-0.586	-0.129	0.248012	0.213843	0.563547
ENSG00000106078	10.0986	10.1008	10.1443	10.1528	10.0713	19.3129	19.3526	19.3039	19.0697	19.0341	0.509268	0.493872	0.400152	0.402167	0.208	0.903	0.116	-0.208	-0.903	0.116	0.472687	0.0564995	0.578699
ENSG00000106080	10.4318	10.426	10.4428	10.5146	10.5876	16.9068	16.9061	16.888	16.864	16.8484	0.501857	0.499844	0.488525	0.473583	0.094	0.438	0.477	-0.094	-0.438	-0.477	0.602943	0.299046	0.275751
ENSG00000106105	11.137	11.1113	11.0874	11.2346	11.4068	21.0414	21.018	21.0353	21.1697	21.2139	0.497139	0.515974	0.557309	0.547741	0.337	0.629	0.181	0.337	0.629	-0.181	0.368116	0.189878	0.502617
ENSG00000106144	8.71247	8.73796	8.83733	8.79779	8.67714	15.8117	15.8162	15.9359	16.0758	16.13	0.498251	0.528073	0.537389	0.540871	0.46	0.215	0.108	0.46	0.215	0.108	0.286081	0.46659	0.588008
ENSG00000106153	13.3952	13.4116	13.3985	13.3148	13.313	18.3688	18.4296	18.429	18.1154	17.961	0.524673	0.508904	0.387821	0.38682	0.26	0.899	0.172	-0.26	-0.899	-0.172	0.427815	0.0583036	0.512837
ENSG00000106211	11.233	11.2495	11.2245	11.115	11.0825	21.5877	21.6071	21.4807	21.2538	21.2493	0.518131	0.453466	0.436069	0.443492	0.654	0.286	0.142	-0.654	-0.286	0.142	0.177523	0.407375	0.547731
ENSG00000106244	10.9116	10.9151	10.9057	10.8627	10.8178	20.4109	20.4742	20.3336	19.8798	19.8022	0.539255	0.453754	0.349696	0.355292	0.507	0.7	0.177	-0.507	-0.7	0.177	0.258608	0.154105	0.507267
ENSG00000106245	11.04	11.0433	11.0119	10.9712	10.9938	18.9711	18.9463	18.9357	19.0441	19.0899	0.480536	0.481564	0.547275	0.550417	0.085	0.96	0.117	0.085	0.96	0.117	0.612314	0.02016	0.577733
ENSG00000106246	6.672	6.65508	6.6398	6.72094	6.7932	18.431	18.41	18.4854	18.6489	18.6249	0.490167	0.53252	0.557701	0.541524	0.55	0.353	0.224	0.55	0.353	-0.224	0.233078	0.356916	0.458416
ENSG00000106261	10.5783	10.5831	10.6127	10.6085	10.5631	15.9796	16.0181	15.9543	15.7047	15.661	0.514119	0.484731	0.400112	0.402539	0.315	0.816	0.105	-0.315	-0.816	0.105	0.384663	0.100279	0.591106
ENSG00000106263	13.2188	13.2043	13.1944	13.2576	13.2938	21.1064	21.0875	21.1112	21.2247	21.2457	0.498914	0.517112	0.544262	0.541754	0.371	0.549	0.12	0.371	0.549	-0.12	0.342554	0.233734	0.574213
ENSG00000106266	9.37453	9.36321	9.31806	9.29353	9.24363	17.4249	17.3678	17.4546	17.8127	17.8696	0.472602	0.506027	0.687044	0.663849	0.327	0.88	0.283	0.327	0.88	-0.283	0.375604	0.0681589	0.409751
ENSG00000106268	9.35842	9.37393	9.36849	9.29234	9.27791	17.4041	17.3547	17.4559	17.7994	17.858	0.485551	0.519743	0.675033	0.661597	0.323	0.839	0.27	0.323	0.839	-0.27	0.378716	0.0890686	0.419916
ENSG00000106290	9.70591	9.72939	9.7339	9.62614	9.5863	17.5985	17.609	17.6214	17.5776	17.5408	0.49648	0.494909	0.493433	0.493378	0.081	0.092	0.054	-0.081	-0.092	-0.054	0.615835	0.605345	0.638895
ENSG00000106299	10.0574	10.0502	10.0698	10.1111	10.0837	18.7738	18.7722	18.6828	18.5897	18.5966	0.518802	0.476689	0.468496	0.468084	0.697	0.214	0.069	-0.697	-0.214	-0.069	0.155611	0.467419	0.626604
ENSG00000106305	10.7711	10.7655	10.7452	10.7702	10.8332	19.1043	19.138	19.1093	18.9142	18.8567	0.50772	0.495493	0.426135	0.425606	0.211	0.843	0.112	-0.211	-0.843	-0.112	0.469925	0.0874493	0.583365
ENSG00000106333	7.37951	7.38171	7.37838	7.38202	7.42387	13.6868	13.7039	13.747	13.7188	13.7021	0.50619	0.506064	0.504659	0.503446	0.041	0.081	0.072	-0.041	-0.081	-0.072	0.649723	0.615835	0.623798
ENSG00000106344	9.96606	9.94933	9.97259	10.0642	10.0533	20.0817	20.0635	19.9639	19.9433	19.9891	0.49127	0.487038	0.486754	0.486746	0.125	0.045	0.055	-0.125	-0.045	-0.055	0.568791	0.646511	0.638068
ENSG00000106346	7.61702	7.596	7.57438	7.64812	7.67715	15.2159	15.1976	15.1373	15.157	15.19	0.49398	0.494201	0.49513	0.495577	0.044	0.057	0.055	0.044	0.057	0.055	0.64726	0.636316	0.638068
ENSG00000106348	10.5255	10.5397	10.5463	10.4765	10.4293	18.7294	18.7419	18.7376	18.6629	18.6175	0.49941	0.490594	0.473219	0.472917	0.242	0.495	0.081	-0.242	-0.495	-0.081	0.442758	0.266034	0.615835
ENSG00000106351	8.33844	8.35612	8.39322	8.34326	8.29469	16.9485	16.9982	16.8976	16.5833	16.5993	0.532138	0.457681	0.391696	0.405643	0.549	0.581	0.216	-0.549	-0.581	0.216	0.233734	0.217021	0.465731
ENSG00000106367	10.6904	10.7026	10.7027	10.6419	10.6158	17.16	17.1779	17.2673	17.3013	17.3158	0.498771	0.512921	0.515195	0.517904	0.374	0.106	0.099	0.374	0.106	0.099	0.34068	0.590166	0.597484
ENSG00000106392	9.46261	9.45814	9.43613	9.43481	9.4484	14.6532	14.6283	14.6794	14.8768	14.9668	0.48993	0.503787	0.608324	0.609491	0.195	0.886	0.169	0.195	0.886	0.169	0.486893	0.0651522	0.516483
ENSG00000106397	9.42185	9.40002	9.36446	9.42556	9.45448	20.1122	20.0962	20.0891	20.162	20.1995	0.496681	0.501263	0.536849	0.536842	0.149	0.821	0.1	0.149	0.821	-0.1	0.539299	0.0979614	0.596495
ENSG00000106399	10.6316	10.6442	10.6043	10.5051	10.5021	17.9993	17.9572	18.1757	18.614	18.65	0.457777	0.544129	0.726353	0.697616	0.488	0.757	0.348	0.488	0.757	-0.348	0.270024	0.126801	0.360616
ENSG00000106400	11.4645	11.482	11.4455	11.3239	11.3057	15.3971	15.4305	15.4319	15.2778	15.2341	0.499232	0.486459	0.464882	0.467514	0.264	0.424	0.116	-0.264	-0.424	0.116	0.424364	0.307208	0.578699
ENSG00000106415	8.71956	8.72345	8.74494	8.7158	8.62081	16.7892	16.8238	16.736	16.5014	16.5247	0.522334	0.464855	0.423117	0.433394	0.542	0.484	0.186	-0.542	-0.484	0.186	0.237706	0.271976	0.497013
ENSG00000106443	9.94077	9.92345	9.94731	10.0734	10.142	18.9431	18.9664	18.9227	18.7612	18.7244	0.510527	0.504072	0.41947	0.417015	0.152	0.945	0.103	-0.152	-0.945	-0.103	0.535614	0.0304889	0.593207
ENSG00000106459	7.76606	7.75758	7.8156	7.92146	7.93248	15.5591	15.5945	15.6284	15.5342	15.5676	0.531878	0.530731	0.477802	0.477574	0.087	0.95	0.075	-0.087	-0.95	-0.075	0.610483	0.0273408	0.621548
ENSG00000106460	11.0813	11.0766	11.0826	11.0951	11.0598	17.2371	17.2165	17.3078	17.5038	17.5205	0.483422	0.532761	0.577832	0.573089	0.531	0.525	0.145	0.531	0.525	-0.145	0.244283	0.248012	0.543802
ENSG00000106462	9.19924	9.18606	9.22063	9.36798	9.50252	17.9153	17.9225	17.8792	17.8135	17.8484	0.509899	0.49897	0.468722	0.466271	0.247	0.736	0.115	-0.247	-0.736	-0.115	0.438179	0.136307	0.580067
ENSG00000106524	9.16751	9.16326	9.19161	9.27341	9.35369	18.0998	18.1082	18.1441	18.1447	18.1304	0.508533	0.508888	0.506044	0.482239	0.041	0.135	0.731	0.041	-0.135	-0.731	0.649723	0.556164	0.138677
ENSG00000106537	7.72873	7.74283	7.76826	7.72074	7.67462	15.4506	15.4677	15.2684	14.9623	14.9439	0.554496	0.428393	0.395183	0.399152	0.755	0.365	0.126	-0.755	-0.365	0.126	0.127741	0.347499	0.567346
ENSG00000106546	11.3014	11.2666	11.2321	11.375	11.471	16.7307	16.7073	16.7667	16.9476	16.9883	0.489341	0.532972	0.58549	0.573269	0.486	0.599	0.185	0.486	0.599	-0.185	0.270979	0.206768	0.498112
ENSG00000106554	11.7109	11.7194	11.7468	11.7322	11.7054	19.7745	19.8465	19.7122	19.2197	19.1167	0.544733	0.468048	0.323368	0.328776	0.427	0.813	0.177	-0.427	-0.813	0.177	0.305572	0.10138	0.507267
ENSG00000106571	8.70406	8.72621	8.83441	8.80335	8.64371	15.8011	15.8768	15.7198	15.1685	15.0218	0.548042	0.47844	0.288734	0.29146	0.389	0.878	0.172	-0.389	-0.878	0.172	0.329186	0.0691365	0.512837
ENSG00000106591	10.538	10.5522	10.5695	10.5406	10.566	18.3018	18.3214	18.1308	17.8146	17.773	0.555186	0.434935	0.39124	0.395416	0.723	0.424	0.17	-0.723	-0.424	0.17	0.143396	0.307208	0.515171
ENSG00000106603	9.82576	9.84084	9.8399	9.75345	9.69542	14.2262	14.2061	14.1272	14.1269	14.143	0.496092	0.49436	0.495756	0.503167	0.083	0.065	0.229	-0.083	0.065	0.229	0.61394	0.630075	0.453911
ENSG00000106605	8.79315	8.79297	8.74904	8.71233	8.74464	19.4177	19.4223	19.4612	19.4723	19.4368	0.500491	0.502062	0.502573	0.502626	0.096	0.055	0.039	0.096	0.055	0.039	0.600518	0.638068	0.651385
ENSG00000106608	9.16115	9.17043	9.2087	9.20619	9.18623	16.2913	16.316	16.4362	16.4422	16.3681	0.518028	0.519686	0.515589	0.501423	0.087	0.141	0.318	0.087	-0.141	-0.318	0.610483	0.548896	0.382758
ENSG00000106615	10.9859	11.0083	11.0364	10.9589	10.9153	18.7695	18.7603	18.7904	18.861	18.8559	0.500689	0.507132	0.514475	0.516178	0.217	0.272	0.084	0.217	0.272	0.084	0.464786	0.418003	0.613251
ENSG00000106628	12.2956	12.3022	12.2492	12.1558	12.1429	19.3309	19.3472	19.3103	19.1954	19.1828	0.482911	0.474437	0.472342	0.473637	0.22	0.095	0.074	-0.22	-0.095	0.074	0.462079	0.601682	0.62249
ENSG00000106636	11.0976	11.0953	11.0834	11.0692	11.0436	18.1169	18.0355	18.1461	18.6523	18.7598	0.481025	0.521967	0.78119	0.750617	0.321	0.899	0.377	0.321	0.899	-0.377	0.380194	0.0583036	0.338346
ENSG00000106714	6.7448	6.74893	6.80619	6.8758	6.92923	14.604	14.6264	14.5174	14.2858	14.25	0.535578	0.488544	0.407314	0.406467	0.405	0.755	0.119	-0.405	-0.755	-0.119	0.318676	0.127741	0.575435
ENSG00000106723	11.9057	11.9062	11.9101	11.9163	11.9263	18.0671	18.0846	18.0152	17.8554	17.8351	0.515704	0.478555	0.442078	0.443155	0.469	0.587	0.101	-0.469	-0.587	0.101	0.28083	0.212911	0.59552
ENSG00000106771	10.9134	10.9223	10.9564	10.9186	10.8181	16.6129	16.6621	16.5236	16.1501	16.1218	0.538806	0.455991	0.369646	0.377387	0.534	0.654	0.183	-0.534	-0.654	0.183	0.242297	0.177523	0.500349
ENSG00000106772	11.6081	11.5864	11.6764	11.8609	11.8404	19.8172	19.825	19.8393	19.8212	19.8145	0.520463	0.520295	0.507903	0.447727	0.047	0.391	0.975	-0.047	-0.391	-0.975	0.644874	0.328066	0.010507
ENSG00000106780	11.4569	11.4973	11.6141	11.5194	11.3643	16.3286	16.345	16.2942	16.187	16.2347	0.51797	0.482487	0.446167	0.472411	0.531	0.524	0.407	-0.531	-0.524	0.407	0.244283	0.248696	0.317693
ENSG00000106785	8.6493	8.66925	8.6843	8.56206	8.41831	14.286	14.2955	14.5117	14.7149	14.7032	0.461479	0.556762	0.579573	0.578546	0.752	0.294	0.174	0.752	0.294	-0.174	0.129219	0.400816	0.510531
ENSG00000106789	9.30539	9.29973	9.29074	9.29399	9.26897	17.8076	17.8029	17.72	17.6515	17.6689	0.494474	0.48349	0.482357	0.482678	0.297	0.065	0.058	-0.297	-0.065	0.058	0.39822	0.630075	0.635298
ENSG00000106799	10.6203	10.615	10.5937	10.599	10.6185	12.2218	12.1976	12.1327	12.2249	12.393	0.483074	0.4819	0.52172	0.587961	0.114	0.47	0.586	-0.114	0.47	0.586	0.5813	0.280254	0.213843
ENSG00000106803	10.0968	10.1109	10.0928	10.0003	9.96632	18.4878	18.5113	18.3214	18.0162	18.0404	0.547032	0.434726	0.412766	0.427326	0.741	0.263	0.212	-0.741	-0.263	0.212	0.133985	0.425447	0.469046
ENSG00000106829	6.50643	6.51826	6.57306	6.56273	6.50188	13.9286	13.8906	13.9709	14.2403	14.2915	0.490078	0.5278	0.607335	0.60279	0.387	0.689	0.204	0.387	0.689	-0.204	0.331111	0.159698	0.476719
ENSG00000106853	9.72901	9.71449	9.65967	9.65712	9.65735	19.0178	18.9879	19.0468	19.2497	19.2806	0.476039	0.496869	0.593862	0.585686	0.272	0.849	0.173	0.272	0.849	-0.173	0.418003	0.0844796	0.511817
ENSG00000106976	8.73476	8.74069	8.81513	8.81405	8.65813	19.4077	19.387	19.4732	19.6662	19.6881	0.492021	0.529875	0.553933	0.55202	0.498	0.373	0.124	0.498	0.373	-0.124	0.26407	0.341318	0.570037
ENSG00000106991	7.10698	7.14352	7.22751	7.13192	7.02961	18.3461	18.3388	18.3782	18.4357	18.3915	0.501232	0.501509	0.501246	0.501144	0.04	0.035	0.037	0.04	-0.035	-0.037	0.650466	0.654732	0.653055
ENSG00000106992	9.90026	9.90958	9.88716	9.81965	9.81136	19.7302	19.7451	19.6878	19.5343	19.4678	0.505234	0.47382	0.444708	0.44401	0.437	0.502	0.104	-0.437	-0.502	-0.104	0.299529	0.261722	0.59215
ENSG00000106993	9.24793	9.22579	9.19754	9.30925	9.44159	16.9318	17.0085	16.855	16.306	16.1645	0.539363	0.477465	0.306811	0.30574	0.383	0.859	0.166	-0.383	-0.859	-0.166	0.333676	0.0784618	0.520056
ENSG00000107020	8.4078	8.42545	8.4306	8.36335	8.36319	15.8839	15.8807	16.0009	16.1236	16.0523	0.497246	0.520995	0.527015	0.523782	0.396	0.163	0.109	0.396	0.163	-0.109	0.324577	0.523695	0.586931
ENSG00000107021	8.80464	8.82418	8.84613	8.76148	8.68855	17.7326	17.6939	17.8428	18.1916	18.2376	0.476961	0.539164	0.660664	0.649525	0.431	0.729	0.257	0.431	0.729	-0.257	0.303457	0.139636	0.430202
ENSG00000107036	9.95083	9.95423	9.97075	9.9433	9.86176	14.5038	14.5292	14.5133	14.3913	14.3952	0.504943	0.490704	0.460729	0.464078	0.284	0.62	0.115	-0.284	-0.62	0.115	0.408917	0.194897	0.580067
ENSG00000107077	8.92284	8.89416	8.87117	8.97173	8.99227	12.968	13.0108	13.3305	13.5478	13.6191	0.43973	0.595895	0.611461	0.60407	0.875	0.25	0.204	0.875	0.25	-0.204	0.0708324	0.436078	0.476719
ENSG00000107104	9.16676	9.15697	9.19842	9.25841	9.18781	16.454	16.4722	16.5075	16.4759	16.4848	0.512633	0.512669	0.495229	0.491704	0.057	0.625	0.143	0.057	-0.625	-0.143	0.636316	0.192457	0.546498
ENSG00000107164	10.6854	10.6785	10.7234	10.7964	10.779	20.6338	20.6249	20.5562	20.5299	20.5685	0.50304	0.494239	0.492525	0.492143	0.259	0.091	0.037	-0.259	-0.091	-0.037	0.428735	0.60647	0.653055
ENSG00000107185	9.91447	9.91556	9.89381	9.86419	9.86365	13.2068	13.2248	13.4248	13.5807	13.5844	0.457768	0.550638	0.563692	0.562273	0.81	0.219	0.11	0.81	0.219	-0.11	0.102577	0.463058	0.585633
ENSG00000107186	9.88725	9.8674	9.88539	9.99741	10.0208	18.7641	18.7716	18.7867	18.7693	18.7601	0.505134	0.505337	0.502281	0.468034	0.023	0.127	0.89	0.023	-0.127	-0.89	0.662648	0.566028	0.0631157
ENSG00000107201	8.0123	8.01133	8.06611	8.16152	8.23408	16.2993	16.3251	16.3985	16.3698	16.3546	0.524105	0.527546	0.500951	0.478131	0.115	0.573	0.462	0.115	-0.573	-0.462	0.580067	0.221494	0.284607
ENSG00000107223	12.2236	12.2399	12.2347	12.1568	12.1458	19.7029	19.7842	19.6165	19.0503	18.956	0.559548	0.444559	0.318711	0.326954	0.534	0.703	0.197	-0.534	-0.703	0.197	0.242297	0.152325	0.484469
ENSG00000107262	11.3619	11.3921	11.4862	11.4388	11.3625	17.815	17.7597	17.8305	18.1777	18.2716	0.49588	0.522165	0.648234	0.648999	0.285	0.796	0.248	0.285	0.796	0.248	0.408211	0.109546	0.43731
ENSG00000107263	10.626	10.6497	10.7059	10.6221	10.4961	16.0434	16.0985	15.9413	15.502	15.4221	0.540077	0.455982	0.337874	0.346354	0.472	0.74	0.19	-0.472	-0.74	0.19	0.278771	0.134348	0.49234
ENSG00000107290	11.5807	11.5473	11.5692	11.8125	12.0151	18.6504	18.6792	18.617	18.4288	18.4353	0.512043	0.50473	0.408177	0.40555	0.161	0.958	0.101	-0.161	-0.958	-0.101	0.525802	0.0216556	0.59552
ENSG00000107295	7.47052	7.4761	7.53521	7.56946	7.54349	16.0201	15.9797	16.1371	16.4793	16.4664	0.490813	0.569968	0.644907	0.609618	0.56	0.513	0.32	0.56	0.513	-0.32	0.228493	0.25454	0.381427
ENSG00000107331	9.76062	9.76257	9.76979	9.74202	9.67145	16.1867	16.1879	16.2003	16.2001	16.1769	0.501281	0.501183	0.501111	0.501034	0.025	0.022	0.026	-0.025	-0.022	-0.026	0.661865	0.66317	0.661344
ENSG00000107338	6.87043	6.85524	6.79687	6.80502	6.83544	14.9028	14.9474	14.8692	14.5679	14.4989	0.512472	0.474326	0.394105	0.395626	0.374	0.732	0.142	-0.374	-0.732	0.142	0.34068	0.13813	0.547731
ENSG00000107341	10.2934	10.3163	10.3722	10.2956	10.1799	18.3853	18.3742	18.3741	18.4117	18.391	0.494495	0.494446	0.494499	0.494612	0.029	0.02	0.027	-0.029	0.02	0.027	0.65959	0.663924	0.660707
ENSG00000107362	8.81532	8.82021	8.83424	8.82342	8.8067	13.1608	13.201	13.4291	13.4564	13.2858	0.529165	0.548996	0.537429	0.49934	0.24	0.204	0.423	0.24	-0.204	-0.423	0.444467	0.476719	0.307687
ENSG00000107371	9.66685	9.66818	9.68771	9.71815	9.75249	17.292	17.2771	17.1997	17.1734	17.1742	0.501588	0.491402	0.490268	0.489661	0.301	0.066	0.052	-0.301	-0.066	-0.052	0.395209	0.629245	0.64062
ENSG00000107372	10.6332	10.6486	10.6901	10.6723	10.6689	16.585	16.6475	16.4405	15.8861	15.7375	0.564125	0.452606	0.307131	0.309958	0.474	0.761	0.172	-0.474	-0.761	0.172	0.277656	0.125016	0.512837
ENSG00000107404	11.1761	11.1697	11.098	11.0351	11.0166	16.3997	16.428	16.3355	16.1185	16.1335	0.489312	0.452429	0.440008	0.446698	0.473	0.232	0.153	-0.473	-0.232	0.153	0.278151	0.451292	0.534499
ENSG00000107438	7.68618	7.68309	7.63734	7.56793	7.4925	19.9283	19.9596	19.932	19.7541	19.7113	0.492226	0.472864	0.444716	0.445565	0.321	0.494	0.117	-0.321	-0.494	0.117	0.380194	0.266701	0.577733
ENSG00000107537	8.12975	8.12985	8.10005	8.06635	8.06845	16.7204	16.6957	16.7549	16.9222	16.9153	0.484007	0.509819	0.568874	0.563235	0.359	0.727	0.161	0.359	0.727	-0.161	0.351979	0.140999	0.525802
ENSG00000107554	9.15706	9.15474	9.21465	9.27101	9.21592	18.8875	18.8929	18.9353	18.965	18.9728	0.51243	0.512685	0.512317	0.510593	0.044	0.036	0.103	0.044	-0.036	-0.103	0.64726	0.653894	0.593207
ENSG00000107560	9.32068	9.31905	9.3222	9.32962	9.32213	15.4443	15.4381	15.3373	15.2638	15.306	0.498043	0.48441	0.483495	0.485394	0.287	0.071	0.091	-0.287	-0.071	0.091	0.406537	0.624751	0.60647
ENSG00000107566	9.62736	9.62335	9.65062	9.73772	9.83694	18.4107	18.4588	18.3958	18.1069	18.0623	0.521466	0.500084	0.380887	0.382316	0.255	0.919	0.13	-0.255	-0.919	0.13	0.431573	0.0470333	0.562387
ENSG00000107581	12.0821	12.0405	12.0418	12.2385	12.2965	22.2124	22.2108	22.1785	22.1363	22.107	0.501084	0.500173	0.498916	0.434064	0.057	0.068	0.996	-0.057	-0.068	-0.996	0.636316	0.627675	0.000545455
ENSG00000107625	10.1876	10.1601	10.1126	10.2132	10.3167	19.3581	19.3648	19.3093	19.211	19.1934	0.505066	0.491408	0.473441	0.468442	0.299	0.447	0.168	-0.299	-0.447	-0.168	0.396932	0.293217	0.517671
ENSG00000107651	9.83758	9.82426	9.86291	9.94278	9.89354	19.6728	19.6546	19.6916	19.8215	19.8518	0.510004	0.527457	0.540968	0.538679	0.345	0.306	0.104	0.345	0.306	-0.104	0.362723	0.39171	0.59215
ENSG00000107669	10.1214	10.103	10.0691	10.1346	10.2058	17.8696	17.8752	17.8556	17.8343	17.8965	0.503046	0.503089	0.503439	0.505182	0.045	0.035	0.082	0.045	0.035	0.082	0.646511	0.654732	0.614856
ENSG00000107672	8.54946	8.56278	8.58452	8.55202	8.54642	15.4885	15.4682	15.3064	15.2531	15.3747	0.483039	0.469958	0.470686	0.491831	0.198	0.102	0.3	-0.198	0.102	0.3	0.483315	0.594313	0.396005
ENSG00000107679	10.1122	10.1205	10.1038	10.0433	10.0266	15.8968	15.8895	15.8704	15.8964	15.9414	0.492351	0.492261	0.499991	0.538084	0.041	0.245	0.782	-0.041	0.245	0.782	0.649723	0.439911	0.116603
ENSG00000107745	9.99744	10.0067	10.0486	10.0445	10.01	17.4321	17.4886	17.4342	17.0789	16.9294	0.520614	0.4956	0.348419	0.347689	0.268	0.915	0.12	-0.268	-0.915	-0.12	0.421601	0.0489843	0.574213
ENSG00000107758	8.72938	8.74693	8.81923	8.77567	8.64016	17.3547	17.3877	17.3675	17.1905	17.1472	0.511734	0.501937	0.418301	0.421836	0.165	0.931	0.122	-0.165	-0.931	0.122	0.52132	0.0390411	0.572076
ENSG00000107771	9.41439	9.42034	9.42631	9.42733	9.47482	14.4812	14.4926	14.4685	14.3533	14.2506	0.50569	0.498779	0.442029	0.433552	0.17	0.817	0.172	-0.17	-0.817	-0.172	0.515171	0.0997305	0.512837
ENSG00000107789	9.08231	9.07411	9.06592	9.08243	9.06204	17.4741	17.4559	17.4902	17.6058	17.6085	0.489742	0.514777	0.542577	0.539592	0.444	0.536	0.095	0.444	0.536	-0.095	0.294962	0.241346	0.601682
ENSG00000107796	10.0404	10.0626	10.072	9.97093	9.92002	14.1451	14.0562	14.1197	14.652	14.8839	0.476746	0.500852	0.816303	0.823672	0.283	0.931	0.324	0.283	0.931	0.324	0.409751	0.0390411	0.377785
ENSG00000107798	10.0575	10.0395	10.0557	10.1636	10.2013	15.0298	14.7841	14.9993	16.3505	16.5717	0.499404	0.812838	0.922555	0.914236	0.762	0.447	0.203	0.762	0.447	-0.203	0.124838	0.293217	0.477525
ENSG00000107815	9.08254	9.08791	9.10934	9.07081	8.96761	15.7564	15.7742	15.7496	15.6633	15.7024	0.493818	0.486252	0.480545	0.484333	0.211	0.172	0.101	-0.211	-0.172	0.101	0.469925	0.512837	0.59552
ENSG00000107816	10.008	10.0046	9.96215	9.92093	9.90391	15.6212	15.6734	15.7605	15.606	15.509	0.522688	0.520619	0.474073	0.466258	0.162	0.628	0.195	-0.162	-0.628	-0.195	0.52483	0.190695	0.486893
ENSG00000107819	9.88774	9.88921	9.85069	9.78271	9.73778	18.9075	18.8965	18.9436	19.0517	19.0741	0.484669	0.494749	0.557593	0.558607	0.197	0.894	0.099	0.197	0.894	0.099	0.484469	0.0615561	0.597484
ENSG00000107833	10.3288	10.3478	10.3452	10.2586	10.2458	15.6885	15.7291	15.6975	15.509	15.5492	0.503378	0.47855	0.451284	0.467119	0.368	0.399	0.235	-0.368	-0.399	0.235	0.345091	0.322668	0.448564
ENSG00000107862	9.6328	9.6156	9.64332	9.71798	9.6466	19.9232	19.8969	19.9442	20.1288	20.1828	0.499276	0.526912	0.574872	0.571242	0.377	0.599	0.161	0.377	0.599	-0.161	0.338346	0.206768	0.525802
ENSG00000107863	11.8778	11.8775	11.8697	11.8463	11.8063	18.1131	18.1563	18.0881	17.8177	17.7834	0.516058	0.473952	0.40595	0.410738	0.4	0.711	0.153	-0.4	-0.711	0.153	0.322043	0.148445	0.534499
ENSG00000107872	7.30019	7.3211	7.28802	7.16376	7.16414	14.4725	14.5431	14.7033	14.5694	14.5059	0.523819	0.525893	0.510039	0.507407	0.118	0.282	0.12	0.118	-0.282	-0.12	0.576559	0.410295	0.574213
ENSG00000107874	9.32383	9.33806	9.33881	9.28415	9.29273	17.0769	17.1046	16.9399	16.6081	16.536	0.543192	0.443447	0.384298	0.386559	0.615	0.524	0.15	-0.615	-0.524	0.15	0.198002	0.248696	0.537701
ENSG00000107882	5.60873	5.59	5.56609	5.59216	5.5313	16.4635	16.4831	16.478	16.3917	16.393	0.496484	0.492369	0.482969	0.482674	0.149	0.335	0.068	-0.149	-0.335	-0.068	0.539299	0.369386	0.627675
ENSG00000107897	9.91289	9.9172	9.92812	9.92768	9.94005	16.9417	16.9939	16.8715	16.5433	16.6139	0.537916	0.457255	0.402971	0.422379	0.58	0.505	0.258	-0.58	-0.505	0.258	0.217549	0.259999	0.429469
ENSG00000107902	5.34065	5.33781	5.3155	5.30527	5.3142	13.057	13.0757	13.4366	13.726	13.6085	0.436161	0.580732	0.606346	0.569733	0.793	0.289	0.307	0.793	0.289	-0.307	0.111047	0.40492	0.391041
ENSG00000107929	10.3421	10.346	10.3941	10.4008	10.3191	19.1969	19.1934	19.1768	19.1628	19.1385	0.49964	0.495392	0.481315	0.476786	0.164	0.57	0.189	-0.164	-0.57	-0.189	0.522488	0.222938	0.493484
ENSG00000107937	10.9731	10.9581	10.9645	11.0497	11.0885	20.4568	20.4105	20.4048	20.6017	20.6315	0.486768	0.500861	0.562554	0.552715	0.242	0.735	0.186	0.242	0.735	-0.186	0.442758	0.136626	0.497013
ENSG00000107938	9.15388	9.1494	9.22838	9.33571	9.33167	16.0941	16.0834	16.1131	16.1725	16.1244	0.52074	0.522629	0.522989	0.470507	0.098	0.06	0.95	0.098	0.06	-0.95	0.598574	0.633687	0.0273408
ENSG00000107949	10.5418	10.5456	10.574	10.5859	10.573	19.0619	19.0922	19.1784	19.12	19.0401	0.527303	0.530249	0.497354	0.475192	0.109	0.582	0.377	0.109	-0.582	-0.377	0.586931	0.216405	0.338346
ENSG00000107951	9.87523	9.8683	9.84818	9.86834	9.90499	18.4097	18.4171	18.47	18.4946	18.481	0.503459	0.506649	0.506951	0.506566	0.134	0.039	0.045	0.134	0.039	-0.045	0.557233	0.651385	0.646511
ENSG00000107957	9.70969	9.71951	9.76236	9.72832	9.62119	15.1039	15.1563	15.224	15.0763	15.0548	0.535969	0.534695	0.466728	0.468749	0.144	0.913	0.127	-0.144	-0.913	0.127	0.54507	0.0501409	0.566028
ENSG00000107959	9.77838	9.77148	9.78316	9.85531	9.93161	20.2438	20.2416	20.247	20.2683	20.2835	0.503243	0.503247	0.503257	0.503003	0.021	0.01	0.03	0.021	0.01	-0.03	0.663576	0.664758	0.658893
ENSG00000108010	10.7579	10.7515	10.7342	10.758	10.8017	19.4935	19.4167	19.4939	19.9145	19.9502	0.483848	0.528074	0.71745	0.675993	0.342	0.831	0.329	0.342	0.831	-0.329	0.364679	0.0926017	0.374249
ENSG00000108021	11.4348	11.4169	11.4333	11.5487	11.6067	17.4455	17.4907	17.4959	17.2912	17.2318	0.522243	0.520648	0.414952	0.413266	0.138	0.972	0.099	-0.138	-0.972	-0.099	0.552299	0.0117143	0.597484
ENSG00000108039	9.98681	9.98029	9.98301	10.0159	10.0231	19.441	19.4211	19.4905	19.6609	19.682	0.489652	0.526908	0.566004	0.561595	0.485	0.532	0.136	0.485	0.532	-0.136	0.271519	0.24355	0.55491
ENSG00000108055	10.6943	10.6488	10.6469	10.8675	10.9545	21.6068	21.5879	21.5316	21.5526	21.5707	0.49578	0.495531	0.495837	0.476346	0.048	0.047	0.554	-0.048	0.047	-0.554	0.64406	0.644874	0.231152
ENSG00000108061	11.1049	11.0872	11.0392	11.1143	11.2572	17.368	17.3777	17.4479	17.5015	17.5348	0.491305	0.525564	0.5327	0.532503	0.674	0.227	0.053	0.674	0.227	-0.053	0.16669	0.455514	0.639659
ENSG00000108064	11.1897	11.1957	11.2262	11.2422	11.257	19.6762	19.681	19.5996	19.4828	19.4736	0.526121	0.479336	0.458167	0.458031	0.623	0.41	0.082	-0.623	-0.41	-0.082	0.19345	0.316001	0.614856
ENSG00000108091	10.9093	10.9135	10.9629	10.9769	10.9134	19.7273	19.7333	19.7217	19.6698	19.6342	0.502276	0.499603	0.460057	0.458586	0.099	0.921	0.077	-0.099	-0.921	-0.077	0.597484	0.0454309	0.619767
ENSG00000108094	9.81753	9.81558	9.83368	9.8744	9.90457	19.7227	19.6928	19.6767	19.8066	19.8691	0.493986	0.498644	0.542681	0.54517	0.14	0.736	0.136	0.14	0.736	0.136	0.55018	0.136307	0.55491
ENSG00000108100	9.9307	9.95103	9.9493	9.84813	9.81009	15.2771	15.2188	15.1758	15.406	15.5019	0.469307	0.468035	0.592621	0.601846	0.149	0.947	0.186	-0.149	0.947	0.186	0.539299	0.029174	0.497013
ENSG00000108106	12.0146	12.0222	11.9741	11.8849	11.8785	17.6653	17.6461	17.7523	17.9506	17.9447	0.473181	0.512964	0.587726	0.583795	0.419	0.715	0.183	0.419	0.715	-0.183	0.310511	0.14662	0.500349
ENSG00000108107	10.6417	10.6348	10.5788	10.5502	10.5679	20.776	20.8172	20.5713	20.0804	19.9816	0.563427	0.410627	0.338382	0.342293	0.672	0.508	0.167	-0.672	-0.508	0.167	0.167471	0.257932	0.518993
ENSG00000108175	8.71355	8.72232	8.74486	8.69444	8.59357	17.3431	17.3869	17.4203	17.2485	17.1763	0.523323	0.519028	0.441006	0.441331	0.14	0.913	0.129	-0.14	-0.913	0.129	0.55018	0.0501409	0.563547
ENSG00000108176	8.49054	8.50221	8.506	8.47573	8.51038	16.5919	16.6796	16.451	15.7562	15.5783	0.573626	0.44798	0.273388	0.278501	0.489	0.784	0.209	-0.489	-0.784	0.209	0.269525	0.115441	0.471732
ENSG00000108179	10.2031	10.227	10.282	10.1997	10.0825	19.4537	19.5205	19.4253	18.9956	18.8832	0.523869	0.477695	0.334117	0.337918	0.355	0.874	0.164	-0.355	-0.874	0.164	0.355216	0.0714226	0.522488
ENSG00000108187	6.4687	6.47513	6.55419	6.57843	6.47825	13.7338	13.6475	13.6802	14.1469	14.3281	0.480107	0.500361	0.722831	0.718764	0.28	0.89	0.332	0.28	0.89	-0.332	0.412082	0.0631157	0.371877
ENSG00000108256	12.7338	12.728	12.7334	12.7569	12.7399	20.3038	20.3475	20.2752	19.9791	19.8968	0.516438	0.48947	0.383264	0.383096	0.293	0.855	0.145	-0.293	-0.855	-0.145	0.401699	0.0813272	0.543802
ENSG00000108262	9.39815	9.42162	9.44612	9.34204	9.25371	18.7969	18.8085	18.799	18.7334	18.7159	0.495471	0.485419	0.477676	0.479533	0.306	0.287	0.07	-0.306	-0.287	0.07	0.39171	0.406537	0.625544
ENSG00000108270	9.88207	9.85707	9.83695	9.95106	10.036	18.9208	18.9065	18.9385	19.0526	19.0986	0.499441	0.519512	0.551002	0.548401	0.373	0.591	0.112	0.373	0.591	-0.112	0.341318	0.210775	0.583365
ENSG00000108292	10.3662	10.3984	10.4701	10.3496	10.1744	12.9981	12.9493	12.7079	12.6941	12.8465	0.472418	0.444013	0.449144	0.503591	0.3	0.138	0.504	-0.3	0.138	0.504	0.396005	0.552299	0.260546
ENSG00000108294	11.86	11.8603	11.8244	11.7942	11.8247	19.0371	18.9754	19.0595	19.4377	19.505	0.478255	0.509938	0.7009	0.675016	0.291	0.886	0.287	0.291	0.886	-0.287	0.403296	0.0651522	0.406537
ENSG00000108296	7.79256	7.7844	7.77049	7.80447	7.84517	16.9991	17.0647	16.94	16.5217	16.5117	0.53668	0.463168	0.366107	0.371998	0.458	0.711	0.169	-0.458	-0.711	0.169	0.28694	0.148445	0.516483
ENSG00000108298	14.368	14.389	14.3876	14.2964	14.2903	20.4508	20.4992	20.2846	19.8212	19.7764	0.56998	0.423786	0.35316	0.364699	0.673	0.501	0.19	-0.673	-0.501	0.19	0.166965	0.262352	0.49234
ENSG00000108306	8.29129	8.29198	8.32721	8.32711	8.23225	14.9975	14.9188	15.0402	15.5646	15.7148	0.480355	0.534093	0.782575	0.759756	0.37	0.859	0.357	0.37	0.859	-0.357	0.34319	0.0784618	0.354019
ENSG00000108312	10.6888	10.6693	10.6606	10.731	10.7309	20.6467	20.6923	20.587	20.26	20.214	0.523566	0.476625	0.383003	0.384497	0.381	0.766	0.145	-0.381	-0.766	0.145	0.335239	0.123607	0.543802
ENSG00000108344	11.7291	11.722	11.6952	11.7039	11.73	20.3426	20.2868	20.376	20.7379	20.8119	0.484769	0.51685	0.6985	0.674959	0.31	0.889	0.288	0.31	0.889	-0.288	0.388388	0.0637527	0.405697
ENSG00000108349	10.0377	10.0381	10.0678	10.0866	10.0526	17.3704	17.3827	17.17	16.8742	16.8708	0.557069	0.432523	0.401933	0.405056	0.768	0.334	0.148	-0.768	-0.334	0.148	0.12269	0.37044	0.540609
ENSG00000108384	9.28982	9.26685	9.15307	9.13531	9.17917	9.82001	9.53577	9.69075	11.0218	10.9638	0.434833	0.694489	0.898786	0.882723	0.676	0.632	0.26	0.676	0.632	-0.26	0.165681	0.188192	0.427815
ENSG00000108395	10.9758	10.9732	10.939	10.9249	10.9617	14.8894	15.0143	14.9252	14.1954	13.9152	0.550441	0.491968	0.260747	0.261259	0.39	0.898	0.174	-0.39	-0.898	0.174	0.328645	0.0591197	0.510531
ENSG00000108406	11.4794	11.4753	11.4917	11.5212	11.5059	16.6132	16.5631	16.6124	16.9068	16.9838	0.49514	0.520115	0.642272	0.632006	0.264	0.836	0.243	0.264	0.836	-0.243	0.424364	0.0904074	0.441989
ENSG00000108423	8.27497	8.26298	8.2316	8.26156	8.30254	12.3453	12.2928	12.2363	12.4465	12.5922	0.468411	0.469679	0.589817	0.602357	0.134	0.919	0.207	0.134	0.919	0.207	0.557233	0.0470333	0.473665
ENSG00000108424	13.4534	13.4269	13.4209	13.5709	13.6895	21.312	21.2846	21.2885	21.4033	21.3949	0.502032	0.509612	0.525752	0.510357	0.207	0.297	0.251	0.207	0.297	-0.251	0.473665	0.39822	0.435145
ENSG00000108433	9.26822	9.2643	9.24279	9.25525	9.308	16.6244	16.6729	16.5811	16.2623	16.2295	0.522984	0.470969	0.392934	0.397264	0.419	0.685	0.149	-0.419	-0.685	0.149	0.310511	0.161522	0.539299
ENSG00000108439	9.85398	9.86172	9.84257	9.77199	9.73003	18.7027	18.7104	18.7424	18.7502	18.758	0.500216	0.502725	0.505143	0.512722	0.127	0.143	0.28	0.127	0.143	0.28	0.566028	0.546498	0.412082
ENSG00000108443	10.4275	10.4323	10.4334	10.4179	10.4259	17.3068	17.309	17.3242	17.3449	17.3762	0.505008	0.506149	0.508611	0.512707	0.073	0.138	0.181	0.073	0.138	0.181	0.623097	0.552299	0.502617
ENSG00000108465	9.48617	9.45629	9.38447	9.44846	9.50529	18.5253	18.4859	18.5683	18.8343	18.8553	0.482452	0.521454	0.639216	0.612917	0.365	0.799	0.277	0.365	0.799	-0.277	0.347499	0.10809	0.414085
ENSG00000108468	10.9549	10.9454	10.925	10.9381	10.9311	18.1674	18.237	18.1403	17.7259	17.6858	0.528138	0.469989	0.360741	0.368152	0.418	0.754	0.178	-0.418	-0.754	0.178	0.311105	0.128234	0.506057
ENSG00000108469	7.86715	7.86204	7.8754	7.92473	7.95726	17.3758	17.4483	17.4863	17.2047	17.1424	0.541336	0.535457	0.41058	0.41093	0.191	0.941	0.132	-0.191	-0.941	0.132	0.491269	0.0328393	0.560191
ENSG00000108479	9.5137	9.50875	9.42039	9.35419	9.39062	18.7458	18.7626	18.7607	18.6729	18.6332	0.475917	0.475375	0.47471	0.474442	0.05	0.045	0.042	-0.05	-0.045	-0.042	0.642321	0.646511	0.64871
ENSG00000108506	8.74333	8.71272	8.70616	8.85413	8.92685	16.9881	16.9815	17.008	17.065	17.0629	0.507477	0.512326	0.515545	0.506152	0.173	0.102	0.229	0.173	0.102	-0.229	0.511817	0.594313	0.453911
ENSG00000108510	11.9489	11.9485	11.9772	12.0096	12.0036	17.2255	17.2779	17.3061	17.0912	17.0149	0.534318	0.532113	0.425249	0.42451	0.145	0.964	0.131	-0.145	-0.964	-0.131	0.543802	0.0174676	0.56138
ENSG00000108515	11.4665	11.4497	11.3981	11.4126	11.4231	20.4782	20.4873	20.4715	20.4089	20.3905	0.486159	0.484403	0.4833	0.48266	0.082	0.08	0.049	-0.082	-0.08	-0.049	0.614856	0.617021	0.643063
ENSG00000108518	13.3852	13.4	13.3676	13.2683	13.2664	21.307	21.3003	21.327	21.3833	21.3779	0.49255	0.495786	0.530041	0.532704	0.111	0.866	0.109	0.111	0.866	0.109	0.584565	0.0752189	0.586931
ENSG00000108523	10.2641	10.276	10.2344	10.1081	10.0339	15.3288	15.3048	15.3444	15.5055	15.5474	0.48669	0.49023	0.593145	0.594065	0.116	0.974	0.102	0.116	0.974	0.102	0.578699	0.011	0.594313
ENSG00000108528	10.7392	10.7475	10.7166	10.6636	10.7058	18.5216	18.4399	18.5187	18.976	19.0489	0.479568	0.505856	0.747375	0.722752	0.281	0.919	0.335	0.281	0.919	-0.335	0.411317	0.0470333	0.369386
ENSG00000108557	8.7875	8.79543	8.8329	8.8173	8.75252	19.0669	19.0981	19.0158	18.7776	18.7407	0.52062	0.478277	0.405957	0.409051	0.411	0.731	0.127	-0.411	-0.731	0.127	0.31545	0.138677	0.566028
ENSG00000108559	10.8684	10.8506	10.8408	10.9421	11.0401	19.7493	19.7498	19.7387	19.7307	19.7473	0.49733	0.497059	0.496836	0.496047	0.041	0.036	0.067	-0.041	-0.036	-0.067	0.649723	0.653894	0.628398
ENSG00000108561	13.1653	13.1667	13.1439	13.1197	13.1388	19.1502	19.0744	19.2903	19.8676	19.9094	0.459257	0.561185	0.789349	0.749917	0.504	0.776	0.359	0.504	0.776	-0.359	0.260546	0.118809	0.351979
ENSG00000108578	9.87343	9.86722	9.92073	10.0105	10.0175	19.7808	19.7683	19.7971	19.8907	19.9125	0.519586	0.523472	0.524896	0.524047	0.138	0.079	0.06	0.138	0.079	-0.06	0.552299	0.617864	0.633687
ENSG00000108582	10.7976	10.7782	10.8327	10.9908	11.0293	19.223	19.2295	19.2503	19.217	19.1411	0.511181	0.511265	0.507301	0.422286	0.052	0.125	0.979	0.052	-0.125	-0.979	0.64062	0.568791	0.00748673
ENSG00000108587	9.81151	9.80816	9.79728	9.80878	9.83424	17.1892	17.2132	17.2397	17.1493	17.0961	0.514125	0.512202	0.474028	0.469115	0.116	0.792	0.152	-0.116	-0.792	-0.152	0.578699	0.111434	0.535614
ENSG00000108588	11.2356	11.2136	11.2606	11.4309	11.4943	20.0054	19.9571	19.9786	20.2295	20.2958	0.496623	0.525321	0.590733	0.573894	0.379	0.596	0.236	0.379	0.596	-0.236	0.336682	0.208458	0.447602
ENSG00000108591	9.0755	9.0778	9.09899	9.12437	9.15123	18.6592	18.6438	18.6887	18.8061	18.8112	0.506384	0.523189	0.536427	0.53523	0.361	0.326	0.086	0.361	0.326	-0.086	0.350552	0.376263	0.611375
ENSG00000108592	10.8928	10.8596	10.8391	10.9614	10.9819	20.2542	20.2748	20.245	20.1149	20.0878	0.508023	0.501857	0.448925	0.44506	0.151	0.873	0.115	-0.151	-0.873	-0.115	0.53679	0.0720523	0.580067
ENSG00000108599	9.91935	9.91289	9.89256	9.90597	9.93107	16.9831	16.9875	17.0742	17.1667	17.1963	0.4839	0.527913	0.542178	0.542619	0.687	0.328	0.082	0.687	0.328	0.082	0.160518	0.37484	0.614856
ENSG00000108602	9.99359	10.0013	10.0095	9.97935	9.96036	18.8306	18.7977	18.828	19.0177	19.0646	0.494728	0.506221	0.58528	0.585646	0.205	0.86	0.141	0.205	0.86	0.141	0.475507	0.0782062	0.548896
ENSG00000108604	9.68346	9.6788	9.66611	9.6907	9.74081	17.8656	17.8457	17.8352	17.9286	17.9867	0.491607	0.494338	0.540024	0.542675	0.097	0.864	0.104	0.097	0.864	0.104	0.59947	0.0757745	0.59215
ENSG00000108639	9.42664	9.44697	9.42911	9.32611	9.33009	16.6792	16.6933	16.6528	16.5528	16.564	0.492862	0.484092	0.480643	0.485505	0.247	0.111	0.121	-0.247	-0.111	0.121	0.438179	0.584565	0.573213
ENSG00000108651	10.5741	10.5615	10.6199	10.7629	10.8246	18.697	18.7057	18.7862	18.8516	18.8744	0.514822	0.518201	0.518144	0.513751	0.108	0.052	0.14	0.108	-0.052	-0.14	0.588008	0.64062	0.55018
ENSG00000108666	7.87597	7.88036	7.88688	7.89486	7.94202	15.9911	16.0047	16.0755	16.1011	16.1037	0.505159	0.508433	0.508716	0.508543	0.135	0.038	0.033	0.135	0.038	-0.033	0.556164	0.652317	0.656402
ENSG00000108669	10.0968	10.115	10.1799	10.1576	10.105	16.5479	16.55	16.6268	16.6781	16.6081	0.503729	0.504537	0.504006	0.497769	0.057	0.053	0.171	0.057	-0.053	-0.171	0.636316	0.639659	0.513971
ENSG00000108671	11.4166	11.4194	11.4516	11.4662	11.4399	20.2721	20.2113	20.3067	20.6818	20.7181	0.488331	0.536914	0.674779	0.648131	0.396	0.769	0.3	0.396	0.769	-0.3	0.324577	0.122035	0.396005
ENSG00000108679	10.9017	10.8878	10.9546	11.097	11.1183	19.0931	19.0505	19.1287	19.4269	19.5086	0.500196	0.550709	0.625534	0.612063	0.443	0.601	0.225	0.443	0.601	-0.225	0.295368	0.205249	0.457537
ENSG00000108784	8.79869	8.80961	8.86582	8.88644	8.89027	17.1373	17.1677	17.1926	17.076	17.0275	0.534624	0.534111	0.457859	0.457036	0.084	0.985	0.071	-0.084	-0.985	-0.071	0.613251	0.00459551	0.624751
ENSG00000108797	7.62734	7.6133	7.66269	7.76388	7.72995	18.7313	18.7202	18.7729	18.8791	18.8795	0.514729	0.523166	0.525351	0.522341	0.215	0.092	0.095	0.215	0.092	-0.095	0.46659	0.605345	0.601682
ENSG00000108799	7.62142	7.61565	7.62201	7.63857	7.6017	14.6791	14.7244	14.7405	14.5564	14.5188	0.522119	0.516734	0.440079	0.440345	0.133	0.916	0.116	-0.133	-0.916	0.116	0.558617	0.0483773	0.578699
ENSG00000108819	10.0879	10.0563	9.93994	9.96368	10.0303	17.9272	17.968	17.7842	17.3979	17.3806	0.529099	0.432626	0.393317	0.396971	0.602	0.401	0.147	-0.602	-0.401	0.147	0.205026	0.321378	0.541656
ENSG00000108821	9.39111	9.39001	9.45938	9.53366	9.50937	17.0108	17.0307	17.0613	16.9696	16.8564	0.532943	0.533694	0.461152	0.43475	0.123	0.813	0.363	0.123	-0.813	-0.363	0.571067	0.10138	0.349268
ENSG00000108826	10.2106	10.2296	10.2476	10.1706	10.1224	17.3896	17.4316	17.401	17.1772	17.1395	0.511796	0.483911	0.418126	0.424209	0.332	0.755	0.146	-0.332	-0.755	0.146	0.371877	0.127741	0.542699
ENSG00000108828	11.1854	11.1888	11.1736	11.1246	11.08	20.1543	20.1365	20.1796	20.3053	20.3118	0.491811	0.506619	0.555514	0.55431	0.262	0.776	0.1	0.262	0.776	-0.1	0.426248	0.118809	0.596495
ENSG00000108829	12.4607	12.4528	12.4335	12.4522	12.473	20.2253	20.2393	20.0907	19.8323	19.7552	0.529496	0.458634	0.405974	0.40458	0.549	0.541	0.15	-0.549	-0.541	-0.15	0.233734	0.238401	0.537701
ENSG00000108840	10.4615	10.4642	10.4548	10.4326	10.4318	15.0059	15.0371	14.9415	14.6756	14.6057	0.519908	0.469795	0.402462	0.40331	0.426	0.659	0.136	-0.426	-0.659	0.136	0.306091	0.17461	0.55491
ENSG00000108846	10.2318	10.2211	10.2242	10.2819	10.3061	16.9705	16.9281	17.0947	17.4679	17.4861	0.469758	0.556573	0.673574	0.635934	0.561	0.638	0.336	0.561	0.638	-0.336	0.227927	0.185327	0.368575
ENSG00000108848	9.52068	9.51737	9.51758	9.54377	9.57467	19.1789	19.162	19.0876	19.0867	19.1232	0.492374	0.491391	0.491743	0.492925	0.052	0.032	0.059	-0.052	0.032	0.059	0.64062	0.657336	0.634524
ENSG00000108852	8.07202	8.0653	8.0389	8.00559	7.92749	12.6036	12.6576	12.9361	13.0207	12.9936	0.465107	0.533167	0.534035	0.531362	0.652	0.148	0.128	0.652	0.148	-0.128	0.178568	0.540609	0.564781
ENSG00000108861	10.4958	10.5252	10.6075	10.536	10.4249	17.9101	17.8777	17.9789	18.2505	18.3059	0.490841	0.528848	0.609125	0.607481	0.375	0.677	0.215	0.375	0.677	-0.215	0.340004	0.165222	0.46659
ENSG00000108883	11.5013	11.4867	11.5358	11.6485	11.6383	21.0327	21.0182	21.1311	21.3242	21.3334	0.497923	0.547119	0.56274	0.553886	0.592	0.244	0.175	0.592	0.244	-0.175	0.210196	0.4411	0.509718
ENSG00000108946	13.2184	13.2104	13.1984	13.2306	13.2623	20.026	20.0059	20.0154	20.1218	20.1532	0.495894	0.506115	0.54576	0.545066	0.226	0.754	0.109	0.226	0.754	-0.109	0.456427	0.128234	0.586931
ENSG00000108953	13.2967	13.2993	13.3201	13.3139	13.2653	21.7741	21.7346	21.7461	21.9554	22.0385	0.488514	0.497564	0.590924	0.593613	0.192	0.872	0.173	0.192	0.872	0.173	0.49027	0.0724718	0.511817
ENSG00000108961	8.80789	8.81252	8.79013	8.76946	8.83044	15.1032	15.1209	15.1009	14.9645	14.8628	0.501743	0.492624	0.442511	0.436722	0.183	0.76	0.15	-0.183	-0.76	-0.15	0.500349	0.125373	0.537701
ENSG00000108963	8.36413	8.35961	8.35854	8.37286	8.36494	16.1878	16.1479	16.2423	16.5284	16.5607	0.486502	0.530114	0.631222	0.615037	0.399	0.726	0.253	0.399	0.726	-0.253	0.322668	0.141633	0.433485
ENSG00000108984	8.9574	8.95986	9.00624	9.02838	8.97587	17.0604	17.0126	17.0738	17.3468	17.3593	0.491665	0.528484	0.607063	0.589569	0.411	0.661	0.245	0.411	0.661	-0.245	0.31545	0.173423	0.439911
ENSG00000109016	9.23872	9.25037	9.23756	9.20031	9.26506	16.1674	16.0975	16.3298	16.9083	16.9673	0.46242	0.568517	0.801275	0.765299	0.494	0.775	0.354	0.494	0.775	-0.354	0.266701	0.119419	0.355941
ENSG00000109062	10.5024	10.5326	10.5783	10.4706	10.3824	20.5161	20.5458	20.382	20.0479	19.9875	0.547244	0.437598	0.377566	0.384253	0.628	0.497	0.15	-0.628	-0.497	0.15	0.190695	0.264781	0.537701
ENSG00000109083	9.45849	9.46647	9.44327	9.36946	9.33352	14.6511	14.6011	14.788	15.2276	15.275	0.467347	0.546001	0.727244	0.69587	0.447	0.757	0.323	0.447	0.757	-0.323	0.293217	0.126801	0.378716
ENSG00000109089	9.63602	9.64802	9.64997	9.59111	9.56223	16.6136	16.6433	16.6	16.4174	16.3915	0.508465	0.480844	0.436915	0.440928	0.39	0.633	0.148	-0.39	-0.633	0.148	0.328645	0.187737	0.540609
ENSG00000109103	7.56924	7.56875	7.57943	7.56292	7.48527	14.3045	14.3393	14.2192	13.8533	13.6397	0.525952	0.476267	0.347029	0.339734	0.361	0.81	0.192	-0.361	-0.81	-0.192	0.350552	0.102577	0.49027
ENSG00000109107	8.13063	8.12667	8.1003	8.08172	8.06961	19.382	19.3614	19.483	19.7293	19.7853	0.475746	0.523026	0.616798	0.613189	0.421	0.722	0.213	0.421	0.722	-0.213	0.309001	0.143712	0.468165
ENSG00000109111	10.9165	10.8815	10.8968	11.0656	11.0814	20.8756	20.907	20.9477	20.8517	20.8191	0.526195	0.528942	0.470064	0.453279	0.095	0.842	0.271	0.095	-0.842	-0.271	0.601682	0.0879875	0.418757
ENSG00000109113	11.2648	11.2855	11.2824	11.1894	11.1808	18.9216	18.9235	18.8633	18.7992	18.8311	0.495067	0.488121	0.486167	0.494508	0.188	0.088	0.198	-0.188	-0.088	0.198	0.494673	0.609605	0.483315
ENSG00000109118	8.7251	8.73963	8.76734	8.72349	8.68453	15.6205	15.8032	15.9543	15.3355	15.2458	0.61563	0.601917	0.351201	0.367758	0.349	0.932	0.262	-0.349	-0.932	0.262	0.35972	0.0381344	0.426248
ENSG00000109133	11.9677	11.964	11.9566	11.9737	12.0005	15.9465	15.8477	16.0952	16.8236	16.9163	0.465418	0.601303	0.852374	0.839494	0.563	0.764	0.299	0.563	0.764	-0.299	0.22666	0.124265	0.396932
ENSG00000109171	9.42689	9.42517	9.41264	9.3925	9.3599	18.2609	18.3009	18.2957	18.1126	18.0841	0.51082	0.498531	0.440671	0.442936	0.231	0.795	0.114	-0.231	-0.795	0.114	0.452416	0.110018	0.5813
ENSG00000109180	10.3289	10.3255	10.32	10.3336	10.3489	19.4059	19.4343	19.3547	19.1218	19.0611	0.51656	0.480484	0.411227	0.41125	0.345	0.735	0.108	-0.345	-0.735	0.108	0.362723	0.136626	0.588008
ENSG00000109265	8.66127	8.65571	8.64401	8.67457	8.72743	16.795	16.8441	16.7715	16.4559	16.3817	0.520796	0.485947	0.380489	0.382357	0.318	0.828	0.133	-0.318	-0.828	0.133	0.382758	0.0944206	0.558617
ENSG00000109270	10.0004	10.0066	9.98033	9.91395	9.88699	16.0267	16.019	16.1142	16.253	16.2485	0.479695	0.522865	0.558236	0.557137	0.553	0.523	0.102	0.553	0.523	-0.102	0.231459	0.249209	0.594313
ENSG00000109320	9.29475	9.29296	9.3462	9.45511	9.55758	17.5453	17.5048	17.5592	17.8117	17.8686	0.506328	0.539193	0.603384	0.590829	0.369	0.61	0.218	0.369	0.61	-0.218	0.344235	0.200916	0.464091
ENSG00000109323	8.59549	8.60354	8.67383	8.74751	8.81474	16.5196	16.553	16.6105	16.5479	16.5732	0.535469	0.536667	0.491047	0.489802	0.092	0.919	0.08	0.092	-0.919	-0.08	0.605345	0.0470333	0.617021
ENSG00000109332	12.0222	12.0256	12.0123	11.9852	11.9906	18.5195	18.5528	18.4863	18.2345	18.1377	0.511885	0.480056	0.400587	0.399596	0.324	0.759	0.124	-0.324	-0.759	-0.124	0.377785	0.125864	0.570037
ENSG00000109381	9.85969	9.86399	9.89506	9.9021	9.87497	16.0568	16.0925	16.1122	15.9748	15.9441	0.521412	0.518499	0.452079	0.452519	0.1	0.944	0.095	-0.1	-0.944	0.095	0.596495	0.031304	0.601682
ENSG00000109445	9.47068	9.46571	9.49456	9.55467	9.57125	17.443	17.4425	17.2803	17.1007	17.1104	0.546083	0.454786	0.436548	0.437318	0.772	0.287	0.097	-0.772	-0.287	0.097	0.120682	0.406537	0.59947
ENSG00000109452	7.59346	7.58842	7.56421	7.574	7.61604	12.9656	12.8006	12.8689	13.6884	13.8353	0.465706	0.529515	0.885283	0.877777	0.395	0.906	0.272	0.395	0.906	-0.272	0.325083	0.0550867	0.418003
ENSG00000109458	6.75325	6.74787	6.78984	6.84525	6.80756	12.3137	12.5938	12.1275	10.8247	11.8105	0.611163	0.409298	0.237203	0.504588	0.646	0.563	0.697	-0.646	-0.563	0.697	0.181381	0.22666	0.155611
ENSG00000109475	14.3425	14.3648	14.3389	14.2114	14.1976	19.7095	19.7444	19.4917	19.0139	18.9021	0.578016	0.413893	0.348232	0.356369	0.711	0.477	0.191	-0.711	-0.477	0.191	0.148445	0.275751	0.491269
ENSG00000109501	7.9162	7.93928	7.95781	7.90203	7.94885	17.3034	17.3162	17.3685	17.3815	17.3965	0.506405	0.507375	0.507658	0.508952	0.053	0.037	0.071	0.053	0.037	0.071	0.639659	0.653055	0.624751
ENSG00000109511	8.36122	8.34504	8.31962	8.36346	8.37857	14.8706	14.8475	15.1392	15.5805	15.6107	0.447169	0.597489	0.722145	0.681277	0.687	0.57	0.319	0.687	0.57	-0.319	0.160518	0.222938	0.382076
ENSG00000109519	10.2046	10.2101	10.2092	10.1821	10.1731	18.4785	18.4038	18.4936	18.9273	18.9825	0.487029	0.521492	0.722294	0.693234	0.312	0.887	0.327	0.312	0.887	-0.327	0.386699	0.0645988	0.375604
ENSG00000109534	6.95931	6.93531	6.88824	6.93958	6.95439	18.7213	18.7596	18.7213	18.4815	18.3869	0.508266	0.494224	0.40808	0.405543	0.233	0.85	0.121	-0.233	-0.85	-0.121	0.450134	0.0839412	0.573213
ENSG00000109572	12.0515	12.0444	12.0261	12.0494	12.0866	17.3888	17.3783	17.4221	17.5225	17.5393	0.494931	0.515975	0.543745	0.542485	0.395	0.551	0.111	0.395	0.551	-0.111	0.325083	0.232553	0.584565
ENSG00000109586	9.79094	9.76661	9.83809	10.0251	10.0364	19.2235	19.2269	19.1773	19.1173	19.1442	0.517066	0.513761	0.462256	0.45726	0.113	0.913	0.138	-0.113	-0.913	-0.138	0.582435	0.0501409	0.552299
ENSG00000109606	11.7827	11.7634	11.7923	11.9069	11.9116	21.1882	21.181	21.2255	21.3091	21.3163	0.511374	0.516173	0.517875	0.515305	0.157	0.077	0.087	0.157	0.077	-0.087	0.530016	0.619767	0.610483
ENSG00000109618	7.97631	7.94525	7.87425	7.98942	8.16087	12.2692	12.3052	12.6929	13.1153	13.4385	0.445629	0.613934	0.791885	0.811973	0.639	0.642	0.358	0.639	0.642	0.358	0.184872	0.183602	0.352965
ENSG00000109654	10.1628	10.1476	10.1291	10.218	10.3381	15.453	15.4348	15.6511	15.985	16.0135	0.459122	0.578697	0.648726	0.625467	0.7	0.461	0.253	0.7	0.461	-0.253	0.154105	0.285263	0.433485
ENSG00000109685	11.6953	11.6909	11.6813	11.6794	11.6557	19.0869	19.0949	19.0674	19.0059	19.0135	0.492472	0.487903	0.485658	0.485673	0.176	0.124	0.046	-0.176	-0.124	0.046	0.50864	0.570037	0.645761
ENSG00000109686	10.2868	10.2941	10.3201	10.3106	10.2872	17.6576	17.6609	17.6584	17.637	17.625	0.495732	0.493868	0.490122	0.489031	0.109	0.205	0.079	-0.109	-0.205	-0.079	0.586931	0.475507	0.617864
ENSG00000109689	7.88781	7.88162	7.92349	7.99922	8.00479	16.9659	16.9992	16.9329	16.7136	16.7	0.52111	0.498479	0.412568	0.413821	0.267	0.863	0.109	-0.267	-0.863	0.109	0.422223	0.0765878	0.586931
ENSG00000109736	9.62783	9.62998	9.58212	9.54641	9.61695	16.7747	16.6881	16.728	17.1427	17.1696	0.477472	0.498922	0.710725	0.666788	0.233	0.925	0.347	0.233	0.925	-0.347	0.450134	0.0429434	0.361081
ENSG00000109756	8.99349	8.99442	9.04964	9.11893	9.14409	15.4531	15.4926	15.6549	15.6674	15.6433	0.511967	0.517776	0.511978	0.501453	0.126	0.15	0.222	0.126	-0.15	-0.222	0.567346	0.537701	0.460224
ENSG00000109775	8.48058	8.47291	8.45575	8.48683	8.53478	16.8826	16.8337	16.8686	17.1498	17.2488	0.490685	0.50476	0.647807	0.64266	0.201	0.915	0.208	0.201	0.915	-0.208	0.479691	0.0489843	0.472687
ENSG00000109805	11.3027	11.2781	11.3143	11.4679	11.4938	19.4532	19.43	19.5414	19.7596	19.7464	0.493664	0.544779	0.569327	0.545354	0.56	0.291	0.288	0.56	0.291	-0.288	0.228493	0.403296	0.405697
ENSG00000109814	10.6807	10.6413	10.5834	10.771	11.0011	20.2362	20.2255	20.2944	20.4219	20.4325	0.488989	0.534535	0.56247	0.539111	0.635	0.389	0.322	0.635	0.389	-0.322	0.186782	0.329186	0.37961
ENSG00000109854	11.1696	11.1801	11.177	11.1194	11.0923	19.8112	19.7732	19.7509	19.9069	19.9686	0.479166	0.480387	0.565299	0.569323	0.109	0.946	0.143	0.109	0.946	0.143	0.586931	0.0298359	0.546498
ENSG00000109861	11.2603	11.2578	11.2701	11.2989	11.31	18.4327	18.3946	18.4376	18.6618	18.7048	0.496764	0.519006	0.598285	0.592198	0.291	0.773	0.181	0.291	0.773	-0.181	0.403296	0.120202	0.502617
ENSG00000109881	10.1091	10.1002	10.0399	9.99935	9.97793	15.4198	15.4454	15.3556	15.1265	15.0744	0.501701	0.452763	0.421792	0.422704	0.539	0.442	0.114	-0.539	-0.442	0.114	0.239787	0.296058	0.5813
ENSG00000109911	8.51562	8.50912	8.48912	8.4919	8.48881	17.5422	17.5564	17.4508	17.2601	17.2315	0.51614	0.460402	0.43407	0.43451	0.604	0.409	0.084	-0.604	-0.409	0.084	0.203909	0.316592	0.613251
ENSG00000109917	9.63502	9.63413	9.57775	9.52101	9.53146	19.0362	19.0675	19.0444	18.8848	18.876	0.483397	0.470981	0.458796	0.460849	0.258	0.293	0.095	-0.258	-0.293	0.095	0.429469	0.401699	0.601682
ENSG00000109919	12.5552	12.5629	12.5363	12.4713	12.4649	19.3097	19.2921	19.2498	19.2886	19.3243	0.484469	0.483945	0.504756	0.5292	0.065	0.528	0.512	-0.065	0.528	0.512	0.630075	0.246344	0.255306
ENSG00000109920	9.95187	9.95725	10.0095	10.0343	10.0021	18.1841	18.1691	18.1346	18.1972	18.298	0.50603	0.506938	0.513364	0.52799	0.077	0.183	0.3	0.077	0.183	0.3	0.619767	0.500349	0.396005
ENSG00000109929	9.48072	9.47428	9.50344	9.5759	9.60738	13.3846	13.4308	13.2455	12.815	12.7462	0.554693	0.459274	0.344726	0.347033	0.508	0.72	0.159	-0.508	-0.72	0.159	0.257932	0.144391	0.52814
ENSG00000109971	14.7344	14.7234	14.7042	14.685	14.5771	23.4246	23.4304	23.3683	23.2572	23.216	0.496913	0.474943	0.459757	0.458631	0.427	0.375	0.08	-0.427	-0.375	-0.08	0.305572	0.340004	0.617021
ENSG00000110013	5.95939	5.95552	5.97149	6.00072	5.98787	12.8723	12.7857	12.7497	13.1606	13.3972	0.466666	0.47237	0.705092	0.717703	0.22	0.938	0.316	0.22	0.938	0.316	0.462079	0.0346033	0.384051
ENSG00000110025	-1.72833	-1.72734	-1.72486	-1.72584	-1.72516	17.0679	17.0783	17.0309	16.9386	16.952	0.501255	0.48353	0.475066	0.475772	0.396	0.286	0.073	-0.396	-0.286	0.073	0.324577	0.407375	0.623097
ENSG00000110046	9.20213	9.18577	9.15006	9.17301	9.16317	16.3196	16.3499	16.424	16.3369	16.2192	0.512613	0.515083	0.492043	0.45679	0.118	0.405	0.508	0.118	-0.405	-0.508	0.576559	0.318676	0.257932
ENSG00000110047	8.72376	8.7264	8.75012	8.7432	8.68471	19.7583	19.7412	19.8393	20.0295	20.0477	0.486624	0.531185	0.570665	0.568613	0.509	0.498	0.145	0.509	0.498	-0.145	0.257382	0.26407	0.543802
ENSG00000110048	10.0214	9.99718	10.0111	10.1355	10.1561	19.788	19.8038	19.7572	19.6341	19.6236	0.507258	0.499282	0.441999	0.439984	0.161	0.895	0.08	-0.161	-0.895	-0.08	0.525802	0.061097	0.617021
ENSG00000110060	8.06001	8.0594	8.07797	8.10103	8.0992	16.932	16.9206	16.9379	17.023	17.0686	0.505749	0.513884	0.534343	0.536535	0.23	0.512	0.118	0.23	0.512	0.118	0.453107	0.255306	0.576559
ENSG00000110063	8.63638	8.65096	8.65691	8.59002	8.55626	18.4405	18.424	18.4177	18.4882	18.5119	0.492898	0.493725	0.524075	0.531215	0.088	0.767	0.195	0.088	0.767	0.195	0.609605	0.123257	0.486893
ENSG00000110066	10.0005	9.99807	10.0378	10.0924	10.0896	13.6713	13.7041	13.587	13.3277	13.3542	0.538487	0.468694	0.412519	0.419096	0.555	0.57	0.166	-0.555	-0.57	0.166	0.230759	0.222938	0.520056
ENSG00000110074	8.62078	8.60686	8.56423	8.59271	8.64242	16.6532	16.6174	16.8114	17.1908	17.214	0.462815	0.561556	0.690063	0.656487	0.562	0.654	0.325	0.562	0.654	-0.325	0.227185	0.177523	0.377163
ENSG00000110075	12.2869	12.2705	12.2635	12.3417	12.3879	19.3114	19.267	19.3657	19.6734	19.7014	0.481688	0.539423	0.642345	0.612516	0.473	0.674	0.291	0.473	0.674	-0.291	0.278151	0.16669	0.403296
ENSG00000110080	10.1716	10.1821	10.1557	10.0712	10.0439	16.1712	16.1811	16.2159	16.2256	16.2527	0.497106	0.499143	0.503758	0.536393	0.092	0.185	0.785	0.092	0.185	0.785	0.605345	0.498112	0.114968
ENSG00000110090	10.6846	10.677	10.696	10.7239	10.6594	18.962	18.8827	18.9566	19.4053	19.4951	0.484042	0.521442	0.730945	0.699216	0.3	0.868	0.334	0.3	0.868	-0.334	0.396005	0.0743272	0.37044
ENSG00000110104	8.3754	8.38811	8.40206	8.35687	8.33533	18.8459	18.8736	18.7474	18.4763	18.4464	0.533179	0.453082	0.40463	0.410375	0.609	0.503	0.144	-0.609	-0.503	0.144	0.201541	0.261134	0.54507
ENSG00000110107	11.6205	11.6122	11.5807	11.5866	11.605	19.8118	19.8164	19.8125	19.7768	19.7469	0.492824	0.492229	0.491206	0.489976	0.054	0.068	0.084	-0.054	-0.068	-0.084	0.638895	0.627675	0.613251
ENSG00000110108	9.88186	9.88606	9.84116	9.78474	9.81595	18.4917	18.5658	18.3435	17.7036	17.5047	0.555933	0.430883	0.290775	0.29281	0.533	0.709	0.192	-0.533	-0.709	0.192	0.243031	0.149586	0.49027
ENSG00000110171	7.16671	7.15309	7.1045	7.13016	7.193	17.2898	17.2959	17.3682	17.4272	17.4315	0.485305	0.52339	0.528907	0.528381	0.752	0.178	0.063	0.752	0.178	-0.063	0.129219	0.506057	0.631619
ENSG00000110172	10.777	10.7613	10.7202	10.7452	10.7627	20.0094	20.0283	19.9902	19.8487	19.7992	0.504131	0.487482	0.45097	0.44758	0.308	0.622	0.115	-0.308	-0.622	-0.115	0.390304	0.193812	0.580067
ENSG00000110195	11.95	11.9491	11.9506	11.9796	12.0393	20.1236	20.2545	20.1103	19.3459	19.1994	0.558488	0.474065	0.255491	0.259481	0.458	0.877	0.192	-0.458	-0.877	0.192	0.28694	0.0695624	0.49027
ENSG00000110218	9.55333	9.57276	9.60076	9.54707	9.53376	15.8085	15.837	16.0132	16.0685	15.9959	0.501827	0.511119	0.50951	0.505889	0.182	0.097	0.115	0.182	-0.097	-0.115	0.501559	0.59947	0.580067
ENSG00000110237	8.29692	8.3009	8.33189	8.30151	8.17679	17.8138	17.8651	17.8621	17.641	17.6276	0.520322	0.506155	0.427098	0.432893	0.226	0.864	0.161	-0.226	-0.864	0.161	0.456427	0.0757745	0.525802
ENSG00000110274	8.32267	8.31788	8.33792	8.37188	8.34971	13.0647	13.1118	13.3364	13.4006	13.4052	0.49446	0.530001	0.526836	0.524336	0.446	0.122	0.105	0.446	-0.122	-0.105	0.29407	0.572076	0.591106
ENSG00000110315	10.7799	10.803	10.8407	10.7645	10.7044	15.7844	15.8014	15.7029	15.5129	15.4953	0.522347	0.45739	0.429306	0.433642	0.672	0.399	0.107	-0.672	-0.399	0.107	0.167471	0.322668	0.589133
ENSG00000110321	13.8764	13.8984	13.9536	13.8833	13.7758	20.7083	20.6974	20.7298	20.8102	20.8054	0.503877	0.508521	0.512179	0.513424	0.173	0.158	0.077	0.173	0.158	0.077	0.511817	0.528945	0.619767
ENSG00000110330	9.1442	9.14817	9.20104	9.28801	9.39639	15.7709	15.7715	15.8085	15.8564	15.8762	0.514553	0.514821	0.514781	0.513714	0.048	0.022	0.064	0.048	-0.022	-0.064	0.64406	0.66317	0.630871
ENSG00000110395	8.78067	8.76504	8.76116	8.8155	8.80062	17.0141	17.0569	17.1628	17.0887	17.0433	0.523991	0.52739	0.505122	0.48982	0.128	0.434	0.291	0.128	-0.434	-0.291	0.564781	0.301616	0.403296
ENSG00000110429	9.94429	9.93509	9.92466	9.96449	9.9991	18.0739	18.0687	18.0189	17.9701	17.9357	0.500324	0.489947	0.481455	0.476598	0.296	0.305	0.16	-0.296	-0.305	-0.16	0.398978	0.392211	0.526974
ENSG00000110435	10.3575	10.3547	10.3571	10.3781	10.395	18.9676	18.9743	18.9434	18.8757	18.8647	0.501741	0.489867	0.474456	0.473933	0.321	0.495	0.06	-0.321	-0.495	-0.06	0.380194	0.266034	0.633687
ENSG00000110442	10.1932	10.2026	10.1749	10.1044	10.1047	18.2267	18.2216	18.2792	18.3539	18.3227	0.487926	0.513369	0.523758	0.523845	0.534	0.285	0.074	0.534	0.285	0.074	0.242297	0.408211	0.62249
ENSG00000110497	9.54161	9.54139	9.53988	9.52348	9.48411	15.9305	15.9797	16.0174	15.8435	15.8104	0.526844	0.521784	0.455214	0.456496	0.136	0.867	0.113	-0.136	-0.867	0.113	0.55491	0.0745816	0.582435
ENSG00000110514	10.264	10.248	10.2321	10.2712	10.2487	18.3748	18.359	18.3429	18.3966	18.4133	0.495364	0.497681	0.508728	0.50903	0.123	0.423	0.069	0.123	0.423	0.069	0.571067	0.307687	0.626604
ENSG00000110583	8.60147	8.61282	8.67588	8.685	8.64441	17.1027	17.0732	17.1194	17.2967	17.3025	0.510272	0.529607	0.553498	0.550918	0.333	0.406	0.132	0.333	0.406	-0.132	0.371107	0.318086	0.560191
ENSG00000110619	10.0089	9.97306	9.93847	10.1345	10.3546	20.2025	20.1813	20.1621	20.2563	20.3276	0.500021	0.507507	0.529797	0.527337	0.209	0.477	0.111	0.209	0.477	-0.111	0.471732	0.275751	0.584565
ENSG00000110628	6.65841	6.67611	6.65298	6.58788	6.67533	14.8883	14.9355	14.901	14.6781	14.7079	0.511476	0.476868	0.442102	0.455887	0.438	0.456	0.217	-0.438	-0.456	0.217	0.299046	0.28784	0.464786
ENSG00000110651	9.76413	9.76602	9.74819	9.70684	9.67372	16.9237	16.8435	17.1701	17.8616	17.8251	0.440493	0.617367	0.816008	0.773026	0.643	0.683	0.377	0.643	0.683	-0.377	0.183285	0.162525	0.338346
ENSG00000110696	11.9158	11.912	11.8908	11.8873	11.9004	18.656	18.7514	18.653	18.0946	17.9657	0.536096	0.477738	0.308561	0.313047	0.38	0.852	0.199	-0.38	-0.852	0.199	0.336037	0.0829024	0.482262
ENSG00000110697	10.2009	10.2104	10.1728	10.0671	10.0087	16.9471	16.9676	16.95	16.8185	16.7509	0.490446	0.477058	0.460562	0.45993	0.28	0.386	0.085	-0.28	-0.386	-0.085	0.412082	0.33161	0.612314
ENSG00000110700	13.1947	13.2152	13.1948	13.084	13.0777	20.6213	20.614	20.5439	20.4999	20.5153	0.496247	0.492576	0.492615	0.502482	0.115	0.042	0.256	-0.115	0.042	0.256	0.580067	0.64871	0.430873
ENSG00000110711	10.1741	10.1678	10.1604	10.1863	10.208	19.7023	19.7147	19.7132	19.6522	19.6324	0.501643	0.498335	0.482	0.47962	0.138	0.545	0.126	-0.138	-0.545	-0.126	0.552299	0.235657	0.567346
ENSG00000110713	11.0849	11.0632	11.0962	11.2465	11.3032	20.7983	20.7883	20.8331	20.9304	20.9423	0.510761	0.517235	0.520333	0.515227	0.197	0.099	0.129	0.197	0.099	-0.129	0.484469	0.597484	0.563547
ENSG00000110717	11.3704	11.3787	11.3314	11.2466	11.2564	17.3254	17.2917	17.3861	17.6512	17.6962	0.478027	0.503931	0.638276	0.631514	0.275	0.887	0.196	0.275	0.887	-0.196	0.415732	0.0645988	0.485697
ENSG00000110719	9.48798	9.48805	9.46786	9.45904	9.49587	17.9171	17.9063	17.9411	18.0308	18.0441	0.495311	0.511395	0.541958	0.541983	0.338	0.656	0.09	0.338	0.656	0.09	0.367339	0.176205	0.607692
ENSG00000110721	8.57729	8.57142	8.57232	8.60476	8.62272	16.5504	16.5078	16.5779	16.8496	16.8865	0.489936	0.522053	0.625555	0.610821	0.322	0.77	0.236	0.322	0.77	-0.236	0.37961	0.121773	0.447602
ENSG00000110756	9.97038	9.9731	10.003	10.0413	10.0799	15.8916	15.8906	15.9556	16.0432	16.0668	0.511419	0.525601	0.529064	0.528806	0.342	0.13	0.059	0.342	0.13	-0.059	0.364679	0.562387	0.634524
ENSG00000110768	10.9328	10.9385	10.9436	10.9502	11.0116	17.5907	17.5824	17.5733	17.6026	17.6164	0.502749	0.503042	0.503742	0.504433	0.034	0.058	0.051	0.034	0.058	0.051	0.655553	0.635298	0.641593
ENSG00000110801	9.12122	9.14347	9.16875	9.09967	9.08468	18.8556	18.8799	18.7613	18.5288	18.5388	0.528	0.451824	0.421316	0.429007	0.655	0.399	0.177	-0.655	-0.399	0.177	0.176887	0.322668	0.507267
ENSG00000110841	10.3213	10.3007	10.3153	10.4224	10.4348	19.638	19.6388	19.6771	19.7175	19.7174	0.505323	0.50678	0.506851	0.503688	0.079	0.029	0.126	0.079	0.029	-0.126	0.617864	0.65959	0.567346
ENSG00000110871	8.82672	8.81535	8.78409	8.80246	8.82033	15.3035	15.2388	15.4592	15.9025	15.7088	0.462793	0.568933	0.707114	0.571523	0.585	0.594	0.545	0.585	0.594	-0.545	0.214507	0.209171	0.235657
ENSG00000110880	11.0375	11.0411	11.1345	11.1638	11.005	20.7753	20.7837	20.6948	20.5472	20.5198	0.51076	0.484789	0.417448	0.417591	0.307	0.817	0.087	-0.307	-0.817	0.087	0.391041	0.0997305	0.610483
ENSG00000110906	9.3925	9.40278	9.43211	9.39572	9.32647	15.2503	15.2681	15.5289	15.7441	15.7205	0.460841	0.56403	0.575752	0.56886	0.769	0.223	0.18	0.769	0.223	-0.18	0.122035	0.459462	0.503768
ENSG00000110917	12.2331	12.2328	12.2363	12.2519	12.2782	18.1738	18.1468	18.1635	18.3227	18.394	0.494286	0.503841	0.574263	0.576394	0.206	0.841	0.162	0.206	0.841	0.162	0.474506	0.0884018	0.52483
ENSG00000110921	7.95391	7.96341	8.01221	8.04558	8.08815	15.8902	15.8559	16.1176	16.6013	16.707	0.472919	0.600543	0.745867	0.724167	0.585	0.656	0.327	0.585	0.656	-0.327	0.214507	0.176205	0.375604
ENSG00000110931	9.47101	9.48051	9.52046	9.47633	9.34873	16.0929	16.0846	16.2172	16.4193	16.4604	0.479885	0.539308	0.579088	0.579147	0.582	0.457	0.146	0.582	0.457	0.146	0.216405	0.28739	0.542699
ENSG00000110955	13.7072	13.6972	13.679	13.7077	13.7282	21.5741	21.5712	21.6995	21.8604	21.8655	0.474765	0.544952	0.564891	0.561215	0.739	0.291	0.135	0.739	0.291	-0.135	0.134576	0.403296	0.556164
ENSG00000110958	11.8654	11.8614	11.876	11.893	11.8524	19.7935	19.7783	19.7018	19.6772	19.6783	0.495656	0.490329	0.489738	0.489471	0.184	0.053	0.057	-0.184	-0.053	-0.057	0.499233	0.639659	0.636316
ENSG00000111011	9.25158	9.23086	9.23148	9.35214	9.43851	17.831	17.8879	17.7096	17.2377	17.1562	0.543597	0.465336	0.331352	0.331748	0.454	0.786	0.159	-0.454	-0.786	0.159	0.289391	0.114279	0.52814
ENSG00000111057	12.8079	12.7847	12.7343	12.8016	12.8746	22.2175	22.2305	22.1949	22.087	22.054	0.502913	0.491207	0.469046	0.464372	0.266	0.511	0.156	-0.266	-0.511	-0.156	0.422876	0.256282	0.531082
ENSG00000111077	8.12272	8.13135	8.12034	8.07581	8.0854	16.6758	16.7073	16.6468	16.4379	16.4144	0.516727	0.474709	0.430015	0.434677	0.471	0.589	0.13	-0.471	-0.589	0.13	0.279554	0.211932	0.562387
ENSG00000111110	9.14347	9.16192	9.21349	9.18289	9.14944	13.0705	13.0763	12.8978	12.7407	12.9216	0.509782	0.46224	0.453537	0.494004	0.436	0.177	0.375	-0.436	-0.177	0.375	0.300454	0.507267	0.340004
ENSG00000111142	11.0854	11.0632	11.0115	11.0633	11.1108	19.3382	19.3508	19.4168	19.4412	19.4432	0.496121	0.512853	0.514043	0.513689	0.472	0.076	0.035	0.472	0.076	-0.035	0.278771	0.62057	0.654732
ENSG00000111144	10.982	10.9667	10.9446	11.001	11.0474	20.5198	20.4831	20.5398	20.7806	20.8399	0.493399	0.521178	0.62025	0.610449	0.298	0.806	0.197	0.298	0.806	-0.197	0.397361	0.104712	0.484469
ENSG00000111203	7.72796	7.72129	7.6818	7.67777	7.71194	14.0149	14.0547	13.9784	13.712	13.6756	0.513339	0.472619	0.411424	0.415697	0.418	0.659	0.162	-0.418	-0.659	0.162	0.311105	0.17461	0.52483
ENSG00000111229	11.2691	11.282	11.278	11.2247	11.2364	19.5927	19.5854	19.5506	19.5197	19.4665	0.493013	0.488506	0.486616	0.485301	0.165	0.096	0.082	-0.165	-0.096	-0.082	0.52132	0.600518	0.614856
ENSG00000111231	9.40957	9.41455	9.39247	9.35741	9.38485	14.3828	14.3533	14.7012	15.251	15.3256	0.436255	0.599982	0.779895	0.754676	0.641	0.683	0.364	0.641	0.683	-0.364	0.183965	0.162525	0.348201
ENSG00000111237	10.2505	10.2537	10.2227	10.1861	10.2177	18.2203	18.2098	18.2231	18.299	18.3421	0.491325	0.494245	0.542447	0.546927	0.089	0.9	0.13	0.089	0.9	0.13	0.608608	0.0578715	0.562387
ENSG00000111247	9.51101	9.50309	9.48082	9.5234	9.61259	17.2493	17.3151	17.3176	17.0022	16.8874	0.532671	0.521157	0.389157	0.388908	0.219	0.924	0.155	-0.219	-0.924	-0.155	0.463058	0.0436338	0.532321
ENSG00000111271	6.63962	6.63022	6.56194	6.5498	6.61826	16.0802	16.1039	16.0776	15.945	15.9346	0.491546	0.4808	0.473762	0.474	0.249	0.21	0.072	-0.249	-0.21	0.072	0.436529	0.470857	0.623798
ENSG00000111275	7.98256	7.94895	7.85085	7.93032	8.06323	19.6524	19.6136	19.6783	19.938	20.0011	0.486263	0.510753	0.653227	0.636984	0.27	0.901	0.241	0.27	0.901	-0.241	0.419916	0.0574843	0.44382
ENSG00000111276	10.5046	10.4948	10.4589	10.5027	10.6145	15.5102	15.4582	15.3978	15.5943	15.7215	0.470574	0.470713	0.583616	0.588854	0.144	0.936	0.168	0.144	0.936	0.168	0.54507	0.0357174	0.517671
ENSG00000111300	10.4427	10.4337	10.4749	10.5459	10.5116	19.4711	19.4417	19.4951	19.7045	19.771	0.501643	0.530011	0.589097	0.584467	0.365	0.653	0.182	0.365	0.653	-0.182	0.347499	0.177886	0.501559
ENSG00000111321	10.2397	10.2445	10.2338	10.2333	10.3122	15.943	15.9701	15.662	15.1463	15.0183	0.591636	0.40454	0.32896	0.329633	0.71	0.5	0.189	-0.71	-0.5	0.189	0.14913	0.262855	0.493484
ENSG00000111328	10.4246	10.4399	10.4086	10.2877	10.2326	16.2267	16.2154	16.1457	16.1187	16.1335	0.494498	0.491482	0.492475	0.516166	0.118	0.08	0.567	-0.118	0.08	0.567	0.576559	0.617021	0.224515
ENSG00000111331	7.99233	7.99038	8.06481	8.10629	7.97553	18.2725	18.2829	18.2877	18.2568	18.2743	0.503521	0.502744	0.474086	0.473977	0.055	0.934	0.053	-0.055	-0.934	-0.053	0.638068	0.0368285	0.639659
ENSG00000111358	10.3547	10.3549	10.3597	10.3943	10.4703	15.8642	15.8495	15.895	16.0299	16.0858	0.494775	0.515393	0.560588	0.560862	0.324	0.677	0.139	0.324	0.677	0.139	0.377785	0.165222	0.551251
ENSG00000111361	10.693	10.7041	10.7238	10.6822	10.6353	19.4563	19.4141	19.5417	19.8838	19.9374	0.478512	0.534477	0.660138	0.644843	0.421	0.743	0.234	0.421	0.743	-0.234	0.309001	0.133032	0.449379
ENSG00000111364	9.21017	9.19213	9.18184	9.22304	9.16815	18.7817	18.7904	18.8108	18.7952	18.7879	0.500909	0.500984	0.500617	0.49966	0.026	0.035	0.069	0.026	-0.035	-0.069	0.661344	0.654732	0.626604
ENSG00000111371	14.052	14.0495	14.0838	14.1384	14.1513	17.6935	17.6901	17.5787	17.4296	17.3393	0.520002	0.486695	0.427775	0.420808	0.371	0.704	0.165	-0.371	-0.704	-0.165	0.342554	0.151776	0.52132
ENSG00000111445	10.21	10.2087	10.2014	10.1904	10.1709	18.6729	18.6739	18.6919	18.7095	18.7134	0.503082	0.504199	0.504799	0.505194	0.073	0.049	0.039	0.073	0.049	0.039	0.623097	0.643063	0.651385
ENSG00000111450	9.2477	9.27351	9.30318	9.2187	9.18936	12.5936	12.493	12.4378	12.8753	13.0879	0.452686	0.456167	0.690554	0.715338	0.235	0.937	0.316	0.235	0.937	0.316	0.448564	0.0352729	0.384051
ENSG00000111481	11.8542	11.8748	11.8685	11.7671	11.7455	18.6469	18.6862	18.6278	18.3643	18.2792	0.513471	0.47756	0.402656	0.405851	0.362	0.74	0.125	-0.362	-0.74	0.125	0.349965	0.134348	0.568791
ENSG00000111530	11.9756	11.9518	11.9881	12.1517	12.2113	21.2856	21.2345	21.2258	21.453	21.5175	0.491519	0.507464	0.568549	0.558277	0.269	0.67	0.184	0.269	0.67	-0.184	0.420822	0.168528	0.499233
ENSG00000111540	9.94718	9.9779	10.0546	9.96215	9.82815	17.0452	17.0596	17.1075	17.0806	17.025	0.508001	0.507148	0.48453	0.481448	0.098	0.616	0.118	-0.098	-0.616	-0.118	0.598574	0.197463	0.576559
ENSG00000111581	10.6146	10.5965	10.6276	10.7591	10.812	19.6554	19.6215	19.7318	20.0141	20.0541	0.485014	0.548758	0.614307	0.594162	0.536	0.543	0.241	0.536	0.543	-0.241	0.241346	0.236965	0.44382
ENSG00000111596	9.68648	9.69441	9.71526	9.7096	9.71795	17.5973	17.6322	17.5395	17.2858	17.2777	0.528841	0.472279	0.413936	0.418154	0.491	0.626	0.138	-0.491	-0.626	0.138	0.268487	0.192096	0.552299
ENSG00000111602	10.6993	10.678	10.6622	10.7294	10.7222	17.9197	17.9493	17.9308	17.7612	17.6968	0.511125	0.505891	0.4307	0.42887	0.148	0.918	0.105	-0.148	-0.918	-0.105	0.540609	0.0476349	0.591106
[truncated: 5,259 more rows]

## Sheet: Protein_Tunicamycin_Rep3
GeneID	Total_RNA_Tm_Rep3_-1hr	Total_RNA_Tm_Rep3_0hr	Total_RNA_Tm_Rep3_1hr	Total_RNA_Tm_Rep3_4hr	Total_RNA_Tm_Rep3_8hr	Prot_Tm_Rep3_-1hr	Prot_Tm_Rep3_0hr	Prot_Tm_Rep3_1hr	Prot_Tm_Rep3_4hr	Prot_Tm_Rep3_8hr	R0	R1	R2	R3	CPS1	CPS2	CPS3	signedCPS1	signedCPS2	signedCPS3	FDR1	FDR2	FDR3
ENSG00000000003	10.3606	10.3529	10.3069	10.2755	10.2493	17.5124	17.5193	17.5117	17.4636	17.4361	0.484285	0.483881	0.483621	0.483525	0.045	0.031	0.026	-0.045	-0.031	-0.026	0.7719	0.789986	0.794598
ENSG00000000419	10.2817	10.2862	10.343	10.3643	10.3004	18.8541	18.8811	18.9822	19.0281	19.1334	0.510926	0.518202	0.521564	0.527424	0.194	0.108	0.153	0.194	0.108	0.153	0.559827	0.675364	0.611742
ENSG00000000460	8.94077	8.94232	8.93249	8.91791	8.92563	16.5505	16.5152	16.4193	16.4737	16.5191	0.480764	0.47788	0.493017	0.504566	0.116	0.369	0.273	-0.116	0.369	0.273	0.664195	0.393245	0.479033
ENSG00000000971	8.54984	8.54212	8.57461	8.67122	8.74069	16.7157	16.7127	16.6427	16.5691	16.5542	0.516573	0.493199	0.460994	0.458061	0.395	0.658	0.108	-0.395	-0.658	-0.108	0.373711	0.189746	0.675364
ENSG00000001036	11.1512	11.1643	11.2002	11.1711	11.1302	17.106	17.0905	17.0314	17.0171	16.9894	0.50029	0.488846	0.486979	0.486249	0.369	0.104	0.053	-0.369	-0.104	-0.053	0.393245	0.681343	0.7602
ENSG00000001084	10.1198	10.1057	10.0631	10.1446	10.3263	19.1744	19.1718	19.1743	19.1969	19.2193	0.507925	0.50983	0.512626	0.512631	0.112	0.167	0.027	0.112	0.167	0.027	0.669546	0.593956	0.793727
ENSG00000001497	10.1911	10.1957	10.1943	10.1932	10.2421	18.8465	18.8461	18.8679	18.9003	18.9151	0.504517	0.507631	0.510297	0.511074	0.153	0.17	0.069	0.153	0.17	0.069	0.611742	0.590085	0.735437
ENSG00000001617	10.4434	10.4801	10.5399	10.4431	10.4089	13.2525	13.2363	13.2304	13.2972	13.3138	0.493851	0.49443	0.499911	0.509609	0.069	0.247	0.311	0.069	0.247	0.311	0.735437	0.505033	0.447119
ENSG00000001629	11.4421	11.4276	11.3643	11.3451	11.3285	17.0471	17.0402	16.9796	16.9576	17.0059	0.478259	0.477156	0.479742	0.509721	0.073	0.125	0.682	-0.073	0.125	0.682	0.729152	0.6505	0.173108
ENSG00000001630	9.97445	9.99197	9.99133	9.9212	9.92902	19.1801	19.1728	19.1683	19.1978	19.2086	0.49582	0.496112	0.505683	0.519028	0.04	0.449	0.469	0.04	0.449	0.469	0.778792	0.333706	0.319615
ENSG00000001631	9.22292	9.21837	9.22321	9.25157	9.26154	16.3076	16.2741	16.1876	16.2077	16.1585	0.491004	0.489039	0.489016	0.486496	0.099	0.047	0.1	-0.099	-0.047	-0.1	0.688918	0.76909	0.687305
ENSG00000002330	9.46144	9.4873	9.54236	9.45428	9.34296	16.4298	16.4047	16.4229	16.537	16.5103	0.500502	0.506522	0.515984	0.515906	0.202	0.272	0.084	0.202	0.272	-0.084	0.549299	0.480219	0.711976
ENSG00000002549	10.3036	10.3066	10.3147	10.3073	10.2967	20.1331	20.1408	20.1533	20.1401	20.1518	0.501904	0.501847	0.501761	0.501771	0.029	0.015	0.014	-0.029	-0.015	0.014	0.791904	0.800705	0.8009
ENSG00000002746	5.96198	5.99174	6.13145	6.14314	6.08004	12.4617	12.3338	12.194	12.413	12.0328	0.486457	0.481843	0.493738	0.400171	0.182	0.204	0.598	-0.182	0.204	-0.598	0.574483	0.546395	0.231617
ENSG00000002822	9.4161	9.42746	9.45272	9.46284	9.53415	19.4721	19.4607	19.4123	19.3898	19.3532	0.508403	0.495216	0.488048	0.483205	0.382	0.276	0.171	-0.382	-0.276	-0.171	0.382986	0.476245	0.588952
ENSG00000002834	10.8052	10.8134	10.8223	10.7895	10.7669	20.6359	20.5581	20.395	20.4345	20.1918	0.481234	0.470388	0.467839	0.440353	0.182	0.165	0.333	-0.182	-0.165	-0.333	0.574483	0.595984	0.426865
ENSG00000002919	8.46646	8.48081	8.53421	8.52618	8.5016	15.8221	15.8315	15.7555	15.6441	15.6797	0.524813	0.476577	0.464622	0.467862	0.72	0.256	0.102	-0.72	-0.256	0.102	0.146572	0.496936	0.684208
ENSG00000003056	11.9009	11.9147	11.9571	11.9134	11.8258	18.5339	18.5243	18.5094	18.4772	18.3382	0.497547	0.492172	0.47553	0.440396	0.127	0.348	0.532	-0.127	-0.348	-0.532	0.647725	0.411804	0.277062
ENSG00000003096	10.7444	10.7439	10.7156	10.7086	10.7681	16.7545	16.7912	16.8025	16.7364	16.921	0.504952	0.504266	0.503396	0.561409	0.089	0.137	0.598	-0.089	-0.137	0.598	0.704326	0.633936	0.231617
ENSG00000003393	9.54922	9.54686	9.5507	9.56128	9.55225	14.9965	15.0235	14.9732	14.8381	14.9245	0.496292	0.482897	0.475271	0.481411	0.27	0.194	0.148	-0.27	-0.194	0.148	0.482035	0.559827	0.618999
ENSG00000003436	11.5355	11.5329	11.5616	11.5964	11.575	16.5461	16.5537	16.4635	16.301	16.2313	0.520813	0.488774	0.427034	0.42567	0.367	0.747	0.098	-0.367	-0.747	-0.098	0.39587	0.129013	0.690376
ENSG00000003509	8.36508	8.34791	8.29713	8.34512	8.43358	17.8529	17.889	17.9244	17.8279	17.8588	0.507332	0.506389	0.504301	0.504435	0.065	0.093	0.066	-0.065	-0.093	0.066	0.741729	0.698423	0.740117
ENSG00000003756	10.1689	10.1733	10.203	10.2527	10.3377	19.1941	19.1756	19.1152	19.1058	19.0629	0.50558	0.49701	0.491699	0.47548	0.264	0.212	0.433	-0.264	-0.212	-0.433	0.487846	0.538485	0.346159
ENSG00000004059	10.4269	10.4434	10.4775	10.3796	10.2057	17.2151	17.2726	17.4616	17.489	17.6126	0.498626	0.518275	0.523897	0.552733	0.322	0.164	0.367	0.322	0.164	0.367	0.43707	0.597315	0.39587
ENSG00000004142	10.869	10.8897	10.9238	10.8367	10.7352	18.8948	18.898	18.9746	19.0539	19.0654	0.491849	0.514786	0.523389	0.52684	0.493	0.268	0.123	0.493	0.268	0.123	0.30185	0.48384	0.653362
ENSG00000004399	9.63471	9.64283	9.63834	9.61253	9.64521	17.6701	17.6969	17.6838	17.593	17.6822	0.496466	0.494029	0.490699	0.498961	0.089	0.105	0.174	-0.089	-0.105	0.174	0.704326	0.679928	0.585044
[truncated: 7,232 more rows]

## Sheet: Protein_H2O2_Rep1
GeneID	Total_RNA_H2O2_Rep1_-1hr	Total_RNA_H2O2_Rep1_0hr	Total_RNA_H2O2_Rep1_1hr	Total_RNA_H2O2_Rep1_4hr	Total_RNA_H2O2_Rep1_8hr	Prot_H2O2_Rep1_-1hr	Prot_H2O2_Rep1_0hr	Prot_H2O2_Rep1_1hr	Prot_H2O2_Rep1_4hr	Prot_H2O2_Rep1_8hr	R0	R1	R2	R3	CPS1	CPS2	CPS3	signedCPS1	signedCPS2	signedCPS3	FDR1	FDR2	FDR3
[truncated: 7,257 more rows]

[truncated: 3 more sheets: Protein_H2O2_Rep3, All_Identified_Protein_Groups, Identified_Protein_Groups_w_rev]
