# Supplementary material for: New insights into the cellular temporal response to proteostatic stress
Source: eLife. 2018 Oct 12;7:e39054. doi: 10.7554/eLife.39054 (PMC6185107; doi:10.7554/eLife.39054)
Supplement: Supplementary file 5. — Content: Worksheet 1: Description: Notes on columns in other worksheets; Worksheet 2: Processed_core_data: core data set (Z-score); Worksheet 3: Cluster_Analysis_Canonical_Path: list of enriched pathways with P-values corresponding [file elife-39054-supp5.xlsx]

## Sheet: ReadMe
Sheet_Name	Description
Supplementary_TableS1	Core data set (Z-Score) corresponding to figure2
Cluster_Analysis_Canonical_Path	List of enriched pathways with P-Value corresponding to figure2
Column_Name	Description
GeneID	Ensembl Gene annotation
GeneSymbol	Common Gene Symbol
ClusterNumber	Cluster numbers corresponding to figure2
Total_RNA_Tm_Rep1_1hr_Zscore	Z-score normalized fold change (1hr/0hr) of transcript (Rep1) after tunicamycin treatment
Total_RNA_Tm_Rep1_4hr_Zscore	Z-score normalized fold change (4hr/0hr) of transcript (Rep1) after tunicamycin treatment
Total_RNA_Tm_Rep1_8hr_Zscore	Z-score normalized fold change (8hr/0hr) of transcript (Rep1) after tunicamycin treatment
Total_RNA_Tm_Rep2_1hr_Zscore	Z-score normalized fold change (1hr/0hr) of transcript (Rep2) after tunicamycin treatment
Total_RNA_Tm_Rep2_4hr_Zscore	Z-score normalized fold change (4hr/0hr) of transcript (Rep2) after tunicamycin treatment
Total_RNA_Tm_Rep2_8hr_Zscore	Z-score normalized fold change (8hr/0hr) of transcript (Rep2) after tunicamycin treatment
RPF_Tm_Rep1_1hr_Zscore	Z-score normalized fold change (1hr/0hr) of ribosome foot print (Rep1) after tunicamycin treatment
RPF_Tm_Rep1_4hr_Zscore	Z-score normalized fold change (4hr/0hr) of ribosome foot print (Rep1) after tunicamycin treatment
RPF_Tm_Rep1_8hr_Zscore	Z-score normalized fold change (8hr/0hr) of ribosome foot print (Rep1) after tunicamycin treatment
RPF_Tm_Rep3_1hr_Zscore	Z-score normalized fold change (1hr/0hr) of ribosome foot print (Rep3) after tunicamycin treatment
RPF_Tm_Rep3_4hr_Zscore	Z-score normalized fold change (4hr/0hr) of ribosome foot print (Rep3) after tunicamycin treatment
RPF_Tm_Rep3_8hr_Zscore	Z-score normalized fold change (8hr/0hr) of ribosome foot print (Rep3) after tunicamycin treatment
POP_Tm_Rep1_1hr_Zscore	Z-score normalized fold change (1hr/0hr) of protein foot print (Rep1) after tunicamycin treatment
POP_Tm_Rep1_4hr_Zscore	Z-score normalized fold change (4hr/0hr) of protein foot print (Rep1) after tunicamycin treatment
POP_Tm_Rep1_8hr_Zscore	Z-score normalized fold change (8hr/0hr) of protein foot print (Rep1) after tunicamycin treatment
POP_Tm_Rep3_1hr_Zscore	Z-score normalized fold change (1hr/0hr) of protein foot print (Rep3) after tunicamycin treatment
POP_Tm_Rep3_4hr_Zscore	Z-score normalized fold change (4hr/0hr) of protein foot print (Rep3) after tunicamycin treatment
POP_Tm_Rep3_8hr_Zscore	Z-score normalized fold change (8hr/0hr) of protein foot print (Rep3) after tunicamycin treatment
Prot_Tm_Rep1_1hr_Zscore	Z-score normalized fold change (1hr/0hr) of protein (Rep1) after tunicamycin treatment
Prot_Tm_Rep1_4hr_Zscore	Z-score normalized fold change (4hr/0hr) of protein (Rep1) after tunicamycin treatment
Prot_Tm_Rep1_8hr_Zscore	Z-score normalized fold change (8hr/0hr) of protein (Rep1) after tunicamycin treatment
Prot_Tm_Rep3_1hr_Zscore	Z-score normalized fold change (1hr/0hr) of protein (Rep3) after tunicamycin treatment
Prot_Tm_Rep3_4hr_Zscore	Z-score normalized fold change (4hr/0hr) of protein (Rep3) after tunicamycin treatment
Prot_Tm_Rep3_8hr_Zscore	Z-score normalized fold change (8hr/0hr) of protein (Rep3) after tunicamycin treatment
Total_RNA_H2O2_Rep1_1hr_Zscore	Z-score normalized fold change (1hr/0hr) of transcript (Rep1) after H2O2 treatment
Total_RNA_H2O2_Rep1_4hr_Zscore	Z-score normalized fold change (4hr/0hr) of transcript (Rep1) after H2O2 treatment
Total_RNA_H2O2_Rep1_8hr_Zscore	Z-score normalized fold change (8hr/0hr) of transcript (Rep1) after H2O2 treatment
Total_RNA_H2O2_Rep3_1hr_Zscore	Z-score normalized fold change (1hr/0hr) of transcript (Rep2) after H2O2 treatment
Total_RNA_H2O2_Rep3_4hr_Zscore	Z-score normalized fold change (4hr/0hr) of transcript (Rep2) after H2O2 treatment
Total_RNA_H2O2_Rep3_8hr_Zscore	Z-score normalized fold change (8hr/0hr) of transcript (Rep2) after H2O2 treatment
RPF_H2O2_Rep1_1hr_Zscore	Z-score normalized fold change (1hr/0hr) of ribosome foot print (Rep1) after H2O2 treatment
RPF_H2O2_Rep1_4hr_Zscore	Z-score normalized fold change (4hr/0hr) of ribosome foot print (Rep1) after H2O2 treatment
RPF_H2O2_Rep1_8hr_Zscore	Z-score normalized fold change (8hr/0hr) of ribosome foot print (Rep1) after H2O2 treatment
RPF_H2O2_Rep2_1hr_Zscore	Z-score normalized fold change (1hr/0hr) of ribosome foot print (Rep3) after H2O2 treatment
RPF_H2O2_Rep2_4hr_Zscore	Z-score normalized fold change (4hr/0hr) of ribosome foot print (Rep3) after H2O2 treatment
RPF_H2O2_Rep2_8hr_Zscore	Z-score normalized fold change (8hr/0hr) of ribosome foot print (Rep3) after H2O2 treatment
POP_H2O2_Rep2_1hr_Zscore	Z-score normalized fold change (1hr/0hr) of protein foot print (Rep1) after H2O2 treatment
POP_H2O2_Rep2_4hr_Zscore	Z-score normalized fold change (4hr/0hr) of protein foot print (Rep1) after H2O2 treatment
POP_H2O2_Rep2_8hr_Zscore	Z-score normalized fold change (8hr/0hr) of protein foot print (Rep1) after H2O2 treatment
POP_H2O2_Rep3_1hr_Zscore	Z-score normalized fold change (1hr/0hr) of protein foot print (Rep3) after H2O2 treatment
POP_H2O2_Rep3_4hr_Zscore	Z-score normalized fold change (4hr/0hr) of protein foot print (Rep3) after H2O2 treatment
POP_H2O2_Rep3_8hr_Zscore	Z-score normalized fold change (8hr/0hr) of protein foot print (Rep3) after H2O2 treatment
Prot_H2O2_Rep1_1hr_Zscore	Z-score normalized fold change (1hr/0hr) of protein (Rep1) after H2O2 treatment
Prot_H2O2_Rep1_4hr_Zscore	Z-score normalized fold change (4hr/0hr) of protein (Rep1) after H2O2 treatment
Prot_H2O2_Rep1_8hr_Zscore	Z-score normalized fold change (8hr/0hr) of protein (Rep1) after H2O2 treatment
Prot_H2O2_Rep3_1hr_Zscore	Z-score normalized fold change (1hr/0hr) of protein (Rep3) after H2O2 treatment
Prot_H2O2_Rep3_4hr_Zscore	Z-score normalized fold change (4hr/0hr) of protein (Rep3) after H2O2 treatment
Prot_H2O2_Rep3_8hr_Zscore	Z-score normalized fold change (8hr/0hr) of protein (Rep3) after H2O2 treatment
Full Name	Abbreviation
Tunicamycin	Tm
Hydrogen Peroxide	H2O2
Replicate	Rep
Protein	Prot
RPF	Ribosome foot print
POP	Protein occupancy profile/protein foot print

## Sheet: Supplementary_TableS5
GeneID	GeneSymbol	ClusterNumber	Total_RNA_Tm_Rep1_1hr_Zscore	Total_RNA_Tm_Rep1_4hr_Zscore	Total_RNA_Tm_Rep1_8hr_Zscore	Total_RNA_Tm_Rep2_1hr_Zscore	Total_RNA_Tm_Rep2_4hr_Zscore	Total_RNA_Tm_Rep2_8hr_Zscore	RPF_Tm_Rep1_1hr_Zscore	RPF_Tm_Rep1_4hr_Zscore	RPF_Tm_Rep1_8hr_Zscore	RPF_Tm_Rep3_1hr_Zscore	RPF_Tm_Rep3_4hr_Zscore	RPF_Tm_Rep3_8hr_Zscore	POP_Tm_Rep1_1hr_Zscore	POP_Tm_Rep1_4hr_Zscore	POP_Tm_Rep1_8hr_Zscore	POP_Tm_Rep3_1hr_Zscore	POP_Tm_Rep3_4hr_Zscore	POP_Tm_Rep3_8hr_Zscore	Prot_Tm_Rep1_1hr_Zscore	Prot_Tm_Rep1_4hr_Zscore	Prot_Tm_Rep1_8hr_Zscore	Prot_Tm_Rep3_1hr_Zscore	Prot_Tm_Rep3_4hr_Zscore	Prot_Tm_Rep3_8hr_Zscore	Total_RNA_H2O2_Rep1_1hr_Zscore	Total_RNA_H2O2_Rep1_4hr_Zscore	Total_RNA_H2O2_Rep1_8hr_Zscore	Total_RNA_H2O2_Rep3_1hr_Zscore	Total_RNA_H2O2_Rep3_4hr_Zscore	Total_RNA_H2O2_Rep3_8hr_Zscore	RPF_H2O2_Rep1_1hr_Zscore	RPF_H2O2_Rep1_4hr_Zscore	RPF_H2O2_Rep1_8hr_Zscore	RPF_H2O2_Rep2_1hr_Zscore	RPF_H2O2_Rep2_4hr_Zscore	RPF_H2O2_Rep2_8hr_Zscore	POP_H2O2_Rep2_1hr_Zscore	POP_H2O2_Rep2_4hr_Zscore	POP_H2O2_Rep2_8hr_Zscore	POP_H2O2_Rep3_1hr_Zscore	POP_H2O2_Rep3_4hr_Zscore	POP_H2O2_Rep3_8hr_Zscore	Prot_H2O2_Rep1_1hr_Zscore	Prot_H2O2_Rep1_4hr_Zscore	Prot_H2O2_Rep1_8hr_Zscore	Prot_H2O2_Rep3_1hr_Zscore	Prot_H2O2_Rep3_4hr_Zscore
ENSG00000095951	HIVEP1	1	-0.00881548	-0.291232	-0.462839	-0.149601	-0.149704	-0.192665	-0.052101	0.0324795	0.0498092	0.0012141	0.201687	0.357293	-0.0153284	0.0475038	0.0296971	0.0306648	0.0380009	0.113288	-0.046231	-0.184064	-0.196325	-0.0787225	-0.00963105	-0.0821986	-0.07006	-0.666717	-1.41196	-0.355711	-0.894454	-1.23679	-0.231863	-0.157686	-0.0516794	-0.0306984	-0.00289813	0.0502232	0.11108	0.353393	0.360753	0.261641	0.421129	0.29501	0.0690217	0.163591	0.294477	0.0271988	0.231611
ENSG00000138942	RNF185	1	-0.020253	-0.43752	-0.630781	-0.237931	-0.425296	-0.571684	0.264841	0.39395	0.192613	0.12233	0.216711	0.35506	-0.130534	-0.37402	-0.488483	-0.0921551	-0.19707	-0.3219	-0.141933	-0.493895	-0.550273	-0.197803	-0.0422966	-0.294227	0.0548325	-0.0368603	-0.238478	0.0331817	-0.0580699	-0.0856367	-0.237798	0.0455113	0.158648	-0.0317019	0.0689134	0.228619	0.0901312	0.121127	0.121319	0.309889	0.344515	0.342131	0.201135	0.355503	0.633937	0.038456	0.464993
ENSG00000188313	PLSCR1	1	0.0725691	0.335544	0.60907	-0.0055937	0.259699	0.650153	0.376621	1.00445	1.43935	0.331661	1.14102	1.91165	-0.0971142	-0.193969	-0.0353375	-0.0936249	-0.0946386	0.107914	-0.327597	-1.32072	-1.48841	-0.571316	-0.47479	-1.22078	-0.0200875	-0.291945	-0.540687	0.00215955	-0.129035	-0.298325	-0.0669619	0.264032	0.262982	0.110784	0.385483	0.591159	0.430589	0.594979	0.519208	0.791157	0.898285	0.686285	-0.0283022	0.0114934	0.0336145	0.0481579	0.114513
ENSG00000169071	ROR2	1	-0.0979876	-0.476254	-0.384984	-0.521601	-0.445456	-0.186015	0.263224	0.853196	1.17315	0.28505	1.16267	1.99569	-0.015477	0.175734	0.320749	0.0837051	0.260774	0.538697	-0.113009	-0.465388	-0.510316	-0.157918	-0.0925558	-0.37152	-0.00686442	-0.56355	-1.34101	-0.33695	-0.845229	-1.14156	-0.438344	0.0692543	0.222608	-0.138947	-0.0212311	0.238603	-0.0325082	0.144701	0.16355	0.0349467	0.148437	0.180516	-0.044442	-0.0336008	-0.0524386	0.0174855	0.00527791
ENSG00000148143	ZNF462	1	0.00864561	0.0876217	0.23032	-0.0868035	0.0801286	0.318901	0.10411	0.433814	0.71421	0.142884	0.625309	1.06511	0.0228954	0.152348	0.269018	0.0475973	0.142336	0.350591	-0.153464	-0.512077	-0.538714	-0.152555	0.0671205	-0.197424	-0.0372421	-0.335549	-0.673985	-0.148141	-0.384772	-0.560795	-0.106268	0.0364294	0.0652778	0.00135071	0.0824701	0.16243	0.127432	0.268887	0.244222	0.184146	0.269558	0.192394	0.204014	0.390689	0.697918	0.0532232	0.524513
ENSG00000133226	SRRM1	1	0.081196	0.0451665	-0.0940074	0.0279507	0.191886	0.262189	-0.118442	0.0139935	0.200639	-0.00920749	0.335261	0.579956	0.0304497	0.128646	0.0772577	0.0413418	0.0140524	0.158886	-0.484846	-2.02072	-2.29944	-0.989878	-0.858473	-1.9011	-0.160147	-0.996418	-1.89761	-0.442629	-1.13201	-1.65069	-0.152301	-0.123219	-0.0616831	0.0338955	0.148627	0.245478	0.407214	0.804136	0.745172	0.706404	0.961228	0.621391	0.100532	0.307094	0.563345	0.0847316	0.516233
ENSG00000141376	BCAS3	1	0.0722734	0.0746091	-0.154055	0.199725	0.233421	0.0876067	-0.292475	-0.546967	-0.646353	-0.197038	-0.460673	-0.773414	0.0502036	0.118778	0.0365506	0.0427294	-0.00944738	-0.00110813	-0.0636082	-0.0860624	-0.0444875	0.0150224	0.325375	0.370967	-0.116496	-0.602082	-1.12061	-0.292284	-0.722467	-1.02376	0.0109274	-0.301724	-0.274396	0.0599675	-0.00112897	-0.143182	0.199551	0.454499	0.436954	0.28695	0.449336	0.232978	0.452388	0.825265	1.46448	0.0779558	1.03459
ENSG00000156030	ELMSAN1	1	0.16565	0.93437	1.26648	0.376255	1.16533	1.83381	-0.412383	0.0838812	1.05793	0.015516	1.0171	1.75832	0.204922	0.845871	1.23448	0.208876	0.460177	1.18031	-0.219682	-0.78621	-0.799141	-0.249929	0.081072	-0.277506	-0.351759	-1.89487	-3.46349	-0.919256	-2.15537	-3.12485	0.0234014	-0.297896	-0.333129	0.18541	0.289383	0.16451	0.648275	1.40497	1.31122	0.874128	1.33196	0.718628	0.238661	0.574431	1.03356	0.113973	0.829242
ENSG00000150347	ARID5B	1	-0.00734745	0.229207	0.426023	0.00149727	0.254158	0.530199	-0.191122	-0.0529295	0.309184	-0.0136214	0.316412	0.564666	0.168363	0.577426	0.742338	0.182579	0.394888	0.70503	-0.0481154	-0.102743	-0.069072	0.0291172	0.213973	0.184008	-0.0923565	-0.420335	-0.758718	-0.282312	-0.574618	-0.782433	-0.00301627	-0.0985131	-0.117941	-0.0385806	-0.0985982	-0.154073	-0.0475382	0.0953826	0.0897655	-0.253898	-0.180372	-0.213184	0.181777	0.351999	0.625677	0.0388939	0.45001
ENSG00000170653	ATF7	1	0.152994	0.592536	0.67393	0.367677	0.72546	0.959139	-0.105172	0.115332	0.476045	0.0237135	0.386433	0.64456	-0.0260066	0.00857364	0.153235	-0.0480943	-0.0880793	0.133489	-0.0607889	-0.169516	-0.145241	-0.0210961	0.14481	0.0894263	-0.1638	-0.918021	-1.65218	-0.342385	-0.900963	-1.37681	0.0828437	-0.130381	-0.157003	0.220074	0.357072	0.272363	0.572792	0.98475	0.913356	0.956976	1.21831	0.776794	0.140757	0.310995	0.558212	0.0601948	0.441234
ENSG00000163320	CGGBP1	1	-0.0476263	-0.464604	-0.617141	-0.310489	-0.39911	-0.448012	0.108446	0.27351	0.24918	0.0868967	0.367224	0.63469	-0.0438088	-0.0575822	-0.120877	0.00837071	0.00592527	0.0175702	-0.183551	-0.847242	-0.989761	-0.445646	-0.506595	-0.97201	-0.00998967	-0.376564	-0.887444	-0.20702	-0.550219	-0.749825	-0.290951	-1.98e-05	0.116393	-0.0929312	-0.023127	0.156056	0.022231	0.140068	0.150304	0.158002	0.241282	0.221917	-0.116953	-0.156101	-0.268432	0.00683022	-0.139034
ENSG00000183386	FHL3	1	-0.00968167	-0.135256	-0.135761	-0.238466	0.0325951	0.305383	-0.19212	0.137863	0.580088	0.0389789	0.764962	1.34387	0.158405	0.639872	0.743409	0.225712	0.440054	0.853986	-0.38768	-1.55678	-1.73267	-0.692444	-0.45309	-1.24299	-0.187853	-1.27964	-2.54665	-0.712721	-1.67731	-2.33279	-0.324964	-0.19951	-0.0870267	-0.0996278	-0.0641486	0.0507407	0.157253	0.613602	0.592694	0.18844	0.468268	0.250664	0.191007	0.467244	0.844514	0.0899558	0.692844
ENSG00000182319	NA	1	0.0446109	0.39022	0.804524	-0.0849548	0.343382	0.936816	0.288743	1.08493	1.79692	0.363221	1.50739	2.5548	-0.0108638	0.159094	0.452124	0.0153714	0.164861	0.586018	-0.297668	-1.252	-1.40631	-0.533652	-0.491721	-1.21507	-0.0751747	-0.624165	-1.19136	-0.227374	-0.6059	-0.942535	-0.126238	0.230731	0.233968	0.06713	0.324073	0.536721	0.373549	0.635327	0.567706	0.630796	0.790464	0.570858	-0.156193	-0.18708	-0.316968	0.0371175	-0.121962
ENSG00000132740	IGHMBP2	1	0.0349075	0.356372	0.575936	0.0902271	0.42838	0.764082	-0.134108	0.143198	0.611568	0.0484136	0.560056	0.967325	0.0818884	0.380658	0.599771	0.0912997	0.238807	0.566578	0.0285757	0.0639687	0.0892352	0.0484598	0.00789811	0.031622	-0.122153	-0.677219	-1.2498	-0.356652	-0.800037	-1.14647	0.00232749	-0.0650315	-0.087679	0.0522647	0.0915293	0.0583297	0.168542	0.420019	0.398532	0.206906	0.355699	0.17286	-0.147753	-0.208231	-0.365184	0.00143905	-0.227503
ENSG00000160710	ADAR	1	0.0459152	0.179341	0.201062	0.0885988	0.275119	0.404082	-0.139464	-0.0420208	0.178819	-0.0193955	0.218893	0.382232	0.0455617	0.201083	0.273431	0.0503703	0.0949069	0.265145	-0.0752291	-0.316112	-0.344765	-0.142499	-0.0956747	-0.246583	-0.107893	-0.617229	-1.15529	-0.303384	-0.722168	-1.03847	-0.0257028	-0.113204	-0.105605	0.0456606	0.0752143	0.0493614	0.197111	0.437232	0.413988	0.300131	0.448968	0.255719	0.0155406	0.0801302	0.147483	0.0273987	0.139293
ENSG00000184922	FMNL1	1	0.0649669	0.152341	0.103635	0.115351	0.297861	0.385245	-0.146207	-0.0499776	0.139095	-0.0274688	0.20442	0.354786	0.0116823	0.118042	0.178965	0.022042	0.0277819	0.186919	-0.0434641	-0.152839	-0.147217	-0.0500156	0.045961	-0.00271499	-0.127344	-0.803417	-1.54007	-0.377823	-0.936814	-1.34909	-0.0595389	-0.173461	-0.141122	0.0777231	0.126406	0.0874301	0.292583	0.614493	0.588139	0.498897	0.703594	0.436295	0.0847503	0.20406	0.367023	0.0389523	0.291817
ENSG00000173120	KDM2A	1	0.175355	1.0872	1.58512	0.479075	1.02409	1.59408	0.162335	0.715564	1.38757	0.236223	0.943268	1.56553	-0.0534667	-0.0667484	0.263956	-0.110941	-0.0987494	0.221203	-0.0424486	-0.12279	-0.0991964	0.0261375	0.0878959	-0.0110966	-0.0931641	-0.364624	-0.46435	0.00633405	-0.059704	-0.260142	0.280533	0.191746	0.0495588	0.299369	0.542924	0.503982	0.612167	0.839368	0.735285	0.974093	1.11079	0.733187	-0.0723726	-0.0908529	-0.155173	0.0280711	-0.058155
ENSG00000143442	POGZ	1	0.0130039	0.233029	0.360714	0.0491611	0.416857	0.71754	-0.369813	-0.200765	0.303873	-0.0666887	0.430681	0.773075	0.156402	0.648238	0.865172	0.183176	0.391124	0.792952	0.073117	0.123778	0.135568	0.0134474	-0.168623	-0.107713	-0.197536	-1.10803	-2.10265	-0.651083	-1.43499	-1.99632	-0.0660659	-0.22677	-0.221452	-0.000229675	-0.0334446	-0.106499	0.103836	0.480552	0.480416	0.0776444	0.302747	0.0796409	-0.326288	-0.488391	-0.860412	-0.0200102	-0.568026
ENSG00000154556	SORBS2	1	-0.0732044	0.127595	0.468927	-0.226915	0.145547	0.635485	-0.237377	0.106094	0.744076	0.0476506	0.786594	1.39183	0.28824	1.0209	1.29015	0.338313	0.744676	1.28355	-0.165422	-0.653976	-0.702317	-0.237681	-0.0949509	-0.44054	-0.128351	-0.666468	-1.27289	-0.49598	-0.997307	-1.32932	-0.136026	-0.0788403	-0.0743629	-0.160791	-0.244758	-0.215797	-0.210212	-0.0197988	-0.0122506	-0.607271	-0.514709	-0.472031	0.057494	0.17492	0.316669	0.0364446	0.263437
ENSG00000132024	CC2D1A	1	0.154832	0.775549	0.846513	0.564199	0.865548	0.970838	-0.36363	-0.55804	-0.352909	-0.192851	-0.367035	-0.627591	0.0822612	0.192644	0.255628	0.00923951	-0.0313516	0.0751301	-0.0234335	-0.0881659	-0.0837923	-0.0558454	-0.0174511	-0.0236092	-0.157114	-0.477787	-0.648186	-0.172449	-0.376987	-0.617602	0.329997	-0.171608	-0.299168	0.200163	0.183545	-0.0495083	0.360301	0.586868	0.526933	0.469981	0.605004	0.276142	0.0534858	0.1382	0.247808	0.0297354	0.197945
ENSG00000133884	DPF2	1	0.00908201	-0.142141	-0.181631	-0.146667	0.0343891	0.197261	-0.0195722	0.331199	0.637773	0.102052	0.724403	1.24736	-0.0336081	0.0978431	0.206243	0.0210514	0.0703644	0.302374	-0.0421689	-0.343157	-0.408496	-0.210236	-0.375345	-0.579561	-0.124149	-1.0539	-2.15314	-0.533969	-1.32097	-1.86802	-0.270001	-0.103101	-0.000624784	0.0108177	0.132721	0.245146	0.267289	0.648499	0.640421	0.566011	0.812997	0.560843	-0.315308	-0.46937	-0.82242	-0.00790954	-0.515648
ENSG00000179094	PER1	1	-0.0636472	0.326658	0.830571	-0.221096	0.424733	1.19189	-0.371164	0.215494	1.25838	0.085792	1.30291	2.28958	0.367317	1.39193	1.84079	0.43617	0.985988	1.81529	-0.151376	-0.71033	-0.769579	-0.281867	-0.259407	-0.654589	-0.239202	-1.3219	-2.51726	-0.863689	-1.81658	-2.48401	-0.186572	-0.142449	-0.13944	-0.15051	-0.207233	-0.178802	-0.108369	0.309273	0.307621	-0.486122	-0.25828	-0.356623	-0.185777	-0.196821	-0.337611	0.0234324	-0.163335
ENSG00000100227	POLDIP3	1	0.0277174	-0.287337	-0.421167	-0.21581	-0.258973	-0.252029	0.327978	0.681892	0.69187	0.214945	0.664634	1.1118	-0.144893	-0.38055	-0.460683	-0.108229	-0.221529	-0.241353	-0.40301	-1.63448	-1.86215	-0.766075	-0.634551	-1.51071	-0.0038847	-0.412163	-0.926797	-0.0944025	-0.41223	-0.641348	-0.281275	0.111003	0.228108	0.0124433	0.234405	0.491676	0.341219	0.530735	0.4883	0.758306	0.894655	0.723031	0.0967043	0.238363	0.437207	0.0635354	0.39946
ENSG00000213741	RPS29	1	-0.182321	-1.50393	-1.84067	-1.04184	-1.44219	-1.58036	0.761566	1.48872	1.28398	0.483436	1.36673	2.32	-0.297752	-0.62925	-0.726166	-0.117753	-0.160085	-0.217528	-0.157779	-0.597133	-0.671359	-0.209163	-0.0743036	-0.42783	0.142787	-0.424461	-1.44882	-0.212701	-0.78046	-1.01934	-0.903248	0.151753	0.530315	-0.233689	0.0267048	0.571765	-0.024854	0.104844	0.161482	0.404863	0.520225	0.655694	0.0812076	0.155814	0.284315	0.0278057	0.239655
ENSG00000198712	COX2	1	-0.235589	-2.44165	-2.94869	-1.81103	-1.87636	-1.59916	1.13746	3.20761	3.7128	1.0214	3.91579	6.68039	-0.572668	-0.727587	-0.414663	-0.143612	-0.0292196	0.580173	0.187536	0.873354	1.1055	0.678863	0.987105	1.42273	-0.0772988	-3.32171	-7.73009	-1.67256	-4.55737	-6.29822	-2.00275	-0.201954	0.641818	-0.218047	0.429072	1.3295	0.660563	1.87485	1.96107	2.02952	2.85988	2.42245	0.0347802	0.181682	0.339078	0.0709766	0.327466
ENSG00000163191	S100A11	1	-0.210977	-1.81704	-2.34181	-1.20112	-1.57982	-1.76677	0.533585	1.22997	1.06178	0.389433	1.39455	2.40027	-0.220293	-0.307677	-0.419935	0.0103441	0.0503808	0.128823	-0.195762	-0.733565	-0.804902	-0.262494	-0.0195147	-0.399856	0.0361838	-1.21285	-3.0799	-0.69304	-1.90352	-2.53997	-1.13277	-0.110889	0.371402	-0.315187	-0.114813	0.42583	-0.0298349	0.366924	0.44489	0.39127	0.675034	0.715325	0.216096	0.443119	0.79724	0.0617707	0.617298
ENSG00000167996	FTH1	1	-0.0791686	-0.871899	-0.945232	-0.741092	-0.84525	-0.686377	0.82198	1.80191	1.92044	0.58265	1.7525	2.95479	-0.297896	-0.593789	-0.49783	-0.145199	-0.153912	-0.0109337	-0.125491	-0.176806	-0.0991862	0.166206	0.692607	0.60177	0.0946368	-0.599478	-1.66335	-0.199991	-0.80114	-1.13104	-0.736332	0.163335	0.473004	-0.060323	0.282532	0.727583	0.289806	0.556913	0.558164	0.836637	1.03187	0.977484	0.53382	0.938093	1.66905	0.100944	1.20353
ENSG00000172346	CSDC2	1	-0.234566	-1.76396	-2.36921	-1.05889	-1.65529	-2.11449	0.283108	0.361317	-0.159867	0.114749	0.303942	0.554872	-0.0876845	-0.180272	-0.535533	0.0661264	0.0511417	-0.164098	-0.408221	-1.83513	-2.1568	-0.97749	-1.0539	-2.0448	0.0966606	-0.292099	-1.09287	-0.290399	-0.792244	-0.949956	-0.828396	-0.0244816	0.323388	-0.413254	-0.395072	0.0701517	-0.397855	-0.38957	-0.300698	-0.364114	-0.334643	-0.047715	-0.086545	-0.0902343	-0.146797	0.00900442	-0.0355018
ENSG00000182704	TSKU	1	0.0707209	-0.744279	-1.49481	-0.134003	-0.467505	-1.02085	0.0223647	-0.18188	-0.718499	-0.0927792	-0.332939	-0.575795	-0.214565	-0.675389	-1.08784	-0.178256	-0.542929	-0.880024	-0.453668	-1.95145	-2.2656	-1.05022	-1.01256	-1.99432	-0.084497	-0.962376	-2.0538	-0.367037	-1.13721	-1.64513	-0.388106	-0.23255	-0.0166919	0.0252174	0.181824	0.366041	0.49764	0.892176	0.864098	1.17619	1.46203	1.09302	0.101956	0.288717	0.53023	0.0729328	0.482473
ENSG00000023171	GRAMD1B	1	-0.0284815	-1.12016	-1.98906	-0.315621	-0.740738	-1.42354	-0.259331	-0.68948	-1.27861	-0.250941	-0.626131	-1.03535	-0.140763	-0.403337	-0.85421	-0.0828535	-0.376911	-0.737196	-0.258532	-1.64516	-2.04329	-1.15619	-1.82996	-2.72224	-0.11681	-1.12896	-2.43219	-0.611738	-1.563	-2.14996	-0.469361	-0.318677	-0.0850337	-0.120262	-0.089818	0.0984	0.166088	0.520049	0.559055	0.661292	0.919754	0.672189	-0.799743	-1.2654	-2.22483	-0.0688103	-1.45318
ENSG00000213015	ZNF580	1	-0.180875	-1.23518	-1.56416	-0.904904	-1.12696	-1.2106	0.0721896	0.333923	0.335389	0.113876	0.761996	1.35297	0.0774346	0.343296	0.127778	0.200079	0.332145	0.418335	-0.759518	-3.53089	-4.1386	-1.89441	-2.21851	-4.15824	-0.0454296	-0.791055	-1.84771	-0.548794	-1.30146	-1.71871	-0.705948	0.0405509	0.291258	-0.395771	-0.3316	0.163746	-0.241476	-0.0634643	-0.0278411	-0.250302	-0.129786	-0.0183478	-0.521946	-0.739607	-1.28253	0.00259125	-0.72755
ENSG00000110108	TMEM109	1	0.0301363	-0.722311	-1.38853	-0.190876	-0.42895	-0.878558	-0.188905	-0.434813	-0.793154	-0.166915	-0.307458	-0.503796	-0.0815012	-0.256561	-0.626648	-0.0447207	-0.279329	-0.490483	-0.519558	-2.46762	-2.91118	-1.41332	-1.68383	-2.97928	-0.140173	-1.12012	-2.30316	-0.541338	-1.42032	-2.00512	-0.374946	-0.244608	-0.0614728	-0.0645894	0.0206505	0.210459	0.32639	0.724276	0.710481	0.802785	1.07995	0.759777	-0.32702	-0.417256	-0.716645	0.0229844	-0.362334
ENSG00000198876	DCAF12	1	-0.125192	-1.07938	-1.45632	-0.694196	-1.00733	-1.22556	0.200836	0.355321	0.127014	0.112691	0.424376	0.746701	-0.0371665	-0.0614533	-0.30372	0.0606107	0.0549353	-0.0230909	-0.530087	-2.29383	-2.6596	-1.16939	-1.16716	-2.39726	0.0223948	-0.409961	-1.10185	-0.267331	-0.727301	-0.947766	-0.572863	0.0190936	0.249637	-0.26588	-0.192721	0.181566	-0.124565	-0.0266008	0.000662403	-0.0222054	0.0549179	0.150012	-0.0303391	0.0387787	0.0861351	0.0407693	0.161676
ENSG00000069482	GAL	1	-0.132633	-1.55144	-2.38959	-0.704785	-1.13524	-1.71062	-0.174561	-0.331307	-0.773023	-0.127144	-0.0576349	-0.0452497	-0.123893	-0.200986	-0.561498	0.00563256	-0.14114	-0.342551	-0.182791	-1.41272	-1.78535	-1.0433	-1.81461	-2.61358	-0.110185	-1.41642	-3.17784	-0.851963	-2.10591	-2.84005	-0.758065	-0.317892	0.0171905	-0.258484	-0.223619	0.0964743	-0.0209109	0.389045	0.470846	0.39815	0.691171	0.551889	-0.984253	-1.57852	-2.77951	-0.0973446	-1.84341
ENSG00000111321	LTBR	1	0.100728	0.0420683	-0.300206	0.195462	0.239161	0.0516793	-0.402112	-0.731555	-0.820212	-0.259913	-0.502643	-0.835193	0.0963801	0.198667	-0.0117656	0.0737382	-0.0223334	-0.0382347	-0.497303	-2.08408	-2.38655	-1.07729	-0.953292	-1.98893	-0.186966	-0.898407	-1.62162	-0.42597	-1.03901	-1.49869	-0.0199172	-0.284517	-0.257033	0.0249064	0.00564587	-0.0348375	0.319963	0.672638	0.62281	0.497385	0.723111	0.391385	0.186812	0.456822	0.826925	0.0883189	0.687331
ENSG00000156858	PRR14	1	0.0678026	-0.320869	-0.789251	-0.0291357	-0.095025	-0.35556	-0.255855	-0.466618	-0.634824	-0.175197	-0.260547	-0.42393	0.0245417	0.0246143	-0.251362	0.0367829	-0.100662	-0.16562	-0.606626	-2.59573	-2.99041	-1.35168	-1.28259	-2.60613	-0.166565	-1.04129	-2.02561	-0.490669	-1.25904	-1.79854	-0.224321	-0.248061	-0.135172	-0.0289941	0.0206808	0.122049	0.346168	0.742286	0.700064	0.662033	0.924744	0.594552	0.0969269	0.3212	0.591411	0.0878295	0.550959
ENSG00000214022	REPIN1	1	-0.140613	-1.17173	-1.74057	-0.636332	-0.882505	-1.21048	-0.361727	-0.567069	-0.770502	-0.195936	-0.110577	-0.113621	0.138184	0.495641	0.221367	0.245361	0.335519	0.366474	-0.446799	-2.17049	-2.55888	-1.23957	-1.48595	-2.62414	-0.139146	-1.17753	-2.54962	-0.798909	-1.84276	-2.44211	-0.595633	-0.335831	-0.0909556	-0.338834	-0.446844	-0.224391	-0.240573	0.082668	0.143925	-0.306288	-0.0948165	-0.0981217	-0.314954	-0.399304	-0.688687	0.00578248	-0.374009
ENSG00000002834	LASP1	1	-0.0520501	-0.991715	-1.62155	-0.447686	-0.746658	-1.16167	-0.152461	-0.341989	-0.690542	-0.129685	-0.165469	-0.24518	-0.0082906	-0.0212044	-0.383457	0.0622081	-0.0492794	-0.197654	-0.577283	-2.63215	-3.08061	-1.44484	-1.59426	-2.97292	-0.101786	-0.969823	-2.0947	-0.544759	-1.378	-1.88176	-0.500837	-0.222299	0.000460188	-0.200574	-0.175954	0.0780145	0.0676443	0.376941	0.390915	0.311573	0.526495	0.390084	-0.17736	-0.163464	-0.267574	0.037882	-0.0560768
ENSG00000150594	ADRA2A	1	-0.0272911	-1.45894	-2.54569	-0.46111	-1.14683	-2.0572	7.35e-05	-0.483388	-1.45417	-0.195602	-0.812552	-1.37352	-0.208607	-0.716074	-1.35249	-0.130052	-0.525945	-1.06801	-0.513926	-2.14497	-2.49051	-1.15302	-1.01275	-2.06185	-0.0213488	-0.780177	-1.87597	-0.362672	-1.1287	-1.53751	-0.61103	-0.340273	-0.0117738	-0.151666	-0.107325	0.138326	0.191858	0.478795	0.503948	0.717207	0.942186	0.777632	0.322075	0.657337	1.1819	0.0882946	0.919574
ENSG00000183770	FOXL2	1	0.0369239	0.096433	-0.0704072	0.177999	0.258288	0.158788	-0.467945	-0.810769	-0.806736	-0.274138	-0.538179	-0.884271	0.140464	0.388217	0.319085	0.122314	0.14428	0.196245	-0.0833551	-0.483687	-0.579398	-0.333854	-0.457186	-0.679944	-0.147839	-0.607143	-1.06639	-0.371798	-0.791208	-1.09313	0.0638165	-0.271633	-0.290818	-0.00874105	-0.127708	-0.262759	0.0351872	0.237112	0.235446	-0.0329462	0.0887027	-0.06873	-0.125242	-0.152193	-0.264614	0.00125216	-0.153771
ENSG00000168769	TET2	1	0.193478	0.608946	0.551945	0.513187	0.816589	0.896778	-0.154729	-0.0743614	0.14961	-0.0442839	0.108746	0.161839	-0.120506	-0.28313	-0.20087	-0.162077	-0.344466	-0.264879	0.0771038	0.204496	0.227082	0.0439653	-0.0960528	0.0245541	-0.179693	-1.01808	-1.82982	-0.353313	-0.962465	-1.49279	0.139541	-0.1683	-0.203084	0.302778	0.471038	0.347128	0.71447	1.16828	1.09695	1.3106	1.60871	1.05231	-0.2253	-0.329295	-0.577401	0.00417472	-0.357559
ENSG00000196428	TSC22D2	1	0.165939	0.278793	-0.0800524	0.478295	0.613874	0.39652	-0.443044	-0.751931	-0.785389	-0.2706	-0.519287	-0.882409	-0.0877991	-0.23406	-0.33721	-0.131599	-0.38515	-0.467458	0.0527273	-0.22621	-0.359468	-0.370836	-0.941761	-1.06759	-0.228667	-1.23355	-2.25689	-0.53851	-1.33963	-1.9766	0.0970748	-0.318002	-0.326139	0.224294	0.296614	0.155048	0.596118	1.07571	1.03603	1.17107	1.49095	0.928258	-0.720061	-1.15377	-2.0349	-0.0624266	-1.35729
ENSG00000188211	NCR3LG1	1	0.256919	0.988768	1.10915	0.638301	1.19667	1.54055	-0.163128	0.154115	0.707975	0.0295541	0.559123	0.925499	-0.0733059	-0.0995958	0.104325	-0.124752	-0.242437	0.0482905	-0.107434	-0.472833	-0.508991	-0.21724	-0.185678	-0.414634	-0.258271	-1.39931	-2.47526	-0.494542	-1.31401	-2.04337	0.181571	-0.151195	-0.218024	0.374268	0.620813	0.503811	0.952699	1.58001	1.46098	1.63563	2.03668	1.30829	-0.0787938	-0.024585	-0.0303858	0.0570372	0.0735316
ENSG00000041353	RAB27B	1	0.149666	-0.224474	-0.808337	0.263776	0.0470203	-0.447697	0.0860371	-0.0937773	-0.569371	-0.0632118	-0.421558	-0.761252	-0.369291	-1.09464	-1.34721	-0.38116	-0.868006	-1.27094	0.125478	0.315952	0.298102	-7.4e-05	-0.295713	-0.117728	-0.0563546	-0.724162	-1.50196	-0.159846	-0.670049	-1.05776	-0.101933	-0.174991	-0.0643277	0.258446	0.474247	0.483526	0.696887	1.0392	1.00788	1.59826	1.85668	1.37509	-0.316795	-0.526871	-0.929404	-0.0280025	-0.622425
ENSG00000151806	GUF1	1	0.108829	0.0729807	-0.214892	0.253394	0.277905	0.0901897	-0.180287	-0.341229	-0.445135	-0.13083	-0.28913	-0.499174	-0.0979551	-0.284578	-0.390481	-0.116443	-0.317164	-0.41419	-0.0264147	-0.274342	-0.351393	-0.244617	-0.434915	-0.564029	-0.122045	-0.752407	-1.41979	-0.296276	-0.800185	-1.191	0.000811422	-0.194829	-0.165757	0.144964	0.221722	0.16762	0.42665	0.73778	0.707103	0.858519	1.07028	0.709571	-0.227124	-0.336425	-0.589451	-0.00493248	-0.36814
ENSG00000185798	WDR53	1	0.0563977	0.0143164	-0.0563264	0.0228573	0.116909	0.16617	0.063283	0.269812	0.390737	0.079937	0.395347	0.663962	-0.092499	-0.193734	-0.178042	-0.0797396	-0.158801	-0.106802	-0.103233	-0.529747	-0.621738	-0.295541	-0.395926	-0.691602	-0.0713511	-0.610336	-1.21457	-0.233738	-0.654857	-0.977685	-0.11437	-0.0188165	0.0312885	0.0815013	0.22526	0.307911	0.34189	0.592202	0.561496	0.702166	0.870687	0.623036	-0.187484	-0.270754	-0.471423	0.00586001	-0.274499
ENSG00000113273	ARSB	1	0.0608506	-0.654242	-1.1993	-0.19482	-0.32508	-0.604374	0.170526	0.408294	0.215416	0.103203	0.444606	0.742625	-0.294348	-0.696488	-0.843419	-0.215022	-0.489047	-0.59097	-0.065468	-0.362866	-0.426902	-0.224122	-0.26839	-0.437795	-0.103273	-1.37876	-2.96967	-0.574002	-1.65865	-2.38248	-0.499289	-0.226223	0.0273785	0.0963605	0.346846	0.539087	0.617814	1.17167	1.15739	1.45728	1.84496	1.38959	-0.0895377	-0.07399	-0.11931	0.0309211	-0.0128196
ENSG00000172954	LCLAT1	1	0.144375	0.362095	0.260476	0.334736	0.601477	0.672401	-0.170788	-0.0507489	0.183	-0.0348355	0.227463	0.378446	-0.0971768	-0.168102	-0.0908558	-0.108905	-0.236974	-0.117773	0.0636081	0.0857298	0.0781952	-0.0372716	-0.24481	-0.196596	-0.185331	-1.1661	-2.19511	-0.481795	-1.24565	-1.85086	0.00643211	-0.195851	-0.181549	0.222374	0.371373	0.304035	0.608779	1.08827	1.03827	1.15221	1.4665	0.960901	-0.324697	-0.489048	-0.859093	-0.00802251	-0.547997
ENSG00000186185	KIF18B	1	0.101929	-0.107368	-0.488222	0.130063	0.170395	-0.0128892	-0.214883	-0.302006	-0.36475	-0.123608	-0.109117	-0.180811	-0.0734157	-0.166229	-0.291457	-0.0612181	-0.22906	-0.245666	-0.176489	-0.83328	-0.966577	-0.4806	-0.520053	-0.919142	-0.173267	-1.18862	-2.32994	-0.530943	-1.38557	-2.00028	-0.161397	-0.288016	-0.189627	0.102398	0.194319	0.194738	0.489421	0.96136	0.927219	0.973937	1.28869	0.856023	-0.0536696	0.00819732	0.0268393	0.0399284	0.0958311
ENSG00000140022	STON2	1	0.0629637	-0.261756	-0.525109	-0.0549479	-0.0495266	-0.131488	0.159928	0.435103	0.419395	0.122073	0.475564	0.792107	-0.21646	-0.485771	-0.493377	-0.165507	-0.332056	-0.330115	0.0655635	0.283067	0.341921	0.157927	0.207341	0.37761	-0.0733762	-0.964406	-2.05477	-0.379727	-1.11519	-1.62117	-0.294268	-0.142987	0.0105531	0.123121	0.319429	0.412669	0.493337	0.898599	0.880699	1.09941	1.37935	1.03023	0.0227141	0.0780054	0.143162	0.026974	0.13015
ENSG00000147862	NFIB	1	0.106725	0.0855777	-0.135493	0.183729	0.262489	0.178195	-0.107666	-0.11942	-0.106559	-0.0555553	0.00977512	0.00953621	-0.0855577	-0.230338	-0.312116	-0.0972148	-0.263311	-0.291742	-0.187727	-0.946082	-1.11815	-0.560147	-0.72487	-1.22357	-0.128539	-0.819552	-1.54965	-0.31797	-0.86248	-1.29186	-0.0476124	-0.123512	-0.0877379	0.125694	0.251984	0.276111	0.466092	0.803025	0.757303	0.917607	1.14412	0.770755	-0.236576	-0.325555	-0.56491	0.0116218	-0.31656
ENSG00000143190	POU2F1	1	0.087317	0.0631708	-0.219732	0.245179	0.327202	0.166486	-0.363987	-0.590217	-0.61325	-0.210979	-0.361625	-0.602465	-0.023149	-0.0233816	-0.0890779	-0.0334896	-0.156384	-0.166876	0.0611589	-0.00915024	-0.0640996	-0.159517	-0.477274	-0.468638	-0.171725	-0.984904	-1.86205	-0.482156	-1.16643	-1.67058	-0.00623117	-0.294014	-0.267588	0.107388	0.114995	0.00932837	0.334004	0.701583	0.689665	0.65658	0.898455	0.53904	-0.393521	-0.614351	-1.08297	-0.0317199	-0.720472
ENSG00000140691	ARMC5	1	0.0446887	0.144986	0.120591	0.0945274	0.318914	0.440727	-0.256366	-0.185191	0.0774958	-0.0687777	0.198193	0.3579	0.0615681	0.294586	0.387278	0.0763525	0.139058	0.357205	0.00498737	-0.0676521	-0.0741246	-0.060426	-0.121936	-0.141506	-0.155891	-0.924587	-1.76563	-0.487925	-1.13944	-1.61098	-0.0619287	-0.208388	-0.183766	0.0450189	0.0545598	-0.00102249	0.215014	0.555629	0.542466	0.343017	0.555545	0.302249	-0.127875	-0.15564	-0.270382	0.00800203	-0.153847
ENSG00000072736	NFATC3	1	0.0472363	-0.141319	-0.371316	0.00848533	0.0386051	-0.0473474	-0.107701	-0.0955591	-0.106126	-0.0469581	0.0549409	0.0999118	-0.0394079	-0.0535591	-0.106098	-0.0145783	-0.0829579	-0.0467715	-0.0931478	-0.380582	-0.42203	-0.188956	-0.111471	-0.275185	-0.106681	-0.813194	-1.63668	-0.381145	-0.988923	-1.40809	-0.164753	-0.200733	-0.112533	0.0423262	0.0970772	0.110309	0.281012	0.6013	0.586308	0.562154	0.774166	0.521332	0.0901181	0.217061	0.391518	0.0405723	0.315463
ENSG00000135870	RC3H1	1	0.12021	-0.22915	-0.633813	0.0530125	0.0198443	-0.176808	0.147961	0.327691	0.197782	0.0787583	0.298437	0.480312	-0.26324	-0.684675	-0.804386	-0.232568	-0.523204	-0.627742	-0.124652	-0.52672	-0.597032	-0.271298	-0.217358	-0.465574	-0.101539	-1.09763	-2.26981	-0.379936	-1.18179	-1.76128	-0.273298	-0.159656	-0.00296339	0.178237	0.428357	0.54063	0.694415	1.17459	1.12724	1.49006	1.82481	1.34113	0.0431072	0.148453	0.274446	0.0517142	0.2637
ENSG00000166340	TPP1	1	0.256547	0.812676	0.730612	0.723262	1.00543	1.00983	-0.0911867	-0.0805065	0.0520328	-0.0484919	-0.0675171	-0.16241	-0.225635	-0.650169	-0.615269	-0.308414	-0.646901	-0.720736	0.113406	0.214458	0.192203	-0.0373967	-0.412551	-0.3184	-0.162395	-0.836259	-1.39963	-0.174329	-0.589456	-1.0336	0.285705	-0.0809647	-0.168741	0.418298	0.660438	0.520032	0.899319	1.31063	1.21606	1.70801	1.9876	1.33491	-0.514755	-0.841794	-1.4852	-0.0358502	-0.985873
ENSG00000134815	DHX34	1	0.0798507	0.135946	-0.0829351	0.261394	0.3252	0.178914	-0.345869	-0.621076	-0.668694	-0.217162	-0.463226	-0.777304	0.0152863	0.0347852	-0.0422253	-0.00922139	-0.108183	-0.138305	0.00213794	-0.174105	-0.238637	-0.20587	-0.419167	-0.491208	-0.137906	-0.670361	-1.20935	-0.327573	-0.773315	-1.11441	0.0667991	-0.23876	-0.247029	0.0869212	0.061611	-0.0574474	0.239811	0.492792	0.477772	0.430841	0.595374	0.324998	-0.244987	-0.370113	-0.651252	-0.0155308	-0.42529
ENSG00000156735	BAG4	1	0.204357	0.531091	0.435143	0.447763	0.772483	0.880383	-0.0872296	0.12383	0.39309	0.0165673	0.35793	0.583775	-0.150889	-0.335046	-0.253085	-0.174476	-0.368619	-0.248059	-0.0274151	-0.185035	-0.2027	-0.115781	-0.161672	-0.239417	-0.201481	-1.28419	-2.39258	-0.460602	-1.273	-1.94379	0.0326267	-0.178556	-0.167549	0.308993	0.539095	0.478574	0.837456	1.40278	1.31893	1.56154	1.93411	1.29794	-0.131795	-0.140529	-0.238558	0.0338142	-0.0935632
ENSG00000183853	KIRREL	1	0.202738	0.464714	0.413469	0.350089	0.623434	0.767314	0.190949	0.600026	0.846802	0.173983	0.677448	1.1072	-0.23548	-0.590127	-0.512854	-0.250408	-0.486661	-0.408947	-0.126657	-0.4789	-0.515668	-0.190299	-0.0805868	-0.321239	-0.132611	-1.03592	-1.96655	-0.271883	-0.909744	-1.46098	-0.0290344	-0.0290058	0.00602009	0.31985	0.645518	0.69216	0.901356	1.40027	1.30143	1.72863	2.06464	1.46512	0.0460563	0.155211	0.286901	0.0630478	0.283119
ENSG00000142798	HSPG2	1	0.267037	1.21926	1.43753	0.737734	1.43169	1.88455	-0.375363	-0.134072	0.584478	-0.0610121	0.476067	0.801378	0.0528834	0.259241	0.506171	-0.0181865	-0.0436144	0.363581	-0.195284	-0.911729	-1.02313	-0.467328	-0.509954	-0.974973	-0.322291	-1.52618	-2.60621	-0.6027	-1.47519	-2.26487	0.285494	-0.191298	-0.317043	0.356117	0.540168	0.364286	0.902948	1.55924	1.4315	1.42781	1.83583	1.08829	-0.189943	-0.185178	-0.311876	0.053058	-0.102002
ENSG00000139613	SMARCC2	1	0.0844367	0.0227362	-0.225073	0.163369	0.274886	0.189591	-0.256909	-0.319754	-0.27472	-0.12365	-0.0726494	-0.113955	-0.0342116	-0.0204787	-0.048675	-0.0247781	-0.116479	-0.0572421	0.000401846	-0.113618	-0.140906	-0.122452	-0.216966	-0.245077	-0.166604	-1.07849	-2.09274	-0.512066	-1.27983	-1.83368	-0.0921579	-0.281471	-0.219852	0.102254	0.14998	0.0899333	0.38375	0.802197	0.782212	0.739917	1.0141	0.643316	-0.131046	-0.154099	-0.26626	0.0117695	-0.143071
ENSG00000130749	ZC3H4	1	0.211649	0.22139	-0.251553	0.46953	0.565467	0.295391	-0.309935	-0.546073	-0.670463	-0.214265	-0.423638	-0.734612	-0.140553	-0.420844	-0.598746	-0.175364	-0.504849	-0.619902	-0.181973	-0.905139	-1.06321	-0.565313	-0.675778	-1.10026	-0.231452	-1.38656	-2.59191	-0.533206	-1.45208	-2.17185	0.00529015	-0.350314	-0.301417	0.262639	0.408535	0.315431	0.810979	1.40068	1.32739	1.55903	1.95526	1.28714	-0.121469	-0.091964	-0.148431	0.0427067	-0.00896295
ENSG00000151929	BAG3	1	0.17979	0.246333	-0.0981592	0.404315	0.564606	0.417834	-0.286927	-0.402699	-0.391478	-0.1612	-0.19733	-0.343628	-0.11161	-0.280143	-0.358985	-0.133084	-0.371983	-0.385054	-0.0713368	-0.451204	-0.537908	-0.32406	-0.460433	-0.65907	-0.221142	-1.35162	-2.54499	-0.552164	-1.45608	-2.1559	-0.00894701	-0.320357	-0.277576	0.236407	0.367636	0.274719	0.712878	1.27453	1.21503	1.36132	1.73448	1.13212	-0.181387	-0.212296	-0.364802	0.0243908	-0.179872
ENSG00000092964	DPYSL2	1	0.134702	0.0400717	-0.308868	0.256413	0.361145	0.207371	-0.194434	-0.218837	-0.22783	-0.0988208	-0.0385231	-0.0719153	-0.149582	-0.335993	-0.383938	-0.142673	-0.357854	-0.366822	0.0717383	0.136284	0.134246	-0.0271758	-0.196769	-0.0948475	-0.184801	-1.31609	-2.57743	-0.561166	-1.48599	-2.16744	-0.112765	-0.308089	-0.221849	0.19939	0.333454	0.276997	0.622836	1.15704	1.12304	1.26332	1.62188	1.09298	-0.228852	-0.320739	-0.560906	0.00277381	-0.343749
ENSG00000049759	NEDD4L	1	0.162906	0.0544984	-0.382689	0.357957	0.351561	0.0511521	-0.128391	-0.285848	-0.506622	-0.125742	-0.350316	-0.620147	-0.217987	-0.609991	-0.736201	-0.229975	-0.555866	-0.722084	0.124412	0.469546	0.533246	0.16933	0.128517	0.432137	-0.138693	-1.03423	-2.0234	-0.36754	-1.0816	-1.6189	-0.0412396	-0.306406	-0.229189	0.254051	0.389812	0.288069	0.671102	1.12988	1.09088	1.37802	1.69494	1.17161	-0.00985259	0.0255418	0.0487607	0.0202982	0.0569986
ENSG00000025800	KPNA6	1	0.171632	0.240114	-0.0703832	0.409775	0.478347	0.284771	-0.122116	-0.234642	-0.341822	-0.103225	-0.256149	-0.461477	-0.182226	-0.524365	-0.613199	-0.21288	-0.505448	-0.629262	0.0423641	0.0791393	0.0732536	-0.0394319	-0.149657	-0.0758778	-0.137558	-0.893889	-1.67681	-0.289828	-0.863475	-1.33044	0.0445015	-0.216883	-0.190686	0.259481	0.406459	0.315351	0.661434	1.06597	1.01266	1.31047	1.58776	1.08157	-0.123967	-0.163551	-0.284079	0.0115911	-0.158924
ENSG00000117984	CTSD	1	0.109458	0.211058	0.196473	0.126157	0.335037	0.486265	0.131199	0.499536	0.753749	0.151692	0.669805	1.11806	-0.146319	-0.312827	-0.234906	-0.139484	-0.254885	-0.143835	-0.115186	-0.566696	-0.65309	-0.29365	-0.372351	-0.691561	-0.103482	-0.847009	-1.64836	-0.287159	-0.839991	-1.28959	-0.0992645	0.00289156	0.0471999	0.172381	0.407855	0.500501	0.572881	0.941383	0.882584	1.12902	1.37539	0.979266	-0.198403	-0.274147	-0.474928	0.017976	-0.258214
ENSG00000169499	PLEKHA2	1	-0.0217514	-0.649961	-1.17813	-0.151751	-0.333627	-0.718404	-0.309825	-0.594917	-0.878952	-0.213674	-0.426784	-0.694754	-0.0467727	-0.0581447	-0.246241	0.00520967	-0.105887	-0.215705	0.0839795	0.0613779	0.0028573	-0.144944	-0.480276	-0.429022	-0.120235	-1.0058	-2.12404	-0.581396	-1.41252	-1.92505	-0.301806	-0.361999	-0.203856	-0.0596626	-0.105977	-0.10073	0.0781694	0.40666	0.450795	0.32692	0.551964	0.360942	-0.381047	-0.602144	-1.06256	-0.0429025	-0.721434
ENSG00000242265	PEG10	1	0.090686	-0.195023	-0.627256	0.0861199	0.108539	-0.106102	-0.273741	-0.405301	-0.489067	-0.158681	-0.165719	-0.268683	-0.0446849	-0.0817847	-0.234235	-0.0248029	-0.175816	-0.183637	-0.225435	-1.03915	-1.20212	-0.586769	-0.608963	-1.10819	-0.190238	-1.2921	-2.54417	-0.60655	-1.55236	-2.21845	-0.202871	-0.334777	-0.218542	0.0689314	0.136201	0.141406	0.456099	0.956959	0.927916	0.906408	1.23875	0.809346	-0.0258528	0.0702493	0.1383	0.0480729	0.181954
ENSG00000173744	AGFG1	1	0.156525	0.147768	-0.102215	0.256119	0.351923	0.268583	0.0514316	0.183927	0.183797	0.0358159	0.203128	0.31613	-0.20442	-0.545527	-0.599317	-0.210972	-0.468645	-0.518421	-0.102928	-0.456305	-0.518983	-0.245721	-0.235855	-0.453911	-0.122159	-0.962856	-1.87174	-0.303454	-0.942352	-1.45038	-0.0793686	-0.129116	-0.0623203	0.231907	0.456036	0.481511	0.70856	1.14592	1.08123	1.41588	1.71506	1.2125	-0.0195351	0.0360645	0.074125	0.0418385	0.119835
ENSG00000095574	IKZF5	1	0.151614	0.373611	0.32568	0.284759	0.5916	0.748957	-0.0397356	0.25993	0.573106	0.0662811	0.539701	0.901936	-0.126282	-0.222248	-0.102894	-0.125265	-0.241745	-0.0661476	0.00509621	-0.0450497	-0.0389263	-0.0300704	-0.0715567	-0.0851104	-0.176438	-1.22426	-2.3412	-0.477561	-1.28509	-1.92367	-0.0532841	-0.151402	-0.114317	0.237705	0.447402	0.431192	0.69275	1.21351	1.15008	1.30749	1.64902	1.11638	-0.14145	-0.166971	-0.286856	0.0255248	-0.138081
ENSG00000187626	ZKSCAN4	1	0.0958575	0.255919	0.314856	0.13149	0.23736	0.35044	0.272074	0.579137	0.729641	0.188334	0.548975	0.897647	-0.177051	-0.507873	-0.504134	-0.206399	-0.384889	-0.437794	-0.234555	-1.2335	-1.48138	-0.717362	-1.07107	-1.80595	-0.0136112	-0.166989	-0.261099	0.0829409	0.0591626	-0.048245	0.0288899	0.243116	0.217978	0.15332	0.414268	0.581493	0.461779	0.565334	0.499965	0.959859	1.03952	0.785335	-0.545644	-0.893534	-1.57066	-0.0329784	-1.00971
ENSG00000137449	CPEB2	1	0.124981	0.52624	0.764111	0.20454	0.504328	0.839451	0.298225	0.82837	1.25067	0.272128	0.955101	1.58569	-0.1654	-0.402721	-0.255568	-0.1954	-0.309749	-0.194015	-0.204066	-1.08916	-1.29713	-0.608536	-0.936207	-1.60466	-0.0525404	-0.3877	-0.648469	-0.00511397	-0.149269	-0.371807	0.0600965	0.273211	0.222576	0.211468	0.527876	0.687728	0.589238	0.789452	0.704125	1.14161	1.27764	0.932236	-0.571816	-0.927416	-1.62977	-0.0274464	-1.04195
ENSG00000158158	CNNM4	1	-0.031527	-0.468119	-0.621734	-0.292294	-0.276322	-0.257647	0.128738	0.498223	0.640755	0.158984	0.754264	1.29005	-0.163424	-0.256949	-0.209428	-0.0925968	-0.14335	-0.0713008	0.100564	-0.0107456	-0.105046	-0.178739	-0.750623	-0.839954	-0.0632159	-0.913074	-1.99125	-0.460197	-1.184	-1.6656	-0.37078	-0.0132185	0.133024	-0.00851709	0.168419	0.37789	0.225531	0.528434	0.54832	0.676384	0.886764	0.687506	-0.834166	-1.39286	-2.46037	-0.0935667	-1.67079
ENSG00000106333	PCOLCE	1	0.0580404	0.00220504	-0.0740759	0.0327319	0.0950618	0.116472	0.121788	0.336954	0.419505	0.102852	0.395438	0.656686	-0.141138	-0.338587	-0.330561	-0.132924	-0.25576	-0.259295	-0.0463092	-0.365807	-0.456453	-0.252162	-0.47633	-0.705633	-0.0489929	-0.509976	-1.02852	-0.165564	-0.509097	-0.783161	-0.100476	0.0285562	0.0737216	0.101817	0.272198	0.369967	0.359772	0.57285	0.544269	0.782806	0.931539	0.687385	-0.345576	-0.557393	-0.980367	-0.0212681	-0.63589
ENSG00000173611	SCAI	1	0.0732474	-0.434186	-0.855953	-0.0683102	-0.295074	-0.611426	0.334904	0.461921	0.13359	0.13148	0.189501	0.282747	-0.333117	-0.962123	-1.17936	-0.31282	-0.677819	-0.983541	-0.152578	-0.809423	-0.985369	-0.50449	-0.727687	-1.18434	0.00970647	-0.461062	-1.06527	-0.0527217	-0.406673	-0.66572	-0.257845	0.0444435	0.186436	0.124551	0.394683	0.608763	0.527935	0.749146	0.717553	1.29018	1.46693	1.16398	-0.293905	-0.467976	-0.818496	-0.00792825	-0.503971
ENSG00000215271	HOMEZ	1	-0.00420554	-0.313872	-0.465401	-0.162021	-0.178213	-0.212046	0.105171	0.322192	0.344034	0.097389	0.413198	0.701909	-0.123729	-0.231366	-0.218997	-0.0744388	-0.133016	-0.106353	0.0777838	0.214056	0.227911	0.0693659	-0.0637739	0.0345488	-0.0368155	-0.612904	-1.35155	-0.286783	-0.781223	-1.10263	-0.253339	-0.0652074	0.0493362	0.018579	0.129952	0.233918	0.19781	0.42536	0.433835	0.521293	0.679288	0.52595	-0.212732	-0.344436	-0.607228	-0.0182578	-0.406262
ENSG00000155850	SLC26A2	1	0.134228	0.154464	-0.0886529	0.300426	0.369593	0.233157	-0.0561475	-0.0614264	-0.0868358	-0.0376963	-0.019273	-0.0556147	-0.20622	-0.554272	-0.613634	-0.230948	-0.506972	-0.627864	0.0649929	-0.106143	-0.211735	-0.252907	-0.769741	-0.867173	-0.117405	-0.820593	-1.55624	-0.275651	-0.796814	-1.23145	0.0103123	-0.0893343	-0.0701036	0.221325	0.408062	0.409011	0.589256	0.930604	0.88985	1.25341	1.49207	1.03885	-0.688488	-1.13741	-2.00756	-0.0657872	-1.34786
ENSG00000119328	FAM206A	1	-0.0192157	-0.349116	-0.361952	-0.316721	-0.249634	-0.0907978	0.344132	0.937047	1.16868	0.303657	1.10574	1.87166	-0.184402	-0.314369	-0.196263	-0.107374	-0.125299	0.0158297	0.0323534	0.00147878	-0.0136452	-0.00747151	-0.17129	-0.22449	-0.0178632	-0.721567	-1.63547	-0.309665	-0.887446	-1.27333	-0.380095	0.0772152	0.22631	0.0195348	0.25373	0.49535	0.28705	0.559524	0.557535	0.739269	0.928091	0.756214	-0.333778	-0.543676	-0.956789	-0.0223349	-0.626711
ENSG00000082512	TRAF5	1	0.0993233	0.238297	0.239706	0.147759	0.264033	0.346735	0.15307	0.373406	0.503376	0.116221	0.398449	0.651689	-0.122559	-0.350731	-0.359534	-0.145268	-0.29051	-0.30272	-0.247694	-1.162	-1.36257	-0.627204	-0.779773	-1.43286	-0.0487854	-0.345544	-0.60758	-0.0322195	-0.201257	-0.394556	0.0106635	0.118211	0.109843	0.138215	0.342965	0.452278	0.446696	0.620466	0.557975	0.877552	0.998488	0.722963	-0.265194	-0.398745	-0.694564	0.00676435	-0.403661
ENSG00000140153	WDR20	1	-0.0221651	-0.658157	-1.0024	-0.344965	-0.5267	-0.716529	0.183864	0.349507	0.181303	0.102705	0.36251	0.617034	-0.140405	-0.345003	-0.510045	-0.0779975	-0.203816	-0.298411	-0.282931	-1.28071	-1.49592	-0.681014	-0.74644	-1.435	-0.0192541	-0.606457	-1.39683	-0.268451	-0.794056	-1.11794	-0.401356	-0.028155	0.149827	-0.0640347	0.0818702	0.328813	0.20152	0.422553	0.421723	0.584732	0.745727	0.613304	-0.11549	-0.129945	-0.217396	0.0220202	-0.074704
ENSG00000151748	SAV1	1	0.0533986	-0.189869	-0.283369	-0.101253	-0.168454	-0.184754	0.521052	0.975479	0.936337	0.311091	0.75191	1.23127	-0.320461	-0.85311	-0.865184	-0.293473	-0.528885	-0.656108	-0.0236963	-0.163044	-0.207028	-0.0884862	-0.200667	-0.337281	0.0565886	-0.205985	-0.56499	0.0794805	-0.0691768	-0.198302	-0.212986	0.199277	0.300201	0.140336	0.449155	0.678274	0.46834	0.602935	0.568146	1.12282	1.23561	1.02439	-0.214136	-0.367566	-0.645601	-0.00950996	-0.412155
ENSG00000116580	GON4L	1	0.123984	0.734095	1.1501	0.239961	0.717459	1.26088	0.244263	0.925298	1.58488	0.304771	1.21136	2.03	-0.0906305	-0.100353	0.222072	-0.104415	-0.0727199	0.266185	-0.0356973	-0.161814	-0.1579	-0.0127065	-0.0283184	-0.16376	-0.0857548	-0.579347	-1.0176	-0.133973	-0.418854	-0.731963	0.0726214	0.18345	0.125158	0.229334	0.50284	0.567831	0.566668	0.85048	0.76862	0.987367	1.16546	0.814194	-0.194876	-0.292928	-0.511508	0.013679	-0.298914
ENSG00000134186	PRPF38B	1	-0.0228913	-0.257891	-0.220003	-0.278895	-0.252864	-0.110717	0.337625	0.8121	0.988336	0.268836	0.899384	1.51878	-0.135903	-0.269437	-0.212945	-0.0890821	-0.109706	-0.0407688	-0.132328	-0.716307	-0.856612	-0.390569	-0.601138	-1.05032	0.0172684	-0.305499	-0.740931	-0.100484	-0.34708	-0.520022	-0.263256	0.183119	0.272801	-0.0122709	0.191567	0.444693	0.180256	0.290776	0.279194	0.493588	0.575203	0.5012	-0.378459	-0.619017	-1.08793	-0.0249342	-0.702099
ENSG00000124120	TTPAL	1	0.0468333	-0.212535	-0.310842	-0.174905	-0.158904	-0.0953701	0.379581	0.846335	0.926813	0.266392	0.840528	1.40379	-0.190933	-0.463876	-0.476018	-0.14737	-0.269334	-0.242992	-0.278212	-1.07374	-1.20215	-0.457693	-0.284058	-0.858627	-0.0128239	-0.557033	-1.23062	-0.141142	-0.558625	-0.863154	-0.293443	0.0934451	0.220723	0.0687051	0.330879	0.569182	0.446083	0.706355	0.660379	0.968186	1.15161	0.912403	0.134913	0.292563	0.530732	0.0644394	0.44969
ENSG00000072832	CRMP1	1	0.00898749	-0.464672	-0.745776	-0.207057	-0.27043	-0.383848	0.140438	0.379838	0.340845	0.111133	0.472321	0.799418	-0.18602	-0.401549	-0.454662	-0.127358	-0.263383	-0.292687	-0.0128984	-0.259779	-0.341026	-0.216069	-0.460356	-0.624628	-0.0564456	-0.853974	-1.86266	-0.378878	-1.05716	-1.50781	-0.347361	-0.0751414	0.0837106	0.028651	0.202571	0.37585	0.325955	0.645306	0.646661	0.836066	1.06082	0.815174	-0.365045	-0.579565	-1.01873	-0.0238267	-0.661596
ENSG00000166016	ABTB2	1	-0.0833044	-0.35924	-0.36727	-0.343482	-0.222963	-0.0660787	-0.163592	0.0583736	0.373553	0.0254537	0.590186	1.04922	0.0977744	0.46453	0.537496	0.159968	0.334124	0.584396	-0.130017	-0.948451	-1.16833	-0.627475	-1.11184	-1.68394	-0.111559	-0.83829	-1.72928	-0.551102	-1.21646	-1.64805	-0.294233	-0.0577569	0.0272593	-0.158338	-0.148368	0.0133427	-0.0963952	0.129913	0.158005	-0.121204	0.0181136	-0.0241866	-0.726858	-1.16816	-2.05839	-0.0678578	-1.36686
ENSG00000132680	KIAA0907	1	0.0244044	0.468621	0.7409	0.166668	0.480367	0.786364	-0.230069	-0.129456	0.311673	-0.0313996	0.275833	0.487789	0.125288	0.431402	0.601801	0.0955648	0.229478	0.467555	-0.0211859	-0.437657	-0.572346	-0.358307	-0.830553	-1.13442	-0.105446	-0.315272	-0.435478	-0.200967	-0.338866	-0.500552	0.16187	0.0484539	-0.0588948	0.0255207	0.0248655	-0.0101635	0.0320567	0.113302	0.0951433	-0.050738	-0.0136235	-0.112136	-0.694215	-1.15218	-2.03589	-0.0759036	-1.37997
ENSG00000107957	SH3PXD2A	1	0.0927503	0.173846	0.145157	0.155917	0.198848	0.208403	0.236696	0.444997	0.466923	0.138555	0.322076	0.510937	-0.199667	-0.566229	-0.568851	-0.218451	-0.416385	-0.508591	-0.0287862	-0.233402	-0.298194	-0.165108	-0.341379	-0.503145	-0.00327947	-0.180842	-0.341103	0.0643438	-0.00304061	-0.111675	0.0143641	0.12125	0.12405	0.171496	0.380893	0.46106	0.433166	0.552971	0.507011	0.919438	1.01175	0.768707	-0.269961	-0.453007	-0.797545	-0.0170928	-0.519521
ENSG00000114251	WNT5A	1	0.0646275	-0.011618	-0.136158	0.0832119	0.0358732	-0.0594627	0.18889	0.289256	0.196283	0.0868493	0.140645	0.21008	-0.190622	-0.552252	-0.613452	-0.200256	-0.404319	-0.552628	-0.0120648	-0.199072	-0.272097	-0.176886	-0.3993	-0.539379	0.00544677	-0.156406	-0.332557	0.0418542	-0.0405047	-0.134214	-0.0320379	0.0775963	0.104392	0.122986	0.289096	0.371262	0.335422	0.428239	0.400884	0.769654	0.846418	0.655986	-0.302902	-0.513559	-0.905681	-0.0278069	-0.602635
ENSG00000177917	ARL6IP6	1	0.0207021	0.0401766	-0.0139256	0.0308502	0.148855	0.193607	-0.221498	-0.248951	-0.110364	-0.086051	0.0279829	0.0681647	0.0799769	0.274911	0.280552	0.0856696	0.133401	0.256419	-0.133684	-0.653246	-0.759843	-0.366757	-0.43726	-0.774941	-0.110544	-0.588545	-1.10286	-0.327923	-0.743745	-1.04363	-0.045703	-0.134277	-0.120632	-0.0122772	-0.0275951	-0.0403973	0.0933634	0.298186	0.28764	0.120823	0.246888	0.103307	-0.1174	-0.138728	-0.238612	0.0102508	-0.121034
ENSG00000165006	UBAP1	1	-0.0231324	-0.366778	-0.517355	-0.238217	-0.282361	-0.314812	0.0699111	0.227642	0.237043	0.0697967	0.353218	0.609574	-0.0410573	-0.0504875	-0.10603	0.00303558	-0.0115472	0.0170917	-0.199579	-0.914949	-1.06495	-0.48061	-0.535857	-1.03213	-0.0351859	-0.484971	-1.06547	-0.246061	-0.648453	-0.903925	-0.259676	-0.0232213	0.0818461	-0.0611678	0.0187113	0.175962	0.0969187	0.263893	0.263606	0.276243	0.390421	0.309356	-0.113519	-0.139765	-0.238371	0.012996	-0.110055
ENSG00000137871	ZNF280D	1	-0.0393837	-0.210445	-0.226396	-0.173093	-0.228069	-0.229444	0.082492	0.165707	0.17348	0.05976	0.20447	0.352179	-0.0184041	-0.0392507	-0.0768315	-0.0047174	-0.00453269	-0.0302357	-0.129759	-0.739858	-0.903299	-0.454813	-0.719451	-1.16369	0.0192825	0.0278357	0.00783269	-0.0021172	-0.000290694	0.0079083	-0.0992938	0.108145	0.132756	-0.0682939	-0.0245325	0.106911	-0.0586569	-0.0991842	-0.0926133	-0.0320813	-0.0545193	-0.00422595	-0.373042	-0.622832	-1.09795	-0.0395438	-0.731194
ENSG00000167670	CHAF1A	1	0.0946191	0.0710295	-0.00463593	0.0741939	0.176723	0.234325	0.219807	0.558029	0.679585	0.170794	0.592019	0.978353	-0.201634	-0.495307	-0.467651	-0.191685	-0.361381	-0.351868	-0.0751228	-0.412799	-0.488461	-0.232269	-0.349851	-0.59515	-0.0575695	-0.653941	-1.31919	-0.17902	-0.611535	-0.964013	-0.12484	0.0421056	0.10334	0.164273	0.410626	0.531451	0.537909	0.834195	0.785187	1.12855	1.33458	0.990001	-0.228053	-0.346354	-0.604731	0.00456015	-0.361603
ENSG00000107929	LARP4B	1	0.0630603	0.00859383	-0.0584751	0.0455607	0.0755123	0.0804868	0.217161	0.463345	0.496938	0.143686	0.410725	0.671717	-0.189563	-0.48654	-0.473145	-0.182387	-0.338873	-0.384754	0.023751	-0.00669517	-0.0310519	-0.0423192	-0.196853	-0.231282	-0.0142059	-0.358953	-0.755863	-0.0622779	-0.29788	-0.495721	-0.0888856	0.0612218	0.108011	0.130165	0.321633	0.415845	0.380868	0.552882	0.524126	0.845389	0.970998	0.74349	-0.246713	-0.410936	-0.723866	-0.0168745	-0.475651
ENSG00000073584	SMARCE1	1	0.0351571	-0.268576	-0.457687	-0.113342	-0.183435	-0.26808	0.248656	0.48304	0.421944	0.148942	0.429962	0.710564	-0.198296	-0.52129	-0.59925	-0.172894	-0.350643	-0.449602	-0.142554	-0.75372	-0.90619	-0.442992	-0.640198	-1.07753	-0.00896278	-0.431067	-0.958364	-0.111661	-0.435692	-0.67348	-0.216697	0.0696105	0.168183	0.0615801	0.267488	0.4571	0.348805	0.53188	0.508357	0.84231	0.979425	0.774505	-0.30226	-0.479679	-0.840319	-0.0112187	-0.525221
ENSG00000159217	IGF2BP1	1	0.071394	0.197684	0.274687	0.0843714	0.281425	0.469629	0.169138	0.564309	0.837479	0.17943	0.699796	1.16992	-0.148046	-0.291616	-0.148811	-0.135966	-0.20452	-0.0834153	0.0908993	0.256329	0.280651	0.103708	-0.0696923	0.0273161	-0.0593779	-0.601263	-1.19763	-0.198844	-0.588838	-0.909671	-0.0733074	0.0458027	0.0739817	0.153083	0.354649	0.423201	0.423141	0.683008	0.648917	0.869638	1.04454	0.76177	-0.316967	-0.522789	-0.922249	-0.022807	-0.613595
ENSG00000172725	CORO1B	1	-0.0362113	-0.258962	-0.23173	-0.280635	-0.232922	-0.0911273	0.186984	0.55798	0.747036	0.184935	0.736244	1.25702	-0.0444394	-0.0094954	0.0465884	0.00587029	0.0571985	0.186511	-0.154078	-0.727442	-0.844902	-0.361988	-0.438632	-0.862254	-0.0137733	-0.395089	-0.895032	-0.196737	-0.521887	-0.733758	-0.257196	0.0826837	0.170557	-0.0565261	0.0650018	0.260206	0.0820503	0.214967	0.211765	0.237689	0.326551	0.282247	-0.188457	-0.281238	-0.490073	0.000453842	-0.290432
ENSG00000123146	ADGRE5	1	0.0489548	0.262082	0.449666	0.0241045	0.331743	0.667976	0.0687117	0.523911	0.978253	0.170281	0.860426	1.46195	-0.0243018	0.0965378	0.305406	-0.00175367	0.0722147	0.361973	-0.024309	-0.14351	-0.146971	-0.0379643	-0.061225	-0.160312	-0.0978527	-0.736923	-1.43215	-0.322601	-0.814527	-1.20005	-0.0924318	0.0126918	0.0328165	0.0882204	0.238005	0.30152	0.323662	0.618965	0.583691	0.577963	0.763772	0.519405	-0.15242	-0.211515	-0.368181	0.0106159	-0.211117
ENSG00000089248	ERP29	1	0.219577	0.705231	0.678594	0.578004	0.768544	0.784588	0.0702585	0.121015	0.182315	0.0229518	-0.00496387	-0.0604073	-0.194003	-0.626323	-0.640197	-0.273177	-0.57303	-0.681796	-0.0993141	-0.47168	-0.554516	-0.277316	-0.365593	-0.619967	-0.0843597	-0.366663	-0.506868	0.0633134	-0.0322072	-0.23635	0.260435	0.0431617	-0.0417502	0.339236	0.57115	0.508075	0.748628	0.990794	0.892007	1.3921	1.56086	1.07822	-0.138495	-0.19965	-0.345952	0.0183275	-0.182515
ENSG00000165684	SNAPC4	1	0.0451834	-0.039823	-0.136579	0.0413291	-0.0784716	-0.201111	0.247745	0.293351	0.128634	0.0939277	0.0470203	0.0478803	-0.173534	-0.571776	-0.691419	-0.197568	-0.408025	-0.63228	-0.145044	-0.77948	-0.95584	-0.484141	-0.748849	-1.21527	0.0548126	0.227788	0.442991	0.234096	0.436793	0.538343	0.0134137	0.190635	0.189242	0.0783986	0.233874	0.362382	0.224442	0.165177	0.135813	0.558621	0.537413	0.457185	-0.347834	-0.594875	-1.04796	-0.0329031	-0.69026
ENSG00000101413	RPRD1B	1	0.0895781	0.126028	0.0653	0.117798	0.245481	0.303285	0.103701	0.354836	0.508372	0.107617	0.467283	0.774837	-0.164649	-0.392845	-0.365214	-0.167483	-0.322491	-0.311689	-0.0525843	-0.496008	-0.628911	-0.364346	-0.731642	-1.04898	-0.0799071	-0.666975	-1.29494	-0.216664	-0.641866	-0.99974	-0.0659079	0.0404096	0.0684948	0.151939	0.366333	0.465344	0.482965	0.759978	0.717363	1.01997	1.21104	0.871402	-0.55057	-0.896101	-1.57807	-0.0403392	-1.03565
ENSG00000114861	FOXP1	1	-0.0422607	-0.368718	-0.584759	-0.181363	-0.148541	-0.210982	-0.324319	-0.394765	-0.316749	-0.135158	0.0164147	0.0716664	0.0861587	0.369271	0.339036	0.134102	0.212139	0.341267	-0.0438483	-0.465831	-0.588052	-0.365591	-0.675954	-0.930297	-0.139324	-0.944395	-1.91767	-0.591346	-1.33964	-1.81944	-0.238819	-0.247626	-0.15283	-0.106835	-0.163469	-0.132063	-0.0281273	0.260367	0.290815	-0.00683508	0.17631	0.0558541	-0.423508	-0.654045	-1.15129	-0.0358764	-0.759878
ENSG00000162551	ALPL	1	0.0739672	-0.140527	-0.287387	-0.0447929	-0.0695066	-0.0998296	0.375618	0.741591	0.724769	0.230793	0.625724	1.02653	-0.265521	-0.706072	-0.748187	-0.244839	-0.470673	-0.564434	-0.136191	-0.641159	-0.753511	-0.336993	-0.424754	-0.797315	-0.00102794	-0.452735	-0.997953	-0.0558135	-0.371092	-0.624664	-0.202325	0.11457	0.212169	0.137043	0.420263	0.621732	0.515644	0.740417	0.695546	1.16108	1.32847	1.04419	-0.17956	-0.272661	-0.473425	0.0100954	-0.266616
ENSG00000185261	KIAA0825	1	0.13033	0.459084	0.465409	0.360575	0.597287	0.686499	-0.105625	-0.0149364	0.226056	-0.0103794	0.198029	0.320824	-0.117726	-0.28622	-0.234716	-0.165388	-0.333481	-0.321226	0.0101578	-0.485863	-0.679993	-0.493086	-1.22625	-1.57485	-0.132766	-0.68708	-1.18104	-0.233712	-0.601366	-0.967977	0.140401	0.034505	-0.0323136	0.210796	0.392108	0.396401	0.515656	0.785744	0.733665	1.03009	1.21183	0.800515	-1.02049	-1.69895	-3.00016	-0.10452	-2.02195
ENSG00000173918	C1QTNF1	1	0.0329468	-0.491301	-0.90372	-0.173912	-0.303401	-0.536979	0.0305964	0.064379	-0.0927281	0.00584782	0.160611	0.274633	-0.131703	-0.360192	-0.5868	-0.101593	-0.301728	-0.437647	-0.420267	-2.0616	-2.44497	-1.18496	-1.51487	-2.63888	-0.0875443	-0.83902	-1.74039	-0.35726	-0.995087	-1.44147	-0.309339	-0.0522231	0.0856464	-0.0126764	0.155945	0.387063	0.358638	0.665342	0.639918	0.864888	1.08204	0.800919	-0.459527	-0.678545	-1.18243	-0.00299388	-0.701516
ENSG00000198466	ZNF587	1	0.135078	0.00944059	-0.398219	0.241336	0.238054	-0.0168815	-0.219677	-0.439216	-0.584556	-0.165981	-0.332393	-0.570267	-0.0891478	-0.315189	-0.548583	-0.119931	-0.387806	-0.544812	-0.39079	-1.92842	-2.28779	-1.141	-1.45976	-2.48229	-0.163763	-0.937965	-1.73423	-0.359943	-0.975608	-1.46838	-0.0352422	-0.16329	-0.125756	0.123883	0.251818	0.295905	0.546477	0.923265	0.864339	1.09221	1.34949	0.89561	-0.407529	-0.578809	-1.00647	0.00808048	-0.579659
ENSG00000120685	PROSER1	1	0.181363	0.942594	1.25871	0.456277	0.992602	1.45787	-0.0728055	0.316324	0.976708	0.103074	0.767798	1.28905	-0.00449751	0.0623338	0.266745	-0.0682594	-0.0954023	0.192278	-0.310222	-1.61967	-1.91218	-0.916246	-1.316	-2.25153	-0.189851	-0.838945	-1.3388	-0.267633	-0.666289	-1.11348	0.223251	0.131193	0.00141877	0.245317	0.489674	0.520875	0.667747	1.02766	0.91761	1.11522	1.33891	0.840231	-0.68209	-1.059	-1.8577	-0.0198536	-1.16516
ENSG00000057019	DCBLD2	1	0.0862995	-0.381268	-0.960965	0.0637807	-0.124382	-0.557366	-0.160847	-0.454812	-0.836326	-0.176325	-0.496428	-0.846341	-0.125059	-0.417009	-0.725164	-0.119945	-0.405747	-0.651241	-0.290277	-1.33627	-1.57059	-0.776116	-0.858372	-1.52325	-0.115484	-0.871128	-1.74906	-0.357349	-1.00977	-1.46402	-0.187149	-0.256289	-0.134077	0.0609301	0.140483	0.189773	0.421569	0.771403	0.745316	0.928663	1.17469	0.819368	-0.0509275	0.00613338	0.0245951	0.0378055	0.100876
ENSG00000127507	ADGRE2	1	0.146607	0.129626	-0.173544	0.264202	0.311859	0.149681	-0.109381	-0.196675	-0.248671	-0.0823838	-0.102184	-0.189283	-0.126717	-0.413632	-0.599489	-0.166405	-0.445315	-0.588302	-0.398385	-2.02662	-2.41759	-1.20905	-1.63821	-2.74607	-0.145099	-0.830897	-1.50392	-0.271322	-0.779926	-1.22305	0.0011343	-0.0482105	-0.0363586	0.157834	0.349065	0.435557	0.606648	0.950008	0.878387	1.21945	1.4563	0.99105	-0.582939	-0.885547	-1.54887	-0.0126316	-0.948796
ENSG00000206527	HACD2	1	0.0316975	0.0701543	0.0625132	-0.00928464	0.156668	0.282573	-0.140111	-0.0269778	0.226538	-0.00913584	0.333218	0.583644	0.0562655	0.21126	0.206767	0.0549486	0.0786951	0.213066	-0.353995	-1.78115	-2.10725	-1.01409	-1.35384	-2.34656	-0.123655	-0.665359	-1.22109	-0.333332	-0.771116	-1.12007	-0.0695257	0.00591771	0.00880909	-0.0140396	0.0668983	0.179908	0.196587	0.421092	0.387287	0.348544	0.489587	0.288337	-0.521717	-0.793446	-1.38932	-0.0177692	-0.862301
ENSG00000134758	RNF138	1	-0.00470477	0.0303387	0.126939	-0.0841753	-0.0124367	0.120827	0.0755535	0.250787	0.428271	0.0902675	0.394475	0.672637	0.00744701	0.0335346	0.0392808	0.00184275	0.0185075	0.0670361	-0.274074	-1.40344	-1.67545	-0.801722	-1.13552	-1.95268	-0.0142396	-0.051805	-0.0592743	-0.0118739	-0.0138404	-0.0504403	-0.0289858	0.178006	0.1584	-0.0332036	0.0589909	0.212899	0.0503628	0.0472664	0.0249943	0.116391	0.113883	0.0892994	-0.504864	-0.819121	-1.44022	-0.0374826	-0.931786
ENSG00000132846	ZBED3	1	0.191288	0.933861	1.10504	0.527514	1.06834	1.42895	-0.407701	-0.321814	0.256123	-0.11485	0.254021	0.441315	0.151148	0.464982	0.592397	0.0857662	0.123449	0.461561	-0.431416	-1.91767	-2.19566	-0.988893	-1.03563	-2.04087	-0.27364	-1.1435	-1.87746	-0.486778	-1.12569	-1.71608	0.238165	-0.131566	-0.251491	0.193685	0.287507	0.186276	0.593562	1.06493	0.957694	0.836238	1.12153	0.593556	-0.168506	-0.136361	-0.221851	0.0586412	-0.0199842
ENSG00000169184	MN1	1	0.160083	0.54313	0.453584	0.448587	0.758949	0.824068	-0.41019	-0.523988	-0.261417	-0.185349	-0.11834	-0.193745	0.0371271	0.124099	0.118842	-0.0166516	-0.118227	-0.00891751	-0.228838	-1.31153	-1.57451	-0.834554	-1.248	-1.96018	-0.237625	-1.10256	-1.9053	-0.482807	-1.14555	-1.71634	0.155166	-0.180077	-0.24589	0.17725	0.259498	0.17439	0.536753	0.966022	0.897449	0.91429	1.18751	0.685919	-0.583973	-0.883555	-1.54964	-0.0199376	-0.974603
ENSG00000007384	RHBDF1	1	0.0589455	-0.0427737	-0.325721	0.0537981	0.206189	0.154373	-0.522687	-0.740736	-0.616802	-0.258923	-0.214676	-0.319241	0.191064	0.566322	0.434789	0.198111	0.242534	0.412827	-0.536493	-2.34512	-2.69561	-1.23007	-1.20094	-2.38882	-0.248376	-1.29087	-2.41203	-0.702708	-1.62558	-2.28351	-0.131596	-0.342119	-0.287544	-0.0562211	-0.105723	-0.11154	0.2317	0.692348	0.656406	0.301086	0.587744	0.257541	0.0156512	0.197975	0.371859	0.0765476	0.391195
ENSG00000204217	BMPR2	1	0.232342	0.249413	-0.244677	0.548898	0.504628	0.107974	-0.10579	-0.396977	-0.708104	-0.160502	-0.567965	-1.00992	-0.286519	-0.938024	-1.21553	-0.361695	-0.875394	-1.25004	-0.186228	-1.19255	-1.48447	-0.857967	-1.40626	-2.06077	-0.141619	-0.821996	-1.45575	-0.165878	-0.629466	-1.07146	0.126696	-0.113764	-0.117825	0.324191	0.565295	0.550364	0.870664	1.25452	1.17031	1.80256	2.08034	1.44516	-0.672318	-1.07278	-1.88544	-0.0391188	-1.21279
ENSG00000140463	BBS4	1	0.141937	0.301091	0.143653	0.28577	0.433132	0.413509	-0.140507	-0.173234	-0.101764	-0.0734592	-0.0273483	-0.0561039	-0.0285321	-0.119665	-0.209231	-0.0629959	-0.212975	-0.205911	-0.382057	-1.63642	-1.87937	-0.845502	-0.818398	-1.66088	-0.146953	-0.760362	-1.34158	-0.261044	-0.721447	-1.12029	0.0416747	-0.103488	-0.109022	0.143949	0.26835	0.273815	0.522032	0.857546	0.782806	0.921222	1.14112	0.738546	0.00604004	0.117261	0.223604	0.0611855	0.260411
ENSG00000181904	C5orf24	1	0.0399774	-0.306777	-0.590686	-0.0853139	-0.255139	-0.4717	0.176862	0.193493	-0.0216652	0.0552366	0.0684454	0.0977028	-0.164243	-0.534801	-0.76004	-0.167529	-0.405853	-0.641689	-0.390006	-1.89934	-2.26341	-1.09254	-1.42716	-2.48585	-0.00162307	-0.20354	-0.442273	0.00453999	-0.13442	-0.257292	-0.148176	0.118686	0.184992	0.0212461	0.200975	0.422049	0.295811	0.381381	0.347399	0.735692	0.811475	0.643759	-0.449454	-0.706448	-1.23592	-0.0172105	-0.761976
ENSG00000103061	SLC7A6OS	1	0.052421	-0.224735	-0.424918	-0.0758115	-0.190779	-0.313991	0.308973	0.499947	0.358159	0.153669	0.32795	0.527316	-0.208001	-0.614751	-0.74803	-0.198061	-0.418549	-0.586202	-0.264387	-1.16898	-1.36681	-0.613234	-0.67984	-1.32459	0.0184537	-0.212423	-0.502535	0.0344281	-0.115892	-0.243353	-0.170347	0.11981	0.202671	0.0727276	0.2907	0.491495	0.372858	0.493129	0.454145	0.867342	0.96552	0.778342	-0.11803	-0.161452	-0.274982	0.018976	-0.120631
ENSG00000182985	CADM1	1	0.104408	-0.335246	-0.922682	0.0611395	0.117898	-0.150075	-0.418746	-0.558919	-0.590605	-0.213955	-0.0955283	-0.135396	-0.0680418	-0.0853598	-0.280131	-0.0363762	-0.23649	-0.229822	-0.293539	-1.66795	-2.0028	-1.06683	-1.5248	-2.39938	-0.28573	-1.93588	-3.81212	-0.943308	-2.35556	-3.35671	-0.313736	-0.416433	-0.258269	0.0697331	0.187157	0.253072	0.609409	1.32073	1.29093	1.27744	1.75034	1.14067	-0.620789	-0.895087	-1.56352	-0.00819993	-0.951408
ENSG00000082438	COBLL1	1	0.15432	0.823479	1.04899	0.417524	0.90187	1.27993	-0.257469	-0.0743506	0.476906	-0.0295339	0.40025	0.683897	0.113623	0.374079	0.533656	0.0634817	0.119936	0.441948	-0.325662	-1.41817	-1.61154	-0.703431	-0.700912	-1.4499	-0.209054	-0.879496	-1.43341	-0.359585	-0.836164	-1.29173	0.195714	-0.0576523	-0.161477	0.169232	0.271192	0.203302	0.493814	0.864688	0.773646	0.692683	0.915414	0.497386	-0.10604	-0.0658259	-0.101459	0.0504478	0.0341321
ENSG00000108107	RPL28	1	0.0242297	-0.717609	-1.3267	-0.245413	-0.24301	-0.483634	-0.336919	-0.313836	-0.314531	-0.130987	0.23837	0.447877	-0.06044	0.0297347	-0.13052	0.0274527	-0.0771159	0.0124961	-0.250285	-1.45709	-1.74701	-0.925721	-1.326	-2.09031	-0.265479	-2.08261	-4.25594	-1.08455	-2.6876	-3.76265	-0.54403	-0.436621	-0.189014	-0.0411171	0.0659889	0.223131	0.453027	1.18879	1.19274	1.04868	1.53744	1.03105	-0.570495	-0.810932	-1.41533	-0.00667625	-0.85781
ENSG00000124782	RREB1	1	0.148608	0.837704	1.07521	0.41484	0.943546	1.35434	-0.339744	-0.164351	0.44756	-0.0588536	0.408767	0.707751	0.154393	0.516418	0.702149	0.109222	0.209932	0.592397	-0.311008	-1.37326	-1.55859	-0.685362	-0.693346	-1.41431	-0.238253	-1.02547	-1.70994	-0.461027	-1.04685	-1.57463	0.186614	-0.107661	-0.210706	0.154112	0.229251	0.139782	0.469545	0.88486	0.798348	0.621023	0.868641	0.438822	-0.125878	-0.0904634	-0.14493	0.0492168	0.00460435
ENSG00000172845	SP3	1	0.157752	0.443793	0.407083	0.351629	0.453202	0.455974	0.125458	0.199737	0.240394	0.057291	0.112721	0.151035	-0.160334	-0.548997	-0.634861	-0.227733	-0.4922	-0.634489	-0.331627	-1.62184	-1.92798	-0.930964	-1.24783	-2.16164	-0.0522471	-0.19067	-0.197454	0.108219	0.113638	-0.00451395	0.165856	0.17123	0.102765	0.215258	0.451517	0.534854	0.57826	0.712066	0.623502	1.12209	1.22157	0.867413	-0.456411	-0.72096	-1.26261	-0.0113848	-0.779043
ENSG00000116539	ASH1L	1	0.202261	0.646727	0.52276	0.569492	0.76067	0.70853	-0.249309	-0.467611	-0.426922	-0.170011	-0.394994	-0.69227	-0.029354	-0.200523	-0.30899	-0.117058	-0.343591	-0.419591	-0.335864	-1.54596	-1.80786	-0.871825	-1.0163	-1.82322	-0.160417	-0.571242	-0.826467	-0.125901	-0.374273	-0.675886	0.275141	-0.0849038	-0.184021	0.237148	0.3476	0.250417	0.603948	0.883229	0.789202	1.02819	1.21122	0.745756	-0.187622	-0.227078	-0.387829	0.0305954	-0.171168
ENSG00000185591	SP1	1	0.138678	0.253946	0.0662543	0.250279	0.434717	0.431204	-0.221839	-0.24426	-0.0972882	-0.095423	0.0577151	0.0994124	-0.00980308	-0.039389	-0.144382	-0.0421316	-0.18673	-0.149964	-0.484574	-2.28924	-2.68168	-1.27468	-1.53305	-2.75864	-0.194509	-1.0252	-1.84131	-0.413758	-1.05786	-1.59557	-0.000110806	-0.100361	-0.101073	0.118882	0.264591	0.324561	0.553587	0.9619	0.884873	1.00589	1.27257	0.810056	-0.392217	-0.529789	-0.916529	0.024278	-0.494692
ENSG00000130699	TAF4	1	0.0403903	-0.325384	-0.688147	-0.045477	-0.154115	-0.394237	-0.0698777	-0.16874	-0.346107	-0.0695148	-0.111585	-0.187321	-0.0912977	-0.270785	-0.468277	-0.0800643	-0.258144	-0.397352	-0.268813	-1.37087	-1.63851	-0.824272	-1.09988	-1.83926	-0.0829132	-0.661794	-1.33878	-0.287184	-0.78086	-1.12985	-0.181033	-0.100252	-0.0100868	0.0111817	0.10627	0.222518	0.281057	0.524417	0.506952	0.660912	0.832546	0.592696	-0.355545	-0.530224	-0.925901	-0.00776386	-0.561829
ENSG00000050405	LIMA1	1	0.0595556	-0.125294	-0.354804	0.0353545	-0.0276157	-0.180381	0.0506627	0.0479784	-0.0624104	0.00625352	0.0265808	0.031866	-0.132544	-0.403119	-0.547229	-0.14122	-0.340382	-0.490552	-0.22588	-1.21499	-1.46871	-0.749823	-1.09372	-1.77813	-0.0461193	-0.396443	-0.777512	-0.10929	-0.370129	-0.587161	-0.0825471	0.0284939	0.0701928	0.0657242	0.211337	0.334691	0.326579	0.485745	0.45467	0.74467	0.862781	0.634526	-0.462415	-0.736715	-1.29333	-0.0272344	-0.825103
ENSG00000126653	NSRP1	1	0.152234	0.178653	0.0402251	0.126454	0.418877	0.582368	0.0280031	0.448926	0.785751	0.124375	0.817672	1.37909	-0.122664	-0.206875	-0.160767	-0.0998489	-0.222569	-0.0162176	-0.354043	-1.50827	-1.70637	-0.729575	-0.651395	-1.43395	-0.206759	-1.52679	-2.97363	-0.608116	-1.65273	-2.45295	-0.222024	-0.13356	-0.0324911	0.185707	0.466742	0.592768	0.801258	1.43869	1.3527	1.52293	1.94189	1.34073	-0.0249962	0.10069	0.198971	0.0795577	0.273363
ENSG00000108179	PPIF	1	-0.0253251	-0.916162	-1.5855	-0.306166	-0.608695	-1.09275	-0.166941	-0.40359	-0.804382	-0.153008	-0.299684	-0.484706	-0.10716	-0.274847	-0.603428	-0.0466908	-0.248927	-0.470694	-0.250658	-1.42284	-1.73229	-0.928552	-1.34557	-2.10537	-0.102849	-1.02972	-2.21898	-0.550119	-1.41232	-1.94745	-0.43587	-0.260503	-0.0506671	-0.10389	-0.0580563	0.119805	0.165036	0.501615	0.52803	0.576349	0.816119	0.599894	-0.503799	-0.766742	-1.34337	-0.0294649	-0.849402
ENSG00000148429	USP6NL	1	0.106442	-0.312058	-0.828882	0.0771707	-0.110434	-0.496051	0.0416373	-0.0977541	-0.465532	-0.0586863	-0.262613	-0.469123	-0.210199	-0.66559	-0.948936	-0.20929	-0.548961	-0.827218	-0.290101	-1.28273	-1.49924	-0.714219	-0.74722	-1.39679	-0.0711041	-0.699018	-1.42871	-0.203949	-0.713388	-1.08593	-0.178405	-0.139486	-0.020639	0.11585	0.28281	0.382035	0.530712	0.843532	0.80108	1.1688	1.39624	1.02501	-0.00728292	0.0651036	0.128796	0.0441341	0.173719
ENSG00000113583	C5orf15	1	0.0566405	-0.249078	-0.757707	0.203828	-0.0486036	-0.567741	-0.299191	-0.877484	-1.36253	-0.30327	-1.02395	-1.74103	-0.103778	-0.418032	-0.730343	-0.141912	-0.442857	-0.826072	0.0100649	-0.412405	-0.608387	-0.502326	-1.12628	-1.36649	-0.0643639	-0.292154	-0.529055	-0.124663	-0.32739	-0.479654	0.0509808	-0.184096	-0.169491	0.0568462	0.0303621	-0.0282489	0.161545	0.249997	0.259094	0.4699	0.54629	0.3522	-0.698937	-1.17571	-2.07855	-0.0906819	-1.42339
ENSG00000148400	NOTCH1	1	0.016004	-0.191147	-0.538787	0.135875	0.14922	-0.103006	-0.518469	-0.872206	-0.940945	-0.297701	-0.543189	-0.889541	-0.013082	0.0718694	0.0181798	-0.00465653	-0.0911045	-0.128028	0.365743	0.908501	0.899448	0.11853	-0.723431	-0.28271	-0.175904	-1.05531	-2.06484	-0.624701	-1.40805	-1.94338	-0.0550534	-0.356218	-0.315353	0.0350313	-0.0396471	-0.169664	0.104929	0.431111	0.475926	0.333157	0.549745	0.281618	-1.0533	-1.78032	-3.15457	-0.149657	-2.20497
ENSG00000198026	ZNF335	1	-0.0680391	-0.385255	-0.614213	-0.136279	-0.275525	-0.498736	-0.317418	-0.657116	-0.813114	-0.212104	-0.485773	-0.789582	0.0813087	0.220542	0.0693745	0.0872035	0.0912053	-0.00929155	-0.0472049	-0.677141	-0.905214	-0.597996	-1.235	-1.64975	-0.051129	-0.201573	-0.402411	-0.229207	-0.41904	-0.518457	-0.0692241	-0.0977682	-0.079347	-0.143243	-0.256661	-0.228476	-0.244395	-0.258598	-0.214051	-0.371233	-0.379337	-0.315932	-0.78882	-1.32273	-2.33856	-0.105184	-1.60357
ENSG00000104695	PPP2CB	1	-0.0539754	-0.692082	-1.17855	-0.163197	-0.427793	-0.861307	-0.23665	-0.566121	-0.938087	-0.197677	-0.541514	-0.897075	-0.0957755	-0.211213	-0.388058	-0.0510866	-0.186807	-0.393468	0.307059	0.868561	0.887876	0.189955	-0.380215	0.0605626	-0.0501852	-0.596491	-1.34906	-0.390006	-0.931997	-1.2345	-0.24052	-0.27492	-0.143812	-0.0620324	-0.127235	-0.135821	-0.0620392	0.0967348	0.166388	0.134512	0.254131	0.185749	-0.662369	-1.14301	-2.02801	-0.110426	-1.44029
ENSG00000117114	ADGRL2	1	-0.0338974	-0.523042	-0.921252	-0.111042	-0.348718	-0.719967	-0.183705	-0.502392	-0.841461	-0.173418	-0.52421	-0.874971	-0.0611663	-0.180381	-0.378152	-0.0407619	-0.172466	-0.38507	0.088981	0.0364365	-0.0524529	-0.184757	-0.635981	-0.635705	-0.0318255	-0.338025	-0.765071	-0.226385	-0.541413	-0.71393	-0.152789	-0.17023	-0.0854716	-0.0600565	-0.10789	-0.0895122	-0.0493479	0.0286489	0.0712361	0.0880163	0.152084	0.111256	-0.518403	-0.879618	-1.55714	-0.0765164	-1.08306
ENSG00000078699	CBFA2T2	1	-0.0296521	-0.372319	-0.670301	-0.0785772	-0.177745	-0.411464	-0.293413	-0.550814	-0.693121	-0.186428	-0.369838	-0.600256	0.00986153	0.0697375	-0.0490935	0.0293158	-0.0185201	-0.0928621	0.0656926	-0.125083	-0.242885	-0.281018	-0.801904	-0.897308	-0.0863411	-0.569675	-1.16453	-0.371847	-0.832923	-1.12242	-0.129604	-0.19456	-0.133598	-0.0651208	-0.125741	-0.125743	-0.043242	0.108275	0.145265	0.0358495	0.139296	0.0551937	-0.644193	-1.07207	-1.89582	-0.0839667	-1.30343
ENSG00000008282	SYPL1	1	0.131058	0.353985	0.128872	0.514988	0.52031	0.258762	-0.271038	-0.670022	-0.878769	-0.234817	-0.791458	-1.36498	-0.119175	-0.408969	-0.494543	-0.185239	-0.445378	-0.66658	0.310443	1.01873	1.09343	0.3171	-0.113719	0.423602	-0.0829033	-0.287919	-0.414884	-0.0601195	-0.180388	-0.328004	0.264042	-0.179829	-0.251448	0.22785	0.234194	0.0176534	0.345152	0.48322	0.466996	0.699536	0.800084	0.496107	-0.478771	-0.840753	-1.49411	-0.077929	-1.06744
ENSG00000103066	PLA2G15	1	-0.00489141	-0.2056	-0.45878	0.0642078	-0.0628874	-0.331874	-0.227868	-0.546338	-0.767693	-0.183823	-0.547061	-0.919554	-0.0471152	-0.142102	-0.255804	-0.0550538	-0.171802	-0.344015	0.214632	0.504641	0.473137	0.0241532	-0.53809	-0.307393	-0.0389735	-0.217442	-0.43641	-0.152809	-0.327214	-0.436782	0.00854153	-0.132086	-0.120895	0.0057791	-0.0476436	-0.106199	-0.0235852	0.0156853	0.0496185	0.0844748	0.119039	0.0576977	-0.670277	-1.16124	-2.05951	-0.1064	-1.45187
ENSG00000101400	SNTA1	1	-0.0389022	-0.734085	-1.20504	-0.218121	-0.515379	-0.925307	0.018804	-0.112559	-0.496804	-0.0498287	-0.219509	-0.370999	-0.20568	-0.525081	-0.705592	-0.154775	-0.364158	-0.620414	0.238803	0.63181	0.624047	0.10738	-0.407592	-0.107961	-0.00243274	-0.489773	-1.19308	-0.25962	-0.71993	-0.976996	-0.300893	-0.14519	0.0118745	-0.0209607	0.031457	0.124984	0.0780884	0.224804	0.276162	0.466298	0.586551	0.489454	-0.6189	-1.07261	-1.90105	-0.0967436	-1.33634
ENSG00000103126	AXIN1	1	0.0580348	-0.127105	-0.392617	0.130245	0.0545737	-0.170226	0.00160067	-0.0569474	-0.224919	-0.0312174	-0.135473	-0.247816	-0.215561	-0.570774	-0.636745	-0.216612	-0.455913	-0.640291	0.277828	0.797554	0.82151	0.199057	-0.337164	0.0406162	-0.0408858	-0.480214	-0.999048	-0.168505	-0.509504	-0.764674	-0.0519201	-0.0819555	-0.0333857	0.140925	0.255923	0.253944	0.325186	0.51164	0.516711	0.825708	0.966605	0.710897	-0.677226	-1.17378	-2.08046	-0.0975004	-1.45586
ENSG00000107362	ABHD17B	1	0.0524209	-0.278893	-0.778209	0.20529	-0.12339	-0.68696	-0.145597	-0.695804	-1.29842	-0.245644	-1.06012	-1.81897	-0.172582	-0.626472	-0.91957	-0.204334	-0.537794	-0.983672	0.20023	0.601702	0.605629	0.105059	-0.257177	0.0717833	0.00629291	0.00924556	-0.0047415	0.0562098	0.0487872	0.0527522	0.0582796	-0.173718	-0.14482	0.0922239	0.0651874	-0.0343302	0.138071	0.142679	0.161872	0.450548	0.4772	0.352488	-0.328324	-0.594049	-1.05658	-0.0657612	-0.765783
ENSG00000151148	UBE3B	1	-0.0660081	-0.727398	-1.27963	-0.106812	-0.456675	-1.02098	-0.340297	-0.885947	-1.39067	-0.299445	-0.922416	-1.54168	-0.0992335	-0.269625	-0.514722	-0.0762703	-0.264732	-0.599007	0.397251	1.00763	0.976903	0.120688	-0.807828	-0.329633	-0.0367114	-0.393487	-0.916133	-0.315701	-0.702316	-0.89953	-0.152105	-0.263504	-0.169379	-0.0736823	-0.187916	-0.229821	-0.166656	-0.112276	-0.0246142	-0.0133666	0.0419459	0.0243504	-1.08798	-1.89372	-3.36005	-0.182032	-2.38206
ENSG00000157216	SSBP3	1	-0.0408966	-0.456874	-0.896414	-0.00201284	-0.141789	-0.529584	-0.555887	-1.07661	-1.32599	-0.362182	-0.82887	-1.36412	0.0300645	0.148551	0.0029427	0.0481912	-0.0171775	-0.140601	0.334467	0.794019	0.761928	0.0528619	-0.76527	-0.375931	-0.133571	-0.792426	-1.59917	-0.552485	-1.1951	-1.59102	-0.0990609	-0.37305	-0.31184	-0.0671112	-0.227468	-0.346355	-0.126926	0.0738317	0.146365	-0.0821694	0.0536893	-0.0558327	-0.978218	-1.66392	-2.95003	-0.150921	-2.07649
ENSG00000197579	TOPORS	1	-0.00818775	-0.214576	-0.376205	-0.0234449	-0.131176	-0.295649	-0.00538245	-0.0846654	-0.23205	-0.0309296	-0.143459	-0.246485	-0.100546	-0.266445	-0.325135	-0.0929823	-0.199299	-0.329076	0.177049	0.484982	0.486875	0.103	-0.275437	-0.0555667	0.00325438	-0.122059	-0.30492	-0.0617274	-0.173156	-0.238928	-0.0579469	-0.0289587	0.00573632	0.0184891	0.0437479	0.0614224	0.0360935	0.0623752	0.0847738	0.212862	0.241125	0.196761	-0.46889	-0.822986	-1.45993	-0.07545	-1.03104
ENSG00000042088	TDP1	1	0.0612792	-0.131702	-0.652271	0.369889	0.0711649	-0.552551	-0.415499	-1.22814	-1.85435	-0.419534	-1.51763	-2.58326	-0.0974212	-0.436659	-0.737624	-0.155573	-0.474239	-0.933833	0.335476	1.02117	1.05056	0.221756	-0.353084	0.196531	-0.0389211	-0.018678	0.0346277	-0.0104501	-0.0144553	-0.0170598	0.20254	-0.281965	-0.3109	0.100426	-0.0316728	-0.263566	0.0500342	0.0415838	0.0747396	0.235842	0.248536	0.118171	-0.563825	-1.00667	-1.79106	-0.110579	-1.29957
ENSG00000167552	TUBA1A	1	0.0156745	-0.127217	-0.628935	0.407253	0.0459327	-0.658327	-0.610637	-1.70374	-2.42637	-0.567994	-2.01323	-3.41008	-0.00416229	-0.217897	-0.539766	-0.0812686	-0.343182	-0.857258	0.497942	1.58292	1.6578	0.422901	-0.347223	0.48904	-0.0162974	0.346094	0.798147	0.0825798	0.334971	0.529161	0.334129	-0.315929	-0.403742	0.0354519	-0.24553	-0.582159	-0.249143	-0.435679	-0.366884	-0.358205	-0.466606	-0.427296	-0.761251	-1.38426	-2.46691	-0.166163	-1.81585
ENSG00000141012	GALNS	1	0.162271	0.110608	-0.358183	0.464818	0.311911	-0.152233	-0.15235	-0.600384	-1.04787	-0.222442	-0.890057	-1.54707	-0.220011	-0.764899	-1.02704	-0.282671	-0.704227	-1.1	0.0578498	0.00847203	-0.0659462	-0.183814	-0.518969	-0.499668	-0.072842	-0.382316	-0.652933	-0.0313659	-0.235231	-0.439521	0.151788	-0.175787	-0.182183	0.242721	0.333768	0.218361	0.53202	0.732444	0.694483	1.13684	1.29094	0.892399	-0.333958	-0.556745	-0.983261	-0.0345544	-0.663879
ENSG00000049239	H6PD	1	0.0515355	-0.0108366	-0.290435	0.197078	0.298008	0.143132	-0.500186	-0.779686	-0.743178	-0.268018	-0.400338	-0.650681	0.0178748	0.138789	0.0959357	0.013317	-0.0601523	-0.036331	0.158926	0.138431	0.0427559	-0.210586	-0.89375	-0.849255	-0.200121	-1.11313	-2.11173	-0.61551	-1.40318	-1.97083	-0.0180299	-0.318223	-0.299524	0.0587794	0.0223618	-0.0863428	0.214913	0.584404	0.59716	0.4646	0.705161	0.374501	-0.875205	-1.44045	-2.54684	-0.103221	-1.74366
ENSG00000145386	CCNA2	1	0.0513771	-0.0243468	-0.405791	0.30124	0.119046	-0.326109	-0.448312	-1.14963	-1.55304	-0.385112	-1.22351	-2.06988	0.00929432	-0.136022	-0.41973	-0.0571972	-0.27796	-0.613687	-0.0194334	-0.577757	-0.809482	-0.608649	-1.29599	-1.63187	-0.0741354	-0.0662765	0.0263965	-0.054917	-0.0577615	-0.0887021	0.207408	-0.163322	-0.228482	0.0304823	-0.0792052	-0.207367	0.0157145	0.0017954	0.0104977	0.0921025	0.0919813	-0.0237536	-0.77369	-1.30574	-2.30971	-0.104587	-1.58808
ENSG00000101210	EEF1A2	1	0.0900721	0.127164	-0.297426	0.525569	0.445647	-0.0266504	-0.610121	-1.34997	-1.71627	-0.4611	-1.37147	-2.32321	-0.0708639	-0.236605	-0.367644	-0.125743	-0.375734	-0.649068	0.634769	2.14035	2.32347	0.731909	-0.032675	1.10205	-0.135351	-0.561555	-0.983415	-0.313437	-0.683633	-0.959907	0.249917	-0.422018	-0.472624	0.178655	0.032858	-0.318025	0.157571	0.343434	0.383289	0.400887	0.532076	0.247633	-0.842598	-1.48767	-2.64753	-0.156417	-1.92227
ENSG00000163002	NUP35	1	0.0388365	0.171506	-0.0204945	0.305094	0.280744	0.0420366	-0.524209	-1.12411	-1.29958	-0.372324	-1.0262	-1.721	0.129175	0.25453	0.102269	0.0698236	0.0124296	-0.116567	-0.00963226	-0.352722	-0.490991	-0.384618	-0.800738	-0.986954	-0.101474	-0.125031	-0.0483375	-0.130501	-0.170258	-0.224198	0.240152	-0.202671	-0.293883	0.00317547	-0.165847	-0.353892	-0.0767537	-0.0689161	-0.0615744	-0.217821	-0.218124	-0.288731	-0.450784	-0.746819	-1.32155	-0.0613963	-0.911617
ENSG00000125870	SNRPB2	1	0.0951725	0.263303	0.0292759	0.423123	0.371013	0.0797745	-0.356239	-0.891197	-1.14857	-0.301962	-0.979385	-1.6692	-0.00806162	-0.161991	-0.334483	-0.0817047	-0.281565	-0.519276	0.0426535	-0.103703	-0.20302	-0.251824	-0.653906	-0.71072	-0.0750195	-0.071095	0.0512057	-0.00218363	0.0266119	-0.00718204	0.27418	-0.145477	-0.235271	0.117721	0.0529144	-0.123711	0.155357	0.185894	0.170795	0.282861	0.307877	0.12755	-0.428961	-0.725992	-1.28542	-0.0584989	-0.889196
ENSG00000183049	CAMK1D	1	0.122176	0.139818	-0.139982	0.343122	0.337086	0.102551	-0.125703	-0.312164	-0.466151	-0.118749	-0.363827	-0.639745	-0.185774	-0.54672	-0.651964	-0.224113	-0.514098	-0.71771	0.141912	0.20853	0.13975	-0.118814	-0.665743	-0.589796	-0.092616	-0.572024	-1.0507	-0.175091	-0.521022	-0.823806	0.0845461	-0.111614	-0.117135	0.205578	0.323366	0.264394	0.469049	0.708645	0.682538	1.02224	1.19505	0.820261	-0.68233	-1.1518	-2.03711	-0.0810517	-1.39519
ENSG00000131899	LLGL1	1	0.0517377	-0.316956	-0.74837	0.0866389	-0.0941709	-0.470368	-0.0692984	-0.284411	-0.623243	-0.112009	-0.41287	-0.713132	-0.198474	-0.5612	-0.731629	-0.191473	-0.460654	-0.714936	0.192864	0.536565	0.541358	0.0951429	-0.283404	-0.00471838	-0.0489896	-0.55018	-1.1678	-0.218874	-0.644407	-0.932298	-0.11209	-0.183543	-0.095227	0.102438	0.171545	0.158329	0.294571	0.507811	0.519257	0.77115	0.931436	0.681583	-0.431961	-0.738076	-1.30735	-0.0608173	-0.912147
ENSG00000176953	NFATC2IP	1	0.0876646	0.129287	-0.185825	0.345349	0.338822	0.0570841	-0.465418	-0.963453	-1.14891	-0.330354	-0.860289	-1.45016	0.0227714	-0.00361917	-0.165714	-0.0236803	-0.181956	-0.324497	0.0103054	-0.270407	-0.390565	-0.342234	-0.744155	-0.876148	-0.143473	-0.574861	-0.975764	-0.290495	-0.655384	-0.945887	0.145301	-0.269662	-0.304956	0.0878213	0.0176695	-0.144472	0.201493	0.406166	0.39695	0.373648	0.509217	0.242597	-0.448287	-0.72191	-1.27467	-0.0476851	-0.861184
ENSG00000144567	FAM134A	1	-0.0417404	-0.69256	-1.27956	-0.0683197	-0.464759	-1.07532	-0.277774	-0.86708	-1.47969	-0.298667	-1.05056	-1.76983	-0.0953444	-0.324375	-0.620995	-0.0784211	-0.292819	-0.667365	0.275946	0.808339	0.821157	0.160477	-0.328403	0.104666	-0.0119745	-0.230001	-0.590479	-0.192304	-0.46193	-0.573709	-0.133352	-0.286431	-0.185036	-0.0576792	-0.180421	-0.247759	-0.125627	-0.0931309	-0.0233013	0.00259736	0.0436929	0.0369653	-0.489325	-0.864574	-1.53701	-0.0968912	-1.11318
ENSG00000104142	VPS18	1	0.0652875	0.111887	-0.00494086	0.233852	0.12354	-0.0738139	0.0962965	-0.0462704	-0.27846	-0.020096	-0.342066	-0.614608	-0.181692	-0.596265	-0.682758	-0.224281	-0.463481	-0.729179	0.187817	0.574812	0.589701	0.152514	-0.207317	0.0573226	0.0425948	0.254988	0.534691	0.231352	0.466753	0.58943	0.147451	0.0750681	0.0345717	0.146804	0.229408	0.19567	0.204247	0.136228	0.125615	0.513745	0.486508	0.384394	-0.421187	-0.767247	-1.36298	-0.0728821	-0.970847
ENSG00000067225	PKM	1	0.0109714	0.206742	0.224945	0.229041	0.284198	0.234761	-0.251005	-0.472751	-0.455737	-0.151366	-0.400591	-0.674142	-0.0036711	0.0152217	0.0731837	-0.0354855	-0.0641052	-0.105857	0.415731	1.33823	1.43621	0.454506	-0.160961	0.492031	-0.0382669	-0.0365697	0.0140515	-0.0661318	-0.053388	-0.0670487	0.190072	-0.0692006	-0.148262	0.067175	-0.00357582	-0.156734	-0.0538805	-0.0777694	-0.0485031	-0.0619449	-0.0778519	-0.116184	-0.767024	-1.36256	-2.42242	-0.136102	-1.74058
ENSG00000111640	GAPDH	1	-0.0548626	-0.586103	-0.974644	-0.152639	-0.318265	-0.635825	-0.263012	-0.498177	-0.712697	-0.171539	-0.344881	-0.557852	-0.0732356	-0.101061	-0.203636	-0.0284678	-0.114146	-0.230153	0.333015	0.876461	0.878729	0.160545	-0.549121	-0.129889	-0.0750865	-0.714077	-1.55249	-0.462251	-1.07137	-1.43495	-0.225814	-0.248716	-0.136929	-0.0568103	-0.107367	-0.109091	-0.0515964	0.139551	0.207146	0.137932	0.274533	0.182007	-0.878131	-1.50621	-2.67049	-0.136064	-1.88052
ENSG00000171763	SPATA5L1	1	0.12779	0.759656	0.836541	0.604891	0.80412	0.806845	-0.378398	-0.742373	-0.674464	-0.246559	-0.695548	-1.18978	0.0581703	0.0753573	0.106731	-0.036544	-0.118343	-0.151038	0.168997	0.520608	0.552083	0.133681	-0.158122	0.115754	-0.0980105	-0.0270535	0.250159	0.0287414	0.155129	0.14711	0.444877	-0.101091	-0.277902	0.191838	0.125129	-0.146785	0.191602	0.224247	0.190175	0.212216	0.225529	0.0217154	-0.332936	-0.577722	-1.02693	-0.0512517	-0.731061
ENSG00000169564	PCBP1	1	-0.0552659	-0.548462	-0.802262	-0.237204	-0.340334	-0.49886	-0.0271999	0.0398673	-0.0344926	0.00711843	0.174193	0.311369	-0.125842	-0.200751	-0.21108	-0.0630912	-0.11956	-0.150297	0.310853	0.923358	0.973001	0.281566	-0.241466	0.198642	-0.0399152	-0.673118	-1.52526	-0.395817	-0.975883	-1.32406	-0.295057	-0.137062	-0.00393867	-0.034403	0.00752195	0.0847648	0.0309128	0.231264	0.284526	0.300763	0.444108	0.352544	-0.688659	-1.18713	-2.10484	-0.105377	-1.48259
ENSG00000011304	PTBP1	1	-0.0426526	-0.224559	-0.347856	-0.0985757	0.0370438	0.0589943	-0.408016	-0.443381	-0.232043	-0.148334	0.0750402	0.175855	0.0859647	0.442008	0.529058	0.133323	0.252763	0.462277	0.241478	0.590557	0.599254	0.103695	-0.428099	-0.146282	-0.165045	-1.07841	-2.1643	-0.687451	-1.51989	-2.06529	-0.181562	-0.287758	-0.220402	-0.0646475	-0.140436	-0.186584	-0.0386935	0.285449	0.332315	-0.021284	0.181798	0.0320173	-0.722985	-1.19668	-2.11869	-0.0951415	-1.47143
ENSG00000145414	NAF1	1	0.161642	0.942322	1.18591	0.644741	1.05536	1.30337	-0.19283	-0.11189	0.264476	-0.0428725	0.0533781	0.0674867	-0.0728369	-0.111519	0.16773	-0.135235	-0.198199	-0.0350419	0.544478	2.11708	2.41451	0.987389	0.697446	1.80295	-0.125007	-0.508665	-0.774692	-0.155419	-0.368905	-0.628948	0.362598	-0.107	-0.246937	0.3315	0.403173	0.122918	0.467355	0.712493	0.673802	0.78808	0.94143	0.558469	-0.410404	-0.741048	-1.32258	-0.0724207	-0.974339
ENSG00000102780	DGKH	1	0.267649	0.866401	0.918681	0.657655	0.859677	0.93215	0.35076	0.602493	0.670255	0.17923	0.276213	0.384567	-0.326683	-1.02211	-1.00183	-0.418126	-0.817351	-0.982927	-0.0820143	-0.285295	-0.316423	-0.119344	-0.0855508	-0.248561	-0.0276562	-0.14499	-0.0808407	0.288109	0.389653	0.290036	0.300642	0.188724	0.0931866	0.448489	0.809919	0.791334	0.958079	1.1685	1.04011	1.82463	1.98103	1.43968	-0.00206075	0.0104007	0.0251836	0.0372604	0.0731023
ENSG00000074603	DPP8	1	0.165482	0.475842	0.344339	0.533953	0.560738	0.388257	0.00073881	-0.172944	-0.345617	-0.0730011	-0.450674	-0.812222	-0.208274	-0.675996	-0.72409	-0.277043	-0.586439	-0.814482	0.244527	0.949624	1.06412	0.398063	0.23766	0.748478	-0.0307389	-0.0935975	-0.0522093	0.132733	0.17592	0.120608	0.265666	-0.0501263	-0.119429	0.29898	0.415482	0.256439	0.508707	0.623704	0.577401	1.00905	1.09919	0.766434	-0.156252	-0.298243	-0.532582	-0.0280612	-0.39226
ENSG00000136141	LRCH1	1	0.158575	0.263841	-0.0320464	0.441942	0.504537	0.290608	-0.199921	-0.400897	-0.517609	-0.154252	-0.406414	-0.711803	-0.164394	-0.476845	-0.559919	-0.204426	-0.488134	-0.632956	0.14292	0.365669	0.366282	0.0320758	-0.282901	-0.0795068	-0.136446	-0.806203	-1.48099	-0.276589	-0.781263	-1.20106	0.102026	-0.217071	-0.218826	0.250154	0.357689	0.231741	0.57618	0.927282	0.887971	1.15997	1.40163	0.933894	-0.376744	-0.613271	-1.08329	-0.0339369	-0.731586
ENSG00000168214	RBPJ	1	0.0939259	0.353138	0.257865	0.392517	0.484626	0.384962	-0.278644	-0.541867	-0.581947	-0.188612	-0.518792	-0.886666	-0.0192976	-0.0720414	-0.0676037	-0.0611368	-0.166234	-0.210673	0.252528	0.963122	1.08747	0.40405	0.258279	0.793477	-0.0909582	-0.343307	-0.544954	-0.139669	-0.325276	-0.49622	0.200243	-0.1994	-0.257038	0.157245	0.120259	-0.0895688	0.220922	0.372498	0.361444	0.376222	0.474695	0.250495	-0.140207	-0.248488	-0.444971	-0.0287741	-0.33801
ENSG00000116977	LGALS8	1	0.243348	0.952656	1.05128	0.720011	0.969596	1.05415	0.116811	0.197741	0.314001	0.0512621	-0.00125878	-0.0673785	-0.225138	-0.720748	-0.660331	-0.326617	-0.640851	-0.752877	0.0711884	0.234782	0.253884	0.0739006	-0.0691204	0.0367945	-0.059335	-0.141263	-0.0153259	0.206596	0.313746	0.224977	0.394893	0.104571	-0.0368371	0.412468	0.657552	0.533193	0.778189	0.951332	0.847609	1.43174	1.55535	1.07549	-0.209668	-0.359708	-0.634934	-0.0073436	-0.415642
ENSG00000089902	RCOR1	1	0.126731	0.626544	0.73179	0.48207	0.682279	0.755316	-0.0681474	-0.0799284	0.0571108	-0.0304711	-0.0975354	-0.193976	-0.113404	-0.316147	-0.204774	-0.175306	-0.320299	-0.34576	0.316783	1.09338	1.2022	0.425412	0.0411203	0.581091	-0.0570848	-0.15892	-0.141987	0.0297192	0.0403122	-0.0461029	0.291104	0.00827502	-0.1033	0.252151	0.342854	0.18954	0.371425	0.472024	0.437296	0.696102	0.765096	0.493438	-0.50749	-0.899992	-1.59908	-0.0778997	-1.13672
ENSG00000166912	MTMR10	1	0.215519	0.792816	0.850111	0.600871	0.928652	1.07195	-0.00827034	0.163102	0.408259	0.0355562	0.20725	0.309868	-0.176015	-0.457274	-0.318329	-0.232335	-0.442587	-0.38281	0.179772	0.731081	0.852947	0.358875	0.312666	0.710311	-0.130644	-0.72579	-1.24095	-0.153994	-0.52339	-0.906099	0.228616	-0.0755591	-0.145154	0.370571	0.579722	0.434108	0.765988	1.13927	1.05708	1.40086	1.64862	1.10991	-0.106912	-0.162642	-0.286649	0.00804713	-0.181097
ENSG00000139496	NUP58	1	0.177322	0.55545	0.635225	0.375091	0.629296	0.808263	0.259876	0.664474	0.910325	0.204213	0.635824	1.02928	-0.250956	-0.648796	-0.519295	-0.280988	-0.502635	-0.466837	0.0635558	0.2312	0.270711	0.123202	0.0550045	0.153443	-0.0665102	-0.57445	-1.04913	-0.0527444	-0.343888	-0.65773	0.0804909	0.08581	0.0666978	0.323382	0.626921	0.647397	0.755828	1.06991	0.987778	1.47496	1.69131	1.22258	-0.175543	-0.280167	-0.491327	0.00646086	-0.301862
ENSG00000196505	GDAP2	1	0.251493	0.411155	0.0720066	0.582946	0.592107	0.327246	0.14787	0.102153	-0.14702	0.000866133	-0.241135	-0.47862	-0.35761	-1.10528	-1.24838	-0.419638	-0.912379	-1.21646	0.0185974	0.0778385	0.0834594	-0.00405523	-0.0183852	0.0541509	-0.0767065	-0.605535	-1.09306	0.00760948	-0.304635	-0.634758	0.13475	-0.0821531	-0.0748527	0.408573	0.696519	0.632887	0.95241	1.31511	1.22207	1.91919	2.1833	1.57051	0.0111666	0.0455916	0.0864316	0.0326453	0.102785
ENSG00000152580	IGSF10	1	0.1952	0.550044	0.361555	0.605009	0.791138	0.67249	-0.268984	-0.454672	-0.411417	-0.166067	-0.344981	-0.610356	-0.171938	-0.494852	-0.532824	-0.247682	-0.560923	-0.692582	0.144634	0.0283262	-0.106472	-0.29798	-1.10835	-1.15709	-0.175063	-0.856642	-1.45927	-0.280724	-0.746143	-1.19742	0.244349	-0.117746	-0.198314	0.312538	0.470951	0.348754	0.677715	1.03221	0.975306	1.35585	1.59879	1.03862	-1.05613	-1.76694	-3.12336	-0.116544	-2.12511
ENSG00000143753	DEGS1	1	0.164058	0.333137	0.0270172	0.528343	0.557135	0.281997	-0.261091	-0.606218	-0.808609	-0.221576	-0.692981	-1.20061	-0.147902	-0.475099	-0.581606	-0.204984	-0.504194	-0.705574	0.214263	0.695572	0.747668	0.19601	-0.0934792	0.297751	-0.122068	-0.611296	-1.06344	-0.185303	-0.540183	-0.856203	0.193647	-0.241988	-0.274892	0.26174	0.317114	0.120473	0.516329	0.797152	0.763179	1.02253	1.21787	0.789814	-0.307005	-0.514628	-0.912277	-0.0371823	-0.636228
ENSG00000111961	SASH1	1	0.206134	0.56393	0.509277	0.489869	0.710043	0.759373	0.122763	0.338981	0.456683	0.0889371	0.270947	0.410473	-0.247939	-0.666542	-0.589923	-0.284905	-0.556157	-0.572728	0.137668	0.622509	0.740395	0.334501	0.386766	0.737273	-0.0994658	-0.730053	-1.3386	-0.129393	-0.537758	-0.926339	0.11208	-0.0664146	-0.0768801	0.359486	0.612852	0.534703	0.80902	1.19483	1.11507	1.5561	1.81992	1.28213	0.0286985	0.0695983	0.125772	0.028686	0.110813
ENSG00000178567	EPM2AIP1	1	0.162034	0.309254	0.00257072	0.501802	0.496434	0.209811	-0.203488	-0.544164	-0.788339	-0.201168	-0.695875	-1.20951	-0.14767	-0.503806	-0.637044	-0.205648	-0.510324	-0.735985	0.133379	0.447723	0.482127	0.114877	-0.0458104	0.225621	-0.0989372	-0.476054	-0.804445	-0.104433	-0.364912	-0.612255	0.188641	-0.210445	-0.240247	0.249351	0.308844	0.133009	0.501776	0.741291	0.701689	0.983794	1.15289	0.759315	-0.134849	-0.218237	-0.386385	-0.01112	-0.264791
ENSG00000095319	NUP188	1	0.279376	1.10909	1.23542	0.798215	1.27364	1.5148	-0.0663338	0.15049	0.535834	0.0279141	0.274851	0.418014	-0.177149	-0.447238	-0.244236	-0.254654	-0.480877	-0.349071	0.189339	0.784898	0.926898	0.397548	0.375408	0.809129	-0.185615	-0.954663	-1.59951	-0.222633	-0.700937	-1.20213	0.326815	-0.105478	-0.214527	0.467633	0.715135	0.509048	0.962556	1.44782	1.33753	1.70773	2.02477	1.3354	-0.097124	-0.129969	-0.227455	0.019926	-0.128337
ENSG00000066084	DIP2B	1	0.288567	1.05461	0.94757	0.938607	1.26115	1.20951	-0.390776	-0.705567	-0.638515	-0.258593	-0.672706	-1.17819	-0.0768156	-0.305642	-0.302858	-0.189398	-0.473173	-0.519268	0.0942659	0.388528	0.457889	0.144096	0.144512	0.415559	-0.212331	-0.80731	-1.21842	-0.198429	-0.571691	-0.987136	0.456401	-0.276658	-0.419777	0.423116	0.507164	0.168981	0.81683	1.23201	1.1325	1.37176	1.6416	0.994922	0.0394437	0.115926	0.208026	0.0338928	0.171469
ENSG00000127527	EPS15L1	1	0.273795	1.04594	1.1017	0.799758	1.23623	1.40627	-0.150006	-0.0471766	0.260396	-0.0398083	0.0689834	0.074532	-0.146356	-0.375702	-0.209563	-0.221155	-0.441218	-0.326744	0.197322	0.88441	1.05713	0.467612	0.547722	1.06187	-0.195575	-0.988511	-1.67162	-0.26282	-0.783516	-1.29774	0.319615	-0.188263	-0.285711	0.446907	0.642001	0.393965	0.913327	1.40902	1.30696	1.59585	1.9184	1.24381	0.0639176	0.147533	0.262927	0.0381084	0.203946
ENSG00000130147	SH3BP4	1	0.0330009	-0.306582	-0.624313	0.0192876	-0.110753	-0.369363	0.0495532	0.0256889	-0.202032	-0.00742128	-0.0903581	-0.168452	-0.220796	-0.560795	-0.627352	-0.194332	-0.407312	-0.575027	0.32455	1.17207	1.29864	0.474812	0.194934	0.808886	-0.0234667	-0.524143	-1.1719	-0.206925	-0.628801	-0.903452	-0.157367	-0.146455	-0.0434025	0.10836	0.202682	0.201935	0.276233	0.485481	0.504446	0.744131	0.90049	0.686732	-0.332303	-0.591567	-1.05185	-0.0580186	-0.759602
ENSG00000023909	GCLM	1	0.219589	0.403131	0.00297266	0.63313	0.687924	0.369752	-0.281618	-0.638917	-0.867971	-0.241643	-0.730986	-1.27288	-0.185079	-0.591543	-0.733451	-0.247957	-0.620943	-0.837628	0.137698	0.453144	0.492179	0.105634	-0.0517218	0.240913	-0.165967	-0.899164	-1.60605	-0.274928	-0.819491	-1.28542	0.186119	-0.316145	-0.331329	0.330382	0.431335	0.217253	0.72992	1.14954	1.09146	1.41356	1.70184	1.11945	-0.13283	-0.188396	-0.33098	0.00226275	-0.209192
ENSG00000113615	SEC24A	1	0.274508	1.40624	1.59906	1.01292	1.5759	1.8139	-0.521512	-0.711851	-0.280375	-0.24802	-0.400623	-0.699706	0.0397311	0.105313	0.303589	-0.0849005	-0.197362	-0.0166959	0.215931	0.739677	0.83624	0.273158	0.0405256	0.453	-0.254316	-0.843995	-1.18595	-0.279346	-0.631628	-1.06169	0.58401	-0.227489	-0.455993	0.417467	0.460391	0.0655103	0.707195	1.10479	1.00887	1.06177	1.30493	0.691279	-0.321024	-0.507481	-0.898423	-0.0202295	-0.609194
ENSG00000198863	RUNDC1	1	0.139114	0.423286	0.502083	0.276763	0.358264	0.440211	0.395611	0.694912	0.738579	0.220257	0.421897	0.657576	-0.240368	-0.734418	-0.713795	-0.282973	-0.523341	-0.63592	-0.0975134	-0.332376	-0.368376	-0.119357	-0.052938	-0.251746	0.0356525	0.102263	0.26572	0.288683	0.472165	0.504785	0.118016	0.226014	0.188413	0.248602	0.518121	0.593182	0.555771	0.6159	0.537754	1.10051	1.15496	0.893192	0.037359	0.062674	0.115709	0.0280787	0.117951
ENSG00000146833	TRIM4	1	0.0778179	0.501846	0.628713	0.317358	0.600486	0.776566	-0.257689	-0.25068	0.0475994	-0.0843815	0.0319263	0.0605629	0.0494392	0.210637	0.357243	0.0190559	0.0522669	0.225189	0.15688	0.486608	0.535735	0.169758	-0.0613611	0.184059	-0.125812	-0.52845	-0.877135	-0.257836	-0.55548	-0.82382	0.170737	-0.111032	-0.187828	0.126867	0.12994	-0.0119389	0.214042	0.417099	0.394928	0.304913	0.426836	0.196463	-0.335809	-0.554667	-0.982633	-0.0379461	-0.680224
ENSG00000169016	E2F6	1	0.0102568	-0.0314704	-0.138806	0.0636737	0.00166368	-0.122721	-0.0993961	-0.280203	-0.412079	-0.0957386	-0.333646	-0.565339	0.00601052	-0.0255336	-0.0958752	-0.0046063	-0.0506143	-0.130254	0.0160261	0.0576897	0.0590016	0.00278551	-0.00862304	0.0386966	-0.00996023	0.00555215	0.0295129	-0.00350327	-0.00179644	0.00388927	0.0364615	-0.0729491	-0.0763952	0.00482045	-0.0385962	-0.0901052	-0.0109778	-0.0136914	-0.00900089	-0.019525	-0.0195563	-0.0316009	0.0258373	0.0430802	0.0753808	-0.000582369	0.0455819
ENSG00000026297	RNASET2	1	-0.0466081	-0.10812	-0.103412	-0.0983068	-0.116156	-0.117155	-0.122947	-0.215294	-0.205167	-0.0656366	-0.111921	-0.170033	0.0993094	0.280094	0.261807	0.106375	0.195163	0.234722	-0.0677442	-0.332743	-0.394332	-0.19102	-0.240323	-0.4197	-0.00905689	0.0386089	0.0809195	-0.0569399	-0.0527762	-0.0278561	-0.0202025	-0.0270177	-0.0300885	-0.0970786	-0.179882	-0.177658	-0.197713	-0.247998	-0.229707	-0.407115	-0.446177	-0.3431	-0.0572577	-0.0864549	-0.15206	-0.00786026	-0.100842
ENSG00000129933	MAU2	1	0.0150719	0.167192	0.237929	0.0652319	0.262568	0.415014	-0.202322	-0.134984	0.116782	-0.0458524	0.17014	0.308483	0.0816029	0.332254	0.452738	0.0920548	0.197145	0.405124	0.0762383	0.275169	0.325636	0.13402	0.105059	0.260631	-0.102083	-0.555544	-1.04471	-0.323032	-0.712218	-0.992143	-0.00895051	-0.138447	-0.141821	0.0166089	-0.0108261	-0.079896	0.0632081	0.259189	0.258269	0.0423342	0.158914	0.0376921	-0.0755532	-0.0996659	-0.175726	-0.00162918	-0.116466
ENSG00000177054	ZDHHC13	1	-0.0263385	0.269361	0.484757	0.0496211	0.207637	0.396298	-0.237528	-0.316443	-0.0863116	-0.0922787	-0.0736318	-0.098939	0.205416	0.580267	0.665391	0.184901	0.374877	0.551066	-0.0905259	-0.413368	-0.475612	-0.21224	-0.241911	-0.467631	-0.0413821	0.110815	0.354271	-0.0372685	0.0772214	0.143075	0.144148	0.000143475	-0.0888372	-0.0774248	-0.200629	-0.272691	-0.231977	-0.309721	-0.307453	-0.607845	-0.677388	-0.568794	-0.0564399	-0.0787302	-0.13849	-0.0046067	-0.088929
ENSG00000135974	C2orf49	1	0.0324702	0.129516	0.227261	0.0423873	0.0752953	0.15974	0.251413	0.479127	0.544068	0.158702	0.361663	0.588243	-0.126189	-0.347251	-0.293481	-0.134482	-0.213894	-0.246246	0.0402784	0.129974	0.136977	0.0620684	-0.0283455	0.00211551	0.0443348	0.144169	0.271877	0.162496	0.302836	0.366567	0.0221429	0.165	0.15229	0.089945	0.223774	0.293482	0.179134	0.154796	0.132979	0.402087	0.394075	0.337588	-0.156406	-0.288098	-0.5103	-0.0198723	-0.351682
ENSG00000114978	MOB1A	1	-0.0538498	-0.538926	-0.826602	-0.211337	-0.442026	-0.709538	0.0053433	-0.123911	-0.419519	-0.0483896	-0.234799	-0.391262	-0.0658205	-0.170789	-0.293785	-0.0225658	-0.0859058	-0.222502	0.118181	0.497347	0.565127	0.228375	0.238764	0.526475	0.0247852	-0.136717	-0.44229	-0.111314	-0.310089	-0.377678	-0.211692	-0.133945	-0.0214422	-0.072025	-0.110373	-0.0801293	-0.0962614	-0.0647738	-0.0223674	-0.0404264	-0.00907998	0.0407597	0.0683332	0.101778	0.177047	-0.00620999	0.0966456
ENSG00000132424	PNISR	1	0.109431	0.241984	0.110814	0.319406	0.28535	0.127875	0.0573716	-0.0610816	-0.252357	-0.0337859	-0.326471	-0.589819	-0.150589	-0.504884	-0.570215	-0.189578	-0.410344	-0.590956	0.11515	0.578193	0.680354	0.30465	0.405949	0.745312	-0.000580735	-0.000332762	0.054417	0.133749	0.189917	0.18521	0.139998	-0.0463483	-0.0687127	0.191485	0.269502	0.172252	0.342513	0.410911	0.377716	0.676022	0.732438	0.529731	0.179672	0.287135	0.50562	0.0202819	0.335658
ENSG00000083812	ZNF324	1	0.0920136	0.542665	0.661836	0.356	0.584833	0.715201	-0.192002	-0.236904	-0.0293869	-0.0798264	-0.0875034	-0.153061	0.0338702	0.0976841	0.18793	-0.0137697	-0.0284493	0.0620279	0.0563465	0.13383	0.138792	0.0166745	-0.127524	-0.0630045	-0.0914382	-0.264439	-0.332697	-0.0903236	-0.180713	-0.315647	0.226455	-0.0484203	-0.145467	0.138	0.152066	0.0213882	0.223847	0.344339	0.309263	0.312791	0.383601	0.182866	-0.205923	-0.335372	-0.593156	-0.017938	-0.4019
ENSG00000108443	RPS6KB1	1	0.01752	0.0456379	0.107931	-0.0229624	0.0544004	0.164484	0.132437	0.362507	0.496112	0.118201	0.41047	0.688651	-0.0627457	-0.118228	-0.0479719	-0.0505712	-0.060055	0.00676814	0.00420213	0.00487856	0.00960806	0.0184321	0.00118281	-0.0139284	-0.00791661	-0.190932	-0.403763	-0.0523827	-0.180036	-0.284161	-0.0611081	0.0559466	0.0765514	0.0458181	0.142085	0.20314	0.153079	0.239643	0.225281	0.320698	0.379306	0.294056	-0.0717359	-0.114905	-0.201493	-3.45e-05	-0.125642
ENSG00000108587	GOSR1	1	0.0563349	0.0537208	0.00871566	0.0587461	0.0654362	0.0593559	0.171971	0.312965	0.298309	0.095713	0.215699	0.343974	-0.116219	-0.337097	-0.357316	-0.119857	-0.235885	-0.28658	-0.0846531	-0.302163	-0.334642	-0.121688	-0.0469621	-0.205845	0.00142108	-0.129835	-0.267603	0.0358668	-0.032902	-0.108688	-0.0319517	0.053121	0.0763963	0.0925347	0.220119	0.2798	0.273853	0.364808	0.332739	0.563521	0.631263	0.486283	0.0752401	0.143551	0.258249	0.0267102	0.20693
ENSG00000172766	NAA16	1	0.193064	0.86081	0.919762	0.712747	0.841317	0.789349	-0.0504808	-0.279871	-0.338933	-0.0997897	-0.553289	-0.991102	-0.135682	-0.538325	-0.549851	-0.251834	-0.527423	-0.73386	0.15307	0.527857	0.566165	0.168502	-0.0641133	0.201045	-0.0240882	0.267647	0.812403	0.32732	0.707897	0.83825	0.489912	0.065655	-0.114709	0.326878	0.421169	0.21453	0.469315	0.452752	0.383356	0.825684	0.822524	0.530897	-0.257768	-0.474486	-0.843867	-0.0388543	-0.599179
ENSG00000164430	MB21D1	1	0.117857	0.613934	0.753709	0.41712	0.580557	0.675507	0.0109323	0.00835634	0.101527	-0.00138872	-0.0983202	-0.197315	-0.0551377	-0.210737	-0.135574	-0.115156	-0.212496	-0.224132	0.0976648	0.495293	0.591782	0.282405	0.363396	0.63802	-0.0195621	0.105111	0.375208	0.170934	0.36023	0.411449	0.280863	0.0366547	-0.0696044	0.203362	0.26703	0.132899	0.297598	0.322379	0.273794	0.469152	0.484504	0.308295	0.10616	0.163661	0.286978	0.013646	0.1876
ENSG00000092203	TOX4	1	0.0298322	0.375943	0.484553	0.243811	0.429762	0.530824	-0.321962	-0.478998	-0.310153	-0.156794	-0.274452	-0.449426	0.128374	0.39196	0.500608	0.103505	0.203242	0.348753	0.189287	0.786501	0.915316	0.38524	0.377788	0.820208	-0.0852179	-0.215319	-0.287169	-0.164025	-0.276396	-0.375259	0.182322	-0.163024	-0.239597	0.043506	-0.0725378	-0.270244	-0.0362161	0.0363806	0.0397129	-0.212664	-0.17993	-0.237942	0.00402976	0.00357923	0.00116756	-0.0106349	-0.0304658
ENSG00000133731	IMPA1	1	0.0877686	0.429786	0.454906	0.354082	0.438986	0.420214	-0.120529	-0.289915	-0.31005	-0.100991	-0.37401	-0.650888	-0.00463022	-0.0788924	-0.0673032	-0.0543735	-0.130602	-0.172199	0.102447	0.512785	0.609333	0.274738	0.368919	0.672953	-0.0319563	0.0493666	0.239287	0.0859489	0.196865	0.225199	0.236643	-0.0666508	-0.148102	0.138897	0.121373	-0.0420937	0.169599	0.193096	0.166041	0.229475	0.242749	0.11786	0.159235	0.259039	0.455101	0.0155674	0.296402
ENSG00000197912	SPG7	1	0.0383526	0.343477	0.538819	0.159842	0.265229	0.408046	0.124545	0.258784	0.390167	0.0899074	0.189129	0.30095	-0.050945	-0.148369	-0.0461273	-0.079486	-0.100342	-0.0824291	0.112325	0.448101	0.508695	0.225414	0.146886	0.35364	0.0305914	0.259678	0.579414	0.191717	0.442809	0.57167	0.15282	0.137967	0.066454	0.0979069	0.162268	0.137707	0.0974458	0.0250672	0.0050513	0.163513	0.116462	0.0944467	-0.12876	-0.252962	-0.451401	-0.0256295	-0.330767
ENSG00000010244	ZNF207	1	0.0519392	0.0144876	-0.128028	0.0930975	0.12874	0.0645261	-0.0970623	-0.136372	-0.150366	-0.0554268	-0.0607025	-0.103072	-0.0298692	-0.0691614	-0.108773	-0.0292077	-0.100292	-0.100029	-0.052219	-0.234911	-0.267182	-0.133462	-0.121278	-0.22305	-0.0752624	-0.491405	-0.948787	-0.212565	-0.557529	-0.811161	-0.0411796	-0.126885	-0.095194	0.0598842	0.0969047	0.0765196	0.222821	0.423932	0.406643	0.427023	0.560358	0.367421	0.0162814	0.0666033	0.122345	0.0205202	0.112899
ENSG00000167447	SMG8	1	-0.0448318	0.255633	0.598468	-0.0544348	0.166258	0.504234	-0.0533158	0.150359	0.529859	0.0640664	0.418289	0.730573	0.154886	0.520852	0.724138	0.160347	0.398932	0.674683	0.0201406	0.105648	0.142089	0.104036	0.134584	0.169272	-0.0132169	0.0835806	0.22548	-0.0372672	0.042117	0.0906547	0.0600555	0.0744434	0.0128623	-0.0657121	-0.122016	-0.138384	-0.204241	-0.264303	-0.258659	-0.522205	-0.579757	-0.455983	-0.026966	-0.0476771	-0.0859895	-0.00634116	-0.0676452
ENSG00000198160	MIER1	1	0.129399	0.313692	0.147515	0.408415	0.39001	0.197462	-0.0350241	-0.245378	-0.456251	-0.0968001	-0.494282	-0.873535	-0.139765	-0.486076	-0.564353	-0.189699	-0.430296	-0.623732	0.144784	0.677034	0.788262	0.332068	0.400626	0.800529	-0.0268351	-0.0856928	-0.0757073	0.0911043	0.0992051	0.052584	0.188328	-0.103054	-0.14001	0.216998	0.274259	0.126215	0.377727	0.48014	0.444629	0.724596	0.802355	0.552477	0.152432	0.243906	0.428631	0.0161991	0.279709
ENSG00000137767	SQRDL	1	0.0210771	0.0412083	0.0586124	0.0259372	-0.00139121	-0.00443022	0.160599	0.243041	0.20702	0.0793752	0.109726	0.168166	-0.0804154	-0.252929	-0.262802	-0.0888887	-0.160859	-0.228088	-0.0155677	-0.0472899	-0.0556504	-0.013488	-0.00980488	-0.0479139	0.0392821	0.171321	0.327432	0.147527	0.289257	0.371098	0.0177959	0.0980419	0.0932243	0.0488594	0.121594	0.16378	0.0983606	0.0570112	0.0426045	0.225791	0.205225	0.187261	-0.00232953	-0.0164899	-0.0289594	0.000544498	-0.0170215
ENSG00000124067	SLC12A4	1	0.107336	0.708523	0.983812	0.376359	0.736438	1.04896	-0.0680808	0.144382	0.547566	0.0459702	0.34266	0.568975	-0.0020606	0.0747243	0.310778	-0.0373974	-0.00613644	0.215857	0.190859	0.807424	0.951699	0.434404	0.427935	0.85221	-0.0907958	-0.37255	-0.565687	-0.113348	-0.269827	-0.46189	0.214047	-0.0166721	-0.111777	0.199121	0.274547	0.138178	0.3287	0.513234	0.469172	0.491742	0.60172	0.351867	-0.0734248	-0.124259	-0.222366	-0.00410464	-0.161935
ENSG00000151923	TIAL1	1	-0.00882525	0.244699	0.492857	-0.00733728	0.218755	0.510644	-0.0487664	0.170661	0.518462	0.0626316	0.432192	0.748334	0.10672	0.394334	0.574501	0.116865	0.293631	0.556165	0.0034655	0.0901095	0.141291	0.118682	0.241126	0.290055	-0.0446163	-0.191445	-0.328937	-0.135367	-0.254109	-0.348675	0.0152522	0.00496488	-0.0242866	-0.0145967	-0.0280225	-0.0486739	-0.0349473	0.0303012	0.0231376	-0.185783	-0.158124	-0.157169	0.093351	0.175661	0.31148	0.0195117	0.22074
ENSG00000175387	SMAD2	1	-0.0193195	-0.131769	-0.159115	-0.0951239	-0.0895061	-0.0744203	0.00614708	0.0827719	0.117462	0.0256042	0.154067	0.268662	-0.00429811	0.0435235	0.0692612	0.0206822	0.0519438	0.105985	0.0414593	0.186331	0.22336	0.108627	0.139177	0.24369	-0.0141038	-0.212269	-0.478152	-0.127841	-0.313146	-0.421357	-0.10332	-0.048172	-0.00419135	-0.0236605	-0.0189969	0.00315446	-0.00396161	0.0678553	0.0786868	0.0180292	0.0646453	0.052681	0.0261229	0.0501644	0.0887072	0.0038347	0.0593019
ENSG00000082805	ERC1	1	0.0986598	0.340866	0.399497	0.229823	0.326058	0.395892	0.178371	0.343025	0.411544	0.106789	0.227332	0.352275	-0.133701	-0.399225	-0.363876	-0.164519	-0.304453	-0.343472	-0.020327	-0.0584114	-0.0601411	-0.0105544	0.00483268	-0.0370312	-0.00371998	-0.0472633	-0.0256828	0.118455	0.163253	0.128253	0.102097	0.0999402	0.0653594	0.173414	0.32921	0.33905	0.372063	0.450641	0.400741	0.713051	0.771486	0.569771	-0.0112087	-0.0168609	-0.0274432	0.012703	0.00148164
ENSG00000107554	DNMBP	1	0.144036	0.520344	0.543285	0.409266	0.555605	0.592709	0.0471618	0.090689	0.144028	0.0180514	-0.0164163	-0.0634414	-0.120381	-0.37718	-0.339269	-0.169027	-0.337893	-0.375683	0.0535749	0.309228	0.380172	0.187412	0.285883	0.470766	-0.0466852	-0.197531	-0.257665	0.0581564	0.0203492	-0.0878339	0.192526	-0.0101572	-0.0686578	0.23932	0.365355	0.267915	0.467503	0.62092	0.561884	0.840329	0.945225	0.648504	0.121833	0.212509	0.376854	0.0285507	0.270994
ENSG00000103222	ABCC1	1	0.067106	0.43886	0.580172	0.232984	0.551545	0.789997	-0.230923	-0.113623	0.253692	-0.0413611	0.238521	0.417013	0.0706914	0.315243	0.500116	0.0636558	0.153798	0.418491	0.12218	0.486021	0.579321	0.253282	0.24615	0.518584	-0.139111	-0.706226	-1.27098	-0.357489	-0.808932	-1.16703	0.079022	-0.154976	-0.193046	0.104107	0.110723	-0.0137477	0.222604	0.498713	0.476305	0.295432	0.46167	0.223788	-0.0641543	-0.0754729	-0.133031	0.00469851	-0.084997
ENSG00000182446	NPLOC4	1	0.0609539	0.0484337	-0.0966167	0.143042	0.168353	0.0805602	-0.07503	-0.124669	-0.167526	-0.0521167	-0.104959	-0.184959	-0.0710711	-0.184976	-0.213764	-0.0757903	-0.183306	-0.220332	0.0620761	0.205337	0.226963	0.0638515	0.000708943	0.124157	-0.0636263	-0.440728	-0.852621	-0.172339	-0.47409	-0.702354	-0.00927958	-0.120644	-0.0972374	0.0959922	0.144089	0.100148	0.251012	0.437939	0.424105	0.509554	0.63669	0.430394	-0.0726443	-0.106243	-0.18678	-0.00122813	-0.120487
ENSG00000106078	COBL	1	0.0996293	0.334501	0.226427	0.334859	0.413299	0.325951	-0.261286	-0.530114	-0.568672	-0.183513	-0.480208	-0.818189	0.0369815	0.0213927	-0.0631876	-0.0145963	-0.114115	-0.166681	-0.145218	-0.661681	-0.77295	-0.386909	-0.430632	-0.754952	-0.0982002	-0.286282	-0.383937	-0.0949225	-0.222847	-0.368592	0.182669	-0.124157	-0.186971	0.102472	0.0872892	-0.0281829	0.232959	0.364994	0.326092	0.346678	0.43013	0.214879	-0.0252387	0.00390966	0.0125941	0.0193198	0.0474332
ENSG00000113318	MSH3	1	0.0688732	0.566704	0.785685	0.310081	0.537734	0.730438	-0.116695	-0.104914	0.133917	-0.0310602	0.00233378	-0.00229306	0.050959	0.140635	0.266937	0.00382069	0.0357256	0.146104	0.0711493	0.257983	0.294782	0.116903	0.0420606	0.167451	-0.0496944	0.00044274	0.179871	0.0327749	0.131058	0.132706	0.248472	0.0248897	-0.0890636	0.112936	0.115024	-0.00460712	0.122401	0.141998	0.111571	0.102815	0.105802	0.00377045	-0.121821	-0.210898	-0.374954	-0.0148364	-0.264258
ENSG00000165494	PCF11	1	0.109216	0.50722	0.632023	0.313968	0.4257	0.516741	0.129455	0.195074	0.257228	0.0610458	0.040451	0.0342526	-0.0673985	-0.277435	-0.25884	-0.123132	-0.237172	-0.282464	-0.122451	-0.39161	-0.423455	-0.138976	0.00737437	-0.195144	0.00702548	0.21556	0.570921	0.249851	0.513425	0.616148	0.219981	0.127733	0.0402583	0.166401	0.275716	0.242359	0.306571	0.294147	0.232543	0.501696	0.495572	0.349676	0.175264	0.304214	0.5416	0.0393555	0.400588
ENSG00000100296	THOC5	1	0.125751	0.376362	0.335455	0.331727	0.461118	0.468945	0.00174744	0.0427189	0.0918993	0.00105819	0.00988094	-0.00931684	-0.113814	-0.325984	-0.301287	-0.145812	-0.301422	-0.322311	0.0543509	0.248576	0.2975	0.127497	0.153572	0.302892	-0.0680962	-0.395095	-0.684212	-0.0692414	-0.275568	-0.484517	0.111145	-0.059948	-0.0847656	0.205981	0.323724	0.248536	0.447777	0.65858	0.610668	0.83367	0.976347	0.667046	0.0241252	0.0574849	0.10355	0.0183286	0.0874635
ENSG00000168906	MAT2A	1	0.0728368	0.135352	-0.0339244	0.242845	0.243324	0.0879241	-0.181972	-0.4105	-0.517174	-0.143551	-0.411376	-0.70426	-0.0444821	-0.173631	-0.265325	-0.0794164	-0.225127	-0.343622	0.00724578	-0.181594	-0.264821	-0.223587	-0.511859	-0.616427	-0.0701411	-0.289044	-0.473085	-0.101877	-0.261533	-0.411847	0.104515	-0.0969125	-0.124867	0.0970301	0.113446	0.0433122	0.214448	0.330928	0.313715	0.429953	0.511309	0.314291	-0.341684	-0.563445	-0.995067	-0.0363111	-0.672082
ENSG00000164506	STXBP5	1	0.0470524	-0.0415264	-0.235369	0.12679	0.0279781	-0.172621	-0.0133899	-0.171519	-0.383514	-0.0658839	-0.327235	-0.570509	-0.100607	-0.335216	-0.439827	-0.115877	-0.278098	-0.447864	0.0606884	0.196532	0.202984	0.0416169	-0.0494437	0.0635676	-0.00633517	-0.0807763	-0.160002	0.0163131	-0.0328999	-0.0772163	0.0250024	-0.0623654	-0.0483138	0.0792502	0.111453	0.0777365	0.166721	0.218158	0.211907	0.388957	0.433295	0.317534	-0.0732356	-0.131422	-0.233349	-0.012076	-0.166085
ENSG00000132773	TOE1	1	0.105351	0.467997	0.446471	0.403452	0.477889	0.415403	-0.191376	-0.46413	-0.525531	-0.159616	-0.542224	-0.934671	0.0275049	-0.0368763	-0.0888101	-0.0376285	-0.136136	-0.211594	-0.0503086	-0.137728	-0.143716	-0.0662526	0.0326227	-0.00155008	-0.0517915	0.0431218	0.280369	0.0894957	0.21375	0.238703	0.275238	-0.0773321	-0.174994	0.132878	0.102937	-0.0618042	0.191949	0.219124	0.179138	0.238549	0.253197	0.103036	0.176324	0.313464	0.555635	0.0307199	0.392877
ENSG00000171453	POLR1C	1	0.0621638	0.3349	0.454448	0.172493	0.370303	0.539538	-0.0169789	0.143232	0.378793	0.0452671	0.286327	0.479458	-0.0201811	-0.0015939	0.111688	-0.0344999	-0.0364018	0.0840885	0.0373393	0.0978217	0.110773	0.039055	-0.0397768	-0.00252522	-0.0625938	-0.330282	-0.56902	-0.115255	-0.292807	-0.465953	0.0705838	0.00453007	-0.0307643	0.107102	0.1839	0.155356	0.236081	0.381696	0.352279	0.402395	0.493654	0.315606	-0.153418	-0.244888	-0.431715	-0.00742534	-0.283356
ENSG00000164830	OXR1	1	0.100832	0.652039	0.80909	0.440726	0.673996	0.798709	-0.20588	-0.304245	-0.110115	-0.0998357	-0.204683	-0.357195	0.0239496	0.049873	0.152617	-0.0406299	-0.0745643	-0.0193456	0.148945	0.465587	0.502323	0.149107	-0.0985783	0.128715	-0.0777913	-0.105013	0.0159828	-0.00433935	0.0416599	-0.0109696	0.315483	-0.0219776	-0.155985	0.167449	0.170357	-0.00106695	0.207826	0.268884	0.235561	0.281918	0.314535	0.128939	-0.32794	-0.566186	-1.00499	-0.0449815	-0.706361
ENSG00000147872	PLIN2	1	-0.000550881	-0.667748	-1.13865	-0.140483	-0.497297	-0.957504	0.244649	0.196738	-0.24046	0.05675	-0.0774488	-0.160062	-0.387311	-1.09247	-1.33772	-0.373601	-0.784585	-1.25005	0.187396	-0.0370851	-0.275168	-0.449611	-1.64624	-1.81925	0.0481929	-0.216732	-0.619569	-0.0167272	-0.211096	-0.346275	-0.220648	0.132393	0.242883	0.0695123	0.296993	0.533209	0.277431	0.321293	0.348927	1.01233	1.08277	0.908698	-1.53412	-2.65161	-4.69262	-0.211252	-3.24049
ENSG00000135108	FBXO21	1	0.0426254	0.482511	0.550564	0.542751	0.553916	0.381879	-0.262563	-0.674638	-0.74393	-0.205388	-0.775751	-1.3377	-0.191812	-0.560991	-0.501791	-0.298245	-0.55258	-0.885486	0.895902	2.48249	2.51105	0.578783	-1.37686	-0.298782	0.0108466	0.450084	1.08762	0.221243	0.689219	0.914254	0.510055	0.165937	-0.0588726	0.217909	0.218273	0.0241561	-0.0098892	-0.260608	-0.211862	0.241364	0.0951982	0.0231913	-2.48513	-4.39799	-7.80737	-0.408925	-5.53428
ENSG00000176463	SLCO3A1	1	0.031331	-0.174596	-0.402801	0.111258	0.138003	-0.0182906	-0.0956381	-0.0324185	0.0161154	-0.0143942	0.171191	0.285854	-0.302029	-0.659184	-0.610206	-0.294443	-0.553106	-0.696751	0.637231	1.53049	1.47847	0.210736	-1.43788	-0.821457	-0.100389	-0.938164	-1.91515	-0.450412	-1.10594	-1.60336	-0.085898	-0.0257624	0.0106668	0.169133	0.356637	0.410712	0.36339	0.644967	0.684716	1.0909	1.29963	0.935105	-2.18488	-3.77325	-6.68591	-0.312578	-4.66506
ENSG00000139263	LRIG3	1	0.144936	0.80882	0.90234	0.670365	0.910329	0.925795	-0.32628	-0.584459	-0.420238	-0.188826	-0.468779	-0.814909	-0.0873614	-0.278094	-0.212218	-0.199199	-0.40468	-0.51892	0.351252	0.645965	0.53324	-0.1047	-1.33023	-1.12642	-0.113166	-0.181988	-0.0342125	-0.0137596	0.051327	-0.0493892	0.48035	0.0552715	-0.154558	0.272914	0.340009	0.156092	0.352588	0.40771	0.376526	0.70092	0.740825	0.409422	-1.59418	-2.75209	-4.87638	-0.222507	-3.39327
ENSG00000148426	PROSER2	1	0.0146375	0.0452491	0.107116	-0.00450548	0.0731092	0.163045	0.102656	0.316774	0.515012	0.114212	0.477666	0.803432	-0.133236	-0.319354	-0.299038	-0.152619	-0.265712	-0.317847	-0.0529612	-0.993644	-1.33765	-0.848026	-1.94463	-2.64807	-0.0263601	-0.201327	-0.34934	-0.0546551	-0.129558	-0.252701	0.00168328	0.267382	0.228444	0.0499926	0.243803	0.442633	0.197892	0.225393	0.210552	0.564467	0.593841	0.449243	-1.5184	-2.57642	-4.55329	-0.181417	-3.09779
ENSG00000168702	LRP1B	1	0.156707	0.657216	0.891807	0.402378	0.640279	0.867987	0.404908	0.880393	1.17283	0.28985	0.762353	1.22938	-0.344547	-0.921693	-0.748616	-0.403955	-0.685538	-0.759618	0.238655	0.500376	0.450351	0.0395255	-0.753794	-0.639255	0.00697411	-0.081889	-0.0498634	0.210439	0.32349	0.252931	0.210267	0.355342	0.25654	0.352003	0.725693	0.817258	0.684999	0.780518	0.7096	1.46736	1.5495	1.16876	-1.14303	-1.99152	-3.52563	-0.143696	-2.42842
ENSG00000196670	ZFP62	1	0.0170006	0.311725	0.61497	0.065383	0.0782249	0.23873	0.402981	0.663056	0.821442	0.244483	0.509476	0.824923	-0.185171	-0.615425	-0.624051	-0.263893	-0.444134	-0.669064	-0.211873	-1.76122	-2.27086	-1.28101	-2.59466	-3.78504	0.118885	0.88828	1.89187	0.571231	1.36513	1.7902	0.241841	0.672369	0.507269	0.0697284	0.3348	0.627738	0.100324	-0.268579	-0.309905	0.3877	0.164506	0.215862	-1.80878	-3.11947	-5.51466	-0.226786	-3.75791
ENSG00000131389	SLC6A6	1	0.217378	1.22317	1.74667	0.661942	1.20879	1.73649	0.337078	1.01107	1.71047	0.340378	1.13921	1.86512	-0.339484	-0.826682	-0.447768	-0.434807	-0.674391	-0.57108	0.38619	0.817471	0.754577	0.0821192	-1.15671	-0.94846	-0.0632401	-0.305772	-0.330775	0.129364	0.188224	-0.00173708	0.405748	0.450909	0.243849	0.479489	0.929767	0.971977	0.873593	1.05115	0.952984	1.76701	1.89463	1.35295	-1.80155	-3.11816	-5.52081	-0.226723	-3.80708
ENSG00000165891	E2F7	1	0.154519	1.46652	2.27382	0.546144	1.36252	2.23949	-0.100088	0.497789	1.62013	0.186158	1.18517	2.00684	0.121443	0.476942	0.93374	0.0250453	0.203828	0.725883	-0.194506	-1.37179	-1.67749	-0.86451	-1.64196	-2.53675	-0.179364	-0.448422	-0.416964	-0.126724	-0.1588	-0.404425	0.460447	0.360225	0.0788937	0.236748	0.457553	0.462131	0.468313	0.643867	0.53229	0.61809	0.704426	0.342661	-1.25419	-2.06912	-3.65023	-0.108945	-2.42746
ENSG00000163625	WDFY3	1	0.201865	0.600641	0.46548	0.629542	0.781957	0.662984	-0.12103	-0.244918	-0.206939	-0.0897802	-0.230968	-0.433409	-0.269023	-0.801402	-0.86118	-0.369832	-0.78077	-1.03373	0.131693	-0.35641	-0.643291	-0.648557	-1.96053	-2.30348	-0.12822	-0.562699	-0.85355	-0.0844965	-0.293338	-0.604825	0.314283	0.0980051	-0.0276399	0.348159	0.603137	0.577482	0.728392	0.960711	0.89524	1.55671	1.72942	1.17562	-1.7311	-2.93958	-5.19806	-0.206803	-3.5504
ENSG00000168216	LMBRD1	1	0.250492	0.509325	0.0892852	0.757474	0.559012	0.0260331	-0.0419794	-0.651206	-1.21396	-0.232451	-1.19624	-2.10262	-0.294313	-1.18885	-1.61203	-0.453616	-1.09223	-1.76376	-0.3114	-1.85815	-2.31843	-1.29874	-2.11512	-3.17413	-0.0233722	0.295205	0.900573	0.445215	0.873297	1.00071	0.467451	0.150319	-0.00418963	0.343761	0.551213	0.514553	0.713053	0.681735	0.581455	1.48882	1.50204	1.05583	-0.953534	-1.60165	-2.82368	-0.0918897	-1.87108
ENSG00000143322	ABL2	1	0.192206	1.3045	1.86571	0.641356	1.25573	1.84198	0.0112332	0.450947	1.2222	0.159522	0.805454	1.33455	-0.0615976	-0.103925	0.225371	-0.166479	-0.21268	0.0404788	0.00401759	-0.549646	-0.751202	-0.494703	-1.32829	-1.77524	-0.129971	-0.329313	-0.254778	0.0127628	0.0523409	-0.136321	0.460455	0.320946	0.0769165	0.334912	0.604971	0.579141	0.625288	0.78876	0.683292	1.06137	1.1585	0.724267	-1.25677	-2.1175	-3.74147	-0.129102	-2.52728
ENSG00000100285	NEFH	1	0.220469	0.845229	0.81028	0.742349	0.925224	0.85475	-0.168622	-0.406866	-0.388152	-0.143079	-0.484042	-0.86516	-0.153746	-0.563761	-0.623408	-0.277777	-0.615067	-0.826764	0.00226719	-0.486335	-0.690947	-0.522873	-1.25294	-1.5852	-0.107769	-0.204612	-0.0639626	0.0981446	0.168911	0.0496358	0.454553	0.0655094	-0.112276	0.341292	0.503772	0.372089	0.635365	0.768933	0.684947	1.1993	1.29692	0.834644	-0.940458	-1.58724	-2.80488	-0.1016	-1.89878
ENSG00000165671	NSD1	1	0.0912707	0.366156	0.277255	0.419414	0.440412	0.275058	-0.23689	-0.577891	-0.65194	-0.187063	-0.582665	-1.00342	-0.093377	-0.359189	-0.466079	-0.184003	-0.426547	-0.679333	0.0841954	-0.449822	-0.733851	-0.654408	-1.81976	-2.19337	-0.0621436	0.00302437	0.233162	0.0596379	0.196761	0.188084	0.321042	0.0984146	-0.0437782	0.150204	0.209612	0.159283	0.218404	0.185871	0.166043	0.521777	0.511818	0.30114	-1.49076	-2.55247	-4.51688	-0.19689	-3.10951
ENSG00000166197	NOLC1	1	0.113734	0.770584	1.01427	0.432696	0.737384	0.965454	-0.19484	-0.217693	0.145556	-0.0601185	0.047024	0.0726068	0.0403883	0.056157	0.103352	-0.0594225	-0.126412	-0.0918121	-0.262829	-1.75258	-2.17549	-1.18461	-2.09524	-3.1625	-0.107197	-0.0834183	0.186749	0.0313995	0.172059	0.116271	0.374587	0.231316	0.0293661	0.138594	0.249958	0.262424	0.282308	0.296917	0.228157	0.452899	0.456155	0.218421	-1.26312	-2.10195	-3.70927	-0.127656	-2.48196
ENSG00000123636	BAZ2B	1	0.0170685	0.505483	0.717621	0.319218	0.489043	0.587133	-0.33271	-0.572266	-0.348242	-0.167518	-0.333583	-0.554529	0.0702184	0.170791	0.227654	-0.0155027	-0.0228905	-0.0601108	0.14874	-0.276424	-0.549588	-0.583482	-1.89366	-2.21605	-0.0577517	0.215954	0.698554	0.0518813	0.34584	0.45347	0.383317	0.179652	-0.0272107	0.0425761	0.00635389	-0.0578511	-0.10552	-0.271116	-0.266491	-0.188503	-0.301841	-0.317243	-1.72473	-2.96788	-5.25572	-0.240786	-3.642
ENSG00000069275	NUCKS1	1	0.0138604	-0.106082	-0.0700769	-0.069468	-0.227918	-0.277202	0.561551	0.873294	0.780255	0.297939	0.53209	0.851086	-0.340762	-1.00886	-1.07895	-0.368886	-0.663591	-0.990388	-0.0213621	-0.738843	-1.04031	-0.671981	-1.67298	-2.26135	0.144244	0.593479	1.10784	0.462255	0.954028	1.22704	0.00425012	0.520874	0.495183	0.101445	0.415031	0.723957	0.23777	0.0120775	-0.00931511	0.78676	0.671182	0.649644	-1.36533	-2.38227	-4.2139	-0.180214	-2.88942
ENSG00000163462	TRIM46	1	-0.165317	-0.0378773	0.404227	-0.365907	-0.208409	0.178569	-0.10303	0.101205	0.637899	0.0800235	0.667468	1.18425	0.203069	0.651918	0.757721	0.186014	0.453438	0.627111	-0.323767	-2.53098	-3.2055	-1.77492	-3.41531	-5.04894	0.00420504	0.402628	0.923204	0.0065031	0.353299	0.548098	0.0497385	0.510184	0.366695	-0.281003	-0.279611	0.0395832	-0.54659	-0.885915	-0.853049	-0.960124	-1.19485	-0.877176	-2.28838	-3.87689	-6.85149	-0.284477	-4.66403
ENSG00000060762	MPC1	1	-0.0183358	-0.562219	-1.06794	-0.0144031	-0.35021	-0.89578	-0.201363	-0.664464	-1.07515	-0.212935	-0.669265	-1.13273	-0.240735	-0.746675	-1.10355	-0.284681	-0.688736	-1.2341	0.0362375	-1.42038	-2.06161	-1.53204	-3.75894	-4.78331	-0.0365236	-0.217072	-0.411514	-0.124484	-0.2511	-0.385351	-0.0152295	0.16896	0.157534	-0.0142083	0.106332	0.329225	0.0750664	0.0200222	0.0607543	0.628965	0.628971	0.474437	-2.8588	-4.87841	-8.62847	-0.376893	-5.92369
ENSG00000124788	ATXN1	1	0.0617848	-0.177853	-0.427918	0.0285868	-0.0506781	-0.232908	0.109903	0.171506	0.123811	0.0576832	0.238356	0.384756	-0.271891	-0.78383	-0.983109	-0.308885	-0.66482	-0.971653	-0.271826	-2.28155	-2.92472	-1.70153	-3.29387	-4.73286	-0.0553804	-0.450385	-0.836303	-0.104802	-0.341117	-0.605161	-0.0573794	0.297653	0.293815	0.0928684	0.400859	0.719225	0.451031	0.567526	0.532989	1.20872	1.31418	0.986281	-2.14567	-3.60466	-6.36359	-0.23741	-4.28732
ENSG00000167644	C19orf33	1	-0.251356	-0.69146	-0.517185	-0.523733	-0.675592	-0.648054	0.100976	0.30837	0.486668	0.146595	0.573539	1.00562	-0.178325	-0.258542	-0.111306	-0.140376	-0.104869	-0.24516	0.797684	1.51168	1.26086	-0.0916129	-2.80085	-2.41354	0.117146	0.407926	0.598939	-0.0220287	0.212153	0.404974	-0.136129	0.478679	0.447185	-0.20009	-0.138018	0.168057	-0.619087	-1.0181	-0.869599	-0.596418	-0.835444	-0.476668	-3.61404	-6.32327	-11.2102	-0.559815	-7.863
ENSG00000153006	SREK1IP1	1	0.0597798	-0.00650972	-0.0584747	0.0181643	0.0790016	0.110003	0.202519	0.504813	0.683565	0.171412	0.659293	1.09771	-0.26016	-0.679158	-0.729035	-0.286581	-0.550964	-0.700427	-0.189431	-1.83639	-2.37707	-1.40032	-2.86412	-4.06945	-0.0519028	-0.474285	-0.88642	-0.111626	-0.35333	-0.62975	-0.0555403	0.349675	0.333405	0.115866	0.456263	0.774798	0.469987	0.606493	0.566017	1.19695	1.3093	0.986874	-2.02848	-3.41543	-6.03079	-0.224492	-4.06901
ENSG00000173875	ZNF791	1	0.0535548	0.0110265	-0.00764657	0.0578498	0.0544944	0.040171	0.313896	0.609862	0.711529	0.21038	0.603511	0.987671	-0.350042	-0.950523	-0.991655	-0.390419	-0.726129	-0.990623	0.0150637	-1.13769	-1.62433	-1.13382	-2.87672	-3.75791	0.0105309	-0.129881	-0.225233	0.0839723	0.103442	0.000186966	0.0173157	0.458372	0.412209	0.156604	0.525327	0.843718	0.440469	0.4441	0.416341	1.22985	1.26359	0.996276	-2.37689	-4.06527	-7.18767	-0.294819	-4.90976
ENSG00000125731	SH2D3A	1	0.0615227	0.400697	0.503518	0.279844	0.608028	0.792338	-0.314933	-0.222514	0.226753	-0.0655474	0.30327	0.52968	-0.0581291	0.00401503	0.167501	-0.0944374	-0.14964	-0.0286719	0.2839	0.113584	-0.119777	-0.442443	-1.95636	-2.08902	-0.179612	-0.909893	-1.6137	-0.471092	-1.00831	-1.48637	0.136135	0.0370123	-0.0588685	0.140661	0.264557	0.267429	0.302716	0.567722	0.563122	0.699587	0.872573	0.514884	-2.07072	-3.51399	-6.21806	-0.263834	-4.27987
ENSG00000156011	PSD3	1	-0.0348696	-0.1021	-0.0117966	-0.0850746	-0.132389	-0.111788	0.240925	0.452312	0.551092	0.16912	0.462597	0.768481	-0.229279	-0.599471	-0.590905	-0.254716	-0.429401	-0.6335	0.1568	-0.458916	-0.824972	-0.751109	-2.39548	-2.9061	0.0621052	0.261883	0.508449	0.166078	0.418923	0.527853	0.0304044	0.446769	0.384476	0.0314787	0.251499	0.515448	0.0484514	-0.134367	-0.118141	0.437833	0.340845	0.333805	-2.2221	-3.84267	-6.80146	-0.304146	-4.69524
ENSG00000137309	HMGA1	1	-0.286189	-1.80022	-2.34814	-1.06425	-1.40011	-1.70923	-0.125261	0.0619358	0.021483	0.0331593	0.725868	1.31641	-0.136086	-0.0194507	-0.167553	0.0290382	0.0492993	-0.00783774	0.160692	-0.955002	-1.49944	-1.23217	-3.43118	-4.226	-0.0837553	-1.3942	-3.22077	-0.996631	-2.25686	-2.98833	-0.86968	-0.0171715	0.291129	-0.40424	-0.321372	0.206675	-0.381916	-0.126855	0.0270368	-0.050818	0.141416	0.19894	-2.96126	-5.00859	-8.85685	-0.388234	-6.08176
ENSG00000253710	ALG11	1	-0.0641883	0.126811	0.461495	-0.0601585	0.0987016	0.366927	0.108568	0.442161	0.846137	0.17348	0.698253	1.18784	-0.119712	-0.172997	0.052233	-0.132633	-0.112665	-0.066059	0.430597	0.713992	0.547853	-0.12396	-1.74526	-1.63259	0.0255813	0.126804	0.270728	0.0160297	0.17318	0.222412	0.0837165	0.382066	0.281704	0.0197771	0.159953	0.315717	-0.0955119	-0.24958	-0.21171	0.0660879	-0.0274856	0.0161045	-2.22716	-3.87694	-6.86987	-0.325081	-4.79095
ENSG00000114850	SSR3	1	0.00733007	-0.0780828	-0.154167	0.0576192	-0.00118709	-0.126383	0.037012	0.0359275	0.0864395	0.032025	0.167453	0.271674	-0.26989	-0.75353	-0.87432	-0.334463	-0.659868	-1.01072	0.0323115	-1.59771	-2.29529	-1.64276	-4.13274	-5.34281	-0.0182419	-0.0488178	0.011275	0.0235497	0.113	0.0537088	0.106429	0.473409	0.368673	0.0680227	0.340725	0.653994	0.204874	0.0969118	0.101027	0.836	0.795712	0.611008	-3.3231	-5.68188	-10.0492	-0.428678	-6.88931
ENSG00000100523	DDHD1	1	-0.0693569	-0.0098446	0.151633	-0.0478993	0.0649933	0.189577	-0.129641	-0.0281326	0.276441	0.0145639	0.330181	0.58108	-0.0675013	-0.0336869	0.105072	-0.0795353	-0.0721984	-0.061549	0.409199	0.490189	0.257645	-0.322422	-2.09901	-2.09543	-0.0357283	-0.166709	-0.290089	-0.184665	-0.258486	-0.355019	0.058668	0.230118	0.147465	-0.0193645	0.0475227	0.159388	-0.136077	-0.208102	-0.155613	-0.00388463	-0.044998	-0.0462439	-2.39418	-4.13661	-7.3277	-0.343185	-5.09835
ENSG00000187837	HIST1H1C	1	-0.252914	-0.14597	0.526416	-0.447636	-0.234737	0.275668	0.110036	0.7001	1.55549	0.309044	1.4556	2.51129	-0.160811	-0.116157	0.23665	-0.183942	-0.0779289	-0.0509098	0.633573	-0.34186	-1.15522	-1.52013	-5.88961	-6.77677	0.062447	0.439762	0.908853	-0.0127521	0.418174	0.604704	0.0885084	0.99838	0.772137	-0.182831	0.0736483	0.615243	-0.568629	-1.08009	-0.962967	-0.428959	-0.747002	-0.453386	-5.96249	-10.3055	-18.2484	-0.84052	-12.6512
ENSG00000185130	HIST1H2BL	1	-0.116905	-0.384976	-0.301772	-0.264177	-0.267513	-0.227562	0.063528	0.347051	0.728474	0.161531	0.872472	1.49594	-0.339403	-0.759154	-0.758128	-0.379676	-0.646789	-0.950269	0.258771	-1.84806	-2.88198	-2.30241	-6.50893	-8.12242	-0.0222127	-0.218151	-0.38698	-0.181774	-0.217571	-0.379172	-0.0220971	0.788116	0.665206	-0.0498797	0.331747	0.909242	-0.0107623	-0.206302	-0.14342	0.731496	0.641609	0.539419	-5.6773	-9.7282	-17.2118	-0.752777	-11.8418
ENSG00000124575	HIST1H1D	1	-0.207622	-0.587453	-0.809411	-0.146715	-0.339374	-0.725065	-0.866383	-1.65487	-1.65654	-0.492267	-0.937618	-1.50611	0.030804	0.151026	-0.0794654	-0.0471003	-0.174969	-0.602872	0.383387	-1.59645	-2.67294	-2.39717	-6.94448	-8.37401	-0.119554	-0.104656	-0.00448516	-0.417544	-0.423936	-0.493867	0.200912	0.350942	0.145317	-0.280287	-0.387857	-0.142139	-0.703763	-1.06387	-0.913971	-0.725918	-0.942045	-0.789105	-5.92889	-10.1595	-17.9833	-0.82442	-12.4346
ENSG00000109929	SC5D	1	0.140211	0.902416	1.20342	0.653313	0.976354	1.15134	-0.0372329	0.094859	0.593523	0.0641606	0.392784	0.624847	-0.389154	-1.04626	-0.928928	-0.555075	-1.00278	-1.31858	0.413311	-0.801993	-1.57591	-1.6155	-5.3227	-6.29224	-0.0884675	-0.0755843	0.263543	0.119339	0.409341	0.322364	0.575677	0.728117	0.393208	0.361974	0.80186	1.01907	0.586074	0.485005	0.445028	1.58437	1.54958	1.0744	-4.98958	-8.57518	-15.1763	-0.660114	-10.4569
ENSG00000188486	H2AFX	1	-0.366505	-0.912533	-0.295187	-1.15702	-0.963801	-0.268837	0.431605	1.62874	2.68634	0.610725	2.66201	4.5874	-0.140259	0.135841	0.531585	-0.0310503	0.272833	0.587866	0.213498	-1.74456	-2.65409	-1.9787	-5.73418	-7.321	0.0558489	-0.267888	-0.799824	-0.420256	-0.661566	-0.843986	-0.536917	0.985859	1.00323	-0.402329	-0.0365687	0.835892	-0.600312	-0.859762	-0.733299	-0.428881	-0.585154	-0.241194	-5.28445	-9.05405	-16.0184	-0.702251	-11.0214
ENSG00000132781	MUTYH	1	-0.131458	-0.0357208	0.151782	0.00508646	-0.0144377	-0.0395833	-0.288953	-0.524946	-0.346766	-0.128012	-0.210702	-0.329521	-0.0729111	-0.12384	-0.0665677	-0.139508	-0.200194	-0.433443	0.614962	0.512835	0.047654	-0.747028	-3.77535	-3.92976	0.0196017	0.48121	1.08126	0.0564252	0.495096	0.727828	0.287404	0.444826	0.234538	-0.0792134	-0.0807611	0.0462557	-0.466325	-0.882162	-0.783517	-0.473104	-0.730893	-0.54122	-3.98358	-6.91711	-12.2562	-0.589898	-8.54802
ENSG00000144136	SLC20A1	1	0.00738241	-0.0917789	-0.275001	0.208872	0.137182	-0.129308	-0.175741	-0.373494	-0.397173	-0.104845	-0.206201	-0.357558	-0.34214	-0.886095	-0.961306	-0.41042	-0.804423	-1.22708	0.590618	0.364185	-0.133991	-0.866629	-3.9362	-4.14689	-0.0559156	-0.301047	-0.501137	-0.151577	-0.25205	-0.435443	0.172411	0.31824	0.202329	0.141972	0.358984	0.523954	0.194314	0.145945	0.196849	0.936991	0.941428	0.681311	-4.03054	-6.95461	-12.3155	-0.565725	-8.54228
ENSG00000132475	H3F3B	1	-0.162835	-0.57196	-0.6189	-0.187157	-0.481467	-0.767675	0.0957329	0.0160268	-0.100502	0.0465774	0.0114595	0.0158165	-0.418052	-1.04469	-1.06232	-0.450509	-0.774672	-1.31341	0.997784	1.68637	1.26994	-0.375636	-4.08522	-3.72095	0.127575	0.55911	0.990793	0.169656	0.603647	0.859538	0.0787812	0.594543	0.489034	-0.0161782	0.167474	0.465374	-0.328085	-0.785364	-0.648176	0.181487	-0.0705045	0.0894784	-4.86168	-8.49623	-15.0592	-0.738472	-10.5374
ENSG00000119547	ONECUT2	1	0.0923212	0.0460394	-0.199613	0.403903	0.445999	0.194778	-0.0641636	-0.026841	0.0266241	-0.00610967	0.119944	0.169883	-0.567478	-1.38339	-1.31693	-0.617639	-1.15728	-1.55232	1.08242	2.39372	2.20573	0.143292	-3.00843	-2.13808	-0.105547	-0.95484	-1.86502	-0.375368	-0.935951	-1.4603	0.117814	0.190411	0.129993	0.368387	0.734194	0.820826	0.641063	0.889948	0.934925	1.90619	2.11619	1.53949	-4.16004	-7.21462	-12.7843	-0.599663	-8.91879
ENSG00000167182	SP2	1	0.0135201	-0.230452	-0.40006	-0.0727686	-0.14963	-0.264473	0.0928986	0.160687	0.098611	0.0506196	0.176139	0.291271	-0.144421	-0.392394	-0.492378	-0.140985	-0.302542	-0.440719	-0.106623	-0.896893	-1.14967	-0.667683	-1.28737	-1.85157	-0.0186941	-0.294414	-0.621503	-0.0974086	-0.302434	-0.468232	-0.1171	0.0998455	0.142398	0.0238144	0.16963	0.336472	0.20341	0.292035	0.284305	0.576181	0.649498	0.505287	-0.838103	-1.40371	-2.47721	-0.0906204	-1.66471
ENSG00000131873	CHSY1	1	0.00250098	-0.466546	-0.833494	-0.0910741	-0.370026	-0.731241	0.108832	-0.0380743	-0.421019	-0.0216128	-0.270233	-0.474254	-0.195044	-0.602989	-0.824564	-0.18707	-0.438341	-0.755305	-0.00761322	-0.332413	-0.47664	-0.345751	-0.773947	-0.993048	0.0320412	-0.0741706	-0.2627	0.0161662	-0.0768078	-0.125666	-0.142956	0.0134916	0.0956485	0.0147816	0.105853	0.223521	0.134967	0.153826	0.166389	0.501401	0.537642	0.45881	-0.510603	-0.875932	-1.54801	-0.0668978	-1.05745
ENSG00000153140	CETN3	1	-0.0747342	-0.643268	-0.86486	-0.329793	-0.69025	-0.970637	0.355309	0.383343	0.0137187	0.1295	0.0446787	0.0572415	-0.206048	-0.633162	-0.823559	-0.180535	-0.363836	-0.691139	-0.028518	-0.414182	-0.578081	-0.36338	-0.816855	-1.1211	0.141355	0.474983	0.73181	0.267884	0.538912	0.76837	-0.202213	0.225673	0.311472	-0.0791672	0.0277923	0.266479	-0.0979018	-0.305435	-0.274093	0.112397	0.00293868	0.156942	-0.567718	-1.0098	-1.78718	-0.087634	-1.23748
ENSG00000197961	ZNF121	1	0.027717	-0.0519645	-0.336839	0.176237	0.169732	-0.0657266	-0.499231	-0.940449	-1.05107	-0.316795	-0.703639	-1.16624	0.0663238	0.182834	0.0590459	0.0456694	-0.0223044	-0.0926192	0.0565043	-0.20255	-0.339795	-0.355398	-0.925625	-1.0492	-0.145305	-0.649955	-1.17914	-0.401015	-0.858938	-1.18596	0.0510275	-0.267611	-0.278239	0.00144071	-0.102226	-0.220079	0.0386064	0.230173	0.248032	0.0970906	0.220988	0.0394792	-0.687386	-1.13212	-2.00164	-0.084935	-1.37118
ENSG00000167081	PBX3	1	-0.0569373	-0.595556	-0.907938	-0.234221	-0.474987	-0.760607	0.0183559	-0.0845296	-0.355646	-0.0315736	-0.141087	-0.232432	-0.118486	-0.307024	-0.456345	-0.0822095	-0.204119	-0.397454	0.0922007	0.0312533	-0.0636532	-0.175258	-0.669349	-0.703561	0.015172	-0.210877	-0.578421	-0.142239	-0.375739	-0.488948	-0.223476	-0.0398288	0.0636306	-0.069993	-0.0452378	0.0692558	-0.0493152	-0.0184906	0.0245425	0.144887	0.181828	0.187683	-0.612761	-1.05439	-1.86649	-0.0898881	-1.29626
ENSG00000153487	ING1	1	0.145006	-0.0751589	-0.569355	0.309722	0.135719	-0.303484	-0.0160837	-0.288065	-0.697377	-0.1194	-0.541876	-0.957	-0.27569	-0.881026	-1.15082	-0.315048	-0.752813	-1.14021	-0.0433815	-0.50379	-0.675292	-0.466083	-0.909849	-1.19258	-0.0657039	-0.527451	-1.01006	-0.088363	-0.417752	-0.703741	0.0116044	-0.10282	-0.0591292	0.217092	0.391413	0.403296	0.592524	0.839962	0.799361	1.32991	1.51979	1.0977	-0.51548	-0.847951	-1.49407	-0.0448278	-0.987965
ENSG00000010278	CD9	1	0.0222234	-0.0240381	-0.185367	0.165589	-0.00523634	-0.27283	-0.038355	-0.339627	-0.626848	-0.111086	-0.572978	-0.989987	-0.119207	-0.436696	-0.577447	-0.164055	-0.370747	-0.673639	0.165004	0.281055	0.197441	-0.100937	-0.731908	-0.651901	0.0387812	0.334844	0.702762	0.20143	0.478404	0.645073	0.152284	0.0681162	0.0153774	0.0641036	0.0743322	0.047675	0.0185444	-0.124234	-0.112077	0.1812	0.103534	0.0918318	-0.754796	-1.33544	-2.36859	-0.121968	-1.66694
ENSG00000184014	DENND5A	1	0.0165566	-0.621267	-1.15362	-0.100576	-0.441808	-0.927972	0.0821128	-0.122129	-0.61302	-0.0564216	-0.36773	-0.640579	-0.249206	-0.752278	-1.04405	-0.23235	-0.563307	-0.948978	-0.0126539	-0.417906	-0.591883	-0.431421	-0.933884	-1.19322	0.00624229	-0.335406	-0.814873	-0.0995296	-0.398886	-0.583854	-0.219662	-0.060894	0.0664	0.0311716	0.147996	0.282256	0.239553	0.357932	0.371878	0.764761	0.872316	0.702152	-0.592646	-1.00127	-1.76792	-0.0716916	-1.19848
ENSG00000101935	AMMECR1	1	0.016931	0.0352169	-0.0455573	0.105507	0.0867375	-0.0100359	-0.139917	-0.312798	-0.376193	-0.103325	-0.290958	-0.491281	-0.00597538	-0.0432309	-0.0972368	-0.0274573	-0.0898546	-0.169678	0.0403707	-0.0706414	-0.145545	-0.169966	-0.509138	-0.575805	-0.0309823	-0.0704752	-0.0821743	-0.0433379	-0.0707576	-0.107173	0.0735273	-0.0305611	-0.0598762	0.0218442	0.00399571	-0.0307054	0.0221407	0.0302022	0.0337158	0.0739137	0.0817271	0.027348	-0.418706	-0.713781	-1.26352	-0.057391	-0.873623
ENSG00000155099	TMEM55A	1	0.0442275	-0.265364	-0.59323	0.00526749	-0.04064	-0.240749	-0.10073	-0.14398	-0.231338	-0.0598992	-0.00818102	-0.0114309	-0.136469	-0.332158	-0.454071	-0.123931	-0.312683	-0.423305	-0.0426073	-0.6392	-0.846767	-0.556148	-1.15697	-1.54917	-0.104641	-0.836871	-1.6861	-0.382228	-0.991224	-1.43126	-0.165135	-0.106879	-0.0265649	0.0574061	0.177335	0.270153	0.32966	0.623731	0.618243	0.810015	1.01644	0.715836	-0.795482	-1.30401	-2.2999	-0.0786425	-1.53837
ENSG00000213983	AP1G2	1	0.0695677	0.607907	0.80281	0.382776	0.665852	0.845639	-0.300764	-0.37804	-0.0776055	-0.119516	-0.117385	-0.193324	0.063985	0.224178	0.379002	0.0107197	0.0440151	0.174813	0.233161	0.638399	0.662006	0.158238	-0.336668	-0.0491633	-0.10622	-0.26813	-0.310878	-0.144379	-0.227381	-0.361714	0.285867	-0.0426636	-0.177062	0.127154	0.102	-0.0664443	0.119732	0.206275	0.191834	0.130615	0.176015	0.00806679	-0.668789	-1.14829	-2.03652	-0.0947474	-1.42754
ENSG00000152601	MBNL1	1	0.120468	-0.037497	-0.575537	0.368238	0.240252	-0.238449	-0.432779	-1.02938	-1.42988	-0.362703	-1.06367	-1.80693	-0.0697402	-0.307334	-0.594238	-0.114828	-0.416031	-0.706319	-0.0426099	-0.472408	-0.624649	-0.456034	-0.81917	-1.0368	-0.148065	-0.725831	-1.31482	-0.312833	-0.800972	-1.17276	0.081157	-0.333147	-0.31836	0.128867	0.103375	-0.0393902	0.362427	0.645645	0.628293	0.753685	0.951218	0.581032	-0.363916	-0.56483	-0.994017	-0.0286015	-0.651891
ENSG00000154920	EME1	1	0.137773	0.758877	0.918037	0.571201	0.704175	0.732399	0.00553317	-0.110812	-0.0670601	-0.0332727	-0.301425	-0.555483	-0.137483	-0.493758	-0.453915	-0.243052	-0.464777	-0.643017	0.212697	0.504547	0.469874	0.0426323	-0.590863	-0.412032	0.00359745	0.392294	1.02467	0.34426	0.80512	0.996077	0.452899	0.193806	0.00423677	0.265915	0.376185	0.25436	0.326265	0.218637	0.170498	0.626363	0.564335	0.37142	-0.815293	-1.44444	-2.562	-0.120952	-1.79482
ENSG00000092445	TYRO3	1	0.0163486	-0.498015	-1.03012	0.00920128	-0.36701	-0.924057	-0.0955977	-0.580426	-1.1675	-0.203595	-0.86541	-1.47818	-0.143701	-0.55307	-0.916887	-0.16152	-0.471482	-0.917303	-0.102786	-0.780774	-1.01391	-0.630595	-1.11218	-1.54824	0.00828833	-0.0185754	-0.0861885	0.0230313	-0.0228697	-0.0386573	-0.0603931	-0.0823849	-0.0230092	-0.00523058	0.00056425	0.0506955	0.0804644	0.0687439	0.0832782	0.37249	0.389222	0.310166	-0.516133	-0.870094	-1.53601	-0.0654561	-1.03987
ENSG00000123066	MED13L	1	0.0564532	0.322694	0.274013	0.294186	0.513755	0.534771	-0.533388	-0.801264	-0.60105	-0.265625	-0.37512	-0.606222	0.124861	0.401443	0.430476	0.0895483	0.116043	0.231519	0.0587167	-0.209904	-0.338825	-0.339704	-0.932054	-1.07705	-0.188803	-0.769062	-1.31363	-0.453582	-0.938949	-1.32729	0.153333	-0.218008	-0.291249	0.0496161	-0.0285677	-0.177121	0.110764	0.353036	0.348801	0.131811	0.278131	0.0352721	-0.77525	-1.27038	-2.24539	-0.0877157	-1.52964
ENSG00000150867	PIP4K2A	1	0.001951	-0.527963	-1.00864	-0.0615317	-0.36645	-0.824678	-0.0785159	-0.414431	-0.879932	-0.150165	-0.595133	-1.01254	-0.13181	-0.437798	-0.710472	-0.121887	-0.357323	-0.676218	-0.00856853	-0.280397	-0.400829	-0.310171	-0.634918	-0.786539	-0.00997333	-0.253158	-0.601328	-0.115305	-0.357208	-0.490871	-0.147437	-0.14065	-0.0450937	-0.011992	-0.00443244	0.0387923	0.0857081	0.163906	0.186461	0.367527	0.438852	0.344556	-0.338422	-0.56665	-1.00065	-0.0443076	-0.681733
ENSG00000101040	ZMYND8	1	0.190828	0.53112	0.438624	0.50673	0.659857	0.619391	0.0317229	0.0720481	0.11724	0.00858869	0.00898092	-0.0292266	-0.235155	-0.690816	-0.70564	-0.300683	-0.621327	-0.760897	0.0502376	-0.122131	-0.222393	-0.237144	-0.722549	-0.839113	-0.0942579	-0.524204	-0.867445	-0.0511752	-0.283261	-0.569763	0.195796	0.0317676	-0.0297824	0.320106	0.558556	0.524308	0.711225	0.977054	0.903723	1.42653	1.61554	1.12545	-0.658078	-1.1007	-1.94323	-0.060829	-1.30301
ENSG00000109332	UBE2D3	1	-0.00783083	-0.18371	-0.296981	-0.0691873	-0.144471	-0.240533	0.0179441	-0.0030946	-0.069767	-2.96e-05	0.0114865	0.0198143	-0.0622214	-0.181974	-0.26751	-0.0627757	-0.148864	-0.25277	-0.0894553	-0.700051	-0.89267	-0.512823	-0.960658	-1.39401	-0.0061027	-0.0992424	-0.214109	-0.0423334	-0.114085	-0.17285	-0.0617887	0.0683776	0.0864613	-0.0181566	0.0421428	0.147341	0.046764	0.0564254	0.058703	0.205657	0.220695	0.178418	-0.59302	-0.996193	-1.75865	-0.067854	-1.18635
ENSG00000188895	MSL1	1	0.0163612	-0.265493	-0.525507	-0.0345827	-0.194369	-0.427802	0.0150448	-0.116486	-0.353135	-0.0459684	-0.221489	-0.382512	-0.0911958	-0.310865	-0.483508	-0.0917671	-0.250486	-0.440029	-0.139237	-0.745293	-0.907999	-0.475554	-0.683152	-1.09281	-0.00611016	-0.142678	-0.320096	-0.0333849	-0.151277	-0.231263	-0.0861738	-0.0159092	0.0337895	0.00338686	0.0572248	0.135305	0.122902	0.174488	0.170059	0.35097	0.397594	0.31066	-0.241958	-0.388138	-0.681381	-0.0177216	-0.436784
ENSG00000080815	PSEN1	1	0.140855	0.822642	1.05323	0.519275	0.795434	0.984686	-0.0634189	-0.0379364	0.223313	-0.00981631	0.0112134	-0.00905246	-0.0509144	-0.187737	-0.0819481	-0.13966	-0.25311	-0.242846	0.0397617	-0.133951	-0.226542	-0.211065	-0.67243	-0.812957	-0.0633257	0.00405312	0.283926	0.127383	0.309245	0.302259	0.380682	0.143041	-0.0290762	0.234935	0.351116	0.255726	0.374321	0.410439	0.346781	0.629665	0.651315	0.39332	-0.642491	-1.09658	-1.93969	-0.0726841	-1.32249
ENSG00000153113	CAST	1	0.0388735	0.046705	-0.112651	0.194633	0.135904	-0.058073	-0.168281	-0.436293	-0.58805	-0.146194	-0.475332	-0.811474	-0.0647458	-0.23017	-0.326586	-0.101098	-0.253925	-0.432772	0.124579	0.123583	0.0324865	-0.164713	-0.742418	-0.728125	-0.0354585	-0.0852406	-0.0945156	-0.0283508	-0.0501378	-0.0964863	0.119611	-0.0357284	-0.0768275	0.069221	0.0701791	0.0164429	0.0938423	0.106314	0.110922	0.268228	0.285122	0.172408	-0.708878	-1.2214	-2.16355	-0.10154	-1.50486
ENSG00000149925	ALDOA	1	-0.0121357	-0.130659	-0.312985	0.0246697	0.0333267	-0.092718	-0.383798	-0.658235	-0.682444	-0.219682	-0.400009	-0.646975	0.0923618	0.294291	0.232179	0.0957536	0.118854	0.138362	0.031288	-0.164832	-0.256713	-0.245809	-0.6141	-0.709568	-0.111117	-0.542027	-1.02677	-0.368237	-0.777756	-1.04869	-0.0282805	-0.215199	-0.202323	-0.0536772	-0.156557	-0.224487	-0.0628833	0.0863273	0.111065	-0.11361	-0.0209549	-0.103883	-0.452154	-0.735504	-1.29999	-0.0552435	-0.88936
ENSG00000011028	MRC2	1	0.113861	0.410727	0.393883	0.333948	0.505245	0.54211	-0.132036	-0.158276	-0.0359433	-0.0601297	-0.0496365	-0.0963092	-0.0458402	-0.13351	-0.116275	-0.0878215	-0.201706	-0.189766	-0.0290763	-0.295109	-0.374474	-0.237786	-0.466563	-0.637572	-0.103338	-0.463925	-0.760408	-0.146026	-0.385578	-0.629126	0.145772	-0.0502895	-0.105368	0.16452	0.250983	0.185657	0.378189	0.582909	0.537222	0.680809	0.81488	0.513788	-0.318965	-0.507463	-0.893414	-0.0191431	-0.582153
ENSG00000171490	RSL1D1	1	-0.0251356	0.0499446	0.115467	0.00844458	0.104081	0.179815	-0.181637	-0.204951	-0.05099	-0.0613123	0.0178661	0.0501733	0.0615576	0.245173	0.323006	0.0633164	0.143461	0.240706	0.149381	0.351772	0.343981	0.0514993	-0.331852	-0.189237	-0.0509048	-0.215661	-0.389909	-0.182011	-0.332294	-0.439317	0.0256823	-0.0411518	-0.0679425	-0.0267435	-0.0754203	-0.112161	-0.0965336	-0.0613449	-0.0396192	-0.181749	-0.165098	-0.166937	-0.517656	-0.887584	-1.57365	-0.0770449	-1.1041
ENSG00000022267	FHL1	1	-0.0105853	-0.632322	-1.18497	-0.0858224	-0.461805	-1.00781	-0.109056	-0.543083	-1.11013	-0.19313	-0.77028	-1.30766	-0.131216	-0.459831	-0.785149	-0.120844	-0.376861	-0.756496	-0.00448261	-0.284825	-0.416228	-0.33449	-0.690076	-0.840868	9.33e-05	-0.190499	-0.494152	-0.0989304	-0.311443	-0.411625	-0.157507	-0.163794	-0.0592437	-0.0358876	-0.0568884	-0.0184402	0.0291818	0.075495	0.107966	0.283048	0.335725	0.27491	-0.353983	-0.597871	-1.05659	-0.0509337	-0.726016
ENSG00000108829	LRRC59	1	-0.0430855	-0.348139	-0.428196	-0.23986	-0.308902	-0.333991	0.127637	0.296259	0.321313	0.102139	0.390469	0.667595	-0.0910054	-0.199055	-0.247937	-0.0651421	-0.118969	-0.17138	-0.113933	-0.913993	-1.16276	-0.651792	-1.24916	-1.83366	0.00372411	-0.205741	-0.495508	-0.108664	-0.282266	-0.400513	-0.188554	0.141962	0.198987	-0.0607485	0.0554528	0.268779	0.0308343	0.0609768	0.0712095	0.242495	0.272929	0.250417	-0.832157	-1.3982	-2.46811	-0.0940851	-1.66391
ENSG00000063244	U2AF2	1	0.0448083	-0.235124	-0.551257	0.100981	-0.109917	-0.450482	0.10481	-0.0334602	-0.373064	-0.0210406	-0.302543	-0.542906	-0.270675	-0.795025	-0.945457	-0.283588	-0.60046	-0.940647	0.258377	0.650305	0.620791	0.0788236	-0.576997	-0.300459	0.0242023	-0.0978532	-0.267329	0.0435847	-0.0240898	-0.0866459	-0.0252618	0.0179023	0.0574931	0.128822	0.255795	0.295885	0.264004	0.304774	0.315064	0.777298	0.83124	0.65929	-0.804743	-1.41578	-2.50994	-0.123088	-1.76022
ENSG00000166889	PATL1	1	0.132778	0.17329	-0.112336	0.324165	0.432092	0.284479	-0.272283	-0.423507	-0.427475	-0.158568	-0.237388	-0.406619	-0.0917185	-0.238546	-0.323422	-0.117867	-0.326223	-0.379891	-0.0416846	-0.501713	-0.647513	-0.43362	-0.837868	-1.11077	-0.177271	-1.03066	-1.91728	-0.433594	-1.11117	-1.64657	0.020734	-0.21738	-0.202688	0.174703	0.275561	0.218534	0.524913	0.931657	0.891818	1.04229	1.31482	0.849651	-0.52748	-0.82739	-1.45579	-0.0339993	-0.948539
ENSG00000177733	HNRNPA0	1	0.0314526	0.161454	0.188326	0.102253	0.226511	0.299155	-0.119289	-0.0940379	0.0565968	-0.0313142	0.0854071	0.150975	0.0123647	0.0775732	0.123143	0.00201676	0.00325477	0.0752982	0.00513073	-0.175775	-0.242447	-0.176487	-0.436986	-0.558872	-0.0710166	-0.349902	-0.619884	-0.173949	-0.388916	-0.570216	0.036958	-0.029364	-0.0531809	0.0433748	0.0712369	0.0565961	0.122657	0.243891	0.232372	0.219988	0.296026	0.16432	-0.369428	-0.606433	-1.07074	-0.0371662	-0.721238
ENSG00000126254	RBM42	1	0.0605314	0.301413	0.318281	0.20744	0.357752	0.414468	-0.225123	-0.320346	-0.1633	-0.104305	-0.0951326	-0.153712	0.0543953	0.135168	0.11828	0.0126456	-0.0168488	0.0179812	-0.189535	-1.12892	-1.37599	-0.730156	-1.16508	-1.81257	-0.103531	-0.336724	-0.486726	-0.155932	-0.31404	-0.490722	0.135227	0.00433664	-0.0692903	0.0490928	0.0760308	0.0666606	0.164127	0.273981	0.241677	0.258345	0.325113	0.147297	-0.59569	-0.960773	-1.6921	-0.0492655	-1.11191
ENSG00000197948	FCHSD1	1	-0.0261995	-0.0122954	-0.0826837	0.124902	0.0696199	-0.090483	-0.272019	-0.591762	-0.673972	-0.18511	-0.519957	-0.870106	-0.0206794	-0.058691	-0.0957738	-0.055597	-0.129849	-0.287486	0.342624	0.698746	0.60724	-0.0364506	-1.11908	-0.870175	-0.0224785	0.0675884	0.204126	-0.0451155	0.0323724	0.0677291	0.157189	0.0112913	-0.0664812	0.0014458	-0.0657677	-0.129796	-0.156431	-0.263828	-0.218367	-0.154192	-0.218279	-0.198591	-1.36868	-2.38684	-4.23284	-0.214538	-2.97671
ENSG00000130511	SSBP4	1	-0.195463	-1.33111	-1.95039	-0.578445	-1.1726	-1.82801	-0.179398	-0.706102	-1.35914	-0.226895	-0.782184	-1.28579	-0.0568701	-0.196778	-0.600173	-0.00097925	-0.134431	-0.575005	0.0179557	-0.766289	-1.12562	-0.84916	-2.0107	-2.53707	0.0582045	0.0610336	-0.147371	-0.168316	-0.306111	-0.276045	-0.366298	-0.0511974	0.101001	-0.317268	-0.443378	-0.224536	-0.532572	-0.717236	-0.60034	-0.592998	-0.688388	-0.412022	-1.40402	-2.41139	-4.26787	-0.21101	-2.96027
ENSG00000172932	ANKRD13D	1	-0.0389819	-0.659095	-1.02172	-0.272839	-0.416021	-0.640169	0.00242048	0.0794392	-0.038125	0.0173875	0.229936	0.403406	-0.172879	-0.351156	-0.446931	-0.11159	-0.248967	-0.347337	0.120151	-0.0363776	-0.173415	-0.279129	-1.00188	-1.09923	-0.0606827	-0.849519	-1.87346	-0.451382	-1.15073	-1.59697	-0.358896	-0.0962883	0.0605492	-0.0339735	0.0796212	0.25302	0.155269	0.417587	0.455549	0.598932	0.789026	0.610727	-0.964052	-1.62076	-2.86494	-0.119426	-1.96048
ENSG00000101224	CDC25B	1	-0.108198	-0.968415	-1.50707	-0.389293	-0.732944	-1.19376	-0.24134	-0.580569	-0.96469	-0.195232	-0.452797	-0.729462	-0.0397268	-0.0778003	-0.360409	0.014533	-0.0903523	-0.32509	-0.0385108	-0.805825	-1.09914	-0.751953	-1.59695	-2.09537	-0.048004	-0.561931	-1.29466	-0.419519	-0.957114	-1.24699	-0.350177	-0.167269	-0.0160911	-0.198638	-0.257162	-0.100771	-0.200427	-0.102797	-0.0302052	-0.0852745	-0.00511074	0.0139143	-1.04561	-1.74902	-3.09053	-0.135783	-2.11188
ENSG00000138074	SLC5A6	1	-0.187616	-0.90972	-1.24909	-0.473562	-0.74186	-1.05459	-0.429819	-0.84181	-1.08404	-0.269786	-0.55511	-0.872596	0.167504	0.543327	0.37909	0.233968	0.379054	0.334211	0.0868454	-0.10847	-0.246542	-0.30876	-0.914926	-1.00993	-0.0403432	-0.316045	-0.791025	-0.436867	-0.831	-0.978548	-0.293202	-0.240768	-0.129667	-0.325547	-0.575653	-0.533225	-0.606747	-0.640019	-0.529812	-1.0044	-1.02862	-0.769657	-0.722871	-1.22306	-2.16683	-0.117652	-1.52172
ENSG00000149806	FAU	1	-0.159128	-1.14055	-1.70628	-0.477671	-0.954313	-1.51694	-0.228022	-0.694157	-1.22919	-0.227156	-0.688035	-1.12613	-0.0315117	-0.0948695	-0.429712	0.0231826	-0.0774713	-0.412478	0.0358638	-0.543641	-0.822083	-0.658219	-1.5995	-1.97266	0.0141891	-0.172743	-0.569011	-0.267809	-0.554984	-0.642401	-0.339023	-0.12634	0.0194433	-0.265229	-0.387383	-0.22953	-0.418801	-0.491659	-0.390801	-0.454697	-0.48291	-0.299391	-1.13239	-1.93321	-3.42117	-0.168269	-2.37174
ENSG00000154096	THY1	1	0.0436435	-0.519044	-1.03126	-0.0695184	-0.322365	-0.734126	0.0375364	-0.110511	-0.481999	-0.0532281	-0.221412	-0.388094	-0.218682	-0.660753	-0.953532	-0.209121	-0.531629	-0.854065	-0.212539	-1.31652	-1.63385	-0.901166	-1.4544	-2.20061	-0.0452526	-0.576187	-1.22873	-0.203346	-0.645698	-0.957707	-0.221496	-0.0464493	0.0709998	0.0390504	0.196775	0.372881	0.3526	0.562421	0.551758	0.939196	1.10302	0.83784	-0.694209	-1.12817	-1.98509	-0.0590569	-1.29972
ENSG00000101849	TBL1X	1	-0.0297542	-0.668852	-1.29424	-0.0364242	-0.369551	-0.972579	-0.425661	-1.05251	-1.56392	-0.356895	-1.0269	-1.71751	-0.0815608	-0.264362	-0.589848	-0.0782502	-0.319281	-0.687652	0.160043	-0.0975181	-0.322196	-0.494573	-1.54439	-1.6624	-0.085026	-0.566674	-1.18084	-0.377791	-0.854951	-1.14485	-0.124786	-0.262974	-0.183949	-0.06314	-0.1497	-0.159054	-0.0499339	0.0695331	0.132253	0.188625	0.286683	0.168052	-1.25184	-2.12546	-3.76206	-0.177413	-2.60695
ENSG00000182196	ARL6IP4	1	-0.200928	-1.23512	-1.47937	-0.8156	-1.32118	-1.58997	0.55476	0.79909	0.409953	0.273675	0.497798	0.84468	-0.200571	-0.541245	-0.742763	-0.105526	-0.177245	-0.461596	-0.115301	-0.771599	-0.988286	-0.511994	-0.938514	-1.45552	0.212139	0.557795	0.682255	0.226304	0.443654	0.713798	-0.513138	0.30987	0.507878	-0.269582	-0.160735	0.273813	-0.375219	-0.661363	-0.588153	-0.300571	-0.458561	-0.0848162	-0.566342	-1.00767	-1.78164	-0.0893095	-1.22763
ENSG00000155366	RHOC	1	-0.266318	-1.86014	-2.57213	-0.95772	-1.65762	-2.31852	0.0887337	-0.124878	-0.823617	-0.0426208	-0.245402	-0.372186	-0.142778	-0.312314	-0.667823	0.00108038	-0.0781647	-0.440356	0.143584	0.0844003	-0.0578128	-0.239653	-0.934369	-0.957587	0.107886	-0.196737	-0.929614	-0.314979	-0.767616	-0.869629	-0.731012	-0.125207	0.195385	-0.388468	-0.469693	-0.145589	-0.565501	-0.642015	-0.492824	-0.548145	-0.56692	-0.228714	-0.818354	-1.42533	-2.52548	-0.142391	-1.78009
ENSG00000160213	CSTB	1	-0.183737	-1.35643	-1.90128	-0.662464	-1.02178	-1.43003	-0.0751148	-0.0991329	-0.41505	-0.0398061	0.0779506	0.177802	-0.147741	-0.174349	-0.283728	-0.0093681	-0.0369798	-0.142452	0.486815	1.47651	1.55936	0.460132	-0.30239	0.418986	-0.0190793	-0.925151	-2.2705	-0.655761	-1.57047	-2.04322	-0.634262	-0.280082	0.00304569	-0.21534	-0.253796	-0.0880227	-0.262656	-0.0414362	0.0901325	-0.0555586	0.110021	0.166172	-0.96316	-1.67223	-2.96749	-0.163993	-2.1131
ENSG00000104964	AES	1	-0.179676	-1.90291	-2.78669	-0.916568	-1.61475	-2.33286	0.277234	0.254471	-0.463938	0.0693747	0.101268	0.191741	-0.321393	-0.81598	-1.25989	-0.177598	-0.462813	-0.914492	-0.11396	-1.11364	-1.46351	-0.891693	-1.71791	-2.40075	0.0630792	-0.698971	-1.93514	-0.423189	-1.20362	-1.58084	-0.852837	-0.0663386	0.314761	-0.271867	-0.131767	0.34602	-0.0880793	0.0666617	0.164308	0.469492	0.616529	0.656037	-1.0377	-1.73889	-3.06809	-0.127714	-2.074
ENSG00000160813	PPP1R35	1	-0.0926625	-0.490373	-0.509601	-0.404524	-0.483514	-0.441808	0.198927	0.482393	0.555214	0.166811	0.603239	1.0367	-0.061141	-0.0698617	-0.0677556	-0.00633031	0.0317559	0.0569312	-0.0823493	-0.65885	-0.835129	-0.448669	-0.873158	-1.31037	0.0334481	-0.138859	-0.440579	-0.115757	-0.285108	-0.3663	-0.283475	0.151002	0.241902	-0.127498	-0.0356556	0.208632	-0.105969	-0.110814	-0.0829629	-0.0209766	-0.0165945	0.06856	-0.621383	-1.04883	-1.85166	-0.0733607	-1.25194
ENSG00000161547	SRSF2	1	-0.0969296	-0.715687	-1.05923	-0.320546	-0.636817	-0.982606	-0.0798272	-0.345392	-0.695293	-0.112336	-0.385738	-0.633009	-0.0220674	-0.0935631	-0.327714	0.00883631	-0.0634458	-0.291352	-0.0902409	-0.759448	-0.986	-0.594575	-1.10525	-1.55899	0.0261081	0.000391157	-0.138598	-0.0939623	-0.190124	-0.191378	-0.214504	-0.0278994	0.0618887	-0.174133	-0.230609	-0.0953225	-0.252318	-0.330251	-0.277455	-0.275345	-0.313341	-0.180904	-0.61165	-1.03536	-1.82962	-0.0848005	-1.25222
ENSG00000140497	SCAMP2	1	-0.0647712	-1.13447	-1.97054	-0.281682	-0.684322	-1.37242	-0.379236	-0.866127	-1.44848	-0.309301	-0.781492	-1.28959	-0.13717	-0.294569	-0.608432	-0.0564412	-0.274314	-0.564193	0.30525	0.76155	0.741864	0.0662409	-0.594142	-0.185058	-0.113872	-1.19586	-2.6362	-0.722802	-1.76959	-2.37836	-0.454624	-0.493874	-0.249765	-0.100618	-0.181159	-0.168135	0.00847051	0.372454	0.464455	0.379227	0.640752	0.455088	-0.74371	-1.24688	-2.20863	-0.11254	-1.54959
ENSG00000127564	PKMYT1	1	-0.00970781	-0.172349	-0.319797	-0.0355927	0.0363067	-0.00151699	-0.263054	-0.297271	-0.186987	-0.101018	0.0432912	0.100735	0.00187305	0.131888	0.149376	0.02584	0.0290225	0.104243	0.13524	0.10904	0.0251868	-0.163716	-0.765306	-0.75994	-0.123404	-0.823867	-1.64027	-0.483582	-1.09862	-1.52128	-0.125548	-0.163513	-0.116815	-0.0131969	-0.0119846	-0.00432169	0.0761382	0.327891	0.352403	0.240155	0.404559	0.229467	-0.808873	-1.34719	-2.38254	-0.0997755	-1.63567
ENSG00000142252	GEMIN7	1	-0.23556	-1.75134	-2.50698	-0.811312	-1.51965	-2.254	0.022316	-0.314526	-1.08219	-0.107519	-0.4951	-0.803093	-0.175135	-0.430682	-0.805354	-0.0524139	-0.200321	-0.635215	0.261172	0.497024	0.392616	-0.0887661	-0.915385	-0.72389	0.0984543	-0.179187	-0.851892	-0.286647	-0.701655	-0.794081	-0.636981	-0.159088	0.132286	-0.327637	-0.41687	-0.161166	-0.504583	-0.581037	-0.432734	-0.419314	-0.435099	-0.151382	-0.962075	-1.68783	-2.99321	-0.170835	-2.12229
ENSG00000197903	HIST1H2BK	1	-0.12101	-0.500396	-0.548821	-0.363507	-0.383763	-0.364144	-0.120976	-0.0201093	0.127427	0.00566202	0.349004	0.633106	0.0199321	0.221656	0.257514	0.0731978	0.174563	0.25595	0.124747	-0.155909	-0.341526	-0.381438	-1.3108	-1.52234	-0.0428372	-0.454735	-1.01728	-0.379265	-0.780456	-1.01659	-0.245247	0.0230519	0.0884094	-0.165602	-0.17353	-0.0130557	-0.241989	-0.190215	-0.127487	-0.265122	-0.229866	-0.159315	-1.2674	-2.15551	-3.8144	-0.172887	-2.63454
ENSG00000166595	FAM96B	1	-0.27514	-1.64152	-2.05071	-1.01666	-1.55334	-1.90837	0.308484	0.468908	0.0763304	0.16238	0.424061	0.75673	-0.142045	-0.24463	-0.427191	0.00832182	0.034286	-0.155085	0.120491	0.0540217	-0.0671776	-0.177582	-0.797779	-0.870345	0.142081	-0.0370771	-0.610085	-0.208419	-0.515979	-0.541388	-0.722498	0.0655326	0.355645	-0.375292	-0.372231	0.0284972	-0.549492	-0.674434	-0.542918	-0.561652	-0.617868	-0.234255	-0.805107	-1.41128	-2.50013	-0.135799	-1.7561
ENSG00000123416	TUBA1B	1	-0.138207	-1.26732	-1.91382	-0.516477	-1.06803	-1.69068	0.0115417	-0.303798	-0.959334	-0.109025	-0.509181	-0.845358	-0.166886	-0.458751	-0.789187	-0.0862158	-0.271687	-0.65868	0.157408	0.263236	0.179175	-0.108829	-0.651907	-0.546614	0.0615544	-0.19973	-0.74632	-0.204977	-0.548417	-0.652676	-0.452244	-0.155477	0.0652709	-0.195319	-0.240052	-0.0702322	-0.254283	-0.264351	-0.16791	-0.0802512	-0.0578178	0.074031	-0.604054	-1.05598	-1.87191	-0.106278	-1.32396
ENSG00000108518	PFN1	1	-0.24231	-1.50106	-2.09809	-0.749459	-1.24813	-1.78223	-0.253221	-0.611411	-1.11427	-0.202227	-0.483412	-0.754222	0.023915	0.190822	-0.0558931	0.149193	0.207722	0.034436	0.253522	0.617959	0.589655	0.0614236	-0.511559	-0.209402	0.0121355	-0.464824	-1.32075	-0.517788	-1.12902	-1.35543	-0.575906	-0.310409	-0.0569029	-0.371227	-0.583872	-0.451463	-0.623394	-0.607056	-0.457344	-0.837609	-0.813761	-0.523339	-0.651748	-1.12819	-2.00264	-0.124442	-1.43748
ENSG00000196262	PPIA	1	-0.181876	-1.04695	-1.45054	-0.506141	-0.914903	-1.33944	-0.162417	-0.496302	-0.908671	-0.157129	-0.475974	-0.765851	-0.00747143	0.0186857	-0.198639	0.0573531	0.0492608	-0.182114	0.182689	0.198716	0.0683376	-0.207131	-0.994404	-0.966461	0.0435178	-0.0201401	-0.28953	-0.21095	-0.394942	-0.400646	-0.321556	-0.0965796	0.0357104	-0.269583	-0.411756	-0.285425	-0.510849	-0.637491	-0.526764	-0.66928	-0.737999	-0.47203	-0.949597	-1.65208	-2.92905	-0.159925	-2.06594
ENSG00000182093	WRB	1	-0.260922	-1.49019	-1.95971	-0.735801	-1.34266	-1.89584	0.112286	-0.0795111	-0.652369	-0.0146436	-0.26062	-0.413653	-0.220471	-0.499329	-0.692368	-0.117067	-0.221155	-0.618896	0.656496	1.83952	1.85532	0.45103	-0.903105	-0.0964585	0.156236	0.230692	-0.0138122	-0.0970457	-0.172173	-0.0563773	-0.474039	0.0303816	0.22972	-0.278164	-0.347728	-0.122006	-0.62342	-0.881155	-0.710516	-0.590598	-0.724901	-0.338814	-1.68085	-2.99884	-5.32555	-0.304891	-3.80569
ENSG00000183628	DGCR6	1	-0.0366867	-0.287964	-0.409636	-0.109479	-0.231168	-0.371079	0.030951	0.00253837	-0.0753222	0.00896239	0.0303231	0.0522863	-0.129728	-0.346685	-0.435629	-0.134679	-0.271999	-0.461191	0.0652455	-0.483725	-0.759071	-0.614534	-1.70064	-2.11082	0.012212	-0.0257228	-0.0880774	-0.0262838	-0.040364	-0.0668627	-0.0557099	0.169923	0.171924	-0.025291	0.0678463	0.230094	-0.00840772	-0.0701075	-0.0449543	0.237283	0.213376	0.195765	-1.43254	-2.4592	-4.35116	-0.193327	-2.99656
ENSG00000127184	COX7C	1	-0.247394	-1.09035	-1.25965	-0.649142	-0.975983	-1.19433	0.0492814	0.0811824	-0.106169	0.0431597	0.147434	0.289254	-0.105141	-0.0806491	-0.0493451	0.000404701	0.0844238	-0.0154575	0.72801	2.32899	2.48735	0.825044	-0.255637	0.834921	0.10592	0.0519157	-0.287988	-0.211298	-0.379603	-0.349414	-0.397538	0.00490053	0.155004	-0.250197	-0.344025	-0.201714	-0.619264	-0.79761	-0.641044	-0.752164	-0.85248	-0.489254	-1.38661	-2.48943	-4.42573	-0.263477	-3.1925
ENSG00000163900	TMEM41A	1	-0.0734644	-0.572645	-0.831226	-0.189082	-0.392751	-0.660845	-0.000272996	-0.0527209	-0.228084	-0.0125548	-0.0249664	-0.0363637	-0.223526	-0.517648	-0.581505	-0.195236	-0.373082	-0.610841	0.474958	1.03169	0.93378	0.0394312	-1.3581	-0.986684	0.0117859	-0.281042	-0.720717	-0.198539	-0.457943	-0.613193	-0.172616	0.0554563	0.121561	-0.0179672	0.0613818	0.19127	-0.045255	-0.0396209	0.0337089	0.321925	0.350403	0.317056	-1.8138	-3.1588	-5.59906	-0.276123	-3.92317
ENSG00000163945	UVSSA	1	-0.107273	0.0155749	0.19851	-0.0683435	0.036236	0.152237	-0.392979	-0.566638	-0.301349	-0.159358	-0.127343	-0.167717	0.166297	0.551761	0.639413	0.146615	0.319107	0.409329	0.199697	-0.093619	-0.339176	-0.487534	-1.80967	-2.03745	-0.0539827	0.0401354	0.193793	-0.183268	-0.12849	-0.103658	0.129947	0.100981	-0.0145898	-0.151412	-0.284525	-0.277089	-0.445517	-0.611567	-0.550159	-0.787667	-0.907242	-0.73546	-1.75449	-3.01603	-5.34249	-0.254992	-3.71777
ENSG00000173011	TADA2B	1	0.0625753	0.246145	0.219875	0.273501	0.373159	0.340539	-0.136161	-0.194768	-0.103894	-0.0625983	-0.0788379	-0.142802	-0.130828	-0.322907	-0.287539	-0.17226	-0.334131	-0.426587	0.294253	0.517989	0.416056	-0.0962268	-1.13889	-0.990694	-0.0718692	-0.344948	-0.573706	-0.134581	-0.297812	-0.484308	0.151995	0.0453684	-0.0259264	0.150289	0.248388	0.22103	0.249163	0.347574	0.345795	0.619674	0.693754	0.45669	-1.37716	-2.37201	-4.20144	-0.190551	-2.91803
ENSG00000090971	NAT14	1	-0.306302	-1.68066	-1.97963	-1.15146	-1.47293	-1.58966	0.219611	0.68263	0.670327	0.23621	1.06622	1.87327	-0.11066	0.0482279	0.0517845	0.0845529	0.251226	0.33606	0.259454	0.371285	0.257362	-0.1018	-1.0604	-1.01531	0.0450759	-0.78568	-2.13009	-0.65294	-1.52088	-1.93111	-0.887184	0.00553869	0.339913	-0.400663	-0.355485	0.0976595	-0.504156	-0.392873	-0.244738	-0.444972	-0.354993	-0.0825646	-1.33946	-2.29642	-4.06555	-0.197726	-2.82986
ENSG00000183779	ZNF703	1	-0.145143	-0.0550622	0.117018	-0.183499	0.14088	0.413345	-0.84481	-1.03476	-0.438943	-0.313119	0.0184643	0.138183	0.399039	1.35788	1.52689	0.417289	0.824043	1.24533	0.0650643	-0.812208	-1.17297	-0.898558	-2.32997	-2.92507	-0.238071	-0.95029	-1.71193	-0.836541	-1.52957	-2.00198	-0.0169052	-0.16405	-0.241235	-0.279149	-0.527909	-0.549915	-0.542133	-0.404072	-0.326155	-1.09036	-1.03284	-0.960331	-1.94967	-3.2562	-5.7594	-0.250704	-3.95668
ENSG00000157045	NTAN1	1	-0.197392	-1.11573	-1.30944	-0.722201	-1.05699	-1.23065	0.34315	0.637563	0.505275	0.226405	0.674004	1.16036	-0.228256	-0.481539	-0.561058	-0.137853	-0.205464	-0.399095	0.187477	-0.16643	-0.445945	-0.51606	-1.88369	-2.19573	0.1125	-0.00748093	-0.376346	-0.107777	-0.259759	-0.283048	-0.480184	0.291201	0.45318	-0.21871	-0.0723817	0.349153	-0.293784	-0.430792	-0.336938	-0.0430025	-0.104045	0.109105	-1.84339	-3.19393	-5.65422	-0.266038	-3.92019
ENSG00000254535	PABPC4L	1	0.000252863	-0.274188	-0.579	0.0422427	-0.101558	-0.403766	-0.209088	-0.502484	-0.710363	-0.166589	-0.447449	-0.751922	-0.108386	-0.31262	-0.477462	-0.125509	-0.322632	-0.568119	0.122019	-0.264106	-0.51014	-0.543461	-1.63463	-1.88991	-0.0554941	-0.334526	-0.650452	-0.193043	-0.428047	-0.607158	-0.0131711	-0.0287405	-0.0227562	0.0107536	0.0389698	0.0867796	0.0638829	0.120463	0.148273	0.353771	0.406935	0.274716	-1.38669	-2.36563	-4.18606	-0.187375	-2.88712
ENSG00000177764	NA	1	-0.173548	-0.776045	-0.893279	-0.483564	-0.694683	-0.830695	0.0122911	0.0542208	0.0129122	0.0381769	0.245591	0.448917	-0.0935191	-0.127077	-0.170613	-0.0432289	-0.0450725	-0.177	0.264942	0.0425145	-0.230453	-0.483016	-2.01144	-2.21036	0.0442484	-0.0357333	-0.266698	-0.178511	-0.296704	-0.325026	-0.26091	0.190517	0.254881	-0.201759	-0.176848	0.080909	-0.380029	-0.526893	-0.431813	-0.333237	-0.412961	-0.216168	-2.02635	-3.50438	-6.20647	-0.297309	-4.3176
ENSG00000112977	DAP	1	-0.259893	-0.503512	0.289778	-0.967264	-0.600476	0.329802	0.835241	2.48432	3.60378	0.862745	3.14848	5.3659	-0.220998	-0.00878368	0.680417	-0.0553244	0.337321	0.943541	0.632397	1.67374	1.71986	0.564429	-0.89159	-0.353238	0.114401	-0.370386	-1.16686	-0.308062	-0.679102	-0.89792	-0.604276	0.664522	0.791988	-0.162546	0.219934	0.797104	-0.235281	-0.245322	-0.158298	-0.00985154	-0.0130856	0.219643	-2.26754	-3.96563	-7.02811	-0.331026	-4.91128
ENSG00000090432	MUL1	1	-0.139535	-0.84173	-1.02649	-0.51164	-0.742938	-0.894862	0.192516	0.39377	0.331689	0.14373	0.516419	0.892048	-0.203287	-0.432298	-0.508991	-0.144709	-0.24556	-0.423304	0.148192	-0.428646	-0.767932	-0.702677	-2.19597	-2.6509	0.0485694	-0.198164	-0.631076	-0.178902	-0.409383	-0.53058	-0.352592	0.248372	0.357124	-0.148107	0.00189013	0.356948	-0.153347	-0.210198	-0.139368	0.164179	0.15203	0.232129	-2.00823	-3.45253	-6.10942	-0.276199	-4.2161
ENSG00000118418	HMGN3	1	-0.0126564	-0.0362482	0.0471486	0.0114272	-0.103568	-0.150916	0.372463	0.559081	0.49521	0.196978	0.28499	0.444566	-0.297167	-0.823162	-0.789057	-0.321549	-0.541336	-0.809074	0.408997	1.0075	0.958297	0.167022	-0.950741	-0.606045	0.129507	0.565356	1.04939	0.36782	0.820898	1.09089	0.0810349	0.380988	0.330332	0.110088	0.30556	0.450013	0.0734697	-0.166629	-0.146057	0.462284	0.331597	0.364883	-1.48226	-2.63885	-4.68082	-0.235748	-3.29458
ENSG00000161654	LSM12	1	-0.155979	-1.34773	-1.89163	-0.7065	-0.913265	-1.1868	-0.0830376	0.13755	0.07874	0.0369212	0.6143	1.09607	-0.184367	-0.176976	-0.241925	-0.0325503	-0.0729717	-0.0586284	0.314552	0.422126	0.279236	-0.198658	-1.37772	-1.28123	-0.115289	-1.60952	-3.60046	-0.974241	-2.35464	-3.18947	-0.756322	-0.242433	0.070405	-0.189747	-0.0905412	0.210387	-0.00672002	0.453105	0.560052	0.486737	0.808806	0.645526	-1.5967	-2.68721	-4.75322	-0.209555	-3.27649
ENSG00000167695	FAM57A	1	0.117402	-0.452669	-1.23764	0.241495	0.0223736	-0.61276	-0.304138	-0.732297	-1.22016	-0.274842	-0.760353	-1.30051	-0.310749	-0.849143	-1.14059	-0.307938	-0.77727	-1.16542	0.297193	0.56891	0.479878	-0.116315	-1.03119	-0.759175	-0.169784	-1.36421	-2.76216	-0.599471	-1.60555	-2.3154	-0.172809	-0.392847	-0.254122	0.199518	0.321177	0.276764	0.610668	1.11751	1.12922	1.51109	1.87512	1.30846	-1.10175	-1.84667	-3.26637	-0.137382	-2.24674
ENSG00000170153	RNF150	1	0.0729112	-0.405446	-0.90073	0.0626136	-0.130734	-0.52921	0.0722248	0.0103086	-0.323591	-0.018443	-0.139329	-0.262035	-0.333775	-0.900923	-1.07476	-0.317474	-0.69373	-1.00267	0.235568	0.519724	0.472885	-6.87e-05	-0.661002	-0.437123	-0.0513827	-0.772843	-1.65981	-0.27185	-0.853285	-1.2655	-0.196824	-0.120629	0.00469539	0.163346	0.358489	0.436085	0.496005	0.798441	0.802275	1.27995	1.50934	1.13657	-0.83066	-1.41772	-2.50846	-0.106901	-1.72946
ENSG00000122547	EEPD1	1	0.0632692	-0.262951	-0.636142	0.107264	-0.210022	-0.643401	0.227404	0.0327484	-0.455403	0.000721702	-0.416556	-0.752078	-0.313898	-1.02175	-1.29487	-0.349371	-0.76573	-1.25644	0.012838	-0.37524	-0.571576	-0.445931	-1.09817	-1.37673	0.07028	0.224672	0.392855	0.265017	0.452965	0.54893	0.0102919	0.144352	0.169173	0.130364	0.30807	0.426901	0.311806	0.247959	0.2352	0.891217	0.884058	0.733582	-0.78681	-1.3719	-2.42663	-0.106161	-1.66585
ENSG00000189043	NDUFA4	1	-0.134023	-1.33548	-2.0389	-0.567735	-1.11048	-1.73526	-0.02872	-0.339735	-0.982734	-0.124267	-0.467872	-0.767538	-0.127663	-0.349648	-0.719086	-0.0375321	-0.204219	-0.552144	-0.0321071	-0.454537	-0.62247	-0.428731	-0.823842	-1.07565	0.0275942	-0.411008	-1.16176	-0.314706	-0.821044	-1.03369	-0.521942	-0.203083	0.0464953	-0.227146	-0.270594	-0.0673231	-0.215965	-0.144344	-0.0590831	-0.0414508	0.0317023	0.122985	-0.421341	-0.702116	-1.23946	-0.061714	-0.848959
ENSG00000145685	LHFPL2	1	-0.0121875	-0.314919	-0.518418	-0.0963165	-0.212913	-0.382175	0.0147093	-0.0140717	-0.132875	-0.00618384	0.00221353	0.00405884	-0.120396	-0.31579	-0.418284	-0.110347	-0.24664	-0.395732	0.0180888	-0.38895	-0.570484	-0.42892	-1.07714	-1.36461	-0.0148341	-0.264916	-0.587069	-0.127188	-0.336025	-0.481661	-0.120606	0.0364978	0.0849215	-0.00605494	0.0765989	0.196489	0.0886014	0.149633	0.164496	0.367712	0.422012	0.334256	-0.849161	-1.44152	-2.54835	-0.107291	-1.74245
ENSG00000124225	PMEPA1	1	0.0511743	-0.834805	-1.67959	-0.0277918	-0.487189	-1.24266	-0.0294034	-0.433372	-1.16888	-0.173345	-0.748599	-1.29053	-0.350568	-1.03852	-1.44539	-0.325837	-0.814567	-1.34929	0.137076	0.11533	-0.00517762	-0.242898	-0.867834	-0.821021	-0.0403203	-0.763907	-1.71381	-0.292824	-0.930825	-1.33542	-0.294957	-0.255558	-0.0628899	0.0925656	0.21613	0.297552	0.412323	0.698725	0.724255	1.20156	1.43016	1.09399	-0.696738	-1.17694	-2.08043	-0.0900613	-1.42705
ENSG00000163930	BAP1	1	-0.024054	-0.943685	-1.56615	-0.292509	-0.78221	-1.36335	0.261515	0.123358	-0.516558	0.0230836	-0.268654	-0.478336	-0.321866	-0.956226	-1.30139	-0.27606	-0.64262	-1.11222	-0.00404203	-0.309561	-0.45663	-0.342187	-0.752741	-0.951407	0.0702833	-0.189362	-0.657782	-0.0209362	-0.272255	-0.385165	-0.363616	-0.0203353	0.17453	-0.0151313	0.130222	0.349436	0.181705	0.245754	0.276455	0.752128	0.832801	0.745989	-0.462625	-0.796823	-1.40709	-0.0616525	-0.958391
ENSG00000167461	RAB8A	1	0.0776062	-0.406622	-0.889219	0.0432795	-0.192237	-0.600156	0.177666	0.141611	-0.22527	0.0279261	-0.0855878	-0.180107	-0.364191	-1.03776	-1.26529	-0.362153	-0.788018	-1.17153	0.0706764	-0.250506	-0.440648	-0.42389	-1.19986	-1.41598	-0.0193671	-0.553622	-1.20832	-0.126124	-0.527346	-0.833636	-0.175711	0.0118224	0.119263	0.15849	0.406527	0.565551	0.519535	0.741476	0.730107	1.35201	1.53321	1.18194	-0.991441	-1.68374	-2.97509	-0.117269	-2.02381
ENSG00000063177	RPL18	1	-0.00822531	-0.845273	-1.43977	-0.231942	-0.698376	-1.26188	0.259051	0.110871	-0.519027	0.01843	-0.303423	-0.541215	-0.31636	-0.955518	-1.29035	-0.279691	-0.649088	-1.11411	-0.00410547	-0.251962	-0.37585	-0.286902	-0.620698	-0.778272	0.0702661	-0.140675	-0.534155	0.0178376	-0.183157	-0.270457	-0.31667	-0.0204083	0.156988	0.00846296	0.151593	0.343213	0.207395	0.264911	0.287986	0.770011	0.845154	0.747198	-0.35929	-0.622454	-1.09889	-0.0481004	-0.747312
ENSG00000147889	CDKN2A	1	-0.0658358	-0.721088	-0.886668	-0.494574	-0.621276	-0.639147	0.435091	0.963913	0.996055	0.315293	1.02213	1.72886	-0.259733	-0.558417	-0.569274	-0.172577	-0.279032	-0.314986	-0.0246631	-0.503556	-0.675721	-0.401195	-0.945975	-1.32355	0.0328206	-0.549875	-1.38211	-0.235003	-0.726118	-1.03044	-0.483372	0.171807	0.360336	-0.0491172	0.215621	0.583327	0.197632	0.371146	0.390211	0.726921	0.863469	0.769603	-0.813483	-1.37077	-2.419	-0.0884438	-1.62837
ENSG00000100239	PPP6R2	1	0.0623025	-0.378041	-0.865833	0.0971673	-0.289506	-0.832111	0.174913	-0.131849	-0.73694	-0.0573696	-0.617779	-1.09116	-0.315386	-1.04889	-1.38895	-0.347986	-0.79775	-1.34692	-0.00681694	-0.438885	-0.643156	-0.483039	-1.09839	-1.39235	0.0635453	0.169849	0.267219	0.22989	0.359652	0.42915	-0.0185774	0.0783009	0.125434	0.116326	0.268279	0.374031	0.303787	0.259194	0.252127	0.89199	0.899702	0.741546	-0.710788	-1.23585	-2.18534	-0.0958173	-1.49758
ENSG00000131171	SH3BGRL	1	0.0192584	-0.38256	-0.721464	-0.00681362	-0.18059	-0.482656	0.0749294	0.0423123	-0.210258	0.00252645	-0.0813489	-0.155041	-0.274701	-0.71074	-0.802705	-0.254799	-0.522198	-0.769699	0.371088	1.06204	1.08932	0.269952	-0.456011	0.0339708	-0.00944915	-0.459192	-1.05003	-0.176335	-0.542735	-0.78945	-0.15327	-0.0577597	0.03386	0.105121	0.236479	0.293881	0.262963	0.420652	0.449281	0.816528	0.945681	0.73847	-0.920008	-1.6079	-2.85105	-0.140395	-2.00437
ENSG00000145741	BTF3	1	-0.136067	-1.04036	-1.45448	-0.507678	-0.891277	-1.26991	0.0979358	0.0402796	-0.33484	0.0117908	-0.0316272	-0.0362373	-0.159361	-0.367976	-0.547746	-0.0793765	-0.18522	-0.421344	0.194415	0.348248	0.269201	-0.0665159	-0.720738	-0.61156	0.0570207	-0.216087	-0.744894	-0.203602	-0.522532	-0.638832	-0.417748	-0.0373415	0.145972	-0.168216	-0.153161	0.050993	-0.216417	-0.222036	-0.137287	-0.0389174	-0.0191705	0.100659	-0.816954	-1.42352	-2.52254	-0.131307	-1.77086
ENSG00000154511	FAM69A	2	0.121089	-0.770989	-1.66696	0.0098451	-0.478864	-1.24142	0.234542	-0.0204598	-0.860416	-0.0519892	-0.582658	-1.03848	-0.418948	-1.29932	-1.75507	-0.388119	-0.953727	-1.50861	-0.120658	-0.338593	-0.370258	-0.165952	0.10863	0.0261777	-0.00613663	-0.720008	-1.66555	-0.137961	-0.744695	-1.1304	-0.355513	-0.269754	-0.0223675	0.172583	0.386376	0.488174	0.684181	1.05192	1.02603	1.6357	1.921	1.49402	0.478322	0.858582	1.52828	0.0904683	1.10463
ENSG00000227500	SCAMP4	2	0.0999161	-0.479266	-1.07198	0.0390157	-0.230718	-0.700718	0.194056	0.1394	-0.345818	0.0130899	-0.189988	-0.360676	-0.346402	-0.995357	-1.24114	-0.317992	-0.726939	-1.06654	0.0537333	0.245581	0.278189	0.090668	0.137617	0.31432	-0.0256571	-0.724997	-1.61515	-0.189867	-0.764676	-1.15078	-0.268304	-0.191155	-0.0105676	0.174372	0.377101	0.449052	0.590152	0.932977	0.914388	1.3947	1.65183	1.26691	0.11828	0.2231	0.399075	0.0317974	0.299259
ENSG00000068489	PRR11	2	0.0921067	-1.21383	-2.44211	-0.133488	-0.684998	-1.64879	-0.0822289	-0.525862	-1.44715	-0.226809	-0.797108	-1.36683	-0.385978	-1.12913	-1.70124	-0.317847	-0.900406	-1.45636	-0.164318	-0.866543	-1.05448	-0.612303	-0.745265	-1.11939	-0.13086	-1.58597	-3.43379	-0.665198	-1.96264	-2.79004	-0.578622	-0.518843	-0.172374	0.0862941	0.253793	0.388486	0.695753	1.32688	1.33159	1.75805	2.21727	1.65006	-0.0400651	0.0358642	0.0783331	0.0395055	0.137228
ENSG00000172986	GXYLT2	2	0.0697118	-0.831881	-1.5797	-0.108598	-0.585464	-1.24153	0.389376	0.335203	-0.385748	0.0766258	-0.210836	-0.409944	-0.487406	-1.41742	-1.76845	-0.444499	-0.982761	-1.52231	0.10756	0.322248	0.313563	0.0451352	-0.145103	0.033234	0.0493818	-0.514507	-1.32294	-0.0564207	-0.520623	-0.806325	-0.378847	-0.0989248	0.136312	0.158079	0.425106	0.605201	0.579876	0.835238	0.835232	1.55452	1.77088	1.43883	-0.168595	-0.296784	-0.522675	-0.0174391	-0.349623
ENSG00000136156	ITM2B	2	0.094755	-0.0429072	-0.366459	0.21226	0.147871	-0.110173	-0.0670977	-0.216661	-0.434054	-0.090821	-0.314767	-0.552856	-0.168256	-0.48647	-0.601901	-0.177893	-0.423024	-0.59759	0.116488	0.369188	0.393158	0.0936783	-0.0645584	0.149632	-0.0701687	-0.57028	-1.13182	-0.190944	-0.588255	-0.886286	-0.0274353	-0.174813	-0.1234	0.156489	0.244085	0.191886	0.400556	0.651223	0.634664	0.874686	1.05357	0.742698	-0.164548	-0.266326	-0.470357	-0.0142679	-0.318473
ENSG00000089063	TMEM230	2	-0.0542029	-1.346	-2.08132	-0.600073	-1.11364	-1.66038	0.432104	0.589102	-0.0213019	0.165239	0.271638	0.446339	-0.350164	-0.928975	-1.25541	-0.227425	-0.532641	-0.863851	-0.12786	-0.446533	-0.503073	-0.197913	-0.0135028	-0.209646	0.0553748	-0.719783	-1.89859	-0.284896	-1.01768	-1.40327	-0.715139	-0.141111	0.214131	-0.0754218	0.127412	0.455963	0.275164	0.562672	0.595323	0.953102	1.1803	1.04465	0.27238	0.501661	0.896638	0.0566513	0.663745
ENSG00000165300	SLITRK5	2	0.00464867	-0.966078	-1.69528	-0.300493	-0.670069	-1.2094	0.0509843	-0.0784734	-0.602663	-0.0553246	-0.199945	-0.339328	-0.220069	-0.605871	-0.943841	-0.146396	-0.433378	-0.717309	-0.187815	-0.846509	-0.994181	-0.490823	-0.487338	-0.888584	-0.0546148	-0.963075	-2.17226	-0.435121	-1.26909	-1.77268	-0.496371	-0.272094	-0.0113105	-0.031787	0.0803431	0.25809	0.321146	0.688675	0.703157	0.902794	1.17084	0.912477	0.0585683	0.173052	0.317629	0.040087	0.282668
ENSG00000196743	GM2A	2	0.0230053	-0.925493	-1.60518	-0.278884	-0.728794	-1.28415	0.354314	0.349852	-0.285168	0.0846086	-0.0776325	-0.163863	-0.348614	-1.01505	-1.34903	-0.281594	-0.661314	-1.05807	-0.107323	-0.317064	-0.348727	-0.132788	0.0865099	-0.0268638	0.0454969	-0.503008	-1.31968	-0.113636	-0.60784	-0.88129	-0.46428	-0.132926	0.126703	0.0401737	0.233711	0.439023	0.399996	0.641937	0.644667	1.10194	1.29787	1.08576	0.348789	0.62053	1.10524	0.0643223	0.800423
ENSG00000177954	RPS27	2	-0.0978252	-1.16326	-1.67916	-0.606985	-0.913095	-1.22389	0.195983	0.402753	0.107428	0.113136	0.420096	0.730067	-0.181628	-0.340745	-0.478686	-0.046171	-0.121725	-0.182522	0.0566687	0.28895	0.352211	0.177096	0.317828	0.50979	-0.00644509	-0.931521	-2.2655	-0.510492	-1.39933	-1.88192	-0.671984	-0.235455	0.0794795	-0.134736	-0.0500561	0.175833	0.0643794	0.389171	0.447477	0.433079	0.665758	0.597018	0.181941	0.342341	0.609577	0.031578	0.433152
ENSG00000254726	MEX3A	2	-0.00148912	-0.906153	-1.49405	-0.359749	-0.65666	-1.04212	0.220653	0.341253	-0.0369114	0.0854995	0.229054	0.381513	-0.253221	-0.643284	-0.875361	-0.164226	-0.405491	-0.59584	-0.135496	-0.532294	-0.603155	-0.261056	-0.139138	-0.380753	-0.0278258	-0.928269	-2.1448	-0.394107	-1.20341	-1.69219	-0.537576	-0.189929	0.0802557	-0.0126077	0.160149	0.380684	0.358897	0.728076	0.737042	0.974664	1.24284	0.997537	0.168141	0.346908	0.624019	0.0529254	0.487224
ENSG00000127526	SLC35E1	2	0.0869893	-0.620386	-1.37419	0.0372003	-0.266279	-0.864115	-0.0718912	-0.361641	-0.925533	-0.155337	-0.556305	-0.960078	-0.27129	-0.781675	-1.10143	-0.238427	-0.632191	-0.980184	0.0399706	0.0706353	0.0502689	-0.0733545	-0.154077	-0.0554879	-0.0926997	-1.04177	-2.2226	-0.418395	-1.2467	-1.78877	-0.29928	-0.361901	-0.16253	0.12091	0.231718	0.249766	0.516415	0.945446	0.945269	1.24675	1.55691	1.14143	-0.0135107	0.0248352	0.0496066	0.0173955	0.0642496
ENSG00000224470	ATXN1L	2	0.142153	-0.331429	-1.0101	0.177713	0.00621816	-0.482711	-0.133538	-0.398497	-0.818447	-0.167907	-0.484658	-0.839985	-0.219872	-0.667673	-0.981241	-0.215118	-0.604531	-0.885456	-0.206833	-0.957467	-1.12449	-0.578544	-0.619964	-1.06587	-0.14693	-1.17574	-2.36019	-0.444987	-1.3053	-1.91913	-0.205525	-0.329791	-0.180168	0.162718	0.310418	0.332198	0.66709	1.164	1.12291	1.43279	1.78112	1.25457	0.0056242	0.106626	0.20236	0.0494034	0.223844
ENSG00000035862	TIMP2	2	0.139713	-0.206325	-0.733879	0.173935	0.0729984	-0.279531	-0.0173623	-0.114473	-0.409023	-0.0702609	-0.205488	-0.372914	-0.232294	-0.672359	-0.891485	-0.225728	-0.571766	-0.782049	-0.142709	-0.625713	-0.724045	-0.363039	-0.337677	-0.617688	-0.119558	-1.04143	-2.09952	-0.361433	-1.11166	-1.65806	-0.182132	-0.247037	-0.115636	0.184399	0.36498	0.397221	0.66879	1.12608	1.08025	1.4176	1.73795	1.24275	0.0620576	0.183898	0.336799	0.051286	0.303618
ENSG00000178741	COX5A	2	-0.0422623	-0.741472	-1.17484	-0.310697	-0.572432	-0.8958	0.0439692	-0.0114517	-0.332073	-0.0180949	-0.060975	-0.094562	-0.112011	-0.280894	-0.475227	-0.0487583	-0.169692	-0.320937	-0.0770097	-0.373212	-0.445551	-0.228832	-0.248074	-0.424126	-0.012929	-0.524974	-1.25568	-0.278768	-0.776844	-1.04998	-0.366929	-0.15899	0.0210497	-0.0822459	-0.0444497	0.0900087	0.0600128	0.23928	0.268444	0.31551	0.44869	0.382053	0.00620656	0.0449154	0.0847245	0.0126033	0.0846468
ENSG00000074410	CA12	2	0.116316	-0.447564	-1.20446	0.221062	-0.125532	-0.812231	-0.10293	-0.570937	-1.25845	-0.223764	-0.93106	-1.60996	-0.300561	-0.939729	-1.29378	-0.304481	-0.777218	-1.25096	0.161546	0.538468	0.566609	0.116745	-0.0634768	0.278228	-0.0634998	-0.713354	-1.50919	-0.225664	-0.779121	-1.15159	-0.128109	-0.339155	-0.201497	0.183592	0.26821	0.200149	0.515085	0.832975	0.83106	1.24202	1.48309	1.08246	-0.0971745	-0.154719	-0.273351	-0.0112344	-0.190086
ENSG00000139278	GLIPR1	2	0.0924233	-0.612412	-1.30448	-0.0515894	-0.35347	-0.870469	0.092005	-0.0553045	-0.570577	-0.0519535	-0.27815	-0.494882	-0.259362	-0.796388	-1.15809	-0.230218	-0.618471	-0.956826	-0.328038	-1.36397	-1.57483	-0.724352	-0.628072	-1.29434	-0.0666533	-0.876639	-1.8799	-0.289361	-0.980327	-1.44497	-0.334414	-0.21129	-0.0121074	0.0872729	0.269895	0.417379	0.563757	0.947435	0.914126	1.30026	1.58049	1.18898	0.177685	0.39295	0.71089	0.0730241	0.584435
ENSG00000187446	CHP1	2	0.0346546	-1.04927	-1.88915	-0.266306	-0.63518	-1.23008	0.126165	0.107542	-0.460072	-0.00653541	-0.0702455	-0.131296	-0.350693	-0.888017	-1.16835	-0.247046	-0.608874	-0.887449	0.127981	0.597543	0.704294	0.291075	0.448121	0.849769	-0.0713916	-1.36983	-3.08259	-0.595443	-1.75751	-2.46978	-0.605798	-0.416079	-0.0795069	0.0696526	0.238061	0.361189	0.531089	1.085	1.10876	1.38143	1.77877	1.37192	0.265882	0.500082	0.889987	0.0523381	0.635877
ENSG00000099940	SNAP29	2	0.123635	-0.24897	-0.689648	0.0869407	-0.111917	-0.449471	0.291998	0.334906	-0.0362128	0.0832855	-0.00545309	-0.0566604	-0.317125	-0.967998	-1.2056	-0.315743	-0.71095	-1.02584	-0.20732	-0.81728	-0.938413	-0.413502	-0.319174	-0.725991	-0.0073343	-0.461703	-1.0063	-0.0116186	-0.339669	-0.596322	-0.173659	-0.0242402	0.0978188	0.183352	0.438516	0.572518	0.633371	0.892935	0.838853	1.40529	1.60466	1.23603	0.143437	0.289278	0.522568	0.055961	0.428448
ENSG00000004399	PLXND1	2	0.0866092	-0.445574	-1.11242	0.144855	-0.0765034	-0.617993	-0.208456	-0.562068	-1.0322	-0.216848	-0.664787	-1.13704	-0.23019	-0.639009	-0.885272	-0.211777	-0.560956	-0.85855	0.227393	0.71619	0.761001	0.181388	-0.115491	0.304146	-0.116501	-1.04615	-2.17156	-0.458346	-1.26606	-1.80599	-0.191074	-0.39066	-0.242794	0.140849	0.200545	0.132412	0.452256	0.863813	0.876016	1.09714	1.39072	0.980697	-0.291739	-0.472828	-0.836452	-0.035126	-0.579982
ENSG00000119280	C1orf198	2	0.133636	-0.160563	-0.42835	0.0077008	-0.0595888	-0.166006	0.543244	0.995495	0.870751	0.302191	0.719797	1.16273	-0.386431	-1.07116	-1.16793	-0.362167	-0.720494	-0.891976	-0.214725	-0.772757	-0.856753	-0.31229	-0.116174	-0.519382	0.00406627	-0.606966	-1.34337	-0.0280991	-0.450995	-0.790326	-0.265677	0.0979819	0.245543	0.229387	0.618907	0.85281	0.796402	1.13501	1.06041	1.73019	1.98135	1.55014	0.192322	0.37726	0.680362	0.074079	0.55312
ENSG00000169047	IRS1	2	0.00628132	-0.871813	-1.69348	-0.130996	-0.504017	-1.17366	-0.342813	-0.882359	-1.50722	-0.321347	-0.917902	-1.53596	-0.0833702	-0.265344	-0.65391	-0.0343133	-0.279943	-0.579622	-0.0769904	-0.422724	-0.517444	-0.333811	-0.375769	-0.514583	-0.117409	-1.02963	-2.20194	-0.555859	-1.4337	-1.95741	-0.351738	-0.48688	-0.27546	-0.0579308	-0.126998	-0.138596	0.157183	0.522952	0.559309	0.497263	0.755048	0.516572	0.0735699	0.197222	0.356037	0.0271604	0.27965
ENSG00000179837	NA	2	0.0675993	-0.508505	-1.11562	0.0367002	-0.255153	-0.771414	-0.00124279	-0.257521	-0.781478	-0.113719	-0.519694	-0.901992	-0.241442	-0.720553	-0.992083	-0.21901	-0.558856	-0.890676	0.0724607	0.28097	0.306564	0.0741635	0.0683242	0.272016	-0.0402431	-0.64283	-1.41715	-0.226294	-0.754659	-1.09049	-0.217359	-0.264898	-0.109307	0.104648	0.190083	0.195361	0.388474	0.668807	0.671369	0.963073	1.1728	0.881407	0.0827244	0.160293	0.285912	0.0177691	0.206672
ENSG00000105323	HNRNPUL1	2	0.0978027	-0.501619	-1.10117	-0.00569211	-0.23205	-0.662377	0.129479	0.0971411	-0.301315	0.00109569	-0.0819468	-0.166346	-0.305359	-0.868866	-1.13636	-0.276878	-0.66355	-0.959313	-0.135564	-0.696503	-0.838146	-0.445077	-0.571754	-0.92101	-0.068349	-0.930039	-1.98485	-0.307985	-1.01961	-1.51382	-0.304619	-0.170419	0.0104167	0.137429	0.359261	0.496045	0.6121	1.01136	0.982946	1.42909	1.72045	1.29327	-0.138076	-0.172136	-0.293508	0.0196818	-0.134656
ENSG00000141905	NFIC	2	0.105979	-0.262313	-0.466308	-0.134022	-0.0665537	-0.00802533	0.551199	1.28886	1.42735	0.400319	1.29425	2.15298	-0.408261	-0.964306	-0.918676	-0.340992	-0.617378	-0.60256	-0.0674862	-0.35605	-0.409068	-0.163796	-0.23129	-0.456604	-0.0528478	-1.17607	-2.54144	-0.351859	-1.2129	-1.8469	-0.434287	0.0699301	0.27251	0.218771	0.66998	0.969783	0.85821	1.38072	1.32184	1.91368	2.2826	1.76333	-0.225391	-0.324344	-0.561387	0.0224181	-0.304813
ENSG00000094916	CBX5	2	0.0457151	-0.743281	-1.40777	-0.104051	-0.52633	-1.11786	0.229034	0.0776391	-0.558965	-0.00145376	-0.338242	-0.608394	-0.361525	-1.07372	-1.40743	-0.329169	-0.763356	-1.22804	0.0345526	-0.0207083	-0.0875064	-0.143495	-0.371047	-0.377341	0.0273425	-0.435146	-1.09601	-0.0818354	-0.478471	-0.717605	-0.308798	-0.111678	0.0788892	0.0929566	0.272623	0.415529	0.411253	0.60917	0.615398	1.14769	1.31644	1.06542	-0.216623	-0.366402	-0.645028	-0.0223725	-0.428696
ENSG00000108828	VAT1	2	0.0586187	-0.710008	-1.35833	-0.101413	-0.434758	-0.94926	0.213386	0.180181	-0.342613	0.02798	-0.126524	-0.245398	-0.364466	-1.01022	-1.26914	-0.313356	-0.712006	-1.06645	0.109106	0.374155	0.399186	0.107714	0.0104008	0.23548	-0.0137309	-0.78003	-1.79948	-0.253286	-0.908339	-1.32308	-0.371327	-0.194573	0.0265056	0.122177	0.320702	0.441401	0.507657	0.845902	0.849828	1.31191	1.56921	1.23124	-0.0710109	-0.107393	-0.186928	0.000456078	-0.114369
ENSG00000100292	HMOX1	2	0.179514	-0.413545	-1.1309	0.200193	-0.231916	-0.892858	0.485787	0.393875	-0.380964	0.0890111	-0.365518	-0.706288	-0.550341	-1.71387	-2.10858	-0.561736	-1.23989	-1.87802	-0.0487277	-0.132207	-0.165827	-0.100634	-0.0250846	-0.0555824	0.0581813	-0.292101	-0.752911	0.194414	-0.0181106	-0.195481	-0.176554	-0.0288013	0.137143	0.311545	0.659292	0.787891	0.871956	1.11749	1.05867	2.02727	2.24071	1.76957	0.191178	0.326994	0.584902	0.0464468	0.44287
ENSG00000064601	CTSA	2	0.194666	-0.138099	-0.750572	0.339827	0.136195	-0.366443	0.158953	0.0245461	-0.466745	-0.0294551	-0.365282	-0.679318	-0.421608	-1.2669	-1.54327	-0.443198	-1.00143	-1.43652	0.0349886	0.00563642	-0.0418709	-0.12346	-0.317156	-0.292242	-0.0629814	-0.790618	-1.61294	-0.127684	-0.66104	-1.08747	-0.0902886	-0.156389	-0.0430711	0.320576	0.602049	0.628297	0.872799	1.27111	1.21431	1.92952	2.22812	1.64937	-0.191134	-0.296768	-0.518792	0.00187576	-0.315986
ENSG00000126247	CAPNS1	2	-0.0296418	-1.08706	-1.75278	-0.402745	-0.761909	-1.23632	0.212321	0.312712	-0.144513	0.0741889	0.16697	0.27755	-0.324649	-0.779227	-0.978517	-0.213005	-0.479669	-0.708522	0.21628	0.831769	0.937373	0.362484	0.29778	0.768232	-0.0151421	-1.03238	-2.44686	-0.477884	-1.4069	-1.9464	-0.601676	-0.270399	0.039665	0.000215547	0.153571	0.330395	0.311806	0.703255	0.750172	0.992563	1.28127	1.04603	-0.0509538	-0.0756161	-0.132959	-0.00627871	-0.0960083
ENSG00000197905	TEAD4	2	0.0492875	-0.616415	-1.27659	0.0529072	-0.321467	-0.944809	0.0321302	-0.2717	-0.908712	-0.117875	-0.649	-1.12928	-0.34639	-0.98385	-1.23474	-0.319167	-0.730132	-1.16736	0.453288	1.6817	1.86136	0.669297	0.333688	1.24432	-0.00204929	-0.543602	-1.29174	-0.185192	-0.662758	-0.947618	-0.208901	-0.272879	-0.109555	0.145115	0.229839	0.192785	0.349955	0.578231	0.615202	1.02038	1.20546	0.93783	-0.316031	-0.586537	-1.04647	-0.0709191	-0.781632
ENSG00000158470	B4GALT5	2	-0.0458531	-1.65876	-2.79692	-0.478665	-1.29375	-2.3257	0.27508	-0.0631658	-1.18555	-0.0588596	-0.666501	-1.15525	-0.485435	-1.40444	-1.956	-0.383271	-0.937753	-1.64802	0.177476	0.512371	0.494956	0.0581657	-0.249108	0.0474685	0.0754998	-0.62835	-1.76313	-0.241146	-0.937696	-1.27469	-0.668426	-0.283057	0.0922957	-0.0323337	0.10949	0.343717	0.262046	0.49503	0.568099	1.12297	1.33436	1.16757	-0.239679	-0.425786	-0.753505	-0.0461122	-0.53463
ENSG00000243279	PRAF2	2	-0.037105	-0.505816	-0.874906	-0.168316	-0.251024	-0.481454	-0.345959	-0.566049	-0.67879	-0.196377	-0.270607	-0.41976	0.0449886	0.209235	0.0827362	0.0899706	0.0840054	0.0866006	-0.0271311	-0.41241	-0.538963	-0.369237	-0.705717	-0.920353	-0.12907	-0.914939	-1.88462	-0.566851	-1.3101	-1.77468	-0.251684	-0.296722	-0.181131	-0.101911	-0.171745	-0.153197	-0.0159753	0.264031	0.301311	0.067252	0.251444	0.120748	-0.415421	-0.646098	-1.13794	-0.0394285	-0.75674
ENSG00000161999	JMJD8	2	-0.119713	-1.36715	-2.35833	-0.344163	-0.879106	-1.75894	-0.658323	-1.51458	-2.29605	-0.52148	-1.40015	-2.31298	-0.0100242	0.0122059	-0.418631	0.0719946	-0.092342	-0.447985	0.296907	0.691258	0.645407	-0.0179723	-0.70676	-0.307232	-0.127612	-1.11299	-2.46934	-0.794182	-1.82969	-2.38421	-0.449974	-0.646561	-0.398769	-0.223722	-0.481171	-0.545949	-0.287357	-0.00041979	0.129189	-0.21002	-0.00360329	-0.0515218	-0.707392	-1.18259	-2.09676	-0.120178	-1.48897
ENSG00000186111	PIP5K1C	2	-0.0350107	-1.37694	-2.37592	-0.379501	-0.97547	-1.82175	-0.00564292	-0.364623	-1.18414	-0.150672	-0.595985	-1.00958	-0.337532	-0.942637	-1.41625	-0.256264	-0.691322	-1.21866	0.0512573	-0.294218	-0.487395	-0.464501	-1.1205	-1.29468	-0.0326393	-0.978606	-2.29787	-0.478586	-1.37034	-1.88466	-0.569648	-0.303596	-0.000272455	-0.056205	0.0459257	0.253744	0.244352	0.567596	0.628644	0.981927	1.23759	0.99603	-0.743535	-1.23537	-2.18057	-0.0913649	-1.48087
ENSG00000168569	TMEM223	2	-0.0343416	-0.750131	-1.2348	-0.237048	-0.522125	-0.91662	0.0275923	-0.0730045	-0.46574	-0.04266	-0.195746	-0.329594	-0.17846	-0.435065	-0.593599	-0.109923	-0.276009	-0.466117	0.239582	0.949054	1.07355	0.420514	0.3612	0.89684	-0.00758159	-0.588194	-1.42355	-0.307922	-0.866676	-1.16916	-0.353411	-0.247094	-0.0541559	-0.0216453	0.00158441	0.048807	0.0914655	0.302006	0.351026	0.427778	0.585739	0.485561	-0.0158867	-0.037023	-0.0688898	-0.0163136	-0.0767505
ENSG00000141441	GAREM1	2	-0.0484163	-0.938407	-1.51864	-0.325528	-0.677656	-1.14317	0.0584282	-0.0398707	-0.515969	-0.0358591	-0.195665	-0.327997	-0.202647	-0.491189	-0.684921	-0.113719	-0.294981	-0.508722	0.243531	1.03735	1.19277	0.496435	0.547897	1.15073	-0.00176198	-0.686362	-1.68676	-0.361986	-1.02955	-1.38195	-0.452774	-0.298983	-0.0549457	-0.0438086	-0.0203396	0.0479976	0.0904686	0.339872	0.397966	0.463191	0.649725	0.551493	0.13933	0.230785	0.405251	0.00389011	0.249606
ENSG00000143862	ARL8A	2	-0.042405	-0.982781	-1.51989	-0.403522	-0.721076	-1.10235	0.254554	0.417563	0.0524038	0.116275	0.288881	0.48347	-0.309265	-0.735616	-0.887475	-0.208261	-0.438726	-0.642056	0.219892	0.755282	0.824993	0.290376	0.0787614	0.472549	0.00799334	-0.819913	-1.99655	-0.377672	-1.13068	-1.56287	-0.540734	-0.162146	0.106416	-0.00901049	0.152715	0.351696	0.24592	0.546165	0.592389	0.858667	1.08572	0.911729	-0.263399	-0.451349	-0.798817	-0.0381154	-0.559683
ENSG00000106785	TRIM14	2	0.141786	-0.441019	-1.29533	0.2848	-0.0134859	-0.736023	-0.258955	-0.793626	-1.46202	-0.303905	-1.02882	-1.76675	-0.282788	-0.857439	-1.2189	-0.281843	-0.763728	-1.19584	0.178451	0.581691	0.617865	0.119078	-0.0697379	0.316332	-0.136703	-1.14884	-2.34886	-0.454549	-1.3242	-1.91749	-0.157599	-0.484365	-0.32509	0.207491	0.277274	0.160344	0.617742	1.09846	1.09445	1.42095	1.76623	1.23907	-0.103922	-0.138973	-0.243727	-0.0033807	-0.159156
ENSG00000111328	CDK2AP1	2	-0.206395	-2.02914	-3.03406	-0.942714	-1.62111	-2.40122	-0.0490752	-0.285119	-1.04588	-0.117859	-0.276013	-0.416132	-0.157215	-0.301985	-0.727067	0.0223006	-0.111926	-0.410109	0.013984	-0.190215	-0.289305	-0.255775	-0.489291	-0.556256	-0.0142382	-1.13673	-2.83576	-0.755409	-1.92885	-2.5106	-0.935995	-0.439107	0.0022016	-0.344158	-0.401526	-0.110679	-0.25164	0.0637259	0.193209	0.021242	0.258646	0.318198	-0.20945	-0.308677	-0.54115	-0.0289333	-0.361945
ENSG00000257218	GATC	2	0.0332843	-0.37891	-0.821457	0.0564799	-0.170824	-0.583238	-0.0678595	-0.330279	-0.73098	-0.126572	-0.513314	-0.882436	-0.188562	-0.54317	-0.721953	-0.177039	-0.431873	-0.706701	0.2494	0.840398	0.904522	0.274291	-0.0200153	0.43372	-0.0257342	-0.42027	-0.937553	-0.172128	-0.523216	-0.74146	-0.114788	-0.201698	-0.107832	0.0802892	0.11191	0.0761434	0.208905	0.371266	0.394848	0.608367	0.735389	0.55013	-0.302095	-0.532929	-0.947096	-0.0541762	-0.682482
ENSG00000174021	GNG5	2	-0.0349577	-1.48387	-2.50017	-0.478798	-0.955151	-1.68399	0.0115223	-0.0861453	-0.75573	-0.0724672	-0.164769	-0.268172	-0.340472	-0.782642	-1.09602	-0.190542	-0.513977	-0.792508	0.288865	1.15451	1.31836	0.507434	0.518512	1.21741	-0.0909201	-1.68454	-3.8347	-0.848676	-2.32738	-3.19556	-0.799097	-0.568275	-0.143912	-0.0277323	0.0705891	0.203645	0.370424	0.99552	1.06866	1.17392	1.61987	1.26256	0.098814	0.209214	0.371873	0.0158883	0.251643
ENSG00000102265	TIMP1	2	-0.00973748	-0.48421	-0.871742	-0.11052	-0.29691	-0.610209	-0.112539	-0.300906	-0.570052	-0.11063	-0.293243	-0.488408	-0.0906022	-0.239855	-0.414391	-0.0631974	-0.207469	-0.3741	0.0166262	-0.196459	-0.296982	-0.255672	-0.593804	-0.708136	-0.04898	-0.521597	-1.13473	-0.279741	-0.719428	-0.989731	-0.199316	-0.163199	-0.0580106	-0.0268576	-0.0129655	0.0404178	0.0886198	0.255571	0.280158	0.343649	0.466336	0.343022	-0.399427	-0.656297	-1.1585	-0.0468226	-0.785256
ENSG00000163686	ABHD6	2	-0.00295663	-0.740309	-1.30016	-0.124664	-0.527831	-1.07044	0.179634	0.0211176	-0.571299	-0.0144643	-0.38068	-0.671953	-0.334567	-0.931873	-1.14602	-0.287817	-0.626056	-1.02433	0.420161	1.6063	1.78886	0.680516	0.423768	1.28094	0.0560456	-0.284369	-0.846157	-0.0782763	-0.397842	-0.550719	-0.277573	-0.165143	0.013241	0.0748558	0.164444	0.204324	0.202622	0.322354	0.370705	0.754471	0.867729	0.741862	-0.236506	-0.465001	-0.831993	-0.0652579	-0.638296
ENSG00000101439	CST3	2	0.0428787	-0.300681	-0.764533	0.106867	-0.169368	-0.641947	-0.166954	-0.645047	-1.13733	-0.227001	-0.866225	-1.47737	-0.0869191	-0.386624	-0.696292	-0.111359	-0.369499	-0.720039	-0.113697	-0.654538	-0.817797	-0.480061	-0.70885	-1.03872	-0.0242396	-0.118589	-0.22944	-0.0239596	-0.12268	-0.185473	-0.00367472	-0.148188	-0.109648	0.0235398	0.00170346	-0.0203292	0.122317	0.167669	0.168799	0.351312	0.397703	0.277597	-0.191334	-0.303864	-0.533732	-0.0179423	-0.345912
ENSG00000073060	SCARB1	2	0.0255676	-0.33662	-0.686474	-0.0481925	-0.0440561	-0.210097	-0.21996	-0.25976	-0.30617	-0.104938	-0.0175657	-0.0102675	-0.0528301	-0.0235535	-0.0720881	-0.00279697	-0.0684646	-0.0198426	0.09252	0.285343	0.320852	0.0851878	0.0137427	0.204186	-0.144196	-1.16279	-2.39179	-0.604754	-1.50843	-2.10337	-0.263349	-0.337964	-0.199333	0.0259914	0.048058	0.031223	0.260242	0.687935	0.701407	0.587169	0.870966	0.577447	-0.0902435	-0.0967787	-0.167329	0.00582234	-0.0947042
ENSG00000160113	NR2F6	2	-0.112345	-1.48679	-2.36564	-0.544856	-1.1618	-1.93084	-0.00124568	-0.340737	-1.13827	-0.136558	-0.577114	-0.962229	-0.227806	-0.604565	-0.999588	-0.117337	-0.375947	-0.790677	0.171066	0.51419	0.521503	0.0988985	-0.138938	0.165874	0.0212289	-0.670856	-1.7645	-0.413923	-1.14598	-1.49079	-0.610581	-0.346709	-0.0289599	-0.164274	-0.189198	-0.0362514	-0.079173	0.116135	0.211765	0.289573	0.451658	0.444027	-0.182265	-0.312135	-0.553703	-0.042061	-0.405711
ENSG00000153815	CMIP	2	-0.0437998	-0.499215	-0.853142	-0.137863	-0.231525	-0.47615	-0.324784	-0.543532	-0.69178	-0.190768	-0.324964	-0.516758	0.0120451	0.147734	0.0817143	0.0665221	0.0671443	0.07334	0.249566	0.854438	0.945258	0.3139	0.0943408	0.574441	-0.10503	-0.852926	-1.81104	-0.543098	-1.26265	-1.69078	-0.240201	-0.358638	-0.233919	-0.0681236	-0.168481	-0.231323	-0.0504526	0.216845	0.273569	0.0159706	0.1928	0.0905517	-0.239981	-0.392362	-0.69748	-0.0424922	-0.508121
ENSG00000122674	CCZ1	2	0.128482	-0.487009	-1.29591	0.240855	-0.12734	-0.858178	-0.0576337	-0.500339	-1.23383	-0.204725	-0.91591	-1.59176	-0.366557	-1.10587	-1.45365	-0.363522	-0.887271	-1.39366	0.285314	1.06311	1.17133	0.379303	0.194655	0.819116	-0.0598056	-0.804138	-1.72819	-0.247707	-0.875976	-1.29621	-0.157091	-0.370518	-0.209285	0.226646	0.340205	0.259332	0.595441	0.959156	0.960999	1.44327	1.71915	1.26809	-0.0957417	-0.167651	-0.298936	-0.0184653	-0.225152
ENSG00000135916	ITM2C	2	-0.147612	-1.15932	-1.6725	-0.531537	-1.03316	-1.54238	0.0741539	-0.15225	-0.722512	-0.0554684	-0.367572	-0.606256	-0.124746	-0.338962	-0.606213	-0.0433196	-0.154688	-0.465861	0.138911	0.363322	0.341125	0.0399664	-0.261694	-0.084747	0.0877917	-0.00519616	-0.354236	-0.110066	-0.308908	-0.31116	-0.421526	-0.111124	0.0905559	-0.2079	-0.268123	-0.109797	-0.319939	-0.39112	-0.299487	-0.273635	-0.296733	-0.0915881	-0.303306	-0.551033	-0.97937	-0.0691108	-0.7141
ENSG00000176148	TCP11L1	2	0.195914	0.112706	-0.469718	0.575514	0.433409	-0.112988	-0.218492	-0.708128	-1.21559	-0.268708	-1.01851	-1.76987	-0.288285	-0.905248	-1.13432	-0.339041	-0.818532	-1.21845	0.351188	1.31053	1.45567	0.49184	0.247847	0.997349	-0.109905	-0.738599	-1.39788	-0.193771	-0.672485	-1.05566	0.127282	-0.356221	-0.324236	0.331098	0.41768	0.192401	0.675944	1.03205	1.00488	1.44252	1.70175	1.17173	-0.186745	-0.327459	-0.583973	-0.0313277	-0.430551
ENSG00000077721	UBE2A	2	-0.0988727	-0.894379	-1.27062	-0.421508	-0.759438	-1.0911	0.176805	0.195057	-0.173828	0.0553974	0.0266739	0.049709	-0.176002	-0.413611	-0.538217	-0.0916561	-0.192271	-0.37532	0.260985	1.00954	1.13055	0.452295	0.327615	0.860836	0.0659388	-0.222943	-0.771323	-0.158493	-0.482368	-0.598827	-0.401937	-0.108126	0.088253	-0.0996296	-0.0785874	0.0485881	-0.10655	-0.0562236	0.0129083	0.0938103	0.147776	0.224891	-0.11867	-0.24161	-0.433498	-0.042525	-0.345328
ENSG00000179855	GIPC3	2	0.0189611	-1.00554	-1.74503	-0.33077	-0.719218	-1.25366	0.21077	0.214812	-0.313937	0.039692	0.0252591	0.0294122	-0.308166	-0.848619	-1.19358	-0.230451	-0.583996	-0.909233	-0.224447	-1.03554	-1.22261	-0.594938	-0.648838	-1.17159	-0.0331442	-0.968453	-2.21864	-0.383499	-1.21546	-1.7293	-0.545031	-0.188051	0.0932062	0.00406817	0.20853	0.463154	0.446049	0.830453	0.832618	1.20434	1.49044	1.1832	-0.0387851	0.00744133	0.0265736	0.034169	0.0957089
ENSG00000158604	TMED4	2	-0.0693154	-1.21703	-1.96781	-0.414109	-0.942187	-1.60113	0.108531	-0.107668	-0.813042	-0.0603227	-0.411412	-0.698474	-0.266301	-0.716932	-1.0349	-0.172065	-0.446814	-0.82702	0.222985	0.860797	0.954466	0.344451	0.262826	0.759997	0.0367931	-0.5548	-1.49406	-0.292746	-0.898454	-1.1861	-0.518461	-0.285225	-0.00399124	-0.0761403	-0.0477178	0.0733242	0.0492987	0.238682	0.311182	0.489194	0.646739	0.590928	0.00288063	-0.0115904	-0.0235903	-0.0190562	-0.0480165
ENSG00000213190	MLLT11	2	-0.120442	-1.58624	-2.59979	-0.54392	-1.2349	-2.13822	-0.195585	-0.795759	-1.73319	-0.289006	-1.01179	-1.68508	-0.132374	-0.40176	-0.914304	-0.0293537	-0.276199	-0.738572	0.00253556	-0.138543	-0.2194	-0.226052	-0.352381	-0.3561	-0.00812223	-0.692502	-1.76912	-0.470332	-1.23367	-1.58333	-0.599847	-0.458194	-0.138521	-0.231494	-0.354606	-0.242387	-0.185149	0.00467908	0.104361	0.0313858	0.186004	0.211666	0.00906853	0.0455982	0.0831033	-0.00787924	0.0550038
ENSG00000112667	DNPH1	2	-0.068089	-0.944221	-1.62527	-0.254949	-0.712094	-1.35368	-0.253878	-0.813867	-1.47699	-0.285174	-0.963239	-1.61067	-0.043889	-0.185076	-0.551863	0.00275492	-0.165037	-0.503124	0.0111563	-0.0824235	-0.145316	-0.174961	-0.30452	-0.296145	-0.0184584	-0.370619	-0.932192	-0.281972	-0.703466	-0.886221	-0.295554	-0.339424	-0.168086	-0.147338	-0.284129	-0.277594	-0.166766	-0.0786751	-0.0124172	-0.105017	-0.029863	-0.00365764	-0.0257216	-0.0266784	-0.0467732	-0.0136417	-0.0407994
ENSG00000179134	SAMD4B	2	0.0149277	-0.477694	-1.12378	0.0988092	-0.0734149	-0.602899	-0.667811	-1.3467	-1.75823	-0.468414	-1.15748	-1.92339	0.0513505	0.166572	-0.0676676	0.0756837	-0.0375879	-0.173616	0.227044	0.755719	0.825962	0.209364	0.0153802	0.5027	-0.187915	-1.14117	-2.28813	-0.693306	-1.60914	-2.17741	-0.143589	-0.617122	-0.50043	-0.0256295	-0.227734	-0.447275	0.0373022	0.420395	0.473761	0.140533	0.393887	0.151431	-0.115116	-0.151117	-0.269303	-0.0216557	-0.206534
ENSG00000213965	NUDT19	2	0.0774647	-0.491439	-1.18091	0.100389	-0.0240075	-0.501625	-0.367595	-0.685808	-1.03203	-0.262409	-0.565763	-0.94784	-0.153975	-0.333794	-0.512428	-0.105091	-0.351062	-0.47982	0.280143	1.04893	1.1887	0.413135	0.314166	0.954786	-0.192605	-1.55806	-3.20587	-0.771163	-1.98299	-2.77827	-0.29217	-0.57662	-0.382465	0.113765	0.121043	-0.00158391	0.453062	1.04886	1.07159	1.03972	1.44461	0.969802	-0.0479794	-0.0291272	-0.050808	0.00242896	-0.0371876
ENSG00000110442	COMMD9	2	-0.053301	-1.22444	-2.05067	-0.366548	-0.903778	-1.62691	0.0268503	-0.273465	-0.994398	-0.113917	-0.512907	-0.868562	-0.289503	-0.800221	-1.18363	-0.213271	-0.561202	-1.01473	0.140048	0.183452	0.0894728	-0.163068	-0.696795	-0.614287	0.00132892	-0.69361	-1.71553	-0.355913	-1.03237	-1.39668	-0.491797	-0.249561	0.0121801	-0.0661031	-0.00242509	0.163478	0.120637	0.338177	0.40453	0.6839	0.86416	0.728531	-0.59182	-1.00518	-1.77779	-0.0856413	-1.23102
ENSG00000087460	GNAS	2	-0.0995759	-1.05421	-1.61484	-0.451928	-0.819104	-1.26845	-0.0574651	-0.232745	-0.664891	-0.0902415	-0.241267	-0.383498	-0.0987374	-0.210637	-0.448218	-0.0106143	-0.111934	-0.302163	0.0519544	0.0240337	-0.0268232	-0.109687	-0.326114	-0.301975	-0.014129	-0.620971	-1.52603	-0.404879	-1.03225	-1.35023	-0.468724	-0.246417	-0.0207329	-0.162336	-0.19348	-0.0587792	-0.10937	0.0635558	0.133262	0.0719917	0.203234	0.209514	-0.221823	-0.357844	-0.631558	-0.033072	-0.435793
ENSG00000133318	RTN3	2	-0.0371868	-1.04626	-1.82253	-0.298461	-0.685014	-1.29576	-0.205807	-0.557178	-1.12099	-0.210635	-0.571209	-0.946199	-0.130782	-0.326502	-0.65425	-0.0514078	-0.263112	-0.522479	0.0307644	-0.0341248	-0.0839838	-0.149658	-0.293689	-0.256505	-0.0851839	-1.04155	-2.32457	-0.578781	-1.50171	-2.03441	-0.470086	-0.42541	-0.172737	-0.0901903	-0.118886	-0.0549234	0.10443	0.458962	0.514172	0.476843	0.730346	0.545835	-0.0906327	-0.103159	-0.178025	-0.00353163	-0.105585
ENSG00000164402	SEPT8	2	-0.00205873	-0.64812	-1.24091	-0.0527898	-0.451117	-1.04051	-0.091124	-0.53938	-1.17675	-0.197897	-0.853397	-1.45441	-0.160012	-0.527326	-0.829931	-0.138423	-0.405138	-0.787078	0.165447	0.632247	0.691114	0.217327	0.135405	0.519209	0.0106323	-0.221049	-0.601918	-0.104674	-0.363166	-0.474645	-0.173779	-0.261125	-0.129662	0.00030269	-0.0436534	-0.0796274	0.0539985	0.135987	0.176862	0.323658	0.400662	0.329291	0.0295765	0.032533	0.0537752	-0.0152016	0.00556349
ENSG00000125166	GOT2	2	0.0963433	-0.153234	-0.632177	0.246962	0.141595	-0.248558	-0.243622	-0.572469	-0.901299	-0.215258	-0.639025	-1.09268	-0.148918	-0.418944	-0.573624	-0.1486	-0.406154	-0.599377	0.242869	0.930047	1.04859	0.369832	0.270026	0.821511	-0.113506	-0.845304	-1.69528	-0.366044	-0.993813	-1.42593	-0.0598808	-0.366238	-0.281791	0.154707	0.169685	0.026877	0.388971	0.737011	0.739087	0.854999	1.09703	0.738981	-0.0445193	-0.0606091	-0.10916	-0.00706909	-0.0900676
ENSG00000112640	PPP2R5D	2	-0.0292325	-0.884038	-1.55557	-0.214628	-0.614053	-1.20088	-0.109285	-0.467245	-1.05958	-0.176703	-0.637503	-1.07377	-0.154396	-0.441872	-0.746949	-0.0978558	-0.329253	-0.643854	0.108074	0.345007	0.357427	0.0631453	-0.0470991	0.183451	-0.0261349	-0.606346	-1.43546	-0.33074	-0.911258	-1.22122	-0.345993	-0.323836	-0.123469	-0.0537666	-0.0813534	-0.0486626	0.0641077	0.271412	0.322416	0.385019	0.54375	0.434456	-0.0331084	-0.0439007	-0.0776726	-0.0112058	-0.0631571
ENSG00000131462	TUBG1	2	0.0168538	-0.898205	-1.82576	-0.0191691	-0.452443	-1.26528	-0.416974	-1.10683	-1.87384	-0.400067	-1.24116	-2.09041	-0.154974	-0.455442	-0.846043	-0.109246	-0.433319	-0.828989	0.272798	0.958359	1.04526	0.293883	0.0943132	0.69168	-0.115483	-1.06986	-2.31056	-0.579878	-1.49898	-2.03952	-0.307519	-0.596235	-0.380963	0.0063776	-0.0968964	-0.21812	0.174041	0.555007	0.616689	0.600867	0.874869	0.5994	-0.0805479	-0.11561	-0.207234	-0.023739	-0.171362
ENSG00000136802	LRRC8A	2	0.0532306	-0.885165	-1.78529	-0.0520616	-0.484711	-1.23956	-0.114339	-0.533981	-1.26867	-0.214215	-0.787204	-1.34581	-0.28982	-0.837559	-1.228	-0.241291	-0.66407	-1.1002	0.131818	0.403882	0.414612	0.0519928	-0.103691	0.176479	-0.0779771	-1.04346	-2.29844	-0.456876	-1.33456	-1.87476	-0.373018	-0.432485	-0.191347	0.0755096	0.140611	0.154155	0.416365	0.826418	0.854135	1.12878	1.43151	1.06732	-0.0719251	-0.0900444	-0.15663	-0.00351298	-0.0998683
ENSG00000160691	SHC1	2	-0.0442015	-0.716538	-1.20716	-0.245787	-0.41445	-0.742593	-0.269704	-0.46623	-0.698672	-0.170247	-0.259052	-0.404919	-0.0233955	0.0376509	-0.117937	0.0465594	-0.00614085	-0.0506321	0.0612918	0.0628453	0.0328376	-0.0854917	-0.276335	-0.211901	-0.113273	-1.03011	-2.21093	-0.611744	-1.48324	-2.00702	-0.366823	-0.363385	-0.181892	-0.0957552	-0.147788	-0.118497	0.0280006	0.363905	0.412647	0.216242	0.443341	0.293331	-0.208373	-0.30325	-0.533164	-0.0186069	-0.354182
ENSG00000118960	HS1BP3	2	-0.0010772	-0.670942	-1.26331	-0.0722038	-0.457972	-1.03232	-0.0607339	-0.446669	-1.0393	-0.165418	-0.714993	-1.22064	-0.199222	-0.617181	-0.918083	-0.178424	-0.475923	-0.871368	0.152638	0.37886	0.349677	0.000151147	-0.362904	-0.158064	0.00239819	-0.308251	-0.773999	-0.138136	-0.447787	-0.609273	-0.194324	-0.200248	-0.0691859	0.00908593	0.0178882	0.0402091	0.108224	0.209519	0.248236	0.48439	0.577488	0.465013	-0.360451	-0.627673	-1.11281	-0.0612842	-0.787217
ENSG00000172270	BSG	2	0.0148793	-0.274197	-0.461296	-0.059792	-0.147317	-0.277232	0.179932	0.330198	0.20289	0.0960985	0.205527	0.331178	-0.206494	-0.494377	-0.485327	-0.166265	-0.305702	-0.385723	0.311824	1.30071	1.49592	0.647735	0.616268	1.31198	0.0109052	-0.38149	-0.923798	-0.132093	-0.460847	-0.66214	-0.18795	-0.084415	0.0244054	0.0907353	0.199315	0.225604	0.230484	0.398784	0.41486	0.619446	0.745403	0.601632	-0.0364137	-0.0950405	-0.173844	-0.0202516	-0.157806
ENSG00000128699	ORMDL1	2	0.0681137	0.00492526	-0.0059251	0.0599875	-0.00100569	-0.0239779	0.54883	0.956153	0.88886	0.307724	0.59665	0.952565	-0.38366	-1.0386	-0.985572	-0.38011	-0.661905	-0.854505	0.309076	1.1503	1.27636	0.520311	0.227325	0.764059	0.0979296	0.0943568	0.0516422	0.249053	0.346476	0.372678	-0.0598808	0.238376	0.282114	0.224184	0.524246	0.656435	0.455304	0.484786	0.462228	1.12911	1.1768	0.991378	-0.423732	-0.793261	-1.40965	-0.0707231	-1.00538
ENSG00000196715	VKORC1L1	2	0.0791131	0.116931	0.028392	0.172317	0.19613	0.140618	0.10316	0.18557	0.157522	0.0516386	0.0981532	0.14085	-0.170817	-0.468355	-0.472598	-0.184274	-0.363099	-0.455027	0.114661	0.344351	0.361642	0.101467	-0.108661	0.0505846	-0.0233337	-0.280153	-0.547103	-0.0308285	-0.191314	-0.34485	0.0164236	0.0101464	0.0201316	0.157073	0.297154	0.304991	0.35682	0.498874	0.474044	0.775032	0.880097	0.648965	-0.28464	-0.490608	-0.868196	-0.0325812	-0.596093
ENSG00000166289	PLEKHF1	2	0.0717033	0.180749	0.2225	0.128881	0.200356	0.266428	0.250921	0.520793	0.607584	0.167101	0.4293	0.695548	-0.202028	-0.52941	-0.464157	-0.212683	-0.369332	-0.417578	0.121679	0.350716	0.364294	0.113784	-0.146698	-0.014627	0.00823624	-0.147792	-0.299347	0.0572347	0.00526906	-0.0849994	0.0131272	0.134342	0.132742	0.167284	0.366659	0.433192	0.369901	0.465683	0.434646	0.815626	0.890989	0.688118	-0.389366	-0.681347	-1.20602	-0.0466631	-0.829191
ENSG00000006327	TNFRSF12A	2	-0.00834929	-0.280788	-0.401502	-0.139174	-0.232154	-0.310813	0.192019	0.345555	0.265902	0.109389	0.269834	0.446969	-0.143556	-0.361433	-0.395661	-0.115405	-0.215279	-0.296181	0.0429687	0.0638473	0.041548	-0.0180217	-0.186581	-0.183568	0.0246807	-0.166585	-0.451847	-0.0413969	-0.196896	-0.291348	-0.168195	0.0475383	0.124404	0.0165772	0.127218	0.244975	0.128004	0.192625	0.198446	0.399947	0.455262	0.394847	-0.237886	-0.411148	-0.726648	-0.0293964	-0.496438
ENSG00000140943	MBTPS1	2	-0.0942309	-0.511144	-0.620517	-0.326523	-0.525028	-0.64756	0.117353	0.13432	-0.020688	0.0496249	0.0731121	0.13398	-0.0347397	-0.0819739	-0.163018	0.00379355	0.00967679	-0.0853492	-0.0115657	-0.203331	-0.282768	-0.175714	-0.396007	-0.544505	0.0676528	0.180412	0.201044	0.0300553	0.0782985	0.168315	-0.193857	0.0723846	0.145485	-0.135268	-0.143027	-0.00362109	-0.22747	-0.342397	-0.301756	-0.284217	-0.350936	-0.177828	-0.279724	-0.493595	-0.874018	-0.0471441	-0.610599
ENSG00000149380	P4HA3	2	0.108705	-0.60676	-1.30881	0.0399085	-0.39487	-1.03274	0.35861	0.240306	-0.468687	0.0457388	-0.34161	-0.639776	-0.472871	-1.43099	-1.79382	-0.460836	-1.02866	-1.59253	0.033288	0.0212908	-0.03267	-0.107797	-0.288783	-0.269046	0.0427322	-0.387658	-0.981519	0.041307	-0.282657	-0.504121	-0.251418	-0.064229	0.116861	0.204528	0.476107	0.619678	0.643236	0.867312	0.845736	1.61866	1.81291	1.44611	-0.150819	-0.26057	-0.457089	-0.00899633	-0.2925
ENSG00000110218	PANX1	2	0.0577342	-0.545	-1.07372	-0.00519148	-0.41551	-0.952318	0.357842	0.256143	-0.370937	0.0620243	-0.313312	-0.584511	-0.411519	-1.24116	-1.51631	-0.400705	-0.859741	-1.36622	0.187511	0.644603	0.676751	0.202747	-0.04563	0.282648	0.0888324	-0.0218057	-0.257254	0.164552	0.0995598	0.0708075	-0.180876	0.00531504	0.141405	0.153392	0.355645	0.465476	0.402759	0.463984	0.466833	1.13342	1.21525	1.02148	-0.239964	-0.455937	-0.809702	-0.0451071	-0.579366
ENSG00000168288	MMADHC	2	0.14091	0.116645	-0.213455	0.394933	0.179236	-0.227508	0.151847	-0.122083	-0.595323	-0.0579096	-0.63962	-1.14464	-0.307329	-1.03653	-1.26094	-0.37235	-0.818105	-1.28215	0.123652	0.350749	0.333054	0.0317415	-0.267221	-0.096353	0.040925	0.194708	0.428952	0.305779	0.521743	0.607459	0.177202	0.0381656	0.0146187	0.255446	0.411786	0.367079	0.475417	0.476283	0.438443	1.08492	1.11547	0.852587	-0.299278	-0.549787	-0.975349	-0.0467531	-0.684884
ENSG00000197747	S100A10	2	0.00361217	-0.792595	-1.35426	-0.219912	-0.612605	-1.10457	0.265729	0.222611	-0.308768	0.0529875	-0.11728	-0.224692	-0.326554	-0.931932	-1.20326	-0.279218	-0.626874	-1.01286	0.0566528	0.0402375	-0.0221188	-0.110662	-0.386242	-0.38104	0.0446398	-0.360943	-0.979399	-0.0851564	-0.444943	-0.645262	-0.348878	-0.0570504	0.134926	0.0378163	0.205554	0.386386	0.286681	0.435382	0.454863	0.910754	1.04358	0.88134	-0.305787	-0.526642	-0.929706	-0.0388607	-0.632494
ENSG00000132824	SERINC3	2	0.1131	0.296623	0.264419	0.284266	0.324534	0.288992	0.176967	0.271022	0.241962	0.0808193	0.0876901	0.107748	-0.208595	-0.62097	-0.628207	-0.247863	-0.48285	-0.627041	0.0823006	0.197391	0.184516	0.0197187	-0.227118	-0.160132	-0.00184965	-0.0747189	-0.0873639	0.126013	0.157657	0.105431	0.118068	0.100727	0.0671722	0.215231	0.39937	0.407007	0.440804	0.525983	0.481221	0.925397	0.995876	0.741024	-0.334711	-0.584603	-1.0342	-0.0373419	-0.705921
ENSG00000118894	EEF2KMT	2	0.0471737	-0.0998623	-0.354491	0.121068	0.0641892	-0.145149	-0.128233	-0.291508	-0.442848	-0.106973	-0.289871	-0.495729	-0.102985	-0.283799	-0.376542	-0.108746	-0.272695	-0.404918	0.117371	0.224897	0.190193	-0.043036	-0.409056	-0.305812	-0.0645809	-0.465893	-0.921383	-0.203358	-0.535463	-0.777824	-0.0273019	-0.132242	-0.0992333	0.0803668	0.120121	0.0908013	0.218504	0.390588	0.392839	0.528624	0.651755	0.445807	-0.445855	-0.750881	-1.32862	-0.0568423	-0.916086
ENSG00000065534	MYLK	2	0.0839399	-0.025196	-0.178139	0.11312	-0.00151874	-0.155432	0.357601	0.507535	0.310404	0.15575	0.167735	0.235135	-0.299488	-0.883072	-0.961937	-0.312853	-0.613212	-0.863985	0.0721795	0.200737	0.191696	0.040659	-0.14887	-0.079463	0.0555154	0.0240635	-0.0182909	0.195046	0.246279	0.240385	-0.0263386	0.139223	0.17575	0.184141	0.413558	0.512555	0.43167	0.483872	0.451184	1.01775	1.07711	0.871381	-0.248741	-0.450135	-0.79621	-0.0296242	-0.543983
ENSG00000166260	COX11	2	-0.0201775	-0.447107	-0.597613	-0.22504	-0.444151	-0.592659	0.465433	0.738833	0.520718	0.237905	0.418356	0.676435	-0.286091	-0.771439	-0.822226	-0.245326	-0.43827	-0.643422	0.16645	0.625455	0.687651	0.28489	0.133611	0.420035	0.113953	0.12644	0.0147385	0.161233	0.192024	0.241513	-0.232061	0.156939	0.270866	0.0470023	0.236243	0.42121	0.162442	0.137203	0.150548	0.585493	0.594824	0.585052	-0.208147	-0.405883	-0.721681	-0.0417268	-0.521046
ENSG00000082515	MRPL22	2	0.0273903	-0.349127	-0.543366	-0.141919	-0.356212	-0.529924	0.490374	0.744664	0.502912	0.236734	0.392582	0.622721	-0.308281	-0.895203	-1.021	-0.290524	-0.56418	-0.829105	-0.0761717	-0.42072	-0.526083	-0.258948	-0.431279	-0.705751	0.0959227	0.094725	0.0187031	0.207208	0.257376	0.284221	-0.192088	0.21204	0.308445	0.0854161	0.338161	0.57098	0.324957	0.33119	0.310515	0.88004	0.912856	0.807317	-0.24445	-0.430256	-0.757147	-0.0212154	-0.494814
ENSG00000119537	KDSR	2	0.0215119	-0.113525	-0.184516	-0.0167078	-0.0968139	-0.168451	0.255278	0.412123	0.3152	0.130937	0.222794	0.351666	-0.192446	-0.524566	-0.53479	-0.183387	-0.333316	-0.458823	0.145319	0.524484	0.575157	0.223324	0.0666774	0.312306	0.0496211	0.0163951	-0.0617384	0.0949416	0.101885	0.0999117	-0.0711989	0.0903083	0.132828	0.0874138	0.222672	0.298307	0.1961	0.214845	0.211605	0.527572	0.555616	0.476722	-0.212923	-0.39576	-0.703005	-0.0361173	-0.500999
ENSG00000196968	FUT11	2	0.0682332	-0.607135	-1.09506	-0.137735	-0.539429	-0.981725	0.613242	0.784451	0.242352	0.237044	0.204986	0.28285	-0.475074	-1.42477	-1.72433	-0.455856	-0.952432	-1.45275	-0.145618	-0.75822	-0.938247	-0.477519	-0.711511	-1.16007	0.111113	-0.0296725	-0.299599	0.233732	0.177795	0.131871	-0.289577	0.192679	0.357848	0.146947	0.497848	0.799925	0.559342	0.640188	0.607915	1.47021	1.57007	1.33212	-0.28791	-0.494566	-0.867301	-0.017042	-0.548891
ENSG00000134153	EMC7	2	0.0480617	0.150072	0.253766	0.0702636	0.128889	0.231872	0.327234	0.661914	0.766053	0.217451	0.536032	0.875004	-0.211259	-0.543161	-0.444924	-0.215553	-0.345924	-0.386525	0.182097	0.611752	0.664642	0.255626	-0.0121253	0.24636	0.0435278	0.0211277	0.00239327	0.132949	0.192584	0.188743	0.00414342	0.190689	0.18776	0.149665	0.350331	0.435445	0.296433	0.323832	0.302031	0.693516	0.724633	0.593522	-0.405488	-0.729897	-1.29454	-0.0583511	-0.906901
ENSG00000105974	CAV1	2	-0.0390883	-1.01805	-1.64231	-0.343153	-0.894011	-1.50085	0.354627	0.231618	-0.498323	0.0559902	-0.299319	-0.536344	-0.328968	-0.986689	-1.32345	-0.26797	-0.613687	-1.09	0.0719836	0.306692	0.324309	0.107991	0.100552	0.282176	0.118648	0.00532341	-0.340994	0.0799091	-0.0669119	-0.075648	-0.397383	-0.0563825	0.167206	-0.0245309	0.0886729	0.272401	0.115959	0.131052	0.170583	0.605681	0.654559	0.649423	0.0879613	0.117565	0.206943	-0.0026586	0.127239
ENSG00000110917	MLEC	2	0.0735509	-0.0169887	-0.19289	0.151317	0.0709489	-0.0984258	0.178741	0.220176	0.0416388	0.060028	-0.0161231	-0.062567	-0.243033	-0.687427	-0.732878	-0.250683	-0.498006	-0.692726	0.229816	0.847189	0.937526	0.351011	0.146474	0.577481	0.0151775	-0.164118	-0.380442	0.0442633	-0.0558908	-0.150655	-0.0124622	0.0032383	0.0392857	0.17269	0.321302	0.326453	0.357789	0.463978	0.451217	0.847454	0.936693	0.726304	-0.247999	-0.456164	-0.811038	-0.0417343	-0.582023
ENSG00000174748	RPL15	2	-0.0221643	-0.477216	-0.746948	-0.146475	-0.386057	-0.656849	0.197762	0.207973	-0.0845651	0.0619391	-0.0147081	-0.0420486	-0.228917	-0.621951	-0.730385	-0.200042	-0.401442	-0.645737	0.234011	0.70861	0.732609	0.206246	-0.211767	0.113388	0.0574324	-0.0624383	-0.306403	0.00784853	-0.09828	-0.139872	-0.18187	0.0248419	0.122068	0.0268152	0.127708	0.231892	0.0936755	0.106509	0.137799	0.454398	0.48643	0.447408	-0.515812	-0.923703	-1.63935	-0.0878434	-1.16381
ENSG00000000003	TSPAN6	2	-0.0247978	-0.46847	-0.660027	-0.22797	-0.492032	-0.696371	0.390111	0.525454	0.234605	0.168561	0.192979	0.299858	-0.222583	-0.655763	-0.785471	-0.194101	-0.37892	-0.622791	-0.0150062	-0.102266	-0.145838	-0.0756669	-0.161193	-0.24735	0.112093	0.249813	0.300029	0.206529	0.329832	0.44454	-0.200183	0.152829	0.251152	-0.000410906	0.142229	0.329195	0.086686	0.0087686	0.0167674	0.395672	0.368071	0.405075	-0.101925	-0.202617	-0.358081	-0.0178978	-0.246123
ENSG00000197594	ENPP1	2	0.140287	0.427429	0.384036	0.399698	0.486826	0.444643	0.0650115	0.0732942	0.0593316	0.0133607	-0.0680111	-0.154623	-0.182234	-0.556495	-0.561824	-0.235497	-0.476801	-0.607689	0.099421	0.266463	0.265949	0.0451314	-0.199166	-0.08242	-0.0381176	-0.187397	-0.252074	0.0707086	0.0429075	-0.0646102	0.184605	0.0362673	-0.0205713	0.247827	0.407813	0.351512	0.489027	0.621692	0.570148	0.9737	1.07228	0.757392	-0.32033	-0.552114	-0.976772	-0.0335973	-0.665996
ENSG00000145391	SETD7	2	0.0299783	-0.409058	-0.625847	-0.145823	-0.390587	-0.594138	0.601455	0.939201	0.662857	0.298888	0.504539	0.801059	-0.412699	-1.15287	-1.2485	-0.385329	-0.721659	-1.03423	0.128017	0.365548	0.358822	0.102867	-0.198468	-0.0757112	0.121227	0.0773047	-0.0797232	0.226905	0.254003	0.268495	-0.227018	0.232163	0.351412	0.1367	0.443292	0.685155	0.397678	0.417291	0.406684	1.11104	1.16038	1.02281	-0.413591	-0.752928	-1.3331	-0.0586624	-0.923421
ENSG00000165410	CFL2	2	-0.00592609	-0.489619	-0.868296	-0.0636599	-0.388675	-0.803432	0.130159	-0.0602194	-0.526264	-0.0301685	-0.401241	-0.702378	-0.23215	-0.700202	-0.897016	-0.220057	-0.48654	-0.843551	0.23003	0.731055	0.75986	0.210694	-0.157049	0.203297	0.0643359	0.0597219	-0.0418029	0.0779647	0.062581	0.086111	-0.121765	-0.0285766	0.0582104	0.0398836	0.0994167	0.148926	0.085708	0.0611564	0.0929435	0.435235	0.445784	0.40932	-0.400492	-0.732645	-1.30223	-0.0775241	-0.938242
ENSG00000168092	PAFAH1B2	2	0.0363718	-0.276903	-0.606014	0.078134	-0.183172	-0.555997	0.142392	-0.0305494	-0.463756	-0.0238541	-0.417989	-0.74168	-0.247297	-0.752301	-0.906423	-0.249172	-0.534329	-0.870294	0.292664	1.1329	1.25941	0.478188	0.29364	0.894307	0.0577112	0.0641413	0.0085993	0.121967	0.139009	0.165765	-0.0409847	-0.0524412	0.00993035	0.115269	0.18755	0.169197	0.194571	0.200638	0.216257	0.589975	0.619031	0.520393	-0.158293	-0.327653	-0.587407	-0.0477433	-0.45526
ENSG00000133216	EPHB2	2	0.0533819	-0.323413	-0.708704	0.0615298	-0.14384	-0.494356	0.121135	0.04328	-0.315602	-0.00503543	-0.22484	-0.410042	-0.27568	-0.768988	-0.899319	-0.259746	-0.555806	-0.829726	0.295788	1.10483	1.22661	0.453682	0.236925	0.824843	0.00488292	-0.374691	-0.882708	-0.0878758	-0.395883	-0.596415	-0.135125	-0.122747	-0.0177886	0.140633	0.260087	0.263909	0.337997	0.51143	0.521766	0.887723	1.0268	0.801154	-0.226625	-0.418668	-0.74571	-0.0445399	-0.547149
ENSG00000160714	UBE2Q1	2	0.048014	-0.290353	-0.628331	0.0261257	-0.177377	-0.487481	0.134597	0.0529364	-0.280366	0.0022455	-0.200605	-0.36619	-0.218806	-0.657174	-0.826747	-0.214062	-0.480366	-0.748157	0.0490455	0.0955123	0.0694129	-0.0361314	-0.199119	-0.151664	0.0134261	-0.20857	-0.509268	-0.00453387	-0.175975	-0.293003	-0.11148	-0.0420035	0.0396481	0.0941262	0.211934	0.269939	0.287817	0.395485	0.390096	0.74151	0.834272	0.660134	-0.169383	-0.293294	-0.517908	-0.0199075	-0.351587
ENSG00000183291	SEPT15	2	-0.0859557	-0.691492	-0.8476	-0.398662	-0.730236	-0.927477	0.532011	0.79497	0.486353	0.261689	0.400522	0.651736	-0.282892	-0.757928	-0.822852	-0.221867	-0.374834	-0.619817	0.247664	0.963714	1.0692	0.453021	0.279697	0.735326	0.175471	0.403705	0.472858	0.249821	0.429686	0.6237	-0.300559	0.195266	0.334534	-0.0362944	0.108264	0.327679	-0.0531583	-0.207473	-0.162372	0.231267	0.158476	0.314963	-0.219969	-0.457946	-0.818055	-0.0620846	-0.617086
ENSG00000167658	EEF2	2	0.0337878	-0.174713	-0.457208	0.0981859	-0.0403868	-0.317634	-0.0732657	-0.28798	-0.556093	-0.106365	-0.420242	-0.722695	-0.122039	-0.366631	-0.485758	-0.125565	-0.306583	-0.50242	0.181772	0.603489	0.646141	0.189748	-0.0430011	0.279832	-0.0205724	-0.238764	-0.512016	-0.0882362	-0.276463	-0.400356	-0.0247208	-0.132141	-0.0908022	0.0718877	0.0865916	0.0378997	0.14999	0.244902	0.257289	0.412818	0.488352	0.35472	-0.242877	-0.429722	-0.763763	-0.0432659	-0.549648
ENSG00000130254	SAFB2	2	0.093338	0.160171	0.133691	0.179242	0.147443	0.10031	0.371511	0.588452	0.50675	0.186429	0.279934	0.422568	-0.2878	-0.837436	-0.844063	-0.312845	-0.581399	-0.777771	0.125325	0.402643	0.421293	0.141615	-0.0934909	0.0674511	0.0578453	0.110844	0.196733	0.245452	0.389048	0.427425	0.0500636	0.192132	0.187989	0.212683	0.451383	0.528946	0.436547	0.459201	0.420216	0.993051	1.02971	0.827875	-0.327389	-0.596093	-1.05628	-0.043824	-0.732616
ENSG00000143337	TOR1AIP1	2	0.0891838	0.0441887	-0.131351	0.180404	0.135507	-0.0120832	0.135269	0.165013	0.0233269	0.0410915	-0.0170418	-0.0614775	-0.212623	-0.615143	-0.675998	-0.227328	-0.468747	-0.639779	0.104854	0.330478	0.347468	0.0964812	-0.078023	0.0839534	-0.0107871	-0.25194	-0.512446	0.006681	-0.140683	-0.281081	0.00135158	-0.00281052	0.0240112	0.172078	0.325152	0.337768	0.400394	0.542456	0.516041	0.890318	1.0004	0.751336	-0.217824	-0.378898	-0.67031	-0.0240527	-0.458928
ENSG00000088367	EPB41L1	2	0.113522	-0.149037	-0.557113	0.184096	0.157298	-0.10142	-0.0209816	-0.0133431	-0.173482	-0.0309897	-0.0271815	-0.067508	-0.270069	-0.678467	-0.753083	-0.253377	-0.555037	-0.697144	0.248098	0.80259	0.871284	0.264929	-0.050362	0.378196	-0.113511	-1.07896	-2.20686	-0.417911	-1.19905	-1.76309	-0.159906	-0.236125	-0.121281	0.214726	0.392174	0.377707	0.605974	1.05182	1.0368	1.36167	1.67434	1.2003	-0.399969	-0.66064	-1.16804	-0.0410439	-0.799286
ENSG00000134308	YWHAQ	2	-0.013092	-0.559453	-0.962642	-0.0897729	-0.496947	-0.971334	0.229409	0.0240042	-0.559832	-0.00406018	-0.476424	-0.839583	-0.265636	-0.826233	-1.04861	-0.249822	-0.542577	-0.963808	0.272123	1.06728	1.17993	0.449174	0.286547	0.850352	0.11479	0.295663	0.376968	0.213903	0.34937	0.494772	-0.129787	-0.0165946	0.0847189	0.0413467	0.0940802	0.135283	0.0502551	-0.0450896	-0.00863663	0.381114	0.349065	0.375393	-0.108021	-0.25704	-0.463405	-0.049581	-0.378491
ENSG00000105355	PLIN3	2	0.0499921	-0.0020558	-0.205961	0.188027	0.0912634	-0.138916	-0.0784491	-0.308424	-0.541228	-0.111124	-0.467924	-0.808465	-0.103348	-0.338158	-0.430362	-0.124522	-0.29563	-0.481177	0.192325	0.693834	0.760648	0.256616	0.0752028	0.449449	-0.0128484	-0.0846461	-0.155677	0.00189716	-0.0467993	-0.0906092	0.0695192	-0.102798	-0.102785	0.0988696	0.103198	0.0146705	0.14862	0.196309	0.199779	0.36165	0.403602	0.282191	-0.173716	-0.32076	-0.572199	-0.0371602	-0.423948
ENSG00000130429	ARPC1B	2	0.0177498	-0.446142	-0.813711	-0.0953789	-0.262412	-0.535491	0.0599474	0.0433845	-0.206852	-0.00225775	-0.0391727	-0.074292	-0.179813	-0.465589	-0.594603	-0.142347	-0.33189	-0.489826	0.083372	0.234485	0.238959	0.0436078	-0.0968353	0.034499	-0.0286966	-0.570767	-1.28008	-0.239934	-0.714661	-1.01424	-0.240808	-0.140807	-0.00766787	0.0434474	0.137387	0.206958	0.247742	0.470535	0.48185	0.670423	0.834219	0.644161	-0.159244	-0.257989	-0.454764	-0.015416	-0.305992
ENSG00000213281	NRAS	2	0.0100612	-0.53755	-0.896553	-0.136772	-0.459682	-0.818146	0.370359	0.425328	0.00786865	0.128409	0.0301058	0.0131491	-0.339912	-0.982305	-1.16889	-0.317065	-0.647773	-1.01927	0.132569	0.301319	0.260323	0.00420239	-0.39571	-0.291968	0.0900238	0.0160596	-0.179727	0.129318	0.0897387	0.0800181	-0.210978	0.101656	0.221131	0.0782783	0.275053	0.451392	0.260039	0.272662	0.283632	0.839961	0.882606	0.780377	-0.489764	-0.875092	-1.55	-0.0743014	-1.08023
ENSG00000070495	JMJD6	2	0.0506824	-0.422541	-0.731763	-0.0894776	-0.434187	-0.766181	0.620815	0.811731	0.356203	0.253608	0.211014	0.29248	-0.429647	-1.29338	-1.49727	-0.421443	-0.837659	-1.2804	0.00855548	-0.0480742	-0.105929	-0.0839523	-0.264991	-0.339898	0.147741	0.302726	0.387489	0.375311	0.574387	0.703691	-0.176169	0.243638	0.353243	0.147108	0.44649	0.681429	0.417612	0.371454	0.349115	1.14296	1.15377	1.02905	-0.217578	-0.415218	-0.733553	-0.0289636	-0.497771
ENSG00000053770	AP5M1	2	-0.0340956	-0.331941	-0.519539	-0.105265	-0.294624	-0.507958	0.0265641	-0.109454	-0.3645	-0.0398083	-0.266904	-0.45423	-0.0613606	-0.193992	-0.2932	-0.043714	-0.114626	-0.263585	0.116143	0.4713	0.527364	0.20652	0.170949	0.43003	0.0419706	0.0971851	0.086395	0.0299722	0.0419544	0.0932142	-0.0900087	-0.0552414	0.000389867	-0.0362505	-0.0670608	-0.0602647	-0.0884962	-0.135729	-0.105841	-0.0615248	-0.0829263	-0.0177986	0.00609177	-0.0170974	-0.0343333	-0.017118	-0.0532089
ENSG00000163635	ATXN7	2	0.0961182	0.17135	-0.0883311	0.331306	0.356	0.141905	-0.356103	-0.723028	-0.859862	-0.25276	-0.654577	-1.10862	-0.00119176	-0.0525364	-0.167729	-0.03867	-0.184319	-0.282041	0.0196838	-0.0715101	-0.118572	-0.15383	-0.336607	-0.343559	-0.127387	-0.563349	-0.980133	-0.255806	-0.614958	-0.900616	0.118746	-0.250245	-0.271538	0.112147	0.0765577	-0.0761931	0.258371	0.482002	0.464012	0.46482	0.612507	0.336981	-0.179526	-0.26739	-0.470652	-0.011147	-0.308054
ENSG00000101544	ADNP2	2	-0.0180752	-0.0452481	0.0357508	-0.126178	0.000413712	0.171722	0.0246646	0.281016	0.521539	0.0940965	0.516981	0.890065	0.012649	0.153504	0.261348	0.0451855	0.13395	0.311317	-0.011305	-0.117398	-0.136482	-0.0586714	-0.128913	-0.21273	-0.0461027	-0.422058	-0.874697	-0.234798	-0.554937	-0.773941	-0.134772	-0.00174765	0.038406	-0.0226799	0.02996	0.101697	0.0530717	0.195699	0.196325	0.110324	0.198893	0.137556	-0.160759	-0.247571	-0.43497	-0.00774258	-0.279987
ENSG00000171004	HS6ST2	2	0.0331517	-0.104614	-0.126587	-0.0781707	-0.128078	-0.11266	0.414798	0.75869	0.720245	0.242048	0.536786	0.876208	-0.209289	-0.561996	-0.544214	-0.185354	-0.316519	-0.379561	0.0126435	0.221852	0.295207	0.211569	0.424411	0.543096	0.0655837	-0.00434665	-0.13871	0.128816	0.114122	0.0986928	-0.143112	0.125797	0.200003	0.0969074	0.289579	0.417536	0.287305	0.347265	0.323319	0.665299	0.719505	0.623327	0.238873	0.393177	0.696955	0.0380087	0.489452
ENSG00000155508	CNOT8	2	-0.0186227	-0.0558322	-0.0339874	-0.0578625	-0.0267687	0.0149106	-0.0112233	0.0611575	0.15066	0.0242828	0.175355	0.304496	-0.0152846	0.00843443	0.0393539	-0.00796899	0.00311641	0.0309032	0.0416378	-0.0764858	-0.147876	-0.148634	-0.500432	-0.594031	-0.0168527	-0.143654	-0.294522	-0.0942798	-0.197546	-0.274613	-0.0397924	0.0431408	0.0458603	-0.0160256	0.0141433	0.0672932	-0.00742453	0.0169201	0.0263908	0.0463989	0.0634655	0.0462277	-0.488031	-0.831079	-1.47033	-0.0635976	-1.01151
ENSG00000188026	RILPL1	2	0.116409	0.140375	-0.025586	0.23305	0.243282	0.135992	0.125352	0.18969	0.09252	0.0450513	0.0325908	0.0208398	-0.198636	-0.572265	-0.614567	-0.21347	-0.445656	-0.564425	0.0521418	0.258519	0.307628	0.13582	0.185664	0.342695	-0.0351265	-0.389674	-0.763633	-0.0402997	-0.277549	-0.487644	0.00395112	-0.0503727	-0.0189502	0.201566	0.363541	0.350328	0.490201	0.706473	0.664507	1.00584	1.16139	0.850256	0.0675675	0.125689	0.224628	0.0230893	0.171679
ENSG00000137814	HAUS2	2	-0.0241631	-0.430653	-0.524537	-0.249674	-0.477013	-0.587925	0.578945	0.934542	0.719756	0.30339	0.535645	0.86745	-0.308241	-0.837728	-0.862882	-0.264266	-0.451046	-0.654081	0.18344	0.809336	0.925597	0.437914	0.429103	0.820467	0.151248	0.299076	0.330127	0.267587	0.419982	0.557068	-0.233569	0.209727	0.324862	0.0545264	0.262835	0.461159	0.154201	0.0788637	0.0895883	0.56697	0.544497	0.577328	-0.0279304	-0.113677	-0.206022	-0.0225604	-0.174108
ENSG00000167987	VPS37C	2	-0.00124175	-0.0722988	-0.0432921	-0.106793	-0.019022	0.100571	0.0925649	0.35827	0.529784	0.115912	0.506578	0.862441	-0.0445177	-0.0219098	0.0586976	-0.0126443	0.014251	0.134203	3.1e-05	-0.0386891	-0.0413041	-0.00926147	-0.042862	-0.0794022	-0.0331288	-0.414474	-0.880841	-0.194725	-0.509476	-0.727213	-0.148009	0.00442726	0.0592062	0.0113133	0.0998971	0.181916	0.134602	0.290697	0.285592	0.298708	0.401161	0.303062	-0.105193	-0.157573	-0.275767	-0.000325295	-0.170442
ENSG00000186591	UBE2H	2	0.00157405	-0.03206	-0.0823748	0.0271898	0.0621744	0.0445486	-0.0963474	-0.108195	-0.0845792	-0.0399803	-0.0260762	-0.0374372	-0.013415	0.0302212	0.0802243	0.00240494	0.0117509	0.0595356	0.219755	0.888959	1.02202	0.428534	0.38292	0.866534	-0.0398917	-0.321822	-0.667165	-0.186671	-0.439659	-0.600752	-0.0396804	-0.131266	-0.104027	0.0270029	0.004202	-0.0628987	0.0339843	0.149035	0.166464	0.0871814	0.161717	0.0936762	-0.0522709	-0.100943	-0.183225	-0.0189013	-0.156723
ENSG00000197150	ABCB8	2	0.0376656	-0.215229	-0.444109	-0.00882775	-0.0391773	-0.164663	0.0437472	0.135455	0.0695032	0.0309535	0.158413	0.260677	-0.163714	-0.37916	-0.406549	-0.13519	-0.281215	-0.33615	0.144097	0.446618	0.48035	0.145127	-0.0617562	0.165716	-0.0542413	-0.658299	-1.39782	-0.275992	-0.777695	-1.12264	-0.174717	-0.113845	-0.0185083	0.0875033	0.203461	0.246343	0.307012	0.566199	0.56701	0.738898	0.921333	0.681861	-0.28002	-0.465382	-0.822664	-0.0303058	-0.562937
ENSG00000100580	TMED8	2	0.0769803	0.0928271	-0.110851	0.245845	0.279369	0.127398	-0.196507	-0.360676	-0.433422	-0.131824	-0.311235	-0.53307	-0.087234	-0.221007	-0.253562	-0.102137	-0.250273	-0.321647	0.211252	0.674971	0.728184	0.210847	-0.079613	0.280183	-0.0955145	-0.585713	-1.11096	-0.254847	-0.650057	-0.951038	0.0408673	-0.1911	-0.182004	0.134405	0.162461	0.0553065	0.286361	0.51757	0.512678	0.603803	0.761392	0.491318	-0.34881	-0.588741	-1.04386	-0.0470961	-0.732127
ENSG00000143418	CERS2	2	-0.100753	-0.898961	-1.19978	-0.507197	-0.699009	-0.85577	0.214181	0.514798	0.398931	0.160255	0.5784	0.994394	-0.192672	-0.33129	-0.333669	-0.0770732	-0.113961	-0.120315	0.29544	1.07211	1.19953	0.478603	0.262834	0.806546	0.0114568	-0.724094	-1.80066	-0.414088	-1.1073	-1.48455	-0.531869	-0.119273	0.118918	-0.0876353	0.0097314	0.19938	0.0176274	0.248511	0.314175	0.350856	0.519669	0.486285	-0.310334	-0.544466	-0.96689	-0.054672	-0.696356
ENSG00000124380	SNRNP27	2	-0.0730527	-0.641179	-0.633436	-0.55002	-0.769336	-0.720606	0.83299	1.53009	1.47176	0.506804	1.21646	2.02602	-0.316533	-0.817144	-0.823399	-0.239918	-0.359692	-0.476865	-0.130962	-0.536004	-0.625106	-0.208974	-0.227312	-0.594442	0.187043	0.323728	0.29908	0.286948	0.43382	0.573294	-0.421841	0.412077	0.575788	-0.0404774	0.275859	0.703701	0.130212	0.0311779	0.029766	0.564812	0.527646	0.630478	-0.124355	-0.239677	-0.419361	-0.00684683	-0.259986
ENSG00000111711	GOLT1B	2	0.0506623	0.0149746	-0.0793545	0.0614243	0.0792254	0.046365	0.0503995	0.11582	0.0952565	0.0281025	0.0923202	0.145542	-0.0726567	-0.193672	-0.212268	-0.0676344	-0.149461	-0.16079	-0.0383321	-0.0687861	-0.0516355	0.00908619	0.154918	0.145289	-0.0322843	-0.316829	-0.639772	-0.0937457	-0.315969	-0.482489	-0.0544073	-0.0594444	-0.0207429	0.075019	0.149331	0.157107	0.239767	0.393446	0.371657	0.472282	0.577321	0.417687	0.182376	0.333843	0.594084	0.0386589	0.431313
ENSG00000135924	DNAJB2	2	0.0595231	0.42556	0.663609	0.195468	0.364766	0.573557	0.185894	0.447173	0.67189	0.151445	0.413745	0.675314	-0.104201	-0.260079	-0.106476	-0.132747	-0.179416	-0.132265	0.162631	0.573576	0.635782	0.258545	0.0530548	0.301944	0.0180128	0.120173	0.306867	0.154771	0.325149	0.377857	0.148211	0.176794	0.103893	0.150149	0.282268	0.281737	0.222139	0.209484	0.179864	0.430432	0.424573	0.321983	-0.324498	-0.587719	-1.04361	-0.0480882	-0.736383
ENSG00000173598	NUDT4	2	0.000414921	-0.0843796	-0.119557	-0.00931074	-0.0551395	-0.10276	0.120159	0.199129	0.151625	0.0645727	0.110078	0.174088	-0.123063	-0.311358	-0.292442	-0.115526	-0.198899	-0.273859	0.21341	0.738821	0.806773	0.295167	0.0407516	0.394737	0.028875	-0.00472919	-0.0756123	0.0281074	0.0168467	0.00926465	-0.0352093	0.0442382	0.0651221	0.0524889	0.119384	0.146103	0.0766268	0.0785582	0.0906304	0.268159	0.279391	0.244459	-0.333708	-0.606505	-1.07826	-0.0599803	-0.775085
ENSG00000111911	HINT3	2	0.0290499	0.06379	0.0920173	0.0215656	0.131732	0.232543	0.0603299	0.271222	0.41998	0.0841665	0.36887	0.621379	-0.0635076	-0.0872188	0.00955089	-0.0449595	-0.0512816	0.0500487	0.111497	0.477697	0.564654	0.264231	0.283857	0.537741	-0.0398298	-0.410163	-0.841565	-0.170199	-0.462912	-0.676626	-0.0727562	-0.0392688	-0.00509736	0.0718219	0.152558	0.160416	0.199192	0.371609	0.362183	0.401722	0.515151	0.370265	-0.0173387	-0.0231448	-0.0411346	0.00303387	-0.0283743
ENSG00000172113	NME6	2	0.119611	0.207677	0.101806	0.228296	0.358194	0.368641	0.0653491	0.243952	0.321081	0.0626017	0.267571	0.429624	-0.167394	-0.40816	-0.364249	-0.168627	-0.334155	-0.315793	0.0888812	0.393377	0.47086	0.2119	0.253869	0.482251	-0.0863936	-0.723917	-1.41622	-0.227359	-0.704493	-1.08485	-0.0359957	-0.103259	-0.0618928	0.208218	0.378688	0.356135	0.539849	0.87562	0.832324	1.06992	1.2977	0.918482	0.0211954	0.0637433	0.115859	0.023515	0.102508
ENSG00000169762	TAPT1	2	0.106525	0.717929	0.96418	0.419484	0.695014	0.916394	-0.0756411	-0.0169384	0.245694	-0.00599514	0.0416506	0.0527476	0.0101964	0.0298482	0.195546	-0.0444857	-0.0463127	0.073488	0.151981	0.693693	0.822479	0.382581	0.430432	0.804708	-0.0536141	-0.04041	0.115867	0.056998	0.146906	0.12695	0.293828	0.00854036	-0.114749	0.188	0.221839	0.0576358	0.247734	0.311832	0.268417	0.32275	0.355684	0.181599	0.0369421	0.0501601	0.0851413	0.00361719	0.0426469
ENSG00000035681	NSMAF	2	-0.0525588	-0.181084	-0.149895	-0.131419	-0.231797	-0.258065	0.15578	0.219383	0.132399	0.0757976	0.0660937	0.106394	-0.051219	-0.123589	-0.0892031	-0.0291045	-0.011302	-0.0528956	0.22374	1.01904	1.18554	0.552573	0.62201	1.16099	0.0841229	0.334652	0.546312	0.147905	0.340652	0.514078	-0.0536886	0.0467765	0.0740308	-0.0307245	-0.0482663	-0.0410358	-0.157858	-0.287705	-0.256308	-0.230234	-0.310389	-0.159218	0.107693	0.125047	0.212877	-0.0160158	0.0914954
ENSG00000138621	PPCDC	2	-0.0213903	-0.115448	0.0982754	-0.261483	-0.19827	0.0692536	0.575961	1.26763	1.51145	0.421226	1.2	2.00827	-0.209089	-0.446363	-0.262942	-0.156953	-0.161503	-0.0560226	0.0941317	0.442553	0.528276	0.308857	0.336411	0.510683	0.0924112	0.0191385	-0.151104	0.108417	0.0999246	0.0925082	-0.226658	0.279234	0.357427	0.0520668	0.301802	0.532782	0.195635	0.219594	0.208062	0.524114	0.550849	0.538394	-0.0837661	-0.174038	-0.308482	-0.0092563	-0.213566
ENSG00000126858	RHOT1	2	0.00981057	0.0066742	0.0579733	-0.00256069	-0.0084055	0.0272496	0.229515	0.431877	0.444053	0.141265	0.299008	0.486083	-0.138931	-0.347388	-0.274787	-0.1289	-0.194188	-0.225462	0.222837	0.931492	1.0689	0.477266	0.427051	0.898279	0.0512758	0.0867817	0.0954468	0.103446	0.165035	0.20347	-0.0284534	0.0855746	0.103989	0.0791182	0.175658	0.204768	0.116357	0.10703	0.108837	0.315034	0.317849	0.290267	-0.0841333	-0.189056	-0.340291	-0.0275676	-0.269842
ENSG00000116133	DHCR24	2	0.101519	0.251332	0.220628	0.22977	0.28322	0.272903	0.153768	0.267674	0.270849	0.0797319	0.144039	0.21069	-0.171605	-0.504028	-0.508674	-0.201125	-0.394102	-0.490898	0.0141086	-0.0363604	-0.067679	-0.0669273	-0.222343	-0.267254	-0.0142117	-0.155329	-0.255197	0.0665803	0.0270787	-0.0650716	0.0756046	0.0768248	0.057975	0.182039	0.35116	0.37198	0.410031	0.52089	0.476652	0.842183	0.926309	0.683629	-0.223784	-0.379354	-0.668936	-0.0161542	-0.441694
ENSG00000054611	TBC1D22A	2	0.0366332	0.0933771	0.0827143	0.12876	0.121882	0.0811518	0.106901	0.156252	0.112156	0.0482256	0.0208046	0.0133992	-0.141212	-0.380616	-0.342519	-0.151481	-0.268985	-0.356766	0.27906	1.05652	1.1826	0.468936	0.259681	0.792874	0.0227125	0.0234671	0.0264752	0.0749504	0.114117	0.121381	0.0534701	0.0309602	0.0220375	0.117904	0.192034	0.158993	0.160806	0.172793	0.173533	0.399703	0.417485	0.329413	-0.265284	-0.499928	-0.891591	-0.054688	-0.657012
ENSG00000124783	SSR1	2	-0.00147505	0.0363879	0.215353	-0.090658	-0.0297501	0.156261	0.372975	0.80378	0.962205	0.266976	0.712187	1.18476	-0.14335	-0.316504	-0.164987	-0.118343	-0.124935	-0.0580453	0.170706	0.800589	0.946151	0.480398	0.553935	0.949007	0.0697164	0.10624	0.104179	0.127163	0.201361	0.246625	-0.0827199	0.171359	0.200435	0.0702138	0.21922	0.313115	0.132355	0.124186	0.117157	0.330815	0.332017	0.32683	0.0295874	0.00914261	0.0120972	-0.00572811	-0.0152952
ENSG00000153944	MSI2	2	0.0210786	-0.407685	-0.787083	-0.0216804	-0.295492	-0.672998	0.11706	-0.0434695	-0.477117	-0.0303714	-0.365926	-0.643318	-0.204152	-0.620739	-0.80277	-0.18787	-0.432055	-0.72315	0.155094	0.6582	0.743196	0.293703	0.286555	0.661913	0.0390308	-0.0924228	-0.329441	0.0219305	-0.102277	-0.154272	-0.134261	-0.104527	-0.0032074	0.0622453	0.117944	0.131376	0.169631	0.231277	0.246526	0.518217	0.580768	0.487884	0.0670977	0.0873921	0.151319	-0.00486672	0.0795617
ENSG00000198042	MAK16	2	-0.073027	-0.389496	-0.305251	-0.358386	-0.51114	-0.456331	0.563848	1.01171	0.969107	0.339162	0.746322	1.24048	-0.201294	-0.506342	-0.451576	-0.149699	-0.186532	-0.255224	0.119913	0.557887	0.645313	0.341053	0.358889	0.602217	0.162288	0.456941	0.65718	0.28413	0.545619	0.76702	-0.228789	0.277791	0.366295	-0.0306447	0.129317	0.352438	-0.0437086	-0.205041	-0.185578	0.122158	0.0333457	0.200258	-0.0262971	-0.108104	-0.195767	-0.0223809	-0.164429
ENSG00000176095	IP6K1	2	-0.0245156	-0.564662	-0.871172	-0.244846	-0.403713	-0.599397	0.122066	0.230867	0.0476147	0.0620791	0.194883	0.330966	-0.150239	-0.331962	-0.404566	-0.0844142	-0.183826	-0.252022	0.106274	0.451122	0.523407	0.22765	0.261149	0.520412	-0.00939614	-0.564291	-1.33657	-0.272521	-0.78194	-1.07577	-0.3355	-0.140217	0.0268284	-0.0140828	0.062744	0.161426	0.14081	0.353646	0.379024	0.458192	0.611879	0.504747	0.0484185	0.0913635	0.162305	0.0077598	0.110758
ENSG00000170266	GLB1	2	-0.022057	0.207437	0.484099	-0.0447017	0.124366	0.400732	0.0632896	0.310477	0.619501	0.114048	0.48195	0.824165	0.0588421	0.230047	0.383571	0.0591734	0.192412	0.371207	-0.0209677	-0.161792	-0.195073	-0.0793775	-0.190619	-0.322788	0.00318489	0.0876264	0.214734	0.0222876	0.116497	0.159501	0.0376915	0.143496	0.0952891	-0.0219807	0.00560076	0.053194	-0.0686175	-0.117948	-0.124423	-0.186419	-0.227862	-0.169072	-0.216985	-0.370855	-0.655748	-0.0249101	-0.446108
ENSG00000185129	PURA	2	0.110361	0.341951	0.403865	0.225658	0.337312	0.428327	0.250965	0.508865	0.613621	0.161074	0.39809	0.635771	-0.188407	-0.534606	-0.488917	-0.218077	-0.39737	-0.446027	-0.0243359	-0.172135	-0.214585	-0.107214	-0.231239	-0.359785	-0.00513596	-0.128097	-0.195387	0.107608	0.104901	0.0231896	0.0774006	0.151516	0.124049	0.202535	0.42254	0.480652	0.467107	0.578772	0.521401	0.940096	1.02408	0.767468	-0.21525	-0.362191	-0.637188	-0.00892732	-0.409419
ENSG00000112996	MRPS30	2	0.054712	0.445706	0.704565	0.174442	0.413132	0.688394	0.0952021	0.375402	0.676212	0.124046	0.449073	0.748019	-0.0201587	0.0165261	0.223517	-0.0291433	0.0258805	0.210403	0.161764	0.834806	1.01418	0.524915	0.719698	1.17133	-0.0187416	-0.10258	-0.142929	0.00772394	-0.00855939	-0.0622615	0.101305	0.0388973	-0.00800518	0.125403	0.195206	0.129346	0.188482	0.269976	0.242582	0.268443	0.314656	0.208926	0.196197	0.318507	0.560106	0.0237124	0.368545
ENSG00000101346	POFUT1	2	0.0361526	-0.244085	-0.700224	0.163859	-0.0204036	-0.457962	-0.375927	-0.91502	-1.31399	-0.317711	-0.964292	-1.62634	-0.0250962	-0.134499	-0.356873	-0.0374381	-0.214892	-0.447053	0.127762	0.347454	0.344124	0.0172038	-0.219973	0.00406869	-0.0859533	-0.457091	-0.889659	-0.258536	-0.61758	-0.844867	0.00264344	-0.324208	-0.282745	0.0288002	-0.0753426	-0.218144	0.0737362	0.229599	0.253404	0.217825	0.328601	0.16989	-0.193155	-0.316473	-0.561772	-0.0331499	-0.402819
ENSG00000247626	MARS2	2	0.127605	0.134479	0.0364582	0.145994	0.315969	0.399942	0.22532	0.651216	0.815807	0.192497	0.700635	1.15729	-0.247148	-0.559001	-0.455455	-0.2202	-0.398368	-0.316675	0.117905	0.577939	0.70687	0.356507	0.49248	0.819494	-0.089517	-0.988559	-2.01774	-0.319839	-1.00558	-1.52708	-0.167067	-0.0893271	0.00936434	0.242883	0.508846	0.554434	0.693803	1.14785	1.09703	1.41307	1.72189	1.25899	0.100704	0.206045	0.369032	0.0416361	0.2859
ENSG00000068784	SRBD1	2	0.0279952	0.216511	0.377702	0.0667964	0.153186	0.296604	0.18866	0.40783	0.541788	0.137298	0.352742	0.579406	-0.0743456	-0.189527	-0.0940608	-0.084908	-0.107087	-0.0762293	0.0646671	0.269662	0.310894	0.15401	0.118013	0.231203	0.0318298	0.144996	0.301658	0.138824	0.285263	0.352985	0.0584243	0.14133	0.109279	0.0800946	0.176685	0.20708	0.126377	0.0974483	0.0778473	0.250457	0.233889	0.19934	-0.0885042	-0.172874	-0.307511	-0.013543	-0.218647
ENSG00000166164	BRD7	2	-0.0252479	-0.449982	-0.724284	-0.142187	-0.354821	-0.613653	0.0756956	0.00205225	-0.273399	-0.00675538	-0.143706	-0.248823	-0.135758	-0.374061	-0.49602	-0.106974	-0.243593	-0.428117	0.124642	0.37925	0.390351	0.100578	-0.107624	0.080554	0.0274929	-0.132325	-0.409064	-0.0606883	-0.222744	-0.294572	-0.172878	-0.0546026	0.0388867	-0.0134191	0.0217168	0.0853787	0.0301408	0.0674083	0.0960999	0.246735	0.287183	0.266304	-0.232573	-0.415269	-0.737091	-0.0421403	-0.526375
ENSG00000131652	THOC6	2	0.0354982	-0.158734	-0.438077	0.0784982	0.0511809	-0.139908	-0.208755	-0.372823	-0.504577	-0.139173	-0.301687	-0.503908	-0.04145	-0.0652749	-0.116439	-0.0205777	-0.0998929	-0.122923	0.181692	0.768949	0.89473	0.365159	0.40719	0.868741	-0.0926605	-0.696783	-1.4211	-0.357845	-0.899423	-1.25169	-0.102349	-0.296704	-0.219494	0.0551221	0.0268752	-0.0747851	0.174874	0.443929	0.457222	0.376792	0.556277	0.353947	0.0974918	0.183573	0.323187	0.0113658	0.209224
ENSG00000170348	TMED10	2	-0.0491032	-0.243663	-0.246599	-0.171513	-0.209151	-0.197254	0.118715	0.284621	0.307264	0.0956116	0.298082	0.507875	-0.0774087	-0.121904	-0.0564655	-0.0393371	-0.0248281	-0.00482874	0.23842	0.885002	0.991538	0.403605	0.220446	0.656893	0.029649	-0.0944488	-0.318606	-0.0738835	-0.194255	-0.244625	-0.143402	0.0170888	0.075461	-0.0217799	0.0125346	0.0675442	-0.0517341	-0.0376142	-0.00546937	0.0242277	0.0391329	0.0788608	-0.258557	-0.47662	-0.849115	-0.0532959	-0.623584
ENSG00000154447	SH3RF1	2	0.00213654	-0.0820166	-0.0576765	-0.114	-0.0382869	0.0750068	0.12908	0.41323	0.581394	0.135241	0.550261	0.933267	-0.0679214	-0.0989963	-0.0392283	-0.0413331	-0.0445411	0.0427381	-0.0550677	-0.362046	-0.43898	-0.215095	-0.379367	-0.610863	-0.0276183	-0.383441	-0.812569	-0.164034	-0.445549	-0.651062	-0.147092	0.059981	0.109519	0.0143989	0.135722	0.259503	0.164019	0.304893	0.294275	0.383021	0.478245	0.368773	-0.28448	-0.458631	-0.806646	-0.0187428	-0.524011
ENSG00000172053	QARS	2	-0.0333877	-0.427703	-0.574894	-0.267653	-0.310534	-0.332808	0.130347	0.376697	0.389243	0.115845	0.469641	0.803846	-0.0905864	-0.127558	-0.111779	-0.0233069	-0.026725	0.0367071	0.0456689	0.214431	0.263509	0.139998	0.205686	0.327892	-0.0208549	-0.571823	-1.31694	-0.292577	-0.790074	-1.08759	-0.318957	-0.0845524	0.0573788	-0.0333809	0.0482221	0.16577	0.106294	0.316065	0.333474	0.329224	0.473143	0.390176	0.0473656	0.101233	0.181507	0.0150238	0.136529
ENSG00000136026	CKAP4	2	-0.102417	-0.467053	-0.527765	-0.347265	-0.433237	-0.450292	-0.0115973	0.053737	0.0585653	0.0230703	0.20182	0.370131	0.0472306	0.21539	0.206437	0.100884	0.209989	0.270096	-0.0108012	-0.166368	-0.218192	-0.126887	-0.269349	-0.381038	0.00824662	-0.148323	-0.432188	-0.182182	-0.379976	-0.453775	-0.232842	-0.0228286	0.0599112	-0.162101	-0.208255	-0.100613	-0.248795	-0.252818	-0.208715	-0.390571	-0.394179	-0.254825	-0.202845	-0.337955	-0.597338	-0.0299785	-0.41229
ENSG00000074800	ENO1	2	0.0425922	-0.115657	-0.472884	0.219219	0.0743391	-0.298524	-0.305435	-0.769959	-1.11024	-0.266689	-0.859733	-1.45797	-0.0617817	-0.224075	-0.381211	-0.0826769	-0.265339	-0.49152	0.262837	0.871904	0.935932	0.266338	-0.0621546	0.417754	-0.0615688	-0.310336	-0.590374	-0.166079	-0.398302	-0.551882	0.0653281	-0.257423	-0.245647	0.0722411	-0.00612586	-0.164694	0.0885298	0.195104	0.219068	0.258964	0.33859	0.190384	-0.322801	-0.567796	-1.0107	-0.0624811	-0.737304
ENSG00000105726	ATP13A1	2	0.0867696	0.531537	0.767094	0.224548	0.597323	0.945359	-0.0530848	0.274024	0.743406	0.0872322	0.600335	1.01752	0.0142197	0.17051	0.402776	0.00719127	0.0793241	0.374791	0.0521723	0.224927	0.289073	0.157371	0.188366	0.304553	-0.119372	-0.669254	-1.20302	-0.280796	-0.682295	-1.02853	0.0652774	-0.0381833	-0.0779253	0.1457	0.24846	0.195237	0.347559	0.631737	0.58735	0.543331	0.717158	0.439626	-0.0578138	-0.0603122	-0.103567	0.0161403	-0.0456423
ENSG00000137267	TUBB2A	2	-0.016306	-0.348602	-0.597758	-0.0749259	-0.251532	-0.495432	-0.0042401	-0.137585	-0.383022	-0.0514288	-0.242401	-0.413111	-0.10307	-0.291728	-0.40614	-0.0869614	-0.211061	-0.382219	0.127779	0.347741	0.343745	0.0597194	-0.210502	-0.0426929	0.00954855	-0.133015	-0.360936	-0.071152	-0.214755	-0.285243	-0.110242	-0.067917	-0.00352548	-0.00620491	0.00469719	0.0327226	0.0179469	0.0504756	0.0768897	0.191284	0.22566	0.195567	-0.309482	-0.544024	-0.965139	-0.0523738	-0.684221
ENSG00000130309	COLGALT1	2	0.0271356	-0.599094	-1.0927	-0.115013	-0.399351	-0.806869	0.176981	0.142152	-0.286029	0.0240237	-0.120795	-0.227277	-0.277249	-0.765585	-0.960136	-0.232499	-0.523392	-0.802909	0.136271	0.527889	0.586654	0.212339	0.157728	0.460207	0.00798061	-0.510246	-1.2318	-0.165747	-0.61973	-0.891123	-0.29569	-0.149379	0.0255567	0.0750335	0.207219	0.294238	0.323323	0.544659	0.558171	0.89081	1.06348	0.854255	-0.019941	-0.0371736	-0.0655804	-0.00330788	-0.0487357
ENSG00000164889	SLC4A2	2	-0.0607817	-0.429235	-0.533855	-0.292926	-0.335753	-0.342618	0.0554078	0.235365	0.266359	0.0746084	0.374933	0.653157	-0.0296425	0.0379691	0.0591386	0.0338589	0.0862998	0.167965	0.0491434	0.170383	0.196987	0.0884968	0.0703604	0.158011	-0.0170024	-0.448908	-1.05339	-0.277261	-0.688918	-0.920021	-0.284834	-0.0760232	0.0423634	-0.0821155	-0.056608	0.045797	-0.0345633	0.105965	0.135613	0.0380477	0.132579	0.130455	-0.0555717	-0.0797689	-0.139985	-0.00443562	-0.0932215
ENSG00000185163	DDX51	2	0.0944442	-0.263128	-0.734988	0.162398	-0.136877	-0.613705	0.15931	-0.0739576	-0.612464	-0.0465781	-0.528329	-0.940852	-0.297859	-0.960661	-1.23111	-0.316593	-0.725993	-1.16118	0.0529168	0.139308	0.115718	-0.0282063	-0.168438	-0.081787	0.0300211	-0.0917301	-0.258827	0.118057	0.0504337	-0.00914589	-0.0436372	-0.0574042	0.0170157	0.166372	0.307989	0.331379	0.415639	0.508558	0.490284	1.0186	1.11053	0.870419	-0.0938637	-0.174082	-0.307431	-0.0119662	-0.208998
ENSG00000105426	PTPRS	2	-0.0426201	-0.417994	-0.542479	-0.294513	-0.28389	-0.255202	0.038552	0.285977	0.395881	0.0893953	0.531893	0.922242	-0.0367865	0.0424541	0.0623016	0.0292424	0.0690915	0.188887	-0.058862	-0.373646	-0.445809	-0.219911	-0.340617	-0.556272	-0.0592123	-0.724427	-1.57954	-0.400322	-0.997804	-1.37416	-0.327033	-0.0764584	0.0539402	-0.0703301	0.00427281	0.152999	0.0799812	0.322059	0.337684	0.263153	0.423985	0.325932	-0.21885	-0.325532	-0.56976	-0.00762281	-0.356278
ENSG00000161638	ITGA5	2	0.0976783	0.212935	0.127668	0.221958	0.317638	0.304056	-0.00990045	0.0398729	0.0762614	0.000551378	0.0557204	0.0774358	-0.0993207	-0.26417	-0.258447	-0.114064	-0.244616	-0.253385	0.0180535	0.0654205	0.0802701	0.0237251	0.0216729	0.0708218	-0.0719324	-0.483865	-0.902638	-0.144035	-0.443972	-0.698033	0.0272312	-0.0788691	-0.0716113	0.15453	0.260743	0.224248	0.388474	0.615567	0.578914	0.746528	0.899909	0.618911	-0.0164464	-0.00172311	0.000154769	0.0156992	0.0232352
ENSG00000136448	NMT1	2	0.0125494	-0.0849879	-0.223637	0.0418241	-0.0157196	-0.146298	-0.0841821	-0.216658	-0.326591	-0.0753351	-0.228066	-0.386288	-0.0334531	-0.109441	-0.180764	-0.0388947	-0.115433	-0.203628	0.0287709	-0.030363	-0.076344	-0.105798	-0.312516	-0.33916	-0.0243403	-0.149196	-0.291649	-0.0734916	-0.18302	-0.260419	-0.00559459	-0.058224	-0.0469488	0.0157264	0.0143527	0.00307024	0.0520603	0.0986855	0.103875	0.154309	0.18988	0.125005	-0.244563	-0.41255	-0.729767	-0.0322496	-0.502293
ENSG00000164924	YWHAZ	2	0.00334806	-0.15677	-0.335411	0.0528462	-0.156006	-0.419312	0.0460572	-0.184626	-0.511484	-0.0638604	-0.472525	-0.818957	-0.105466	-0.387533	-0.523762	-0.123508	-0.284103	-0.543972	0.129364	0.441823	0.462683	0.135468	-0.0480385	0.17495	0.0630781	0.348713	0.652731	0.204865	0.446608	0.623718	0.0511161	0.0166722	0.0164187	0.0292284	0.0214344	0.000113046	-0.0214924	-0.149026	-0.133479	0.073643	0.00426042	0.0460176	-0.166414	-0.328838	-0.587221	-0.0441138	-0.439958
ENSG00000120885	CLU	2	0.0860011	0.282429	0.323526	0.229385	0.175918	0.128057	0.313281	0.381088	0.255947	0.123858	0.0118113	-0.0303823	-0.198142	-0.672496	-0.721122	-0.250699	-0.479854	-0.707099	-0.0122627	-0.0939426	-0.137521	-0.0795118	-0.206254	-0.297503	0.0856059	0.51815	1.07967	0.430976	0.891871	1.14304	0.178537	0.243502	0.178316	0.170905	0.336795	0.379935	0.284904	0.151943	0.107116	0.615963	0.545403	0.462248	-0.160685	-0.31196	-0.552621	-0.0221275	-0.379223
ENSG00000099942	CRKL	2	0.106069	0.0710978	-0.226447	0.295779	0.249413	-0.0098546	-0.126323	-0.352521	-0.571727	-0.134311	-0.459559	-0.799167	-0.145519	-0.447174	-0.561839	-0.171724	-0.417543	-0.603649	0.137461	0.439594	0.468026	0.113589	-0.077267	0.174055	-0.0740943	-0.480846	-0.906057	-0.14818	-0.46007	-0.710427	0.0549342	-0.177755	-0.160995	0.171804	0.233147	0.135978	0.382885	0.600307	0.58134	0.809874	0.965096	0.659462	-0.194602	-0.323719	-0.573162	-0.0220187	-0.396433
ENSG00000177469	PTRF	2	0.0448293	-0.201269	-0.516083	0.11238	-0.0790673	-0.406992	0.027517	-0.170734	-0.523038	-0.0704283	-0.432931	-0.756944	-0.187261	-0.568687	-0.706103	-0.191384	-0.432319	-0.696099	0.234295	0.883978	0.9788	0.354196	0.187329	0.665502	0.0116343	-0.12652	-0.322753	0.00537346	-0.105064	-0.173589	-0.0277729	-0.109064	-0.0564031	0.106693	0.153124	0.108653	0.203639	0.275188	0.285414	0.552131	0.618071	0.479129	-0.14452	-0.279907	-0.50051	-0.03646	-0.379824
ENSG00000059769	DNAJC25	2	0.223921	0.815233	0.973299	0.572038	0.763311	0.897431	0.452301	0.808547	0.91445	0.253208	0.439255	0.660118	-0.348449	-1.03765	-0.932402	-0.424602	-0.770989	-0.908819	0.138712	0.637672	0.74333	0.353864	0.34508	0.652477	0.0268446	0.0855206	0.307545	0.375881	0.619105	0.639293	0.285593	0.24657	0.152054	0.429289	0.778398	0.758391	0.822319	0.934374	0.831363	1.60636	1.69896	1.27419	-0.0637839	-0.144333	-0.256172	0.0036635	-0.16933
ENSG00000127329	PTPRB	2	0.17153	0.421866	0.453199	0.31292	0.426872	0.513953	0.479039	0.907921	0.949928	0.279033	0.583403	0.920615	-0.318696	-0.891077	-0.802855	-0.33531	-0.602959	-0.662512	0.102204	0.78077	0.990116	0.576976	1.02594	1.47907	0.0233905	-0.205061	-0.420297	0.179522	0.114478	-0.00882402	0.0335756	0.0959313	0.12007	0.333078	0.641044	0.656041	0.736494	0.95716	0.876764	1.45003	1.61182	1.23606	0.537302	0.902007	1.59688	0.0865298	1.11264
ENSG00000138061	CYP1B1	2	0.180121	1.19288	1.79246	0.524118	1.07127	1.68474	0.309152	0.957885	1.66037	0.322182	1.08727	1.7934	-0.140261	-0.315022	0.0573187	-0.214758	-0.258831	-0.00274765	0.0812271	0.203967	0.221353	0.103148	-0.153139	-0.141453	-0.0427545	-0.0777232	0.109684	0.189825	0.364687	0.304663	0.357713	0.355092	0.171185	0.351207	0.664347	0.662422	0.641511	0.760102	0.654618	1.10242	1.17463	0.818097	-0.503679	-0.86665	-1.53192	-0.0418933	-1.02973
ENSG00000198157	HMGN5	2	0.141536	0.404854	0.598719	0.182802	0.364538	0.622474	0.668273	1.39966	1.65416	0.452116	1.17578	1.92279	-0.38888	-1.01176	-0.830339	-0.396416	-0.648301	-0.657184	0.117401	0.488676	0.567012	0.293728	0.22201	0.412566	0.0496923	-0.170276	-0.381903	0.206482	0.185036	0.0681441	-0.020147	0.324	0.337875	0.324205	0.753295	0.925328	0.752965	0.929354	0.850007	1.58924	1.72626	1.3659	-0.221982	-0.403616	-0.712337	-0.0103019	-0.469757
ENSG00000120063	GNA13	2	0.144807	0.52584	0.716226	0.281454	0.514364	0.762867	0.414814	0.941543	1.21546	0.301709	0.836608	1.3644	-0.266972	-0.688723	-0.515065	-0.289824	-0.47472	-0.431579	0.100143	0.432534	0.510439	0.260294	0.232393	0.420855	-0.00316278	-0.254631	-0.461558	0.106877	0.0361535	-0.115197	0.0710871	0.202209	0.17781	0.296858	0.61543	0.681197	0.654952	0.84776	0.773006	1.30103	1.43898	1.08677	-0.137671	-0.243766	-0.429607	0.00083757	-0.276174
ENSG00000148841	ITPRIP	2	0.24601	1.36172	1.91349	0.642779	1.38549	2.0984	0.131271	0.856811	1.73521	0.273641	1.22727	2.04218	-0.0790678	-0.0556339	0.398636	-0.132052	-0.114975	0.362566	0.0526582	0.410348	0.56637	0.37535	0.642634	0.862328	-0.174313	-0.911664	-1.50678	-0.215337	-0.643955	-1.12517	0.282423	0.0773728	-0.055275	0.42084	0.727703	0.618587	0.902254	1.37547	1.24449	1.46161	1.75437	1.15215	0.15584	0.320044	0.572605	0.0701144	0.450341
ENSG00000130508	PXDN	2	0.252014	0.765596	0.724625	0.634463	0.917522	0.985403	0.0657781	0.239701	0.398288	0.0548654	0.198134	0.281794	-0.243406	-0.685395	-0.620786	-0.306521	-0.617898	-0.642475	0.0504125	0.199041	0.239656	0.0898166	0.0682035	0.187414	-0.132761	-0.795977	-1.37952	-0.127009	-0.534185	-0.958844	0.205527	-0.0552639	-0.106253	0.413112	0.691145	0.591841	0.930408	1.35304	1.24962	1.74772	2.03453	1.40469	-0.073034	-0.0844782	-0.143676	0.0278656	-0.052304
ENSG00000100412	ACO2	2	0.0238102	-0.0909915	-0.0544589	-0.128716	0.00140781	0.181972	0.287367	0.812653	1.05611	0.259863	0.933658	1.5714	-0.172382	-0.30604	-0.151263	-0.11796	-0.146337	0.00669397	0.126701	0.532142	0.63178	0.315026	0.324894	0.585968	-0.0290525	-0.66451	-1.45423	-0.25426	-0.756121	-1.10894	-0.250037	0.0259311	0.131556	0.0932147	0.302066	0.43289	0.352493	0.631792	0.617597	0.788641	0.978548	0.761672	-0.0874383	-0.137306	-0.241038	0.00281627	-0.15273
ENSG00000137809	ITGA11	2	0.187492	1.02304	1.48169	0.472071	0.942122	1.45256	0.342573	0.966852	1.53879	0.316258	1.01964	1.67589	-0.167086	-0.401573	-0.0926477	-0.222852	-0.305423	-0.0857023	0.0257075	0.180776	0.247087	0.184061	0.24247	0.295347	-0.0437878	-0.220532	-0.236751	0.13715	0.171533	0.0393374	0.255863	0.260307	0.138538	0.348576	0.664012	0.664764	0.705226	0.900336	0.792897	1.23233	1.3579	0.965907	-0.0713725	-0.11429	-0.198646	0.0212701	-0.100441
ENSG00000103966	EHD4	2	0.155683	0.240929	0.100124	0.304086	0.36881	0.30882	0.25138	0.478551	0.449963	0.137374	0.296711	0.452434	-0.310269	-0.848826	-0.839876	-0.327575	-0.638701	-0.765644	0.150086	0.572598	0.647196	0.256845	0.15197	0.445929	-0.0387648	-0.53567	-1.06052	-0.0456265	-0.360524	-0.653053	0.00169855	0.00708925	0.0418636	0.297353	0.569032	0.586017	0.701972	0.993762	0.936794	1.47221	1.68364	1.24786	-0.164997	-0.280918	-0.495582	-0.00598743	-0.326918
ENSG00000120708	TGFBI	2	0.215608	0.547673	0.571277	0.417636	0.557756	0.639456	0.517769	0.969988	1.04365	0.300969	0.64979	1.02092	-0.394004	-1.13296	-1.0861	-0.440791	-0.822836	-0.967939	-0.0110551	-0.0195486	-0.0166663	0.0174175	0.0050108	-0.0374599	0.00610046	-0.245837	-0.426477	0.221463	0.188866	0.0337567	0.102329	0.225679	0.209841	0.397711	0.811064	0.900996	0.919368	1.15254	1.04631	1.86215	2.03921	1.54421	-0.090785	-0.15238	-0.263866	0.0205374	-0.134898
ENSG00000104728	ARHGEF10	2	0.217949	0.792052	0.788577	0.655112	0.942472	1.001	-0.112062	-0.103013	0.0544605	-0.0526897	-0.0822904	-0.178126	-0.150572	-0.423699	-0.336298	-0.219479	-0.449294	-0.445435	0.185336	0.715625	0.821123	0.31547	0.215242	0.610885	-0.138564	-0.673473	-1.10646	-0.144736	-0.473193	-0.826117	0.280344	-0.12114	-0.207362	0.362776	0.523006	0.332339	0.71873	1.06468	0.987913	1.30094	1.53067	1.00433	-0.145392	-0.229901	-0.40648	-0.0011229	-0.269475
ENSG00000174840	PDE12	2	0.172116	0.957868	1.25756	0.581171	0.963716	1.26305	0.0194407	0.235103	0.609572	0.0732744	0.288565	0.452112	-0.096993	-0.240656	-0.00682073	-0.16682	-0.257246	-0.128957	0.244089	0.984672	1.13789	0.492247	0.387515	0.888806	-0.0761569	-0.232467	-0.224959	0.0468731	0.0521446	-0.0741067	0.348244	0.0600635	-0.0831612	0.321429	0.474046	0.311322	0.526818	0.69372	0.623503	0.885684	0.990714	0.640673	-0.196969	-0.353353	-0.629057	-0.0218519	-0.447038
ENSG00000170340	B3GNT2	2	0.119969	0.188777	-0.0467594	0.355669	0.243426	-0.0375469	0.0130467	-0.251628	-0.565651	-0.0967387	-0.570064	-1.0057	-0.172235	-0.62637	-0.79678	-0.230544	-0.535941	-0.842421	0.0145217	-0.0271802	-0.0710576	-0.105719	-0.258856	-0.268235	-0.00223442	0.0653496	0.218282	0.178742	0.298454	0.323994	0.175878	-0.0153012	-0.0525109	0.189174	0.275746	0.206867	0.36155	0.393661	0.35629	0.757884	0.796098	0.573596	-0.13041	-0.231415	-0.409081	-0.0141761	-0.276477
ENSG00000104689	TNFRSF10A	2	0.153621	0.662811	0.805048	0.45044	0.565907	0.641371	0.234131	0.332828	0.371763	0.105684	0.0570036	0.0408277	-0.17165	-0.598213	-0.579547	-0.252393	-0.479827	-0.619154	-0.0483218	-0.207119	-0.249265	-0.112339	-0.177877	-0.31807	0.0276294	0.337479	0.845242	0.384597	0.782474	0.940672	0.310132	0.222927	0.10116	0.264119	0.456561	0.429764	0.46652	0.42871	0.350558	0.860889	0.846119	0.622794	-0.103846	-0.193664	-0.341037	-0.00110667	-0.215337
ENSG00000164715	LMTK2	2	0.0933518	0.108246	-0.182616	0.330154	0.220498	-0.0993743	-0.194065	-0.607569	-0.935604	-0.215031	-0.806985	-1.38647	-0.0745129	-0.329629	-0.5035	-0.120791	-0.345519	-0.591338	0.0673336	0.239874	0.253015	0.0415776	-0.023906	0.142635	-0.0435696	-0.113606	-0.134985	0.0111329	-0.0311519	-0.0879688	0.153293	-0.171726	-0.195275	0.129501	0.105834	-0.0409149	0.22379	0.300255	0.284938	0.445103	0.504918	0.317235	0.0105011	0.0175255	0.0297323	-0.0016202	0.0126287
ENSG00000198373	WWP2	2	0.0360209	0.237501	0.321643	0.125523	0.21898	0.302082	-0.020778	0.00447922	0.0963151	0.00112545	0.0295071	0.0450456	0.0195276	0.0460615	0.0909594	0.00176442	0.011545	0.061939	-0.0207666	-0.0201887	-0.00253314	0.0261265	0.118659	0.11855	-0.0192045	-0.00875885	0.0528957	0.0230349	0.0561597	0.0519262	0.0896262	0.00596985	-0.0327978	0.0511594	0.0614746	0.0178865	0.0813177	0.104116	0.0845273	0.0856199	0.09635	0.0432988	0.109173	0.192606	0.34149	0.0198405	0.241928
ENSG00000130348	QRSL1	2	0.182017	0.897567	1.06796	0.638304	0.792375	0.849614	0.0783917	-0.0111044	0.00235377	-0.00819637	-0.309722	-0.581146	-0.108683	-0.470252	-0.448673	-0.218824	-0.43551	-0.580252	0.0166001	0.148519	0.179394	0.0884021	0.129945	0.209522	0.010054	0.458059	1.17771	0.43649	0.953704	1.18066	0.471038	0.149084	-0.0320439	0.299394	0.412125	0.25334	0.433892	0.361316	0.279219	0.705353	0.662058	0.439865	0.0738982	0.0988455	0.173283	0.0131095	0.11933
ENSG00000185420	SMYD3	2	0.188565	0.422325	0.0696913	0.638975	0.595283	0.217303	-0.289826	-0.828761	-1.19656	-0.297628	-1.0869	-1.87808	-0.121538	-0.50714	-0.699494	-0.205133	-0.547982	-0.849916	0.121866	0.503336	0.565531	0.16954	0.147735	0.482132	-0.0954908	-0.298202	-0.392836	-0.00365599	-0.116347	-0.268367	0.303351	-0.260867	-0.325867	0.274879	0.279269	0.017142	0.490567	0.679609	0.633526	0.907706	1.04305	0.656766	0.093248	0.165026	0.290545	0.014306	0.19405
ENSG00000151332	MBIP	2	0.137434	0.523395	0.529002	0.469392	0.450004	0.336202	0.139232	-0.00787413	-0.187298	-0.0080374	-0.401611	-0.735516	-0.174324	-0.658318	-0.731976	-0.262277	-0.540968	-0.815173	0.0537218	0.173931	0.166536	0.0265588	-0.119359	-0.0477936	0.0478031	0.502854	1.15598	0.437923	0.932109	1.17964	0.341803	0.154299	0.0333926	0.241747	0.359147	0.274213	0.352336	0.238856	0.183765	0.68307	0.623084	0.46196	-0.145387	-0.289151	-0.514367	-0.0246307	-0.364814
ENSG00000126804	ZBTB1	2	0.254756	1.04227	1.14882	0.79621	0.912815	0.891762	0.206118	0.10074	0.00548768	0.022994	-0.384219	-0.735233	-0.215757	-0.860229	-0.926568	-0.35982	-0.74378	-1.03851	-0.1331	-0.492153	-0.57054	-0.252721	-0.239998	-0.509248	0.0255437	0.575991	1.46662	0.610332	1.26874	1.54658	0.553577	0.243938	0.0384803	0.40308	0.622808	0.500607	0.685495	0.611121	0.489256	1.21277	1.17818	0.833446	0.0425318	0.0566495	0.103321	0.0251891	0.104013
ENSG00000162542	TMCO4	2	0.114236	0.569015	0.725791	0.345617	0.51069	0.644052	0.0924154	0.186978	0.323934	0.0595828	0.105832	0.147761	-0.068862	-0.251322	-0.194035	-0.126507	-0.231691	-0.241756	-0.0626133	-0.246476	-0.279267	-0.11225	-0.116357	-0.261451	-0.0144585	0.101236	0.363691	0.186491	0.379835	0.423377	0.235659	0.125815	0.0269099	0.18364	0.302918	0.261062	0.333799	0.355862	0.295355	0.560259	0.575577	0.392512	-0.0350085	-0.0555138	-0.0957261	0.0106595	-0.042946
ENSG00000176055	MBLAC2	2	0.130453	0.155717	-0.0793804	0.335833	0.235989	-0.0176713	0.146811	0.0412325	-0.259178	-0.00591193	-0.337669	-0.622189	-0.251968	-0.79526	-0.900976	-0.287494	-0.611341	-0.885275	0.17971	0.827927	0.95807	0.411455	0.471594	0.941766	0.0124928	-0.0632773	-0.116537	0.150055	0.154146	0.112801	0.098853	-0.0505248	-0.0414031	0.243448	0.379943	0.30215	0.470864	0.580016	0.544406	0.999467	1.09164	0.819096	0.137561	0.204977	0.359382	0.0123131	0.229193
ENSG00000148943	LIN7C	2	0.102995	0.242841	0.205083	0.230008	0.217242	0.163982	0.235034	0.312723	0.203921	0.0922916	0.0260384	0.00109881	-0.172411	-0.558973	-0.594348	-0.203487	-0.40472	-0.547198	-0.014227	0.109234	0.160086	0.125543	0.330332	0.409188	0.0325539	0.117966	0.262684	0.224924	0.370243	0.420754	0.0930562	0.0763094	0.062347	0.181086	0.326725	0.321179	0.371988	0.407911	0.359919	0.732882	0.768712	0.594617	0.274381	0.457052	0.809778	0.0439566	0.568595
ENSG00000123094	RASSF8	2	0.14938	0.191777	-0.139888	0.420049	0.25204	-0.12619	0.00981724	-0.357845	-0.808142	-0.139055	-0.795497	-1.39617	-0.179991	-0.705095	-0.944473	-0.244854	-0.602672	-0.972005	-0.0556939	-0.107809	-0.113894	-0.0596136	0.0958764	0.0973037	0.000553535	0.09365	0.279158	0.226717	0.364079	0.406023	0.189854	-0.0845606	-0.10864	0.215311	0.287677	0.176843	0.427921	0.480619	0.430947	0.848599	0.901928	0.648026	0.306794	0.52348	0.92807	0.0479991	0.653235
ENSG00000139180	NDUFA9	2	0.0750774	-0.110984	-0.495574	0.256939	-0.0285977	-0.498775	0.00418983	-0.417098	-0.97267	-0.154414	-0.88918	-1.54463	-0.197111	-0.707864	-0.941283	-0.233866	-0.560222	-0.973721	0.212124	0.895172	1.00461	0.379896	0.338912	0.851433	0.0444362	0.21603	0.406237	0.211519	0.371045	0.480209	0.104459	-0.115291	-0.101665	0.142747	0.150399	0.0347433	0.199774	0.166157	0.167653	0.516998	0.517697	0.405536	0.0791672	0.085259	0.143989	-0.0144053	0.054245
ENSG00000178127	NDUFV2	2	0.125825	0.24005	0.0552423	0.372961	0.275567	0.0308163	0.0991437	-0.0831108	-0.365988	-0.0398159	-0.442299	-0.797544	-0.220344	-0.749187	-0.883303	-0.281054	-0.608173	-0.923166	0.0904803	0.25047	0.237003	0.0197994	-0.211846	-0.0938799	0.0180191	0.140478	0.357424	0.240775	0.426155	0.48722	0.19262	0.0449959	-0.00108867	0.222871	0.350363	0.295384	0.402686	0.412865	0.37356	0.866486	0.893172	0.663702	-0.245245	-0.445486	-0.789932	-0.0350789	-0.550866
ENSG00000101752	MIB1	2	0.185337	0.656903	0.538789	0.660685	0.593328	0.327972	-0.0473969	-0.51462	-0.872299	-0.181489	-0.997494	-1.74808	-0.10925	-0.594037	-0.793349	-0.233369	-0.569189	-0.941594	-0.0997481	-0.320229	-0.37128	-0.184743	-0.101593	-0.23376	0.0189041	0.58285	1.42017	0.492754	1.07335	1.36752	0.47706	0.0418843	-0.117375	0.263384	0.30105	0.108584	0.377904	0.256368	0.182836	0.632491	0.564663	0.366056	0.217615	0.354182	0.626961	0.0320623	0.440561
ENSG00000145388	METTL14	2	0.141738	0.524215	0.547918	0.451799	0.510729	0.470693	0.139532	0.123886	0.0527716	0.0315588	-0.170216	-0.339204	-0.188526	-0.615265	-0.603909	-0.253189	-0.494287	-0.6611	0.180977	0.775667	0.887257	0.375592	0.333201	0.741515	0.0152084	0.174917	0.466508	0.269317	0.509293	0.59008	0.266676	0.0737119	-0.0110111	0.268191	0.403629	0.297276	0.429094	0.44624	0.395337	0.827993	0.851109	0.618121	-0.0336938	-0.0976556	-0.177292	-0.0115824	-0.144126
ENSG00000175110	MRPS22	2	0.166232	0.701703	0.758919	0.544976	0.64179	0.623566	0.0410438	-0.0894663	-0.143094	-0.0371857	-0.35445	-0.64866	-0.0997967	-0.439922	-0.477537	-0.193347	-0.414701	-0.575209	-0.0658271	-0.199612	-0.221045	-0.0916376	-0.0268838	-0.120388	-0.00670943	0.286215	0.79654	0.329848	0.690714	0.829944	0.372946	0.0900461	-0.0462313	0.25451	0.356025	0.231223	0.419118	0.400468	0.325142	0.702947	0.696246	0.465525	0.111398	0.184871	0.328575	0.0262856	0.243724
ENSG00000043093	DCUN1D1	2	0.174975	0.30188	0.0137098	0.515593	0.399606	0.0555947	0.0895889	-0.160794	-0.540733	-0.0735513	-0.611874	-1.0988	-0.301287	-0.991629	-1.15426	-0.373116	-0.810158	-1.2066	0.20588	0.733223	0.789989	0.244911	-0.000284941	0.388091	0.0017526	0.00181795	0.0918331	0.223439	0.32432	0.312813	0.228259	-0.0222904	-0.0628681	0.315438	0.475806	0.365376	0.576993	0.665102	0.617594	1.23265	1.31661	0.963921	-0.237677	-0.442368	-0.78652	-0.0382595	-0.561264
ENSG00000163161	ERCC3	2	0.132797	0.28752	0.0892903	0.405018	0.396193	0.193741	-0.0689657	-0.281824	-0.47829	-0.109668	-0.478665	-0.843818	-0.143914	-0.484564	-0.572038	-0.191982	-0.443248	-0.633128	0.126812	0.519787	0.588764	0.213989	0.177858	0.483788	-0.0485851	-0.226788	-0.350899	0.0172388	-0.0755025	-0.195651	0.166579	-0.118757	-0.148118	0.217284	0.285986	0.151903	0.411793	0.559782	0.523729	0.806275	0.914404	0.62414	0.00941109	0.0113215	0.0185651	0.00253501	0.00646348
ENSG00000116266	STXBP3	2	0.212897	1.01359	1.18975	0.709948	0.963608	1.08052	0.00094303	-0.0486283	0.0713917	-0.0244077	-0.223847	-0.431558	-0.0913721	-0.385891	-0.325387	-0.20121	-0.404372	-0.46621	-0.000660783	0.0884789	0.123273	0.0706495	0.151759	0.212533	-0.0479475	0.128938	0.565129	0.280601	0.577245	0.635807	0.469498	0.0787351	-0.100536	0.336635	0.46481	0.278232	0.55497	0.614736	0.519436	0.894457	0.933739	0.597901	0.105903	0.178738	0.317036	0.029143	0.234468
ENSG00000084754	HADHA	2	0.137812	1.07232	1.55272	0.531442	0.95946	1.3924	0.0187208	0.255253	0.739412	0.0906939	0.35304	0.570039	0.0140128	0.0427208	0.314394	-0.0668829	-0.0380548	0.165715	0.103831	0.456539	0.544384	0.269009	0.247232	0.459627	-0.0456072	0.134764	0.554125	0.190493	0.475947	0.540876	0.423436	0.166859	-0.0306878	0.246884	0.34591	0.198357	0.327522	0.34112	0.268937	0.413447	0.408949	0.214681	-0.105571	-0.195551	-0.348488	-0.00793135	-0.244216
ENSG00000152556	PFKM	2	0.206601	0.99455	1.1602	0.729196	0.907065	0.954506	0.0521891	-0.0653339	-0.0474548	-0.0271862	-0.368992	-0.686556	-0.131771	-0.541989	-0.518398	-0.25509	-0.511271	-0.678757	0.0577902	0.248397	0.275603	0.0984967	0.0303778	0.15246	-0.00379355	0.416166	1.1299	0.435645	0.946217	1.15038	0.523878	0.147654	-0.0532435	0.343702	0.473141	0.29049	0.50664	0.454786	0.366178	0.849817	0.821483	0.54239	-0.0665516	-0.143754	-0.256606	-0.00592801	-0.179671
ENSG00000167721	TSR1	2	0.127787	0.606021	0.771682	0.412158	0.49313	0.55834	0.264524	0.362974	0.371513	0.11798	0.0361213	0.0051981	-0.182954	-0.615852	-0.570057	-0.256136	-0.465076	-0.615815	0.100488	0.426106	0.478807	0.208962	0.132726	0.325514	0.0601052	0.486306	1.09779	0.437867	0.92309	1.15995	0.307449	0.227762	0.108959	0.251023	0.417155	0.369803	0.371289	0.270361	0.211091	0.705776	0.650722	0.501068	-0.105366	-0.228551	-0.408009	-0.0194546	-0.295659
ENSG00000117868	ESYT2	2	0.144369	0.202269	0.000312044	0.36153	0.244699	-0.00226233	0.281414	0.251409	-0.0605095	0.0648997	-0.226583	-0.448777	-0.328223	-1.02621	-1.131	-0.374281	-0.762959	-1.10066	0.197208	0.821848	0.925461	0.372593	0.295599	0.730201	0.0475968	0.104556	0.212367	0.282336	0.42962	0.468133	0.128818	0.060879	0.0550426	0.286501	0.491673	0.458176	0.543562	0.600092	0.555314	1.19006	1.25407	0.970481	-0.0522989	-0.135711	-0.244036	-0.0146921	-0.188617
ENSG00000023228	NDUFS1	2	0.17576	0.878742	1.07982	0.584357	0.767824	0.881604	0.111881	0.109765	0.187691	0.0321617	-0.137854	-0.286827	-0.0984431	-0.418728	-0.374777	-0.198779	-0.384507	-0.477272	-0.0422455	-0.0662341	-0.0556212	0.0074069	0.105512	0.0716903	0.00469798	0.384962	1.01988	0.398439	0.857385	1.04579	0.425845	0.164099	-0.00352348	0.283925	0.414683	0.290046	0.443708	0.398633	0.312564	0.714441	0.687412	0.462322	0.12584	0.200144	0.354661	0.0273966	0.257896
ENSG00000170144	HNRNPA3	2	0.178579	0.906631	1.11851	0.626331	0.837932	0.959255	0.100708	0.127657	0.238835	0.0379121	-0.0994055	-0.223459	-0.143775	-0.499209	-0.400316	-0.241026	-0.443309	-0.52914	0.171793	0.713396	0.813926	0.342728	0.253776	0.612897	-0.00291436	0.28088	0.798038	0.343563	0.728498	0.863495	0.435273	0.14211	-0.0265634	0.32535	0.468332	0.310354	0.477103	0.465123	0.391345	0.825418	0.822221	0.558422	-0.120168	-0.245718	-0.439405	-0.019636	-0.321566
ENSG00000148672	GLUD1	2	0.227396	0.724023	0.578927	0.756424	0.741522	0.48133	0.0214571	-0.320338	-0.624622	-0.122069	-0.79611	-1.42061	-0.244777	-0.912807	-1.05848	-0.368706	-0.808485	-1.20386	0.109549	0.347828	0.348387	0.054118	-0.179164	0.00207595	-0.00531306	0.281671	0.807633	0.40017	0.786492	0.919009	0.464721	0.0499611	-0.0973628	0.377056	0.522562	0.338179	0.617278	0.619995	0.541138	1.19078	1.21273	0.844227	-0.218718	-0.407053	-0.722879	-0.0299874	-0.505911
ENSG00000100852	ARHGAP5	2	0.215598	0.530394	0.226398	0.729296	0.584868	0.152736	-0.0174165	-0.524273	-1.05177	-0.197026	-1.14031	-2.00427	-0.247856	-0.950214	-1.1661	-0.356442	-0.82022	-1.2911	0.207394	0.999844	1.15413	0.474362	0.580231	1.17583	0.0140357	0.315502	0.802631	0.39999	0.75711	0.914219	0.412668	-0.099134	-0.197282	0.358955	0.429121	0.170096	0.549562	0.554006	0.49457	1.06465	1.09021	0.765893	0.286372	0.437784	0.768011	0.0215653	0.49246
ENSG00000188976	NOC2L	2	0.168799	0.637059	0.714406	0.501514	0.571524	0.569134	0.274172	0.346988	0.287347	0.105088	-0.0428851	-0.139126	-0.240599	-0.790035	-0.773632	-0.318194	-0.607491	-0.806533	0.12432	0.582238	0.672398	0.304556	0.30893	0.606324	0.0431745	0.332793	0.795441	0.40813	0.791118	0.94761	0.308211	0.171071	0.0682047	0.317026	0.518115	0.444149	0.529514	0.512235	0.440773	1.02141	1.02541	0.768883	0.0131915	-0.0215837	-0.0413442	-0.000139839	-0.0398
ENSG00000083720	OXCT1	2	0.170056	0.911684	1.17978	0.590132	0.718589	0.829681	0.273239	0.314826	0.337513	0.104098	-0.104466	-0.246493	-0.162361	-0.633568	-0.584699	-0.274451	-0.503993	-0.681342	0.030126	0.220751	0.260149	0.142621	0.17373	0.26588	0.0765138	0.793909	1.81112	0.637123	1.40354	1.79797	0.483629	0.297691	0.104012	0.30668	0.471384	0.371277	0.411718	0.222025	0.136939	0.698332	0.582556	0.435598	0.0438614	0.0205231	0.0329927	0.00226126	0.0130917
ENSG00000108946	PRKAR1A	2	0.0655012	0.104398	-0.0633627	0.255997	0.0914706	-0.178192	0.0234618	-0.278644	-0.62691	-0.0994119	-0.646784	-1.12849	-0.113634	-0.468911	-0.618422	-0.162527	-0.38127	-0.673084	0.0888306	0.394193	0.437032	0.158922	0.141574	0.368299	0.0497779	0.403157	0.846968	0.291384	0.621631	0.826615	0.180886	0.000344878	-0.0431146	0.114625	0.118902	0.026334	0.121107	0.0106588	-0.00177675	0.276117	0.217243	0.174112	0.066497	0.0736593	0.125859	-0.00759105	0.0594122
ENSG00000115808	STRN	2	0.0849393	0.19935	0.061677	0.320463	0.20993	-0.0223697	0.0286091	-0.219306	-0.497414	-0.0793158	-0.547017	-0.963562	-0.15435	-0.557407	-0.669711	-0.210778	-0.460352	-0.745491	0.163153	0.554268	0.585384	0.170727	-0.0698743	0.20962	0.0328509	0.296179	0.658744	0.257684	0.535859	0.682543	0.210756	0.0294869	-0.0303135	0.163	0.212098	0.122973	0.212571	0.140506	0.123166	0.481126	0.449264	0.335375	-0.242981	-0.459395	-0.818185	-0.0488038	-0.59477
ENSG00000138442	WDR12	2	0.0886603	0.615287	0.71227	0.479346	0.623269	0.629293	-0.288562	-0.594927	-0.558273	-0.19558	-0.602526	-1.03081	0.0545758	0.0786248	0.122341	-0.0212589	-0.0658043	-0.0954009	0.212191	0.787772	0.878674	0.315111	0.133346	0.554702	-0.0538581	0.136797	0.50224	0.0899815	0.298522	0.375759	0.380573	-0.0736564	-0.224423	0.145396	0.0643256	-0.1794	0.0788633	0.0448975	0.0267149	0.0209349	-0.00846446	-0.110601	-0.187708	-0.348974	-0.62457	-0.0422121	-0.470602
ENSG00000184743	ATL3	2	0.164388	0.818507	0.891904	0.647231	0.80601	0.791355	-0.184966	-0.470957	-0.482655	-0.161839	-0.620418	-1.08535	-0.0180587	-0.191883	-0.190488	-0.120688	-0.281791	-0.384618	0.0834274	0.377475	0.43558	0.164533	0.161871	0.386772	-0.0524559	0.172013	0.629025	0.213644	0.498268	0.587441	0.457292	-0.031933	-0.201978	0.251503	0.255657	0.0108299	0.329518	0.334899	0.275337	0.472816	0.474162	0.243934	0.0469579	0.0665632	0.114837	0.00504902	0.0680734
ENSG00000163960	UBXN7	2	0.187841	0.843359	0.856672	0.687171	0.858982	0.816263	-0.256417	-0.601171	-0.620567	-0.207803	-0.700595	-1.21852	0.00447823	-0.153044	-0.203243	-0.106652	-0.290842	-0.400374	-0.0735281	-0.297852	-0.344039	-0.187755	-0.186425	-0.311846	-0.0902538	0.0116937	0.356344	0.144609	0.328607	0.334453	0.460381	-0.063531	-0.234343	0.254122	0.265041	0.0297606	0.404186	0.472812	0.397664	0.588193	0.629891	0.330211	0.0514878	0.10924	0.195707	0.0234458	0.158118
ENSG00000100596	SPTLC2	2	0.141068	0.474143	0.529053	0.370437	0.451299	0.480159	0.278677	0.449094	0.442244	0.137232	0.157456	0.211537	-0.229497	-0.692668	-0.644175	-0.275348	-0.509776	-0.628627	0.143641	0.705993	0.83324	0.400143	0.484858	0.859243	0.026139	0.0865569	0.239015	0.252953	0.417019	0.448584	0.177891	0.113447	0.0642911	0.2757	0.475108	0.431765	0.505421	0.570295	0.511319	0.992477	1.04843	0.791254	0.0991169	0.136145	0.238368	0.0136479	0.154977
ENSG00000145495	MARCH6	2	0.171718	0.830806	1.08495	0.469725	0.756588	1.01678	0.187679	0.448532	0.717652	0.141905	0.366141	0.574391	-0.105513	-0.341518	-0.211343	-0.173076	-0.296748	-0.235704	-0.0943702	-0.23134	-0.217509	-0.0186088	0.184066	0.0646361	-0.0307826	-0.00734709	0.192916	0.206026	0.364223	0.348309	0.281653	0.154763	0.0393051	0.278441	0.47623	0.422976	0.547475	0.653722	0.559628	0.911778	0.980646	0.67932	0.200438	0.357179	0.636572	0.0539971	0.477903
ENSG00000112200	ZNF451	2	0.20361	0.80218	0.857497	0.60936	0.876024	0.967056	-0.0532731	-0.0328752	0.113732	-0.0266449	-0.0699617	-0.158303	-0.110092	-0.347441	-0.270396	-0.18125	-0.370484	-0.35951	0.0689399	0.381464	0.47208	0.225297	0.34133	0.577542	-0.103479	-0.414117	-0.590928	-0.0164987	-0.160582	-0.379318	0.295719	-0.0677861	-0.164901	0.324907	0.464503	0.290478	0.631922	0.887974	0.805952	1.08641	1.25456	0.819925	0.138197	0.255557	0.453953	0.0389073	0.332533
ENSG00000034693	PEX3	2	0.204636	0.918506	1.03044	0.676192	0.887009	0.947949	-0.0261399	-0.129999	-0.079779	-0.054272	-0.327547	-0.60405	-0.0773678	-0.352186	-0.320717	-0.177491	-0.374643	-0.446002	-0.00362703	0.179642	0.253901	0.159806	0.395929	0.534622	-0.0485379	0.0920758	0.463231	0.248496	0.493663	0.536339	0.429319	0.0127344	-0.141025	0.315577	0.411804	0.206653	0.522981	0.599538	0.51088	0.825729	0.87572	0.555854	0.327126	0.559133	0.989931	0.0568176	0.695288
ENSG00000164031	DNAJB14	2	0.219427	0.62052	0.685638	0.466746	0.587259	0.664283	0.569813	1.00325	1.02873	0.311959	0.564119	0.866578	-0.405938	-1.19048	-1.12442	-0.459333	-0.844949	-1.01505	0.0877983	0.536394	0.654238	0.359348	0.518901	0.792847	0.0436373	-0.00659151	0.0416256	0.355381	0.497226	0.467264	0.160523	0.233908	0.201772	0.422301	0.815725	0.85479	0.88665	1.04824	0.944168	1.77865	1.9092	1.46473	0.154069	0.23578	0.418551	0.0385423	0.307605
ENSG00000174405	LIG4	2	0.2886	1.16587	1.29935	0.915027	1.07571	1.07432	0.293248	0.288193	0.2086	0.0791611	-0.287078	-0.587579	-0.321019	-1.10336	-1.07266	-0.460549	-0.896926	-1.18523	0.204293	1.00449	1.17495	0.53894	0.624666	1.16376	0.0356629	0.488773	1.25488	0.614369	1.2144	1.44761	0.578496	0.1961	-0.000757194	0.519338	0.782365	0.579015	0.832708	0.824024	0.705885	1.53058	1.54345	1.11294	0.142085	0.179033	0.311236	0.0155032	0.193534
ENSG00000117394	SLC2A1	2	0.288547	1.28373	1.57478	0.813146	1.25951	1.583	0.182496	0.492681	0.852097	0.145837	0.376799	0.568106	-0.181779	-0.559055	-0.359679	-0.282402	-0.508113	-0.421656	0.00865354	0.320932	0.455663	0.312981	0.672233	0.877868	-0.0864804	-0.278986	-0.23757	0.182739	0.223989	0.0660364	0.431163	0.0926972	-0.0653834	0.476334	0.756397	0.589005	0.923512	1.19711	1.05885	1.56179	1.74056	1.18485	0.396849	0.695617	1.23475	0.0872816	0.89047
ENSG00000159256	MORC3	2	0.277476	1.38299	1.61755	1.0142	1.27728	1.34914	2.53e-06	-0.203403	-0.163543	-0.0746984	-0.578951	-1.05903	-0.145536	-0.633143	-0.582527	-0.312889	-0.629608	-0.826129	0.129926	0.580954	0.663918	0.267234	0.21552	0.523118	-0.0185416	0.528392	1.47399	0.55099	1.21475	1.47681	0.731056	0.149964	-0.129447	0.4615	0.598777	0.3061	0.648859	0.588444	0.474106	1.05066	1.01543	0.644825	-0.0287662	-0.0931352	-0.169488	-0.00468881	-0.131506
ENSG00000099219	ERMP1	2	0.24073	0.847543	0.87264	0.6929	0.901349	0.930003	0.132775	0.205265	0.229608	0.0454616	-0.0726706	-0.189824	-0.234603	-0.725329	-0.651345	-0.310556	-0.609483	-0.699216	0.208639	1.1346	1.37342	0.675584	0.987471	1.64642	-0.0510697	-0.237923	-0.287276	0.154837	0.143168	0.01142	0.31901	-0.041783	-0.126746	0.421595	0.624838	0.427196	0.77784	1.01489	0.923188	1.4093	1.57427	1.09924	0.414371	0.689818	1.21792	0.0625344	0.831745
ENSG00000105926	MPP6	2	0.160488	0.52385	0.551157	0.437357	0.448714	0.400698	0.328856	0.404614	0.278702	0.122924	-0.0370213	-0.131118	-0.256849	-0.853411	-0.882052	-0.327878	-0.638008	-0.877031	0.0470123	0.294951	0.347852	0.176294	0.238624	0.388584	0.0603628	0.378301	0.852951	0.438998	0.839301	1.01748	0.258699	0.188353	0.108395	0.295448	0.509398	0.476939	0.524426	0.492524	0.420348	1.03457	1.0319	0.795053	0.0929738	0.121047	0.213002	0.0149239	0.14711
ENSG00000061987	MON2	2	0.377108	2.00249	2.47151	1.31872	1.89373	2.25101	-0.0453921	-0.0615657	0.313394	-0.032451	-0.285032	-0.570334	-0.101166	-0.466191	-0.233148	-0.294782	-0.551788	-0.52069	0.136711	0.868254	1.07958	0.560054	0.880601	1.38743	-0.0975137	0.221938	1.01884	0.469593	1.00093	1.10731	0.893793	0.101703	-0.245689	0.613226	0.797368	0.383065	0.9353	1.05011	0.884063	1.40515	1.47123	0.898541	0.403698	0.669331	1.18129	0.0694276	0.815321
ENSG00000008869	HEATR5B	2	0.245723	1.04956	1.18349	0.771632	1.01182	1.09335	0.0756004	0.053757	0.120861	0.00372717	-0.216419	-0.432381	-0.155862	-0.579793	-0.531087	-0.268483	-0.539955	-0.644821	0.0245933	0.284411	0.3699	0.207988	0.407832	0.590377	-0.0415375	0.0955165	0.487313	0.316307	0.596433	0.635385	0.470176	0.0685314	-0.0979795	0.397481	0.570794	0.37497	0.68846	0.789732	0.682129	1.16413	1.23512	0.829982	0.267099	0.449687	0.796272	0.0515433	0.56411
ENSG00000144959	NCEH1	2	0.18103	0.699962	0.785147	0.538919	0.687635	0.734854	0.190971	0.288933	0.312434	0.082461	0.00505118	-0.0509145	-0.211521	-0.661207	-0.590791	-0.279764	-0.527123	-0.632814	0.188736	0.928082	1.09899	0.519854	0.645735	1.15335	-0.00146035	0.0550276	0.253721	0.255469	0.433912	0.451631	0.290635	0.0692203	-0.0215501	0.335596	0.518138	0.390957	0.577187	0.669821	0.598281	1.06908	1.13999	0.819076	0.163922	0.245742	0.431065	0.0211906	0.28166
ENSG00000182220	ATP6AP2	2	0.147274	0.807114	1.0811	0.468698	0.645167	0.828726	0.24225	0.380996	0.50023	0.12432	0.105072	0.123855	-0.104508	-0.411323	-0.324202	-0.186743	-0.324167	-0.373405	-0.039186	0.0589403	0.117342	0.139815	0.387693	0.423634	0.0444056	0.517764	1.2232	0.461477	0.993292	1.24918	0.364147	0.222569	0.0755725	0.253078	0.399059	0.319625	0.381521	0.289906	0.208977	0.601428	0.543529	0.395442	0.301933	0.489178	0.865227	0.0469735	0.603761
ENSG00000198954	KIF1BP	2	0.244054	0.89356	0.943262	0.749555	0.852847	0.803569	0.27137	0.277763	0.164691	0.0751169	-0.231482	-0.479784	-0.312944	-1.03348	-1.01992	-0.420996	-0.823106	-1.09347	0.22897	1.06923	1.24226	0.555825	0.604947	1.17873	0.0296472	0.312475	0.821567	0.476124	0.894642	1.03913	0.438389	0.137356	-0.000806717	0.450006	0.690042	0.526805	0.744548	0.776861	0.682475	1.41594	1.45651	1.06279	0.0944295	0.103248	0.17714	0.00708476	0.098121
ENSG00000137831	UACA	2	0.149385	0.794064	0.949433	0.561862	0.707164	0.759935	-0.0095183	-0.14668	-0.131302	-0.0520576	-0.372902	-0.673789	-0.0444651	-0.266759	-0.238275	-0.13877	-0.282975	-0.375157	0.0375931	0.292218	0.362127	0.187525	0.321749	0.497957	-0.00141384	0.392669	1.02318	0.347154	0.784325	0.983466	0.424405	0.0731927	-0.0889123	0.239429	0.284767	0.101404	0.308497	0.243118	0.178644	0.440794	0.397365	0.233947	0.20442	0.324765	0.572026	0.0258618	0.385591
ENSG00000197323	TRIM33	2	0.203649	0.985367	1.15548	0.696365	0.981752	1.11334	-0.0652478	-0.106398	0.0685773	-0.042583	-0.181825	-0.352193	-0.086193	-0.327698	-0.239521	-0.188998	-0.374126	-0.400087	0.0750655	0.272733	0.306192	0.102374	0.000828209	0.139882	-0.0754947	-0.0542589	0.198629	0.162133	0.321265	0.286393	0.445341	0.0462568	-0.12707	0.330562	0.453448	0.263314	0.548005	0.657593	0.572643	0.905278	0.976212	0.612976	-0.142137	-0.243634	-0.431344	-0.00599004	-0.288009
ENSG00000122482	ZNF644	2	0.246346	0.578893	0.314085	0.703051	0.635981	0.308781	0.121674	-0.151621	-0.530631	-0.0740756	-0.682118	-1.23536	-0.316649	-1.11437	-1.31634	-0.42556	-0.939544	-1.37977	0.00922251	-0.00239296	-0.0367269	-0.0876347	-0.203094	-0.191201	-0.00937493	0.0845997	0.361695	0.34906	0.575549	0.601929	0.353431	0.0328834	-0.0565167	0.397693	0.613315	0.492658	0.769256	0.867106	0.775739	1.53019	1.621	1.16652	-0.0710961	-0.132769	-0.23314	0.00416092	-0.141187
ENSG00000131016	AKAP12	2	0.394905	1.28217	1.23287	1.08807	1.28748	1.20543	0.275757	0.256098	0.130678	0.0528597	-0.316773	-0.652897	-0.389181	-1.34101	-1.41618	-0.546361	-1.13911	-1.48037	-0.0890508	-0.159069	-0.14226	-0.0234397	0.207939	0.165171	-0.0475564	-0.0237235	0.312384	0.471284	0.748397	0.710652	0.560532	0.119442	-0.0509794	0.63183	1.00877	0.831269	1.25215	1.48774	1.31374	2.30863	2.48653	1.76083	0.322804	0.561753	1.00046	0.0832897	0.74688
ENSG00000068654	POLR1A	2	0.22522	1.18557	1.52048	0.717195	1.15508	1.49246	0.0326982	0.241433	0.63798	0.072096	0.252011	0.379318	-0.0829106	-0.257554	-0.0401116	-0.177196	-0.296073	-0.164568	0.074817	0.433871	0.544503	0.290415	0.419424	0.657665	-0.0890112	-0.187093	-0.0538043	0.127212	0.210526	0.106027	0.437253	0.0778115	-0.0990632	0.375564	0.554325	0.369741	0.658862	0.844833	0.739759	1.05143	1.16649	0.748014	0.104744	0.185778	0.32949	0.0351199	0.244966
ENSG00000171634	BPTF	2	0.225577	0.92835	1.07528	0.624111	0.920189	1.09453	0.0955445	0.240041	0.444727	0.0657073	0.144195	0.191889	-0.132398	-0.447596	-0.37012	-0.218067	-0.428613	-0.423178	-0.115547	-0.344186	-0.353264	-0.103854	0.0766719	-0.0864441	-0.0761359	-0.221076	-0.174792	0.137814	0.169133	0.0428137	0.332336	0.07409	-0.0483594	0.347531	0.56035	0.457106	0.714199	0.919076	0.808275	1.22086	1.35667	0.917614	0.191791	0.360357	0.644176	0.061712	0.496566
ENSG00000163946	FAM208A	2	0.177894	0.767328	0.832554	0.594018	0.753149	0.767045	-0.0306879	-0.152081	-0.137706	-0.0592964	-0.330773	-0.604205	-0.0913977	-0.379927	-0.376654	-0.183374	-0.390107	-0.497992	0.0100151	0.0795599	0.09657	0.0323483	0.047695	0.103325	-0.0424508	0.0799458	0.405815	0.217937	0.436267	0.471184	0.379509	0.0328896	-0.105114	0.278454	0.375556	0.214343	0.464742	0.52131	0.447017	0.77789	0.817959	0.527334	0.0395052	0.0654729	0.116309	0.0161598	0.0914451
ENSG00000073712	FERMT2	2	0.177586	0.823005	0.99757	0.568166	0.787929	0.91936	0.122369	0.218532	0.339045	0.062661	0.0166685	-0.0238759	-0.14353	-0.463417	-0.347939	-0.217934	-0.39573	-0.424408	0.169104	0.876938	1.05228	0.515473	0.690347	1.17576	-0.0166376	0.0774753	0.344507	0.241851	0.450278	0.48279	0.341984	0.0639943	-0.0566897	0.320375	0.465791	0.305903	0.51824	0.596806	0.523269	0.889051	0.943744	0.649682	0.218435	0.344047	0.605047	0.0294084	0.402463
ENSG00000118200	CAMSAP2	2	0.329762	1.33155	1.28537	1.15483	1.38816	1.25063	-0.297466	-0.805049	-0.921746	-0.286839	-1.09799	-1.92845	-0.110224	-0.570186	-0.655694	-0.286533	-0.685429	-0.941633	0.0267426	0.138034	0.155409	0.00594949	-0.00385119	0.12244	-0.125482	-0.0189559	0.450501	0.271288	0.538628	0.524635	0.720862	-0.103856	-0.353875	0.487039	0.569785	0.188167	0.798067	0.947755	0.824603	1.30394	1.4058	0.847741	0.0770625	0.141838	0.251639	0.0282101	0.190742
ENSG00000068793	NA	2	0.235357	0.837823	0.804204	0.71791	0.939608	0.924882	-0.0776563	-0.171711	-0.144796	-0.0775814	-0.311583	-0.577829	-0.1532	-0.50846	-0.482046	-0.238539	-0.511129	-0.591052	0.120772	0.612974	0.736872	0.329567	0.455558	0.829387	-0.105078	-0.404542	-0.5553	0.0205716	-0.105155	-0.318977	0.345463	-0.112547	-0.214896	0.377782	0.518975	0.29678	0.714391	0.983914	0.897052	1.25839	1.43985	0.949186	0.183867	0.325013	0.5754	0.0406976	0.407182
ENSG00000153956	CACNA2D1	2	0.301323	1.17415	1.22361	0.928871	1.18829	1.2024	-0.00339681	-0.124309	-0.0924946	-0.0597664	-0.389187	-0.732376	-0.188964	-0.710797	-0.721623	-0.327687	-0.698435	-0.871948	-0.0504772	-0.168473	-0.187083	-0.100053	-0.0832914	-0.153023	-0.0867919	-0.0836087	0.210651	0.27215	0.467102	0.410296	0.539656	0.0477847	-0.142081	0.465854	0.678482	0.467689	0.867085	1.04593	0.916301	1.51093	1.63605	1.0878	0.035679	0.0782689	0.142778	0.0350105	0.139138
ENSG00000175073	VCPIP1	2	0.232813	1.14517	1.5535	0.613159	1.05156	1.48403	0.352747	0.874135	1.3381	0.281286	0.791536	1.27425	-0.201328	-0.568888	-0.318914	-0.282561	-0.452963	-0.328799	-0.0178227	0.0691325	0.129706	0.144782	0.293296	0.305704	-0.0361447	-0.0965196	0.0572259	0.25392	0.408778	0.338822	0.346451	0.2613	0.114501	0.410595	0.740778	0.702953	0.810429	0.98788	0.861441	1.41455	1.53219	1.08842	0.0741018	0.132911	0.239437	0.0431203	0.207001
ENSG00000112739	PRPF4B	2	0.214145	0.873953	1.01461	0.620316	0.801447	0.889582	0.229165	0.333248	0.396634	0.100214	0.032674	-0.0129094	-0.210059	-0.720442	-0.68951	-0.309694	-0.600423	-0.745275	-0.0404872	-0.126544	-0.142062	-0.053009	-0.0534962	-0.136253	-0.000966415	0.207706	0.646957	0.379676	0.725193	0.814746	0.383721	0.19778	0.0550903	0.35891	0.595743	0.522807	0.661111	0.70431	0.601422	1.20123	1.24038	0.886175	-0.0207043	-0.0441519	-0.0755764	0.0170214	-0.0243767
ENSG00000116747	TROVE2	2	0.261192	0.805323	0.631975	0.839209	0.938092	0.725622	-0.0695117	-0.342502	-0.543046	-0.138293	-0.689105	-1.23509	-0.25686	-0.857925	-0.915234	-0.362529	-0.78481	-1.06083	0.292462	1.21652	1.38855	0.545377	0.470316	1.15307	-0.0763172	-0.246718	-0.249871	0.139161	0.135915	0.00126034	0.416675	-0.125647	-0.237412	0.44659	0.597074	0.32671	0.778158	0.998041	0.918764	1.47047	1.63086	1.10609	-0.023062	-0.0659493	-0.121704	-0.00522639	-0.107042
ENSG00000091039	OSBPL8	2	0.11607	0.34613	0.312414	0.35697	0.296082	0.166311	0.233892	0.187569	-0.0169274	0.0540359	-0.232591	-0.449861	-0.224411	-0.753812	-0.8109	-0.285011	-0.565787	-0.834047	0.140535	0.587349	0.656032	0.264855	0.184781	0.481559	0.0662495	0.415552	0.890158	0.39282	0.784129	0.985973	0.2274	0.137641	0.0705037	0.230861	0.373096	0.322982	0.356169	0.276984	0.234971	0.749843	0.716122	0.56438	-0.0657542	-0.164927	-0.296413	-0.0203466	-0.228015
ENSG00000164338	UTP15	2	0.22148	1.05207	1.21381	0.760451	1.05607	1.17688	-0.0799341	-0.150532	-0.00407574	-0.0613283	-0.273017	-0.510802	-0.0823508	-0.323546	-0.221602	-0.185758	-0.370661	-0.384539	0.136134	0.705307	0.849625	0.399079	0.542042	0.951807	-0.0778517	-0.0660029	0.177091	0.168304	0.316695	0.279382	0.469102	-0.0229427	-0.193419	0.361614	0.461929	0.206682	0.579362	0.715622	0.627785	0.92324	1.01002	0.62835	0.194548	0.323656	0.570353	0.0333438	0.388782
ENSG00000128595	CALU	2	0.175588	0.673046	0.816289	0.471244	0.553896	0.618176	0.425788	0.640277	0.620522	0.202321	0.190796	0.246917	-0.274278	-0.887918	-0.848255	-0.349431	-0.643859	-0.830254	0.0571215	0.400689	0.488274	0.274333	0.412601	0.613852	0.0736455	0.449473	1.00849	0.506699	0.981296	1.19356	0.291416	0.256802	0.15779	0.333023	0.590568	0.567248	0.583894	0.542786	0.457096	1.12282	1.11278	0.863944	0.164378	0.236121	0.416297	0.0256556	0.28716
ENSG00000211456	SACM1L	2	0.204992	1.00221	1.22537	0.688279	0.874919	0.980407	0.178287	0.18643	0.23724	0.0559986	-0.166871	-0.350958	-0.157765	-0.604733	-0.546704	-0.272913	-0.5187	-0.661675	0.0515133	0.339903	0.411079	0.212538	0.301376	0.479668	0.0247188	0.504943	1.27296	0.504312	1.07446	1.32226	0.495815	0.198332	0.00868375	0.352697	0.517271	0.363784	0.529543	0.460768	0.366306	0.891715	0.853059	0.594	0.121502	0.169993	0.298406	0.0189612	0.202291
ENSG00000138594	TMOD3	2	0.161859	0.695942	0.860107	0.48025	0.636717	0.746478	0.27077	0.458747	0.53927	0.143793	0.177154	0.239909	-0.218534	-0.671125	-0.572265	-0.285413	-0.5105	-0.603281	0.176029	0.806505	0.940599	0.437204	0.455612	0.868172	0.0252864	0.200032	0.530027	0.325578	0.612369	0.701698	0.287256	0.165169	0.0634641	0.316231	0.522605	0.445993	0.528929	0.557236	0.487494	0.99729	1.02653	0.759279	0.00212961	-0.0390187	-0.0729162	-0.00157335	-0.0656572
ENSG00000197930	ERO1A	2	0.216267	0.551911	0.402438	0.600776	0.582299	0.380394	0.231243	0.153279	-0.114423	0.0281908	-0.355116	-0.679144	-0.316142	-1.03931	-1.12632	-0.396155	-0.820055	-1.14299	0.152513	0.775038	0.909195	0.409938	0.52911	0.971743	0.0174519	0.0970907	0.310542	0.338046	0.541357	0.576733	0.281269	0.0342155	-0.0267953	0.384002	0.599894	0.477564	0.708837	0.808922	0.730469	1.40299	1.49175	1.09999	0.209617	0.322315	0.567718	0.0286266	0.382138
ENSG00000096746	HNRNPH3	2	0.0818887	0.350704	0.315361	0.307743	0.460766	0.465418	-0.280114	-0.446212	-0.37065	-0.155726	-0.306967	-0.517157	0.0507499	0.145033	0.174182	0.0215073	0.00157251	0.0682137	0.0715727	0.320546	0.385126	0.154966	0.205501	0.41712	-0.11058	-0.449314	-0.749157	-0.210566	-0.479813	-0.704367	0.143006	-0.196603	-0.241253	0.107362	0.0666224	-0.101735	0.195296	0.385586	0.364401	0.26135	0.378213	0.169496	0.0840467	0.169116	0.299336	0.0186407	0.208872
ENSG00000185728	YTHDF3	2	0.237811	0.724354	0.62738	0.660217	0.761619	0.656118	0.0745385	-0.0301333	-0.137462	-0.0291214	-0.323648	-0.611905	-0.216239	-0.769627	-0.865003	-0.316199	-0.690986	-0.926324	-0.117797	-0.49321	-0.57602	-0.283478	-0.30866	-0.558552	-0.0548114	-0.116074	0.0107654	0.216494	0.312767	0.237581	0.33663	0.0475041	-0.0569652	0.361679	0.574956	0.476807	0.74867	0.912205	0.808799	1.39284	1.5145	1.05309	-0.0127103	0.00212086	0.010045	0.0295047	0.0563024
ENSG00000119917	IFIT3	2	0.269695	1.2228	1.52664	0.773837	1.08623	1.33237	0.335152	0.590982	0.800025	0.184665	0.25729	0.350929	-0.226003	-0.775877	-0.659733	-0.347026	-0.638568	-0.714106	-0.0782552	-0.114828	-0.0814486	0.0493837	0.273899	0.211477	0.00210162	0.296073	0.893939	0.497363	0.964499	1.0964	0.492685	0.271863	0.0817193	0.45161	0.751451	0.652985	0.823442	0.878091	0.739424	1.42625	1.46956	1.04627	0.241247	0.403631	0.717767	0.0598761	0.532729
ENSG00000170385	SLC30A1	2	0.267449	1.12743	1.22224	0.88194	1.09544	1.1034	0.0241944	-0.12437	-0.136651	-0.0558801	-0.462195	-0.855305	-0.172697	-0.670382	-0.660725	-0.306786	-0.63711	-0.821894	0.0656471	0.386707	0.464232	0.20914	0.296998	0.527945	-0.041258	0.188837	0.715209	0.378306	0.748401	0.835334	0.556894	0.0625471	-0.134056	0.433173	0.594936	0.355526	0.713467	0.782954	0.672864	1.2182	1.27097	0.843997	0.147871	0.235551	0.415771	0.0303721	0.292481
ENSG00000169018	FEM1B	2	0.129396	0.545537	0.565786	0.459272	0.593679	0.589324	-0.080336	-0.182999	-0.173932	-0.0708779	-0.290431	-0.520861	-0.0737322	-0.250145	-0.200472	-0.127294	-0.261585	-0.301758	0.210656	0.977109	1.14951	0.513961	0.611813	1.16598	-0.0485882	-0.116559	-0.0832398	0.0524706	0.0636594	0.0042993	0.254788	-0.0896972	-0.168652	0.226383	0.264631	0.0725493	0.343511	0.454046	0.415289	0.577726	0.651094	0.411087	0.15628	0.246702	0.431692	0.0141152	0.271722
ENSG00000155903	RASA2	2	0.127891	0.408642	0.376217	0.384152	0.42336	0.356949	0.0979018	0.0628287	-0.0273048	0.00954033	-0.183711	-0.353641	-0.161356	-0.527448	-0.539621	-0.212212	-0.429652	-0.575498	0.125607	0.585341	0.681398	0.3001	0.338182	0.662392	-0.000840175	0.0422289	0.178586	0.179577	0.299184	0.313753	0.199315	0.0177955	-0.0369037	0.23032	0.344244	0.248959	0.400126	0.460219	0.414609	0.767916	0.817685	0.587981	0.0738947	0.102739	0.17925	0.00815964	0.112399
ENSG00000075945	KIFAP3	2	0.0561933	0.41817	0.455089	0.344227	0.376424	0.310868	-0.239359	-0.60066	-0.690008	-0.197199	-0.694778	-1.184	0.0901298	0.127076	0.0857807	0.0247586	-0.00177326	-0.0794965	0.0311953	0.188333	0.222523	0.085766	0.143916	0.275525	-0.0152072	0.348409	0.876022	0.179714	0.505334	0.692493	0.315014	-0.0587668	-0.180614	0.0644504	-0.0511283	-0.246248	-0.0434583	-0.157674	-0.172265	-0.223924	-0.305391	-0.297186	0.144816	0.230944	0.404888	0.00762465	0.257652
ENSG00000029639	TFB1M	2	0.111181	0.514526	0.464207	0.499255	0.600568	0.50189	-0.312633	-0.669068	-0.744705	-0.23086	-0.726536	-1.24397	0.020499	-0.0100509	-0.00343487	-0.0398064	-0.131475	-0.183336	0.26276	1.18505	1.38483	0.591847	0.685568	1.37507	-0.0766727	-0.1238	-0.0616162	-0.0216384	-0.0309619	-0.0846892	0.307176	-0.22139	-0.31661	0.177802	0.0910987	-0.1998	0.185414	0.274836	0.256851	0.228753	0.282738	0.0960192	0.199108	0.318618	0.556353	0.00940203	0.339075
ENSG00000116406	EDEM3	2	0.220579	0.886667	0.913582	0.768409	0.876582	0.789028	0.0442727	-0.143945	-0.256186	-0.0593754	-0.524932	-0.9579	-0.217511	-0.773893	-0.787456	-0.336153	-0.686975	-0.948279	0.229297	0.88735	0.987147	0.364378	0.169938	0.63054	-0.00812712	0.272255	0.80007	0.381354	0.772406	0.901903	0.493248	0.0759095	-0.0941097	0.391507	0.537922	0.32708	0.592285	0.598644	0.521611	1.0986	1.11644	0.765965	-0.202712	-0.395404	-0.705622	-0.0355096	-0.513876
ENSG00000163913	IFT122	2	0.225982	1.20122	1.42512	0.817777	1.21924	1.42229	-0.26086	-0.390384	-0.106481	-0.136603	-0.31989	-0.574259	0.0207057	-0.0260216	0.0994167	-0.0962784	-0.208384	-0.128815	0.0327629	0.166533	0.210673	0.0822994	0.104518	0.217651	-0.136965	-0.221395	-0.0357516	0.0496656	0.114738	0.000636831	0.532539	-0.0522234	-0.264271	0.33589	0.391903	0.109246	0.541562	0.714481	0.619936	0.771792	0.873258	0.468007	0.0205212	0.0580474	0.103838	0.0228842	0.0903244
ENSG00000112294	ALDH5A1	2	0.117959	0.256835	0.0632126	0.396608	0.327546	0.0804252	-0.0377027	-0.30583	-0.571364	-0.113787	-0.585337	-1.0286	-0.159758	-0.561488	-0.677116	-0.217359	-0.492474	-0.756478	0.156129	0.55818	0.603605	0.185209	0.00894327	0.311875	-0.0119846	0.0254219	0.145875	0.139931	0.231727	0.239986	0.206322	-0.054515	-0.103436	0.204318	0.264324	0.1414	0.335835	0.379042	0.35103	0.69567	0.738486	0.516531	-0.158264	-0.295748	-0.526898	-0.0291399	-0.382839
ENSG00000162434	JAK1	2	0.206879	1.01907	1.23289	0.658846	0.953139	1.13636	-0.00787043	-0.00275506	0.198666	-0.00733535	-0.0882816	-0.194583	-0.0454723	-0.251311	-0.187755	-0.152078	-0.309523	-0.311079	-0.158915	-0.566758	-0.624301	-0.243093	-0.126134	-0.415626	-0.0647429	0.0622993	0.452252	0.237448	0.490035	0.51343	0.441885	0.104143	-0.0747133	0.301448	0.436386	0.294095	0.545197	0.62385	0.518993	0.840059	0.887687	0.55475	0.127686	0.244608	0.438402	0.0474804	0.348928
ENSG00000169967	MAP3K2	2	0.246731	1.07563	1.06939	0.875397	1.16388	1.14716	-0.420292	-0.831254	-0.775828	-0.290437	-0.821577	-1.42159	0.0396162	-0.0472102	-0.0748247	-0.0869197	-0.278339	-0.320995	-0.0805952	-0.268967	-0.286475	-0.150604	-0.0432016	-0.118712	-0.169449	-0.344429	-0.258855	-0.0153307	-0.0523622	-0.226142	0.531084	-0.192734	-0.383641	0.32521	0.324718	-0.00499887	0.566551	0.789288	0.69356	0.813189	0.95002	0.493857	0.191427	0.376367	0.670349	0.0536912	0.499175
ENSG00000134602	STK26	2	0.100859	0.603419	0.710328	0.458039	0.521699	0.502988	-0.0658759	-0.301282	-0.377213	-0.101308	-0.543326	-0.95149	-0.0051786	-0.151349	-0.143944	-0.0829994	-0.17971	-0.286723	0.124324	0.690543	0.826084	0.395948	0.576003	0.978277	0.0193414	0.490576	1.16026	0.334216	0.794878	1.05027	0.377405	0.0133489	-0.125576	0.168169	0.13279	-0.0752758	0.121598	-0.00281183	-0.0375332	0.0991078	0.015953	-0.0342637	0.294657	0.460463	0.808312	0.0219511	0.521171
ENSG00000198399	ITSN2	2	0.206278	0.81281	0.80857	0.696177	0.860787	0.811871	-0.0973884	-0.289609	-0.309486	-0.108245	-0.464631	-0.834831	-0.133102	-0.494652	-0.506895	-0.235325	-0.509039	-0.663419	0.102463	0.338144	0.361437	0.0886482	-0.0821469	0.0992682	-0.0715015	-0.0846547	0.104218	0.152188	0.267992	0.21742	0.413244	-0.0148041	-0.158897	0.332517	0.444603	0.247314	0.565623	0.684945	0.609654	1.00448	1.08907	0.704565	-0.190907	-0.330894	-0.586374	-0.0167989	-0.400689
ENSG00000154727	GABPA	2	0.295391	1.10247	0.962759	1.08294	1.15961	0.870118	-0.215414	-0.797529	-1.10843	-0.283524	-1.26608	-2.22099	-0.195589	-0.823229	-0.957897	-0.363714	-0.833513	-1.23663	0.229315	0.881403	0.971481	0.311853	0.113133	0.610951	-0.0618771	0.229684	0.851789	0.387201	0.797058	0.909887	0.688171	-0.0777026	-0.303959	0.475316	0.55036	0.178829	0.701669	0.744415	0.651667	1.24361	1.28584	0.814419	-0.130261	-0.262315	-0.470425	-0.025738	-0.3529
ENSG00000176853	FAM91A1	2	0.136037	0.574489	0.462675	0.599023	0.704778	0.543079	-0.418413	-0.889336	-0.981509	-0.302657	-0.895719	-1.53052	0.00204889	-0.0868329	-0.135238	-0.0830749	-0.249571	-0.375606	0.222606	0.706622	0.753366	0.190076	-0.147718	0.238681	-0.113839	-0.232112	-0.203761	-0.0670332	-0.116209	-0.229574	0.37479	-0.20007	-0.329266	0.205606	0.141358	-0.139211	0.260146	0.370952	0.346096	0.412828	0.484206	0.212986	-0.36087	-0.622821	-1.10706	-0.0567246	-0.790415
ENSG00000187231	SESTD1	2	0.162093	0.361348	0.0870127	0.544223	0.469466	0.138307	-0.119425	-0.521881	-0.864129	-0.190014	-0.842999	-1.47206	-0.176862	-0.654039	-0.82343	-0.256606	-0.608626	-0.941518	0.140633	0.466909	0.489312	0.10853	-0.101912	0.163697	-0.0394411	-0.0484592	0.058407	0.134558	0.201527	0.171684	0.281616	-0.106226	-0.175195	0.260693	0.321583	0.147095	0.446917	0.532353	0.491039	0.895151	0.967706	0.654754	-0.177497	-0.319908	-0.5687	-0.0273235	-0.404757
ENSG00000100796	PPP4R3A	2	0.187828	0.719589	0.67455	0.665456	0.741109	0.610549	-0.0791556	-0.359793	-0.500701	-0.130594	-0.641628	-1.13713	-0.13693	-0.542547	-0.601135	-0.240333	-0.530128	-0.758626	0.126437	0.47586	0.521457	0.163999	0.0320538	0.293828	-0.0346203	0.138471	0.519674	0.253669	0.51319	0.57879	0.420922	-0.00778543	-0.14977	0.306996	0.385688	0.180085	0.472947	0.505682	0.441738	0.846497	0.877031	0.571092	-0.110348	-0.21163	-0.377584	-0.0164798	-0.272256
ENSG00000135476	ESPL1	2	0.206997	0.745732	0.735452	0.606494	0.849472	0.888733	-0.0933478	-0.123214	-0.0139232	-0.0577846	-0.141398	-0.277106	-0.115643	-0.371173	-0.33613	-0.188165	-0.406183	-0.427789	0.0224647	0.103748	0.130812	0.0402177	0.0510608	0.131733	-0.119725	-0.508136	-0.771998	-0.065174	-0.277826	-0.545974	0.278444	-0.084322	-0.173462	0.318981	0.4632	0.30503	0.655696	0.939475	0.856994	1.15402	1.34212	0.876359	0.00568637	0.0421082	0.0782329	0.0271378	0.0857312
ENSG00000130402	ACTN4	2	0.212703	1.01871	1.22811	0.654459	1.14036	1.45023	-0.179153	-0.00545323	0.462006	-0.0133986	0.269006	0.432866	-0.0442575	-0.0600048	0.158719	-0.112565	-0.195949	0.0225016	0.101774	0.350192	0.411952	0.156029	0.0567482	0.243707	-0.18569	-0.831606	-1.3469	-0.258772	-0.671499	-1.104	0.310792	-0.0874702	-0.212539	0.339277	0.493385	0.307962	0.688934	1.08053	0.991931	1.13875	1.3851	0.854036	-0.206648	-0.307142	-0.540028	0.0045714	-0.339485
ENSG00000077235	GTF3C1	2	0.193298	0.912297	1.0679	0.615603	1.01199	1.23653	-0.181637	-0.112434	0.221065	-0.0499701	0.0555056	0.0711869	-0.0239245	-0.0403292	0.13187	-0.0874828	-0.163986	0.00453981	0.1139	0.561444	0.689432	0.326578	0.447839	0.78324	-0.15347	-0.640853	-1.00418	-0.181013	-0.485594	-0.815671	0.302244	-0.130415	-0.241279	0.304212	0.400015	0.182226	0.581128	0.905802	0.829047	0.919625	1.12248	0.677659	0.118825	0.234741	0.416646	0.037711	0.304048
ENSG00000132688	NES	2	0.25512	0.944598	0.916368	0.786408	1.08361	1.10346	-0.198587	-0.326765	-0.21028	-0.127926	-0.327475	-0.597162	-0.117112	-0.399754	-0.373095	-0.215497	-0.483226	-0.525199	0.0393848	0.111559	0.12484	0.00204496	-0.0755931	0.0104785	-0.159947	-0.618514	-0.905789	-0.0941604	-0.343634	-0.66827	0.384246	-0.127105	-0.254839	0.386798	0.532756	0.308995	0.7721	1.10858	1.01093	1.34375	1.56563	0.996448	-0.0984253	-0.128013	-0.222482	0.0171967	-0.117732
ENSG00000131473	ACLY	2	0.105173	0.706028	0.836637	0.509131	0.742207	0.824589	-0.339748	-0.587073	-0.431207	-0.193515	-0.468381	-0.798071	0.0785465	0.176809	0.256004	0.00241802	-0.0165119	0.031947	0.155394	0.509665	0.55666	0.166389	-0.0515253	0.217544	-0.0978228	-0.096581	0.0774163	-0.02572	0.0318134	-0.0115428	0.376878	-0.0916374	-0.247352	0.158682	0.0970801	-0.14154	0.1531	0.205723	0.176104	0.131094	0.154487	-0.0210988	-0.262173	-0.451331	-0.802603	-0.0393694	-0.572675
ENSG00000198793	MTOR	2	0.147715	0.618888	0.565387	0.571962	0.727924	0.657534	-0.3062	-0.615313	-0.639348	-0.216257	-0.640487	-1.10349	-0.00440079	-0.0772797	-0.0661013	-0.0727342	-0.201709	-0.24055	0.202018	0.907701	1.06362	0.445087	0.51726	1.05665	-0.105776	-0.292845	-0.360559	-0.0674448	-0.171842	-0.315785	0.320811	-0.218184	-0.318341	0.227111	0.191164	-0.0899471	0.332593	0.500311	0.462701	0.500527	0.606435	0.316821	0.153447	0.260064	0.455897	0.0163036	0.291453
ENSG00000077809	NA	2	0.100102	0.530441	0.635877	0.380486	0.496804	0.544479	-0.0128725	-0.0775669	-0.0491168	-0.0299562	-0.214866	-0.391344	-0.0374007	-0.169658	-0.115097	-0.091401	-0.17447	-0.203678	0.124819	0.664999	0.798835	0.388048	0.546764	0.927324	-0.00772235	0.169047	0.477227	0.18029	0.394054	0.481197	0.26443	0.000728585	-0.0940728	0.174504	0.197928	0.045107	0.219201	0.215269	0.17818	0.318757	0.31501	0.189513	0.227515	0.363101	0.638293	0.0228795	0.418196
ENSG00000121892	PDS5A	2	0.132265	0.632216	0.672422	0.517812	0.645246	0.623758	-0.150494	-0.369808	-0.38469	-0.128974	-0.488023	-0.854255	-0.0285515	-0.175088	-0.16143	-0.104271	-0.236733	-0.312073	0.131985	0.592336	0.688281	0.285092	0.304564	0.645415	-0.0465511	0.062907	0.336126	0.132481	0.297213	0.331016	0.345687	-0.0590981	-0.181945	0.21182	0.214934	0.00426509	0.280824	0.315596	0.272464	0.422386	0.444022	0.242539	0.0685256	0.100555	0.174115	0.00417343	0.101455
ENSG00000044115	CTNNA1	2	0.212585	1.15096	1.43448	0.735108	1.0686	1.28874	-0.0336539	-0.0447021	0.201435	-0.0177853	-0.126193	-0.260989	-0.0430848	-0.244179	-0.141172	-0.163984	-0.316417	-0.313965	-0.0617889	-0.241595	-0.271655	-0.120085	-0.139077	-0.275855	-0.0614361	0.162909	0.689877	0.285465	0.634304	0.709875	0.525328	0.133183	-0.0849803	0.326967	0.45311	0.274317	0.526842	0.563125	0.46026	0.797328	0.816076	0.492225	-0.0494221	-0.0766752	-0.133278	0.0146804	-0.0639064
ENSG00000151835	SACS	2	0.244593	1.04531	1.04942	0.923727	1.00719	0.840692	-0.0924337	-0.523825	-0.743558	-0.185136	-0.983574	-1.7372	-0.154246	-0.687133	-0.76407	-0.306317	-0.673631	-1.00156	0.178349	0.758568	0.853355	0.315725	0.237083	0.660452	-0.0105722	0.500134	1.34281	0.49294	1.07713	1.32897	0.644783	0.0299397	-0.195354	0.401909	0.468742	0.159855	0.537854	0.468049	0.383618	0.911755	0.876324	0.554356	-0.0023245	-0.054564	-0.103119	-0.0121876	-0.102019
ENSG00000145555	MYO10	2	0.22127	0.831507	0.736515	0.775923	0.961638	0.848834	-0.297072	-0.64696	-0.694502	-0.230875	-0.732636	-1.27822	-0.0828841	-0.348792	-0.383568	-0.187598	-0.454208	-0.589284	0.13844	0.489569	0.540561	0.150645	0.003204	0.294376	-0.130773	-0.358355	-0.400835	-0.0155645	-0.100873	-0.286007	0.430036	-0.168634	-0.309583	0.337031	0.386283	0.105049	0.578009	0.79439	0.724093	0.988808	1.13292	0.682471	-0.134467	-0.218339	-0.38734	-0.00829034	-0.265452
ENSG00000157483	MYO1E	2	0.171205	0.960716	1.09909	0.725565	0.955347	0.995749	-0.272081	-0.583317	-0.514698	-0.196681	-0.661156	-1.15009	0.0169236	-0.0775069	-0.0254298	-0.0956073	-0.221872	-0.274258	0.164378	0.667442	0.760461	0.287392	0.209364	0.582113	-0.074498	0.138614	0.610963	0.179115	0.459278	0.53408	0.527295	-0.0543869	-0.257838	0.26827	0.244258	-0.0555245	0.311437	0.322822	0.265129	0.40133	0.402101	0.160912	-0.0539611	-0.112196	-0.203726	-0.0137375	-0.164819
ENSG00000103342	GSPT1	2	0.213045	0.668113	0.477844	0.731798	0.735621	0.462466	-0.134071	-0.563796	-0.861765	-0.20503	-0.932407	-1.63502	-0.160763	-0.653941	-0.796921	-0.270705	-0.637135	-0.957224	0.112644	0.477567	0.533932	0.171869	0.131031	0.424881	-0.0463681	0.0705235	0.387308	0.239945	0.44519	0.477162	0.426207	-0.0943402	-0.220001	0.332945	0.396811	0.151187	0.540327	0.613458	0.546205	0.983389	1.04428	0.683288	0.0479515	0.0648245	0.112144	0.00577922	0.067728
ENSG00000164163	ABCE1	2	0.13493	0.336978	0.0521465	0.568915	0.399185	-0.0294179	-0.180236	-0.784391	-1.27916	-0.273525	-1.24042	-2.14523	-0.137169	-0.600087	-0.805011	-0.228343	-0.565669	-0.978482	0.261449	1.05157	1.17114	0.417983	0.288204	0.884432	0.00780294	0.346189	0.83913	0.293167	0.629307	0.809201	0.368529	-0.132654	-0.229979	0.227223	0.185106	-0.0735357	0.245772	0.175395	0.156768	0.491894	0.461741	0.292234	-0.0144969	-0.0817335	-0.15383	-0.0308846	-0.162098
ENSG00000122566	HNRNPA2B1	2	0.0816722	0.494487	0.520164	0.399663	0.588677	0.611088	-0.392819	-0.665811	-0.556937	-0.223021	-0.487828	-0.819345	0.0973272	0.258026	0.30405	0.0460352	0.048705	0.114852	0.130977	0.442078	0.491113	0.147705	0.00562022	0.26002	-0.119165	-0.323384	-0.429152	-0.174462	-0.324771	-0.481955	0.259685	-0.185025	-0.286201	0.108441	0.0198391	-0.203386	0.11649	0.242204	0.226067	0.0805995	0.151523	-0.0256902	-0.156192	-0.253248	-0.450581	-0.0215774	-0.323113
ENSG00000011405	PIK3C2A	2	0.305881	1.24404	1.23578	1.06755	1.28757	1.1866	-0.184988	-0.569679	-0.674966	-0.209521	-0.909974	-1.61246	-0.14256	-0.615594	-0.641067	-0.294994	-0.661628	-0.880504	0.16925	0.867771	1.02996	0.446437	0.604767	1.13323	-0.0906327	0.0287126	0.461465	0.29091	0.558539	0.570271	0.650601	-0.106194	-0.322008	0.482576	0.571686	0.192456	0.759501	0.899392	0.79028	1.25495	1.35144	0.844101	0.290418	0.478656	0.843201	0.0424107	0.569248
ENSG00000168710	AHCYL1	2	0.0518282	0.350775	0.325113	0.319898	0.468812	0.447704	-0.458227	-0.791456	-0.723101	-0.264291	-0.575109	-0.956154	0.133775	0.372999	0.399098	0.09665	0.136103	0.211481	0.143988	0.503315	0.563857	0.178049	0.0570752	0.354832	-0.124463	-0.376271	-0.567298	-0.246087	-0.467204	-0.647775	0.204979	-0.244679	-0.321824	0.0546357	-0.0837808	-0.312971	0.0147744	0.142639	0.143632	-0.107912	-0.0371998	-0.166776	-0.115126	-0.180955	-0.323272	-0.0200067	-0.241394
ENSG00000154380	ENAH	2	0.136948	0.33679	0.181843	0.399591	0.380504	0.202512	-0.00389141	-0.199693	-0.398013	-0.0799718	-0.446202	-0.793944	-0.132477	-0.498313	-0.613975	-0.192634	-0.448504	-0.661234	-0.0318517	-0.108154	-0.128478	-0.08072	-0.0629538	-0.0955771	-0.0252685	-0.0227109	0.0810946	0.141317	0.214304	0.196066	0.199851	-0.0306531	-0.0811804	0.205422	0.293042	0.201237	0.404556	0.483186	0.432047	0.767484	0.830149	0.575731	0.0720547	0.128757	0.22985	0.0206132	0.175283
ENSG00000018510	AGPS	2	0.104166	0.43327	0.427791	0.419794	0.447225	0.355289	-0.00984101	-0.169997	-0.282372	-0.0626137	-0.409344	-0.729239	-0.12559	-0.42624	-0.417683	-0.184389	-0.369386	-0.528422	0.301593	1.22268	1.38635	0.561347	0.435154	1.0843	0.00706304	0.188455	0.484384	0.202472	0.424614	0.519586	0.273012	-0.0095788	-0.0967324	0.21213	0.250931	0.0846185	0.252289	0.233566	0.211689	0.486514	0.482451	0.328712	-0.113591	-0.24929	-0.449913	-0.0381827	-0.361537
ENSG00000197771	MCMBP	2	0.149378	0.38124	0.262854	0.433319	0.420422	0.264167	0.122922	0.0356914	-0.162494	-0.00467091	-0.311396	-0.579593	-0.214251	-0.69953	-0.753604	-0.268255	-0.557976	-0.778457	0.166183	0.800787	0.936698	0.41765	0.512286	0.966873	0.00565036	0.0306025	0.139839	0.205918	0.314949	0.322684	0.199782	-0.0160141	-0.0563421	0.270184	0.400102	0.285169	0.479578	0.561634	0.51298	0.94741	1.01665	0.741936	0.170509	0.26052	0.457477	0.0180477	0.297758
ENSG00000120008	WDR11	2	0.256195	1.22844	1.40634	0.916048	1.23302	1.33361	-0.102855	-0.237842	-0.105737	-0.0899965	-0.414707	-0.761706	-0.120586	-0.458512	-0.353913	-0.250938	-0.500844	-0.574251	0.226405	0.96905	1.12021	0.465698	0.422776	0.951337	-0.0798053	0.0161273	0.399843	0.241882	0.491151	0.494203	0.586735	0.00395902	-0.212776	0.431638	0.549529	0.248389	0.656613	0.769877	0.674052	1.07997	1.15443	0.720193	-0.0362572	-0.0877803	-0.160215	-0.00383738	-0.128751
ENSG00000132383	RPA1	2	0.131283	0.75212	0.878336	0.559288	0.836972	0.944293	-0.279944	-0.417898	-0.224211	-0.143313	-0.31161	-0.541134	0.00717955	0.0279586	0.168885	-0.0581789	-0.110117	-0.031747	0.322148	1.26685	1.4479	0.580048	0.431744	1.11495	-0.109321	-0.30669	-0.373364	-0.0953983	-0.191281	-0.3436	0.345945	-0.138989	-0.269784	0.232212	0.219065	-0.0479461	0.297818	0.452213	0.420218	0.433913	0.52667	0.25532	-0.181587	-0.327961	-0.587459	-0.0348136	-0.443907
ENSG00000166181	API5	2	0.0382199	0.242879	0.286856	0.227924	0.195892	0.128621	0.0421842	-0.0791523	-0.1833	-0.0237374	-0.295867	-0.525934	-0.086835	-0.311403	-0.311405	-0.131115	-0.246724	-0.400682	0.234682	0.850543	0.931122	0.340485	0.0842135	0.501714	0.0500477	0.424617	0.902977	0.266402	0.628168	0.843911	0.210973	0.0870371	0.00721678	0.106959	0.120887	0.0384306	0.0418823	-0.101734	-0.103543	0.119217	0.0326832	0.0359038	-0.295601	-0.565997	-1.00988	-0.0658256	-0.746203
ENSG00000007168	PAFAH1B1	2	0.183359	0.997077	1.11952	0.784557	0.943396	0.912354	-0.206906	-0.594408	-0.649902	-0.200857	-0.845221	-1.4757	-0.0171983	-0.237432	-0.230422	-0.146315	-0.331241	-0.48551	0.176993	0.792923	0.913174	0.371423	0.370604	0.818987	-0.0298921	0.442223	1.21843	0.363763	0.8737	1.10367	0.596264	-0.0120897	-0.235685	0.293991	0.26855	-0.0516685	0.306121	0.221325	0.159445	0.396718	0.338839	0.137512	0.076702	0.0888463	0.149959	-0.00480673	0.0663385
ENSG00000085719	CPNE3	2	0.234684	0.981844	0.973598	0.856553	1.04791	0.96696	-0.210772	-0.541503	-0.603491	-0.19505	-0.759344	-1.33714	-0.105098	-0.438449	-0.434052	-0.22295	-0.497809	-0.652111	0.238527	1.04962	1.21581	0.497706	0.512823	1.11551	-0.0868356	-0.0629172	0.194944	0.162993	0.308216	0.275632	0.519258	-0.123048	-0.29582	0.381935	0.430319	0.100389	0.573217	0.703392	0.628547	0.951139	1.03918	0.632166	0.0895169	0.130338	0.225081	0.00731587	0.129045
ENSG00000177565	TBL1XR1	2	0.115866	0.434004	0.24287	0.574126	0.504079	0.178929	-0.335208	-0.958754	-1.30565	-0.325944	-1.22995	-2.10909	-0.0330313	-0.268893	-0.407497	-0.124045	-0.349582	-0.638481	0.278093	1.07176	1.19041	0.413177	0.2283	0.831505	-0.032527	0.238764	0.676585	0.176186	0.440269	0.570659	0.403555	-0.177276	-0.302919	0.185891	0.077351	-0.225558	0.134808	0.079218	0.0692354	0.209397	0.178727	0.0394748	-0.100857	-0.219193	-0.39753	-0.0427089	-0.332968
ENSG00000138071	ACTR2	2	0.0477806	0.339328	0.337592	0.293842	0.363678	0.314293	-0.318948	-0.653187	-0.676213	-0.21581	-0.602344	-1.01495	0.109746	0.234241	0.20632	0.0598435	0.0619738	0.0464621	0.0228926	0.0623043	0.0623224	-0.0148285	-0.0592565	-0.0012849	-0.061305	0.0254555	0.224568	-0.0109516	0.0669181	0.0888378	0.240496	-0.121181	-0.215586	0.0428506	-0.0730925	-0.251621	-0.0239909	-0.0345221	-0.0432876	-0.174133	-0.189849	-0.235142	-0.00639809	-0.00503538	-0.0106175	-0.00456902	-0.0165686
ENSG00000065833	ME1	2	0.14521	0.49208	0.324103	0.563507	0.566959	0.327755	-0.264855	-0.730696	-0.953601	-0.251508	-0.906827	-1.56438	-0.0582483	-0.326432	-0.466296	-0.151537	-0.403437	-0.651329	0.0540944	0.0390292	-0.0155628	-0.132573	-0.42041	-0.393451	-0.0653085	0.0133199	0.262446	0.110403	0.242967	0.249136	0.360987	-0.0962708	-0.216809	0.207707	0.200431	-0.000588251	0.310284	0.346531	0.306132	0.549232	0.579602	0.328437	-0.288382	-0.493865	-0.874972	-0.0375547	-0.605367
ENSG00000012174	MBTPS2	2	0.15466	0.587853	0.670169	0.417331	0.617402	0.72765	0.11125	0.273835	0.422032	0.080237	0.206121	0.309536	-0.155067	-0.448821	-0.370732	-0.205734	-0.385946	-0.397793	0.0502061	0.191774	0.221695	0.0910802	0.0394093	0.130205	-0.0508114	-0.254337	-0.360407	0.0534335	-0.00488455	-0.147013	0.192594	0.0593684	-0.00791874	0.267395	0.453439	0.398688	0.545628	0.720713	0.65244	1.01298	1.1334	0.792189	-0.10613	-0.174099	-0.306103	0.00379924	-0.190813
ENSG00000172292	CERS6	2	0.018266	-0.0497635	-0.16527	0.0774807	-0.0161287	-0.168129	0.0112334	-0.107618	-0.266626	-0.037817	-0.238765	-0.417263	-0.0941741	-0.3017	-0.372792	-0.110108	-0.239511	-0.400071	0.112924	0.276287	0.257862	0.0219653	-0.281801	-0.166463	0.0163479	0.0741127	0.1424	0.0687257	0.133182	0.167341	0.0415498	0.0173171	0.0107168	0.0508051	0.0799666	0.07426	0.0674303	0.0378794	0.0433439	0.226947	0.218003	0.174479	-0.363887	-0.64509	-1.14439	-0.0588493	-0.807065
ENSG00000158966	CACHD1	2	0.122669	0.408928	0.330767	0.397245	0.525059	0.477752	-0.175272	-0.313142	-0.297741	-0.115249	-0.290749	-0.508776	-0.0554183	-0.179594	-0.180808	-0.0999843	-0.240391	-0.274508	0.0919921	0.316336	0.352041	0.103203	0.00792039	0.194197	-0.0969829	-0.422629	-0.688755	-0.125245	-0.345921	-0.56397	0.175978	-0.132844	-0.184077	0.188382	0.232965	0.0908656	0.368521	0.570008	0.532631	0.655588	0.788699	0.48977	-0.106374	-0.164421	-0.290551	-0.00435948	-0.193936
ENSG00000139146	FAM60A	2	0.0935951	0.220821	0.263408	0.143341	0.210165	0.28556	0.33909	0.658868	0.723215	0.209124	0.490469	0.78973	-0.21854	-0.60388	-0.554466	-0.23073	-0.408955	-0.464139	0.0168833	0.094416	0.114725	0.0752585	0.0772714	0.10295	0.0219111	-0.0937596	-0.194313	0.127389	0.120234	0.0560086	0.00700996	0.150973	0.158275	0.18981	0.420011	0.500119	0.44864	0.553681	0.504228	0.934592	1.01679	0.793425	-0.0494913	-0.09061	-0.158051	0.00757218	-0.08942
ENSG00000121879	PIK3CA	2	0.0948609	0.77289	1.06299	0.465922	0.654995	0.815188	-0.0300848	-0.0958798	0.0586025	-0.0237841	-0.196734	-0.361641	-0.00513368	-0.100075	0.00929334	-0.0929125	-0.145268	-0.168171	0.148549	0.515772	0.560535	0.199518	-0.0231676	0.209499	0.011812	0.503907	1.23647	0.336782	0.849538	1.10628	0.429842	0.158518	-0.0304647	0.179079	0.199985	0.0482008	0.126796	-0.0269505	-0.066669	0.125113	0.0202167	-0.0357152	-0.28948	-0.540426	-0.962517	-0.0526501	-0.694782
ENSG00000100479	POLE2	2	0.0638458	0.10622	0.0636508	0.113435	0.0537735	-0.0142622	0.212878	0.257182	0.148618	0.0815618	0.0351452	0.0273519	-0.138941	-0.481831	-0.572708	-0.172105	-0.356126	-0.532779	-0.16895	-0.783812	-0.933426	-0.438094	-0.564323	-1.01344	0.0404469	0.224142	0.480383	0.239376	0.458556	0.560278	0.067766	0.171803	0.147896	0.0985333	0.240177	0.327668	0.248396	0.203312	0.163053	0.539377	0.522938	0.424437	-0.170115	-0.285214	-0.499588	-0.00612552	-0.308531
ENSG00000115107	STEAP3	2	0.206663	0.786123	0.978434	0.462538	0.871729	1.20299	0.212979	0.724593	1.15922	0.222848	0.827974	1.35807	-0.207688	-0.481868	-0.252731	-0.239213	-0.396157	-0.215017	0.0707651	0.370508	0.470866	0.261815	0.359803	0.553489	-0.112663	-0.796833	-1.436	-0.155995	-0.581267	-1.00714	0.116163	0.0425132	0.00500893	0.365416	0.675983	0.648266	0.84624	1.26054	1.16187	1.55779	1.8315	1.28452	0.00930825	0.0514454	0.0963613	0.0390774	0.110764
ENSG00000109381	ELF2	2	0.127918	0.458236	0.509183	0.342759	0.392506	0.400772	0.219081	0.286955	0.244934	0.0870358	0.00519041	-0.0394339	-0.156708	-0.543376	-0.557845	-0.213582	-0.419194	-0.556497	-0.0524048	-0.103535	-0.0988914	-0.00582286	0.114946	0.0635945	0.0290024	0.243221	0.590604	0.308499	0.590395	0.703738	0.207387	0.138919	0.0692665	0.215772	0.371986	0.347464	0.404398	0.39878	0.335012	0.752378	0.758737	0.569086	0.15609	0.25544	0.453669	0.0316493	0.32973
ENSG00000135776	ABCB10	2	0.191559	0.642902	0.582335	0.575447	0.674545	0.592663	-0.00768643	-0.152242	-0.233721	-0.0650755	-0.37361	-0.681011	-0.14187	-0.532561	-0.595391	-0.227711	-0.505763	-0.67893	-0.0441539	-0.159631	-0.183604	-0.101443	-0.0899677	-0.154532	-0.0515687	-0.0689101	0.0802137	0.169079	0.267751	0.223335	0.314663	0.00104801	-0.0997466	0.291371	0.423205	0.294092	0.560246	0.680563	0.601741	1.00825	1.09575	0.739697	0.0433939	0.0866694	0.156472	0.0248719	0.135122
ENSG00000157193	LRP8	2	0.081634	-0.057932	-0.156252	0.0181146	-0.0514959	-0.103663	0.487418	0.845035	0.757837	0.267288	0.556582	0.892706	-0.322485	-0.90857	-0.949215	-0.319136	-0.597829	-0.779534	-0.037055	-0.217866	-0.274276	-0.127791	-0.247877	-0.409582	0.0572556	-0.0875957	-0.273526	0.163064	0.129875	0.0615713	-0.115373	0.205758	0.270436	0.178364	0.480023	0.667233	0.506358	0.608385	0.5628	1.16986	1.26197	1.02935	-0.204982	-0.355598	-0.624689	-0.00886941	-0.39819
ENSG00000123737	EXOSC9	2	0.127343	0.643084	0.822714	0.444438	0.566439	0.65078	0.198304	0.290893	0.35411	0.0954209	0.0395874	0.0157528	-0.182589	-0.581084	-0.499715	-0.256612	-0.456817	-0.581542	0.205915	0.736384	0.805928	0.302363	0.0364291	0.373419	0.0368984	0.362804	0.867023	0.357992	0.760428	0.93462	0.323882	0.204555	0.0757318	0.26394	0.424042	0.353293	0.374122	0.305372	0.25407	0.727162	0.692255	0.512801	-0.35838	-0.667045	-1.18605	-0.0584627	-0.845159
ENSG00000111615	KRR1	2	0.0858614	0.489681	0.621997	0.337232	0.360777	0.36911	0.12399	0.0513053	0.0050485	0.02081	-0.214641	-0.402337	-0.0859201	-0.379894	-0.402167	-0.163197	-0.317414	-0.488958	-0.0201086	-0.177948	-0.245111	-0.151628	-0.347631	-0.485135	0.0566202	0.612091	1.37134	0.430482	0.991359	1.29696	0.317605	0.218141	0.084174	0.151057	0.229826	0.189758	0.166847	-0.0196561	-0.06328	0.294378	0.179138	0.139102	-0.240444	-0.445141	-0.789275	-0.0356588	-0.547618
ENSG00000108510	MED13	2	0.242475	0.822807	0.802181	0.660642	0.900125	0.931606	-0.0111624	-0.00897159	0.0910515	-0.0204503	-0.0783519	-0.182879	-0.165936	-0.560423	-0.579151	-0.259304	-0.561997	-0.6545	-0.157569	-0.753854	-0.886353	-0.440051	-0.570144	-0.974293	-0.116745	-0.455281	-0.621152	0.0236348	-0.109823	-0.359139	0.314415	0.0237588	-0.085779	0.357837	0.584513	0.497366	0.796351	1.07299	0.962784	1.44451	1.63308	1.09846	-0.195151	-0.279357	-0.484846	0.0191863	-0.263551
ENSG00000211455	STK38L	2	0.135464	0.519641	0.621564	0.368842	0.42454	0.458278	0.304589	0.436538	0.42848	0.140896	0.125096	0.154382	-0.217287	-0.720137	-0.727716	-0.289138	-0.548286	-0.738247	-0.0415351	-0.280467	-0.363074	-0.197363	-0.411963	-0.616807	0.0493469	0.371112	0.864045	0.403236	0.809313	0.981252	0.252424	0.270179	0.170367	0.246594	0.469384	0.501634	0.454325	0.392981	0.322876	0.909581	0.884746	0.681341	-0.301934	-0.538259	-0.950741	-0.0290728	-0.635924
ENSG00000138760	SCARB2	2	0.207761	0.694168	0.552936	0.701664	0.772291	0.578357	-0.164996	-0.521948	-0.69215	-0.187252	-0.747644	-1.3136	-0.140083	-0.563283	-0.680526	-0.250115	-0.587486	-0.84969	0.0337518	-0.037294	-0.0994825	-0.161891	-0.445674	-0.465338	-0.0766059	-0.0800544	0.118559	0.15046	0.26306	0.21455	0.411036	-0.0464247	-0.182827	0.315001	0.407494	0.215676	0.55532	0.663434	0.591534	1.01956	1.10108	0.709091	-0.305731	-0.516881	-0.913619	-0.0287746	-0.615665
ENSG00000136193	SCRN1	2	0.0671169	0.223872	0.233525	0.192182	0.195964	0.17017	0.127805	0.147174	0.0891131	0.0440859	-0.0407119	-0.0975763	-0.107964	-0.357593	-0.367068	-0.138315	-0.268907	-0.371647	0.0449838	0.22546	0.261746	0.121531	0.139159	0.256578	0.0251096	0.161399	0.363513	0.182795	0.352207	0.428898	0.115095	0.070843	0.0355906	0.12658	0.210319	0.186393	0.214164	0.199054	0.17089	0.423868	0.421605	0.323551	0.0314339	0.0341698	0.0591948	0.00283438	0.0359799
ENSG00000152242	C18orf25	2	0.0447797	0.259443	0.512056	-0.01699	0.173243	0.486887	0.349635	0.86644	1.19973	0.288826	0.923171	1.54324	-0.0995734	-0.215167	-0.070286	-0.097404	-0.100707	0.0374513	-0.170703	-0.707848	-0.801705	-0.298441	-0.291987	-0.718807	0.013743	-0.0747417	-0.137057	0.0785318	0.0853758	0.0311355	-0.0360335	0.253488	0.243831	0.0895819	0.308995	0.473153	0.294829	0.362465	0.310966	0.565924	0.611761	0.490951	-0.111045	-0.16632	-0.287032	0.015088	-0.145958
ENSG00000112531	QKI	2	0.0512412	-0.0429065	-0.24204	0.11317	0.00712518	-0.192678	0.000552426	-0.158496	-0.373914	-0.0611064	-0.313751	-0.547981	-0.0889898	-0.327559	-0.465326	-0.109343	-0.278645	-0.460433	-0.0746967	-0.371778	-0.45233	-0.243089	-0.322898	-0.514418	-0.00685808	-0.0499221	-0.0806894	0.0420303	0.0236887	-0.00683006	0.0237879	-0.0273844	-0.0172182	0.065459	0.111499	0.11359	0.180038	0.22106	0.204291	0.402405	0.439877	0.323211	-0.0650108	-0.0992457	-0.172658	0.000279388	-0.100042
ENSG00000101337	TM9SF4	2	0.164102	0.482029	0.410545	0.432131	0.607078	0.609823	-0.0446979	-0.0199916	0.0539591	-0.0231434	-0.015886	-0.0565781	-0.132358	-0.381719	-0.366229	-0.176575	-0.37861	-0.404389	0.0218314	0.05027	0.0564802	-0.00518642	-0.0562772	-0.0156445	-0.105983	-0.58356	-1.00981	-0.133738	-0.447877	-0.755761	0.14377	-0.0841616	-0.119593	0.257045	0.406941	0.318722	0.583929	0.875285	0.811599	1.08653	1.28265	0.864091	-0.0822395	-0.10658	-0.184396	0.0144556	-0.0946447
ENSG00000164040	PGRMC2	2	0.103567	0.0662224	0.0155617	0.09759	0.0157216	-0.0341708	0.58253	0.949331	0.82744	0.302495	0.529824	0.831851	-0.364197	-1.06985	-1.11285	-0.379824	-0.707245	-0.94888	-0.0263851	-0.132467	-0.172315	-0.0691388	-0.158867	-0.280202	0.0945822	0.173704	0.267546	0.340119	0.523375	0.586405	-0.0332563	0.285444	0.318189	0.225177	0.557158	0.737862	0.550215	0.575051	0.517209	1.25178	1.2966	1.07447	-0.158934	-0.296172	-0.52095	-0.00728882	-0.333893
ENSG00000132466	ANKRD17	2	0.135757	0.572586	0.648873	0.393858	0.6132	0.728505	-0.0463866	0.00891191	0.182767	-0.00508794	0.0588837	0.077296	-0.0519526	-0.164597	-0.104038	-0.102508	-0.208343	-0.165936	-0.044357	-0.1986	-0.2224	-0.104747	-0.120017	-0.221719	-0.0840168	-0.324979	-0.46331	-0.0387094	-0.15607	-0.328968	0.198768	-0.00627877	-0.0825227	0.203967	0.313563	0.231959	0.43026	0.610655	0.548519	0.729474	0.845868	0.544015	-0.0508825	-0.0564641	-0.0956902	0.0171836	-0.0326134
ENSG00000129116	PALLD	2	0.0954671	0.262905	0.2198	0.267233	0.249855	0.166098	0.140446	0.118118	0.00252582	0.031914	-0.128509	-0.255622	-0.1563	-0.522302	-0.572323	-0.200618	-0.409116	-0.584815	0.0308913	0.0938368	0.0881509	0.0112135	-0.0785216	-0.0418767	0.021866	0.153162	0.369863	0.215951	0.400253	0.469275	0.14955	0.0870685	0.0427659	0.171135	0.290592	0.270102	0.31384	0.311463	0.272911	0.642895	0.65373	0.492837	-0.100241	-0.189041	-0.334837	-0.0111219	-0.228697
ENSG00000172572	PDE3A	2	0.124956	0.642557	0.856907	0.353417	0.611961	0.844722	0.0996154	0.323522	0.596874	0.103893	0.34776	0.560121	-0.0740484	-0.20781	-0.0771253	-0.122686	-0.197814	-0.114367	-0.0234807	-0.092628	-0.0957458	-0.024345	-0.0355854	-0.103776	-0.04418	-0.128346	-0.0891433	0.0772503	0.112116	0.036805	0.207784	0.113064	0.0215505	0.209781	0.362934	0.325361	0.414282	0.526077	0.45991	0.703346	0.774761	0.524835	-0.077417	-0.119401	-0.208311	0.0100108	-0.116682
ENSG00000147526	TACC1	2	0.129868	0.304816	0.338342	0.204005	0.242013	0.294158	0.450344	0.780781	0.782502	0.246992	0.480314	0.755925	-0.259434	-0.787814	-0.795255	-0.290595	-0.543426	-0.674698	-0.150401	-0.517695	-0.573515	-0.193389	-0.0680621	-0.359877	0.0464755	0.0826595	0.185723	0.284347	0.434479	0.455494	0.0517047	0.231481	0.223807	0.22974	0.51656	0.632815	0.561918	0.631379	0.554	1.13814	1.2012	0.946892	0.112521	0.197666	0.356237	0.0422434	0.29335
ENSG00000113580	NR3C1	2	0.144329	0.590621	0.698228	0.39877	0.596226	0.72134	0.10497	0.254874	0.402493	0.0750561	0.179936	0.26772	-0.122573	-0.36563	-0.282275	-0.171617	-0.317073	-0.309214	0.0323209	0.203671	0.257131	0.139563	0.211076	0.323635	-0.0413049	-0.169068	-0.192434	0.082422	0.0786579	-0.017263	0.198854	0.0526562	-0.0177721	0.245556	0.402747	0.334399	0.484715	0.628756	0.562781	0.864971	0.9624	0.667617	0.0596958	0.107297	0.191448	0.0238162	0.149303
ENSG00000184661	CDCA2	2	0.224986	0.807883	0.854636	0.607883	0.822635	0.889543	0.109446	0.188234	0.282819	0.0474073	0.031595	-0.00284857	-0.18256	-0.612003	-0.604854	-0.271115	-0.556077	-0.652574	-0.125696	-0.524734	-0.602232	-0.272434	-0.289214	-0.57059	-0.067209	-0.208649	-0.169262	0.155059	0.190397	0.0670874	0.311101	0.0925181	-0.0175011	0.347948	0.582726	0.514747	0.737237	0.928986	0.82229	1.33714	1.47119	1.01687	-0.0506574	-0.0550806	-0.0902873	0.0296663	-0.00612009
ENSG00000133313	CNDP2	2	0.0564524	0.364469	0.571917	0.145031	0.264366	0.443431	0.224096	0.460252	0.621146	0.154894	0.371944	0.60352	-0.0795251	-0.238461	-0.146836	-0.108473	-0.155362	-0.135526	-0.0270479	-0.0913631	-0.100015	-0.0148983	-0.0202563	-0.101431	0.0344186	0.238083	0.537935	0.223511	0.471819	0.584552	0.125433	0.198031	0.135248	0.114512	0.241815	0.277737	0.1988	0.151315	0.111265	0.356203	0.327307	0.263246	-0.0569398	-0.110718	-0.195155	-0.000709102	-0.12418
ENSG00000074695	LMAN1	2	0.181653	0.850387	1.01442	0.609502	0.83089	0.93865	0.0729542	0.117726	0.246334	0.0327397	-0.0461576	-0.129604	-0.160474	-0.518644	-0.424546	-0.250421	-0.468203	-0.545488	0.174199	0.631975	0.700514	0.259477	0.0541742	0.359077	-0.0295406	0.0691187	0.368108	0.235106	0.462192	0.486994	0.38828	0.113774	-0.0352911	0.329132	0.49267	0.354315	0.531004	0.590899	0.518317	0.959284	1.00448	0.683243	-0.28153	-0.508949	-0.903799	-0.0356456	-0.633131
ENSG00000111142	METAP2	2	0.0426457	0.149031	0.179884	0.137955	0.075749	0.0245439	0.221186	0.254038	0.14052	0.083665	-0.0293494	-0.0839986	-0.14622	-0.47863	-0.496641	-0.17716	-0.327325	-0.49568	0.107146	0.409261	0.446142	0.175635	0.0577063	0.2437	0.0762881	0.428232	0.856299	0.315952	0.670351	0.88174	0.12007	0.15873	0.117406	0.111105	0.205006	0.215353	0.135876	0.0109882	-0.00555307	0.332169	0.262732	0.24691	-0.139634	-0.2864	-0.511005	-0.0320856	-0.375927
ENSG00000101871	MID1	2	0.0310002	-0.230403	-0.331115	-0.128339	-0.227074	-0.271914	0.443778	0.79202	0.706938	0.252305	0.569	0.929825	-0.253864	-0.689484	-0.724854	-0.226749	-0.413583	-0.53678	-0.050376	-0.197352	-0.228844	-0.0755934	-0.0726177	-0.205658	0.0624577	-0.0896583	-0.328892	0.0971759	0.0165139	-0.0476087	-0.197756	0.158807	0.253646	0.089274	0.325264	0.520369	0.334865	0.415804	0.391382	0.825878	0.899462	0.768851	-0.0410208	-0.0726036	-0.124377	0.00886927	-0.0587949
ENSG00000184863	RBM33	2	0.168533	0.75676	0.919671	0.500701	0.711223	0.850485	0.131884	0.251112	0.395118	0.0760435	0.105365	0.131097	-0.131126	-0.439222	-0.364765	-0.206339	-0.386214	-0.423128	-0.00815357	0.0111328	0.0246767	0.0273016	0.0499624	0.0473683	-0.0243193	0.0493579	0.30077	0.224935	0.418578	0.43251	0.306969	0.127777	0.00908812	0.281861	0.455133	0.376007	0.515971	0.589332	0.50838	0.902132	0.954067	0.660431	-0.000577471	-0.00230464	-0.00227406	0.0166342	0.0192865
ENSG00000132356	PRKAA1	2	0.155786	0.774488	1.0863	0.387327	0.70824	1.04742	0.298166	0.748069	1.12271	0.243659	0.719606	1.17221	-0.165911	-0.442721	-0.245904	-0.21712	-0.337125	-0.236891	-0.00452589	-0.00737725	0.00547008	0.0395363	0.0154229	-0.0311463	-0.0218675	-0.103559	-0.0482338	0.163451	0.246294	0.175724	0.211637	0.230593	0.133873	0.286541	0.553545	0.570881	0.58541	0.715849	0.628129	1.05979	1.14783	0.829732	-0.13635	-0.228945	-0.401704	0.0069119	-0.244304
ENSG00000186522	SEPT10	2	0.146573	0.418792	0.320127	0.434644	0.404183	0.242502	0.0928101	-0.0695856	-0.269487	-0.0330172	-0.396625	-0.721532	-0.174492	-0.651864	-0.776986	-0.253477	-0.556047	-0.831214	-0.0687131	-0.368981	-0.462091	-0.261834	-0.415829	-0.624856	0.00874725	0.222312	0.593149	0.299818	0.58112	0.683109	0.264986	0.0988976	0.0130415	0.229765	0.365586	0.316142	0.429881	0.419301	0.357603	0.84421	0.852583	0.615286	-0.161251	-0.28103	-0.494874	-0.00993229	-0.319758
ENSG00000117222	RBBP5	2	0.098216	0.442008	0.607537	0.236014	0.355191	0.499358	0.270409	0.512125	0.641641	0.168371	0.365562	0.579747	-0.143939	-0.446501	-0.388725	-0.188365	-0.3267	-0.371844	-0.074275	-0.349574	-0.414871	-0.178871	-0.27179	-0.501828	0.0270527	0.189103	0.47028	0.257341	0.500897	0.583017	0.157846	0.231496	0.16021	0.178725	0.371116	0.425043	0.360487	0.349978	0.290232	0.691278	0.691941	0.530638	-0.173926	-0.302149	-0.531539	-0.00709348	-0.339408
ENSG00000169504	CLIC4	2	0.0904243	0.336079	0.421745	0.194189	0.338318	0.463516	0.14321	0.358681	0.517777	0.114013	0.356542	0.57953	-0.110431	-0.301146	-0.241502	-0.135776	-0.24117	-0.223231	-0.0589953	-0.315354	-0.374455	-0.175346	-0.278768	-0.47581	-0.0289393	-0.193757	-0.306227	0.0262542	-0.0326698	-0.143711	0.0740081	0.106527	0.0735715	0.153753	0.317926	0.356074	0.369682	0.487847	0.438135	0.707926	0.789733	0.56973	-0.190066	-0.306427	-0.537758	-0.00360544	-0.336908
ENSG00000197312	DDI2	2	0.176073	0.734082	0.815701	0.562015	0.692059	0.707239	0.0903407	0.0497468	0.0615555	0.0104066	-0.181817	-0.3609	-0.160373	-0.579379	-0.58815	-0.257137	-0.519403	-0.689313	-0.00870731	-0.168066	-0.236153	-0.168401	-0.407627	-0.532949	-0.012881	0.198697	0.626247	0.3079	0.625369	0.713954	0.372771	0.156731	0.0130899	0.291526	0.45904	0.377202	0.506156	0.512542	0.434308	0.932426	0.946273	0.655771	-0.311251	-0.541736	-0.957307	-0.0286988	-0.642052
ENSG00000091527	CDV3	2	0.0731111	0.221674	0.365529	0.0578046	0.105111	0.250721	0.483831	0.901506	0.991483	0.295134	0.666331	1.08287	-0.206989	-0.603904	-0.554818	-0.221613	-0.36918	-0.425525	-0.131907	-0.458276	-0.508107	-0.155717	-0.0613125	-0.34131	0.0758417	0.243261	0.465691	0.308785	0.549829	0.655269	0.0109526	0.29291	0.285163	0.150234	0.403802	0.558506	0.373132	0.354864	0.296594	0.774848	0.776026	0.656919	0.0514683	0.0808805	0.147854	0.0262395	0.137814
ENSG00000162927	PUS10	2	0.116299	0.412164	0.501148	0.257877	0.330228	0.40065	0.278985	0.462783	0.517882	0.15059	0.274316	0.419835	-0.172529	-0.572179	-0.594315	-0.229776	-0.441138	-0.571284	-0.209547	-1.01483	-1.21021	-0.569124	-0.790563	-1.38993	0.0234521	0.194862	0.505255	0.289252	0.553096	0.63361	0.16564	0.269237	0.194887	0.187216	0.414482	0.512833	0.430824	0.41921	0.346761	0.855323	0.859945	0.65593	-0.336448	-0.560967	-0.98525	-0.0161379	-0.624546
ENSG00000166923	GREM1	2	0.127146	-0.231829	-0.730254	0.142062	-0.100503	-0.52647	0.160993	0.00373465	-0.434788	-0.0213116	-0.309998	-0.567678	-0.280266	-0.937598	-1.28114	-0.310752	-0.753391	-1.17086	-0.377878	-1.82091	-2.17398	-1.07384	-1.37393	-2.36053	-0.0248042	-0.352225	-0.699547	0.0280855	-0.186137	-0.389099	-0.0835411	0.0313855	0.103591	0.152716	0.387228	0.547847	0.585325	0.77305	0.713814	1.32622	1.47987	1.11788	-0.354783	-0.539342	-0.939182	0.00107967	-0.549815
ENSG00000135047	CTSL	2	0.330799	1.14715	1.23619	0.85615	0.98969	0.99971	0.484377	0.607872	0.519951	0.182274	-0.015749	-0.141519	-0.357795	-1.29422	-1.39544	-0.511757	-1.04085	-1.39696	-0.367057	-1.37323	-1.56055	-0.634995	-0.476232	-1.21535	0.0391062	0.506125	1.33094	0.722626	1.3753	1.60296	0.520428	0.376959	0.191535	0.514105	0.921664	0.91649	1.04909	1.06133	0.885478	1.93996	1.97212	1.45504	0.190173	0.340112	0.613515	0.0759583	0.513801
ENSG00000170852	KBTBD2	2	0.180158	0.191946	-0.127699	0.367084	0.206101	-0.118397	0.223254	0.060743	-0.321979	0.000856251	-0.383059	-0.711866	-0.269703	-0.98742	-1.2881	-0.346822	-0.805511	-1.23468	-0.411122	-1.81803	-2.14012	-1.00569	-1.14085	-2.11762	0.00827063	0.0775555	0.271936	0.308689	0.481215	0.497974	0.142633	0.143205	0.118399	0.237653	0.484783	0.577558	0.644339	0.710264	0.618542	1.33339	1.404	1.05298	-0.137299	-0.186955	-0.316982	0.0277816	-0.125095
ENSG00000008952	SEC62	2	0.0750502	-0.0148736	-0.120811	0.0449716	0.0073811	-0.0450611	0.300467	0.517671	0.451984	0.160358	0.342019	0.545028	-0.213767	-0.618273	-0.67726	-0.216993	-0.428622	-0.558567	-0.123281	-0.554339	-0.651444	-0.291243	-0.3489	-0.666889	0.0160501	-0.166252	-0.370514	0.0726008	-0.0159233	-0.118222	-0.0771362	0.121003	0.166184	0.131718	0.349159	0.482726	0.411845	0.527722	0.484606	0.907874	1.00078	0.788781	-0.109296	-0.168576	-0.291771	0.00969886	-0.156922
ENSG00000126970	ZC4H2	2	0.076343	0.0145562	-0.111549	0.0396794	0.021195	-0.0301358	0.147846	0.238438	0.204723	0.0719838	0.200128	0.319663	-0.102322	-0.364344	-0.513408	-0.12562	-0.305583	-0.426384	-0.486285	-2.19438	-2.56781	-1.17457	-1.34852	-2.55075	-0.0300001	-0.209271	-0.353957	0.0235955	-0.0681618	-0.193249	-0.0417911	0.146219	0.158342	0.0604675	0.247229	0.430636	0.36384	0.471603	0.409763	0.746575	0.827982	0.61695	-0.270076	-0.381271	-0.657853	0.0191654	-0.343516
ENSG00000118596	SLC16A7	2	0.291961	1.25073	1.40473	0.920583	1.249	1.36195	0.00867385	-0.0150763	0.169286	-0.014686	-0.159174	-0.339396	-0.203929	-0.721236	-0.687955	-0.354684	-0.721484	-0.875039	-0.0598351	-0.57913	-0.751957	-0.469972	-0.985036	-1.36151	-0.0957431	-0.0823352	0.25709	0.265877	0.498815	0.435835	0.576366	0.190299	-0.0413789	0.464057	0.733467	0.599462	0.868876	1.01301	0.882027	1.56909	1.67242	1.11274	-0.703928	-1.18294	-2.08753	-0.0581771	-1.38686
ENSG00000132334	PTPRE	2	0.21904	0.112763	-0.316202	0.36749	0.218873	-0.136353	0.31436	0.293958	-0.0700553	0.0705117	-0.116373	-0.26973	-0.397028	-1.29874	-1.61726	-0.463638	-1.03905	-1.50304	-0.429215	-2.07764	-2.4808	-1.21771	-1.59749	-2.74535	-0.0287124	-0.350644	-0.611164	0.159617	0.0313532	-0.181775	0.0371856	0.154496	0.178633	0.309693	0.690851	0.870837	0.920082	1.15734	1.0495	1.968	2.16045	1.61716	-0.490685	-0.766589	-1.33827	-0.00162905	-0.800345
ENSG00000049323	LTBP1	2	0.247594	1.07652	1.2841	0.686392	1.01941	1.23899	0.108414	0.258134	0.52923	0.0776068	0.19497	0.273323	-0.132266	-0.495788	-0.454008	-0.249887	-0.50183	-0.538095	-0.323975	-1.46267	-1.70577	-0.779799	-0.939435	-1.75682	-0.0822126	-0.0984244	0.163053	0.230698	0.410017	0.33886	0.42315	0.226522	0.0456713	0.358236	0.629442	0.600793	0.773042	0.92104	0.785401	1.33577	1.43559	0.966433	-0.279707	-0.420261	-0.730949	0.0185637	-0.408934
ENSG00000145730	PAM	2	0.0386926	0.242174	0.409898	0.0327075	0.103307	0.26094	0.217899	0.419266	0.558962	0.145069	0.380246	0.626136	-0.0260445	-0.14158	-0.15314	-0.0597049	-0.0999694	-0.111986	-0.386015	-1.68763	-1.96327	-0.858145	-0.952638	-1.90272	0.0309774	0.298785	0.685341	0.243018	0.538231	0.677827	0.082417	0.282494	0.220744	0.0294396	0.167202	0.318162	0.145197	0.0544408	0.000844098	0.246601	0.188853	0.165433	-0.188235	-0.285098	-0.493795	0.00971313	-0.267335
ENSG00000003436	TFPI	2	0.191422	0.620141	0.510279	0.587208	0.644137	0.497603	-0.0726184	-0.336674	-0.473604	-0.123117	-0.549269	-0.975725	-0.121997	-0.528293	-0.672808	-0.2262	-0.539658	-0.787164	-0.191772	-0.958342	-1.15377	-0.599627	-0.829965	-1.34899	-0.0589822	0.00712376	0.280244	0.200627	0.372931	0.365057	0.354555	0.0473619	-0.0784145	0.263543	0.389819	0.296808	0.531604	0.603888	0.520302	0.968095	1.02576	0.677581	-0.263407	-0.418421	-0.73331	-0.00563867	-0.452626
ENSG00000163602	RYBP	2	0.106332	0.305103	0.245043	0.268501	0.318368	0.273874	-0.00428468	-0.0709692	-0.0951275	-0.0299841	-0.131823	-0.245952	-0.066807	-0.280482	-0.369831	-0.118489	-0.287296	-0.397451	-0.242853	-1.1326	-1.3358	-0.638002	-0.78611	-1.40351	-0.0450271	-0.104556	-0.0621575	0.0660299	0.0847666	0.0211781	0.143193	0.0616767	0.00666771	0.129609	0.238619	0.252063	0.34028	0.418939	0.362206	0.628243	0.685411	0.464441	-0.198896	-0.296352	-0.515673	0.00545187	-0.295436
ENSG00000168566	SNRNP48	2	0.0787223	-0.188352	-0.47068	0.00590059	-0.155887	-0.375873	0.246484	0.282365	0.0368302	0.0802379	0.0579262	0.0656975	-0.201181	-0.671502	-0.904107	-0.216002	-0.504871	-0.769238	-0.420283	-1.88237	-2.20939	-1.01813	-1.15748	-2.18234	0.00784674	-0.146053	-0.308808	0.0895983	0.0134328	-0.081709	-0.105169	0.127726	0.186185	0.08128	0.296022	0.497461	0.415465	0.513973	0.460054	0.937758	1.02396	0.804045	-0.189554	-0.262984	-0.450522	0.02123	-0.214878
ENSG00000118689	FOXO3	2	0.158208	0.126016	-0.170841	0.26867	0.25314	0.0643594	0.0795219	0.0588681	-0.0992836	-0.00259158	-0.0703659	-0.155105	-0.194713	-0.633321	-0.814052	-0.228782	-0.548045	-0.742402	-0.324265	-1.41189	-1.63979	-0.756606	-0.787799	-1.52361	-0.0800483	-0.568244	-1.04668	-0.0851654	-0.419377	-0.727835	-0.00543656	-0.0289362	0.00389166	0.201024	0.416576	0.484186	0.6477	0.936779	0.860072	1.29779	1.50383	1.07659	-0.044202	0.00220491	0.0182921	0.0466902	0.107642
ENSG00000169174	PCSK9	2	0.277945	1.33816	1.5786	0.870876	1.27403	1.50288	-0.11124	-0.172073	0.104674	-0.0660344	-0.198107	-0.385925	-0.00700178	-0.197192	-0.154583	-0.151463	-0.344256	-0.327952	-0.359709	-1.40341	-1.58207	-0.665401	-0.517611	-1.24113	-0.122906	-0.0597653	0.354937	0.226265	0.4623	0.421174	0.576699	0.0995487	-0.137543	0.369691	0.527766	0.347838	0.722014	0.870315	0.724488	1.07787	1.16651	0.698195	0.158697	0.339835	0.613484	0.0765446	0.514729
ENSG00000005889	ZFX	2	0.140105	0.338788	0.225921	0.327857	0.318531	0.204993	0.0940121	-0.00162449	-0.146457	-0.0121722	-0.23218	-0.432905	-0.113683	-0.479863	-0.6338	-0.177919	-0.426661	-0.626802	-0.34301	-1.38645	-1.59312	-0.696166	-0.615882	-1.33867	-0.0167266	0.055482	0.259269	0.20924	0.355982	0.371802	0.170863	0.0863661	0.0330705	0.171711	0.314816	0.332245	0.440498	0.495178	0.418105	0.809811	0.856111	0.610159	0.118594	0.248118	0.449816	0.053686	0.383708
ENSG00000166710	B2M	2	0.0700262	-0.0396483	-0.180467	0.100662	-0.142622	-0.378777	0.44938	0.473929	0.118835	0.151559	-0.0668684	-0.173578	-0.296088	-0.997851	-1.18815	-0.339706	-0.690393	-1.10081	-0.118639	-0.634925	-0.79707	-0.41097	-0.672068	-1.07123	0.133287	0.638291	1.23185	0.521602	1.03717	1.34289	0.0714765	0.307572	0.294883	0.142299	0.363043	0.517677	0.304596	0.122749	0.082772	0.783613	0.694452	0.632558	-0.314456	-0.573176	-1.01187	-0.0380993	-0.678792
ENSG00000142892	PIGK	2	0.122125	0.351496	0.276633	0.341387	0.274056	0.126445	0.126248	-0.0399394	-0.26083	-0.0204553	-0.3889	-0.703965	-0.118309	-0.52911	-0.688525	-0.193574	-0.4468	-0.712349	-0.244968	-0.978512	-1.1334	-0.501942	-0.459706	-0.975025	0.0341584	0.413732	0.964994	0.379477	0.785069	0.986428	0.241786	0.138495	0.0558445	0.163342	0.271644	0.261277	0.322317	0.238181	0.173614	0.59602	0.553177	0.411257	0.0947933	0.170606	0.307695	0.0319222	0.254191
ENSG00000070018	LRP6	2	0.155608	0.364409	0.168143	0.471277	0.316289	0.00688054	0.116017	-0.210315	-0.614408	-0.081482	-0.722523	-1.28446	-0.196845	-0.807108	-1.04351	-0.293309	-0.676227	-1.10009	-0.144627	-0.630867	-0.762091	-0.389526	-0.474424	-0.807443	0.0471127	0.507353	1.1638	0.46782	0.956524	1.20435	0.313603	0.116998	0.0222992	0.229909	0.348515	0.291809	0.40813	0.302606	0.237209	0.815781	0.767593	0.572437	-0.025491	-0.056747	-0.097624	0.0056876	-0.0440761
ENSG00000145242	EPHA5	2	0.147393	0.183311	-0.00967515	0.269939	0.256377	0.119902	0.203006	0.278769	0.1656	0.0770202	0.0897534	0.106139	-0.258696	-0.803875	-0.936925	-0.302474	-0.647243	-0.88069	-0.202075	-1.09263	-1.3266	-0.681433	-1.02631	-1.65425	-0.033266	-0.309912	-0.541415	0.0614889	-0.0649362	-0.246181	0.0460086	0.119432	0.118624	0.225543	0.491991	0.600536	0.627419	0.809154	0.737802	1.328	1.46866	1.08711	-0.471842	-0.764811	-1.34292	-0.0233814	-0.854001
ENSG00000145331	TRMT10A	2	0.074208	0.0593535	-0.0324995	0.139326	-0.00501388	-0.160992	0.338113	0.380017	0.145142	0.120048	-0.020632	-0.0845217	-0.240319	-0.792595	-0.913665	-0.278448	-0.559483	-0.856112	-0.0558169	-0.334689	-0.432296	-0.235056	-0.430818	-0.653765	0.0875269	0.408218	0.803467	0.376732	0.728338	0.920616	0.0794322	0.222438	0.20482	0.146728	0.33276	0.429773	0.304718	0.205548	0.167846	0.725737	0.683364	0.583648	-0.241064	-0.439155	-0.77564	-0.0282733	-0.521754
ENSG00000117000	RLF	2	0.203165	0.902983	1.09791	0.570977	0.767755	0.910448	0.208839	0.303298	0.421747	0.0960197	0.0692673	0.0567844	-0.132733	-0.546536	-0.556643	-0.244262	-0.489518	-0.612535	-0.325717	-1.3582	-1.56915	-0.681675	-0.706063	-1.45812	-0.00406914	0.334906	0.956816	0.430104	0.886931	1.03986	0.405226	0.284665	0.113784	0.295415	0.525654	0.519646	0.591747	0.573172	0.454955	1.01492	1.00897	0.707719	-0.0718252	-0.094662	-0.157673	0.0313169	-0.0339556
ENSG00000196937	FAM3C	2	0.145091	0.88826	1.12195	0.534844	0.827572	1.0284	-0.174902	-0.262721	-0.0114944	-0.0853063	-0.178822	-0.321338	0.0723422	0.104193	0.168025	-0.0233526	-0.0639749	0.000489852	-0.190585	-0.837152	-0.967244	-0.442585	-0.498228	-0.949789	-0.0842072	0.0490307	0.430102	0.127368	0.342031	0.364616	0.41293	0.0718832	-0.112356	0.184168	0.221371	0.0829611	0.300072	0.33069	0.253186	0.351752	0.360243	0.144259	-0.0966107	-0.12813	-0.220986	0.0148972	-0.106657
ENSG00000155130	NA	2	0.0444365	0.112266	0.232437	-0.0350377	6.15e-05	0.141977	0.398779	0.767299	0.871812	0.253724	0.635585	1.04619	-0.136066	-0.406274	-0.393917	-0.143932	-0.238118	-0.265428	-0.277419	-1.12648	-1.28986	-0.517248	-0.47516	-1.11517	0.0563889	0.181626	0.350293	0.230755	0.411892	0.487292	-0.0339585	0.280603	0.281023	0.0729636	0.28807	0.479469	0.271096	0.249642	0.197101	0.562666	0.557844	0.482984	-0.0216816	-0.0164385	-0.0202752	0.0273196	0.0464964
ENSG00000100811	YY1	2	0.109248	-0.103045	-0.385242	0.115952	-0.184557	-0.519482	0.487023	0.473112	0.0071612	0.143551	-0.132801	-0.29388	-0.331828	-1.15736	-1.46401	-0.381599	-0.827704	-1.32076	-0.378667	-1.65774	-1.96003	-0.901581	-1.03533	-1.95565	0.116413	0.509617	0.988659	0.515931	0.947345	1.18175	0.02685	0.300512	0.316294	0.161278	0.438621	0.651136	0.471418	0.362606	0.294528	1.107	1.07079	0.909638	-0.142971	-0.236143	-0.407076	0.0113257	-0.208463
ENSG00000166033	HTRA1	2	0.0815258	-0.0331963	-0.229865	0.12993	-0.158701	-0.461194	0.401968	0.29937	-0.147048	0.0923739	-0.291744	-0.554955	-0.255129	-0.952488	-1.22546	-0.312769	-0.6811	-1.1429	-0.297697	-1.2957	-1.53942	-0.71225	-0.829429	-1.55404	0.132252	0.743696	1.48066	0.581147	1.18071	1.54168	0.107021	0.294578	0.270664	0.121933	0.313196	0.46172	0.288879	0.0754436	0.0233783	0.706016	0.595101	0.54825	-0.103559	-0.191283	-0.332067	0.000883055	-0.184852
ENSG00000147065	MSN	2	0.177029	0.731115	0.875716	0.459411	0.709793	0.886304	0.121174	0.307276	0.530316	0.094515	0.280086	0.432851	-0.123646	-0.404609	-0.35201	-0.196647	-0.38086	-0.385292	-0.19789	-0.906613	-1.05713	-0.481906	-0.598221	-1.11165	-0.0623827	-0.18314	-0.137292	0.116782	0.154887	0.044567	0.253245	0.15889	0.0511836	0.266802	0.490305	0.490262	0.599526	0.750579	0.654256	1.06936	1.17177	0.806414	-0.216582	-0.328674	-0.572579	0.0119246	-0.32739
ENSG00000122786	CALD1	2	0.174359	0.618046	0.612335	0.485155	0.560468	0.51933	0.0621465	-0.0483109	-0.0955973	-0.0222738	-0.249825	-0.469556	-0.111482	-0.504213	-0.634309	-0.213145	-0.489012	-0.70041	-0.374653	-1.71763	-2.02586	-0.957424	-1.17203	-2.11816	-0.0286017	0.178	0.614601	0.298767	0.602641	0.677379	0.326244	0.188973	0.0567449	0.224861	0.399067	0.407265	0.503078	0.509195	0.41276	0.905323	0.918723	0.629931	-0.282863	-0.437202	-0.761925	0.00526081	-0.441908
ENSG00000167110	GOLGA2	2	0.385413	1.84637	2.27437	1.15181	1.8016	2.25525	0.0412265	0.301956	0.883823	0.0892578	0.348778	0.512192	-0.160757	-0.56633	-0.369227	-0.339505	-0.645647	-0.566506	-0.248883	-1.2124	-1.421	-0.674261	-0.943069	-1.64368	-0.168337	-0.349288	-0.108832	0.218546	0.361445	0.156859	0.709013	0.256973	-0.0465376	0.587211	0.95856	0.805703	1.17369	1.46957	1.27298	1.9736	2.16379	1.40844	-0.470735	-0.735712	-1.28863	0.00746578	-0.781694
ENSG00000143889	HNRNPLL	2	0.331991	0.906247	0.744824	0.873699	0.976481	0.808739	0.26715	0.258699	0.0840024	0.0568649	-0.231717	-0.493851	-0.422834	-1.3763	-1.48983	-0.548758	-1.14458	-1.52554	-0.0258498	-0.203599	-0.272752	-0.19259	-0.388307	-0.51087	-0.0462475	-0.192846	-0.123539	0.325988	0.426272	0.299131	0.399797	0.125421	0.0132938	0.548244	0.931045	0.8508	1.14209	1.38812	1.24931	2.24167	2.43259	1.75052	-0.241665	-0.404368	-0.709501	0.00325668	-0.437423
ENSG00000113141	IK	2	0.168986	0.786644	0.959534	0.494928	0.593385	0.668371	0.208251	0.189681	0.187103	0.061319	-0.137288	-0.289786	-0.0837581	-0.464505	-0.536471	-0.195264	-0.41224	-0.588563	-0.402006	-1.56599	-1.78818	-0.742353	-0.610939	-1.45283	0.0388808	0.647955	1.55724	0.555944	1.21391	1.53123	0.409182	0.296392	0.124619	0.224993	0.38892	0.382555	0.417666	0.274207	0.167217	0.661536	0.572922	0.408653	0.163293	0.299146	0.538792	0.0565026	0.441894
ENSG00000134352	IL6ST	2	0.269412	0.955736	0.887939	0.794882	1.02057	0.978368	-0.169321	-0.403002	-0.403667	-0.153793	-0.519067	-0.927895	-0.0777837	-0.397867	-0.485508	-0.196067	-0.493474	-0.615297	-0.272207	-1.03695	-1.16555	-0.509891	-0.346404	-0.8417	-0.136085	-0.346819	-0.321939	0.0719568	0.0340381	-0.152498	0.426708	-0.0740134	-0.21866	0.356524	0.493244	0.303529	0.758929	1.01181	0.889956	1.2577	1.42482	0.900459	0.235788	0.472479	0.847034	0.0804844	0.66381
ENSG00000163430	FSTL1	2	0.14139	0.0349757	-0.293245	0.259478	0.0388401	-0.309381	0.267989	0.120783	-0.315724	0.0213081	-0.372685	-0.690946	-0.269755	-0.966084	-1.25217	-0.325346	-0.745938	-1.17115	-0.301214	-1.25462	-1.46763	-0.672554	-0.675092	-1.33571	0.0431559	0.180527	0.397412	0.328775	0.53137	0.604513	0.0774955	0.11732	0.124676	0.196252	0.406803	0.493166	0.524531	0.546215	0.476904	1.12748	1.1696	0.911079	0.0496988	0.107736	0.200281	0.0370199	0.202644
ENSG00000217128	FNIP1	2	0.256904	1.23117	1.51217	0.768872	1.11105	1.35305	0.108924	0.200928	0.453667	0.0602744	0.0519986	0.0251388	-0.097461	-0.443124	-0.387173	-0.232056	-0.46241	-0.502124	-0.308962	-1.23723	-1.40913	-0.594102	-0.543015	-1.21403	-0.0558435	0.179891	0.754376	0.37738	0.774856	0.850193	0.52627	0.238208	0.0175433	0.372118	0.601883	0.50932	0.717825	0.778712	0.637671	1.15978	1.1991	0.789879	0.0150659	0.0657379	0.126506	0.0493194	0.166939
ENSG00000151304	SRFBP1	2	0.106879	1.13969	1.77232	0.472187	0.807762	1.27329	0.189248	0.394203	0.814264	0.15044	0.297267	0.464487	0.0581684	0.029324	0.225655	-0.0583871	-0.0176445	0.0750923	-0.197403	-0.799124	-0.917476	-0.357712	-0.395802	-0.888974	0.0635858	1.00556	2.33377	0.642736	1.59241	2.09927	0.554314	0.451163	0.17384	0.171375	0.267374	0.218787	0.118855	-0.200174	-0.287593	-0.0197245	-0.241246	-0.20371	-0.124951	-0.238656	-0.421002	-0.0059457	-0.26833
ENSG00000058729	RIOK2	2	0.288114	1.67253	2.32222	0.871957	1.44049	2.02826	0.366848	0.872769	1.46848	0.288769	0.730389	1.15418	-0.155162	-0.52778	-0.225352	-0.297721	-0.463383	-0.329324	-0.120757	-0.342292	-0.343131	-0.0500732	0.0953009	-0.130005	-0.0166932	0.371446	1.16315	0.544619	1.14176	1.30997	0.63125	0.424572	0.143018	0.487252	0.828931	0.734743	0.849198	0.876992	0.711439	1.35979	1.37319	0.94375	0.0575617	0.09625	0.175166	0.0451636	0.172318
ENSG00000153147	SMARCA5	2	0.390098	1.82283	2.1079	1.30427	1.68914	1.82621	0.0381665	-0.137141	-0.0235599	-0.0584442	-0.560965	-1.05301	-0.185169	-0.823444	-0.792943	-0.403415	-0.833039	-1.05617	-0.1084	-0.367405	-0.413674	-0.186352	-0.157905	-0.34815	-0.0571623	0.482084	1.54044	0.654612	1.38849	1.6186	0.901031	0.224115	-0.123869	0.604638	0.849449	0.546365	0.99128	1.00495	0.825215	1.61805	1.63192	1.05664	0.0535322	0.0871981	0.157621	0.0377444	0.150472
ENSG00000115760	BIRC6	2	0.336878	1.66773	2.02956	1.10574	1.65009	1.98478	-0.0310616	0.0725409	0.480554	0.0104882	-0.00140139	-0.0748261	-0.136343	-0.476039	-0.25368	-0.28881	-0.537516	-0.471522	0.120846	0.602207	0.730133	0.344416	0.415797	0.7479	-0.127957	-0.198651	0.0844351	0.222722	0.39838	0.285017	0.680867	0.0731267	-0.192029	0.55272	0.781647	0.479801	0.947389	1.18578	1.0384	1.53908	1.69004	1.07585	0.0454601	0.0821189	0.145546	0.0318534	0.119982
ENSG00000079785	DDX1	2	0.246688	1.53551	2.01479	0.939942	1.4367	1.81461	-0.0627647	-0.0004125	0.433829	0.000805579	-0.0332862	-0.111094	-0.0498007	-0.222224	0.0322252	-0.194467	-0.318766	-0.229587	0.200558	0.794845	0.910717	0.378825	0.228678	0.620021	-0.0738935	0.207062	0.858382	0.323878	0.761301	0.861048	0.692623	0.159256	-0.134044	0.426139	0.559527	0.277178	0.586621	0.616866	0.509021	0.864148	0.874123	0.502904	-0.239118	-0.438639	-0.781086	-0.0283646	-0.553175
ENSG00000138448	ITGAV	2	0.247037	1.51693	2.109	0.816229	1.26585	1.73437	0.318079	0.656578	1.11044	0.222567	0.4433	0.672484	-0.143516	-0.535449	-0.302523	-0.291795	-0.47107	-0.445478	-0.0719217	-0.294171	-0.338255	-0.118681	-0.210774	-0.437764	0.0195504	0.644902	1.68738	0.636198	1.41167	1.72206	0.654037	0.451116	0.157361	0.427326	0.70971	0.617969	0.665839	0.558424	0.418333	1.06458	0.992851	0.682686	-0.21494	-0.392843	-0.693439	-0.00641981	-0.448135
ENSG00000150093	ITGB1	2	0.264665	1.41016	1.99913	0.701632	1.02689	1.47957	0.741026	1.30101	1.61858	0.430838	0.764663	1.18427	-0.267233	-0.96214	-0.801425	-0.40857	-0.687244	-0.775578	-0.334557	-1.04859	-1.13096	-0.320451	0.0619557	-0.53706	0.12719	1.06613	2.43166	0.969924	2.04184	2.55733	0.568266	0.641594	0.392587	0.45106	0.868914	0.924426	0.803599	0.600662	0.425502	1.36233	1.2394	0.970398	0.389178	0.640386	1.14068	0.0897938	0.853933
ENSG00000046604	DSG2	2	0.261061	1.12571	1.44906	0.659708	1.08027	1.44962	0.370835	0.888837	1.30863	0.281956	0.783831	1.25354	-0.270883	-0.767563	-0.556132	-0.357098	-0.61652	-0.556645	-0.0214881	-0.0680852	-0.0602134	0.0111496	-0.00975488	-0.0880479	-0.0531464	-0.255672	-0.256527	0.212811	0.265506	0.108945	0.331872	0.26219	0.127353	0.458159	0.846291	0.833664	0.952856	1.19622	1.06091	1.74448	1.91157	1.36647	-0.148099	-0.238215	-0.415542	0.0203711	-0.232863
ENSG00000144747	TMF1	2	0.290762	1.48395	1.89174	0.912922	1.34467	1.68292	0.192965	0.398535	0.746714	0.125837	0.19478	0.251134	-0.16251	-0.597269	-0.431605	-0.310122	-0.563291	-0.575734	-0.0775739	-0.255107	-0.274265	-0.0880474	-0.0637636	-0.224999	-0.0406944	0.257546	0.930417	0.462624	0.952729	1.06642	0.624583	0.280908	0.022532	0.475107	0.750438	0.598652	0.825029	0.881641	0.733689	1.36344	1.40107	0.941921	-0.0330754	-0.0564113	-0.0960378	0.0267786	-0.0242531
ENSG00000115419	GLS	2	0.282752	1.71795	2.33907	0.960143	1.56444	2.1145	0.148183	0.497423	1.10615	0.165556	0.465561	0.718425	-0.113885	-0.37771	-0.0454051	-0.261459	-0.401607	-0.245086	0.0984831	0.413876	0.489492	0.238199	0.148983	0.317297	-0.0630988	0.191041	0.840412	0.39577	0.862118	0.944492	0.689333	0.302137	-0.000533272	0.49307	0.75582	0.556154	0.781126	0.849233	0.707201	1.22767	1.26374	0.812745	-0.223274	-0.399368	-0.707472	-0.00897287	-0.472674
ENSG00000170017	ALCAM	2	0.280971	1.27854	1.59655	0.833952	1.10752	1.31712	0.410378	0.648047	0.802945	0.206224	0.202333	0.244432	-0.291074	-0.994506	-0.898676	-0.432007	-0.798924	-0.975099	-0.0262487	-0.0451782	-0.0475452	0.00578918	-0.0103492	-0.0758367	0.0373429	0.531666	1.37728	0.649666	1.31377	1.56175	0.565953	0.373649	0.150935	0.490553	0.830294	0.749874	0.851703	0.818695	0.677146	1.53633	1.52878	1.11295	-0.0660142	-0.145301	-0.255612	0.0115471	-0.14959
ENSG00000156535	CD109	2	0.410449	1.97117	2.51393	1.19313	1.84862	2.38063	0.345221	0.834985	1.4044	0.259995	0.623617	0.94798	-0.271993	-0.865603	-0.562071	-0.439265	-0.770185	-0.679362	-0.0236291	0.16056	0.264813	0.232948	0.511789	0.594896	-0.0841261	-0.059316	0.380247	0.449875	0.794155	0.737717	0.715038	0.300077	0.0154663	0.688365	1.12239	0.92573	1.28268	1.53872	1.3329	2.17126	2.33969	1.60476	0.243055	0.424801	0.756988	0.0798793	0.579308
ENSG00000128989	ARPP19	2	0.0248093	-0.898886	-1.49938	-0.333908	-0.787053	-1.27164	0.533319	0.672682	0.0724183	0.193841	0.172115	0.248796	-0.374649	-1.1141	-1.44859	-0.310254	-0.69704	-1.10004	-0.268843	-0.921171	-1.02856	-0.386902	-0.069062	-0.51454	0.0879558	-0.282844	-0.891037	0.040454	-0.280931	-0.447422	-0.474446	0.00701689	0.261465	0.0371921	0.296337	0.588327	0.432529	0.608023	0.591524	1.16144	1.31585	1.13865	0.448714	0.797981	1.42309	0.0890525	1.04542
ENSG00000138744	NAAA	2	0.0586595	-0.227885	-0.633132	0.125636	-0.208936	-0.679612	0.046617	-0.369503	-0.938135	-0.13483	-0.812121	-1.40801	-0.144141	-0.621817	-0.961271	-0.185159	-0.501789	-0.942433	-0.211538	-0.917161	-1.09374	-0.541141	-0.591064	-1.05777	0.0513285	0.329377	0.655359	0.269918	0.516223	0.678016	0.0531419	-0.00044113	0.0159742	0.0538054	0.0869646	0.109096	0.156329	0.0669226	0.0479781	0.41596	0.379554	0.317783	0.0450202	0.0822316	0.150137	0.0137587	0.131487
ENSG00000111110	PPM1H	2	0.196978	-0.300872	-1.04689	0.323596	-0.139065	-0.876191	0.375004	0.0752358	-0.809712	-0.0178482	-0.770627	-1.39473	-0.496854	-1.63577	-2.07805	-0.531005	-1.21576	-1.90443	-0.0542151	-0.0111258	0.00423333	0.00739951	0.280731	0.356812	0.0607998	-0.100153	-0.313775	0.285386	0.224393	0.15178	-0.0617785	-0.0966415	0.0331236	0.320217	0.58823	0.616052	0.814765	1.00142	0.940126	1.84233	2.01405	1.57666	0.498162	0.844226	1.49833	0.0803211	1.06081
ENSG00000174013	FBXO45	2	0.132649	0.0838112	-0.243905	0.324753	0.101677	-0.280785	0.142826	-0.145002	-0.628272	-0.0670819	-0.654418	-1.16264	-0.217203	-0.820151	-1.0813	-0.27461	-0.65002	-1.05779	-0.122993	-0.387033	-0.438986	-0.192363	-0.0388364	-0.200504	0.0406824	0.245706	0.53471	0.319453	0.554787	0.670558	0.138525	0.00307231	-0.00376519	0.193259	0.305628	0.270318	0.412058	0.408586	0.358044	0.861739	0.882569	0.676226	0.293565	0.497529	0.88357	0.0486466	0.631373
ENSG00000011566	MAP4K3	2	0.16646	0.537273	0.462619	0.477236	0.521911	0.422947	0.00214552	-0.180749	-0.321525	-0.0741909	-0.436235	-0.781121	-0.0769043	-0.386572	-0.49545	-0.153625	-0.378616	-0.541997	-0.208545	-0.639333	-0.684868	-0.24214	0.0835889	-0.19568	-0.0301987	0.0806083	0.354904	0.221575	0.400711	0.436469	0.272729	-0.0115196	-0.0943662	0.219984	0.303209	0.190555	0.44482	0.512153	0.433635	0.733793	0.78299	0.522311	0.466049	0.823844	1.46386	0.0872843	1.05328
ENSG00000133059	DSTYK	2	0.157246	0.128783	-0.115371	0.256071	0.112807	-0.118275	0.369256	0.396723	0.0603955	0.108577	-0.0976927	-0.230286	-0.271406	-0.933792	-1.13713	-0.311665	-0.684166	-1.00027	-0.29083	-0.918364	-0.998786	-0.345107	0.0671646	-0.367937	0.045726	0.100688	0.212766	0.318365	0.457572	0.490954	0.0397616	0.0930285	0.122133	0.228584	0.465411	0.535234	0.604815	0.692222	0.609481	1.21815	1.29929	1.01355	0.566852	0.992732	1.76619	0.108826	1.28195
ENSG00000140534	TICRR	2	0.176031	0.445598	0.170777	0.560027	0.595256	0.340802	-0.310519	-0.75174	-0.977741	-0.270001	-0.866601	-1.49211	-0.0369859	-0.24628	-0.405123	-0.109612	-0.353476	-0.527156	-0.0687561	-0.192353	-0.199931	-0.11057	0.048658	0.0288555	-0.121321	-0.414981	-0.60599	-0.0858735	-0.285702	-0.496472	0.256026	-0.257035	-0.315958	0.221249	0.216478	-0.00726344	0.456006	0.684786	0.627847	0.763999	0.916947	0.547051	0.293671	0.544904	0.968394	0.059753	0.69722
ENSG00000179542	SLITRK4	2	0.180991	0.379469	0.0516348	0.54481	0.485001	0.146447	-0.211386	-0.690688	-1.03783	-0.249152	-0.942246	-1.63186	-0.0871878	-0.453908	-0.701454	-0.173222	-0.499669	-0.800317	-0.196667	-0.792558	-0.917533	-0.451873	-0.390829	-0.750847	-0.081642	-0.176499	-0.135568	0.0716806	0.0545853	-0.0395928	0.268938	-0.155743	-0.220588	0.219956	0.257024	0.0998151	0.477137	0.620733	0.554161	0.853742	0.958254	0.611476	0.176102	0.345177	0.617803	0.0501025	0.473964
ENSG00000001036	FUCA2	2	0.0700637	-0.154472	-0.48136	0.114219	-0.108976	-0.446044	0.0990489	-0.117117	-0.521341	-0.0538079	-0.457905	-0.806978	-0.158265	-0.582568	-0.817605	-0.180678	-0.451428	-0.762486	-0.145195	-0.552239	-0.640067	-0.293942	-0.215117	-0.477581	0.0254791	0.059495	0.0981203	0.148087	0.197875	0.220524	-0.00493145	-0.0254223	0.0139473	0.088501	0.166352	0.19101	0.259698	0.28599	0.26029	0.593979	0.630015	0.495472	0.171738	0.304468	0.543235	0.0346545	0.402305
ENSG00000169604	ANTXR1	2	0.195284	0.0655127	-0.403056	0.368678	0.220073	-0.169638	0.135853	-0.0308059	-0.462623	-0.0441566	-0.433547	-0.791294	-0.281669	-0.941494	-1.20545	-0.318807	-0.761777	-1.10718	-0.200208	-0.617049	-0.665935	-0.255641	0.0777586	-0.166527	-0.0459497	-0.46328	-0.888706	0.0254287	-0.253411	-0.50544	0.00586582	-0.138129	-0.0716946	0.27371	0.479099	0.460584	0.748502	1.04636	0.968802	1.51093	1.73127	1.26637	0.49991	0.902867	1.60749	0.103951	1.17286
ENSG00000103510	KAT8	2	0.125517	0.100099	-0.182696	0.296418	0.133072	-0.175686	0.123348	-0.0905775	-0.482719	-0.0494615	-0.51471	-0.919047	-0.18784	-0.691806	-0.894382	-0.231467	-0.546323	-0.860842	-0.0871667	-0.160014	-0.150883	-0.0301533	0.240845	0.21526	0.0222024	0.100776	0.234722	0.228122	0.347423	0.391382	0.10238	-0.0406574	-0.0340177	0.184769	0.285301	0.234453	0.403491	0.454715	0.407187	0.813685	0.865729	0.652477	0.430493	0.735936	1.30494	0.0670368	0.918355
ENSG00000112290	WASF1	2	0.0717698	0.112998	-0.00982777	0.136206	0.181024	0.132911	-0.0908741	-0.161413	-0.195364	-0.0660312	-0.137676	-0.237146	0.017005	0.0112161	-0.0523688	0.00828003	-0.0449196	-0.0296039	-0.208466	-0.642528	-0.674311	-0.221357	0.152405	-0.117715	-0.0708248	-0.377721	-0.687286	-0.134544	-0.386655	-0.57971	-0.00183813	-0.140722	-0.120473	0.0599347	0.0763004	0.0311464	0.235212	0.420696	0.384118	0.359401	0.47836	0.298429	0.497406	0.905792	1.61048	0.0946452	1.15929
ENSG00000182670	TTC3	2	0.12087	0.171355	-0.123119	0.342228	0.28056	0.00607648	-0.188942	-0.553529	-0.832509	-0.201171	-0.707641	-1.21805	-0.0434674	-0.257592	-0.449196	-0.0902791	-0.304729	-0.498508	-0.150645	-0.518792	-0.575446	-0.257554	-0.0704632	-0.274492	-0.0727924	-0.264411	-0.401799	-0.0359626	-0.17468	-0.310109	0.129757	-0.188944	-0.202406	0.134064	0.135493	0.0123882	0.326359	0.48132	0.439743	0.57312	0.680777	0.428335	0.321573	0.591037	1.05146	0.0635166	0.761322
ENSG00000119508	NR4A3	2	0.270434	0.60583	0.264483	0.690515	0.792347	0.553864	-0.192551	-0.495398	-0.682233	-0.196042	-0.630193	-1.11273	-0.136594	-0.551901	-0.756797	-0.225026	-0.607831	-0.809803	-0.329036	-1.25193	-1.40683	-0.621299	-0.387299	-0.964632	-0.167706	-0.756718	-1.22844	-0.128041	-0.518352	-0.916333	0.24163	-0.216288	-0.261651	0.339567	0.495233	0.346418	0.863233	1.27246	1.15816	1.54171	1.81908	1.19768	0.352205	0.70096	1.25519	0.107153	0.966025
ENSG00000144366	GULP1	2	0.102796	-0.0389059	-0.471044	0.306009	0.0313913	-0.460437	-0.0935209	-0.627842	-1.20658	-0.226683	-1.06194	-1.83281	-0.116437	-0.551723	-0.871273	-0.170477	-0.493586	-0.905888	-0.108095	-0.332462	-0.378367	-0.188624	-0.0236427	-0.128157	0.00752139	0.165353	0.387745	0.196686	0.342231	0.426201	0.138399	-0.145783	-0.147256	0.119109	0.104001	-0.00731557	0.237946	0.234755	0.208741	0.493166	0.508714	0.360526	0.354351	0.609565	1.0806	0.0500041	0.756371
ENSG00000018408	WWTR1	2	0.0840766	-0.110719	-0.582689	0.223065	0.120868	-0.259897	-0.42351	-0.942375	-1.28365	-0.334913	-0.92555	-1.55891	0.0465479	0.0405444	-0.202198	0.0328512	-0.113263	-0.249539	-0.161391	-0.529334	-0.570609	-0.256195	0.0321723	-0.132282	-0.140156	-0.713164	-1.33958	-0.35214	-0.881233	-1.23788	-0.0128064	-0.416075	-0.360442	0.0427142	-0.0596013	-0.221368	0.217745	0.510494	0.496411	0.35294	0.54535	0.285827	0.480261	0.894911	1.59072	0.0882261	1.1382
ENSG00000104763	ASAH1	2	0.0708913	0.128471	-0.0167124	0.226143	0.132012	-0.0613506	-0.00965033	-0.238854	-0.480081	-0.0871704	-0.480587	-0.838533	-0.0704626	-0.321159	-0.450849	-0.111404	-0.283158	-0.484039	-0.0442618	-0.123891	-0.140611	-0.0691351	0.00148005	-0.0369852	0.0112665	0.179162	0.421528	0.173321	0.344496	0.434293	0.136075	-0.0219644	-0.0535649	0.0976546	0.113596	0.0474847	0.16509	0.138826	0.114485	0.315111	0.306394	0.217111	0.152453	0.255453	0.452484	0.0214539	0.316151
ENSG00000156876	SASS6	2	0.245999	0.830819	0.75344	0.683023	0.872737	0.835108	-0.116114	-0.306559	-0.330875	-0.122761	-0.441165	-0.792104	-0.0535884	-0.328277	-0.427051	-0.153386	-0.408657	-0.503247	-0.352203	-1.20103	-1.31052	-0.504051	-0.0864012	-0.639239	-0.117504	-0.307789	-0.29538	0.0786359	0.0363371	-0.128496	0.348327	-0.0861034	-0.196443	0.307801	0.429017	0.267656	0.696509	0.939434	0.820819	1.12035	1.27942	0.814535	0.566483	1.04507	1.86179	0.127672	1.37151
ENSG00000055917	PUM2	2	0.157945	0.412409	0.254348	0.411664	0.509298	0.415748	-0.145443	-0.317005	-0.372149	-0.122107	-0.345248	-0.607069	-0.0419091	-0.21519	-0.319067	-0.0966031	-0.285228	-0.361261	-0.241103	-0.917694	-1.02898	-0.443295	-0.272303	-0.705517	-0.10921	-0.449891	-0.706375	-0.0887069	-0.314144	-0.549552	0.159949	-0.125109	-0.164777	0.187131	0.264686	0.171972	0.484753	0.724472	0.653514	0.825365	0.984105	0.628025	0.242227	0.481355	0.861681	0.0718939	0.661202
ENSG00000111670	GNPTAB	2	0.157223	-0.0184728	-0.609839	0.43101	0.14378	-0.466069	-0.171808	-0.810628	-1.47945	-0.2965	-1.25653	-2.16911	-0.167267	-0.716779	-1.10944	-0.232465	-0.666414	-1.15139	-0.143132	-0.530872	-0.619239	-0.330653	-0.219439	-0.415236	-0.043852	-0.147852	-0.199987	0.0845724	0.0217541	-0.0573002	0.142839	-0.238837	-0.225279	0.188119	0.207302	0.0697613	0.442089	0.574182	0.531987	0.904038	1.01302	0.698504	0.302798	0.54622	0.971622	0.0555868	0.701347
ENSG00000106771	TMEM245	2	0.11775	-0.297791	-0.94881	0.202378	-0.112093	-0.701928	-0.128332	-0.648808	-1.30046	-0.246635	-1.00799	-1.73335	-0.126553	-0.553964	-0.957848	-0.14692	-0.501834	-0.893537	-0.300449	-0.983043	-1.07923	-0.441462	0.00740282	-0.385812	-0.0540339	-0.395098	-0.788267	-0.0726545	-0.378732	-0.58289	-0.0635469	-0.306221	-0.205979	0.0987813	0.111221	0.0479906	0.394207	0.616537	0.580552	0.801759	0.96665	0.682811	0.722428	1.29885	2.3086	0.126666	1.65268
ENSG00000178202	KDELC2	2	0.163593	0.420565	0.27641	0.445011	0.489758	0.361277	0.00120101	-0.124955	-0.263549	-0.0602054	-0.338478	-0.613681	-0.135178	-0.481568	-0.558748	-0.189704	-0.437031	-0.58513	-0.0304287	0.0418068	0.0873583	0.0703522	0.301968	0.38079	-0.051231	-0.2177	-0.300553	0.0669885	0.00356948	-0.113948	0.183442	-0.0878991	-0.124372	0.244738	0.351162	0.232195	0.512782	0.688008	0.624351	0.932789	1.05624	0.725717	0.339267	0.597052	1.05946	0.0625165	0.753706
ENSG00000151208	DLG5	2	0.0778254	-0.0566707	-0.419695	0.215641	0.0679778	-0.279548	-0.197073	-0.605481	-0.969116	-0.217461	-0.772863	-1.32037	-0.0383821	-0.230343	-0.452918	-0.0654861	-0.261423	-0.483247	-0.101489	-0.33337	-0.370154	-0.178786	-0.0197021	-0.124863	-0.0540537	-0.237543	-0.418503	-0.0659033	-0.230601	-0.349889	0.0477436	-0.219839	-0.197031	0.0721378	0.0354054	-0.0691795	0.201289	0.325062	0.307903	0.38246	0.471552	0.29643	0.30206	0.547336	0.972214	0.0515276	0.691912
ENSG00000069849	ATP1B3	2	0.121583	0.134513	-0.211227	0.37132	0.283942	-0.0516814	-0.225039	-0.644543	-0.966121	-0.231371	-0.804536	-1.38315	-0.0820569	-0.357022	-0.561081	-0.132249	-0.392046	-0.638745	-0.0362177	-0.20667	-0.26098	-0.190085	-0.25106	-0.315257	-0.0786434	-0.317309	-0.511709	-0.066802	-0.24265	-0.406197	0.14008	-0.200864	-0.216013	0.153002	0.159115	0.0251635	0.340426	0.502429	0.471437	0.658887	0.77521	0.495446	0.00921844	0.0436297	0.0802279	0.0136524	0.0752826
ENSG00000021574	SPAST	2	0.0638627	-0.168266	-0.41555	0.0273873	-0.216902	-0.484854	0.314945	0.264301	-0.128435	0.073422	-0.18945	-0.363761	-0.185609	-0.680031	-0.904974	-0.201063	-0.46308	-0.769627	-0.272389	-0.888286	-0.98015	-0.352642	-0.00432515	-0.434067	0.0837459	0.320724	0.574464	0.321106	0.555392	0.707927	-0.042231	0.0929014	0.144023	0.0791655	0.210796	0.310313	0.267669	0.221033	0.180507	0.598375	0.588358	0.517692	0.501087	0.864981	1.5374	0.0847044	1.1031
ENSG00000106299	WASL	2	0.184079	0.594201	0.461337	0.565567	0.689605	0.581	-0.215796	-0.491059	-0.569189	-0.180467	-0.570981	-0.995516	-0.0351227	-0.220983	-0.305165	-0.110608	-0.315596	-0.410966	-0.112706	-0.337891	-0.353323	-0.144921	0.0629528	-0.0470808	-0.112253	-0.352586	-0.460671	-0.0311017	-0.161068	-0.342825	0.279594	-0.166757	-0.247652	0.240108	0.281256	0.0890904	0.496415	0.712549	0.640351	0.807104	0.948801	0.57797	0.317201	0.587251	1.04461	0.0690884	0.760044
ENSG00000177311	ZBTB38	2	0.20671	0.124344	-0.32963	0.40576	0.264525	-0.120207	0.146658	-0.0250007	-0.451858	-0.0413688	-0.442672	-0.810584	-0.290081	-0.98301	-1.25588	-0.337896	-0.801901	-1.16784	-0.235847	-0.810834	-0.901847	-0.375319	-0.10775	-0.466817	-0.0441544	-0.410333	-0.757247	0.067766	-0.15456	-0.381369	0.0420253	-0.100925	-0.0523325	0.288712	0.510905	0.501066	0.777398	1.05772	0.972457	1.56549	1.77521	1.29719	0.410967	0.753148	1.34354	0.0953956	0.998051
ENSG00000169641	LUZP1	2	0.175591	-0.00117453	-0.506504	0.349888	0.143167	-0.313564	0.0701726	-0.221994	-0.728811	-0.104357	-0.640797	-1.13712	-0.250813	-0.888286	-1.20397	-0.295092	-0.737306	-1.1364	-0.227329	-0.812456	-0.916934	-0.404367	-0.186291	-0.544797	-0.0368049	-0.328717	-0.610699	0.0624557	-0.124902	-0.306131	0.0307848	-0.134402	-0.0812047	0.231892	0.392021	0.370079	0.640636	0.868355	0.801391	1.31348	1.48807	1.08585	0.371788	0.681339	1.21524	0.0830554	0.899889
ENSG00000126883	NUP214	2	0.172753	0.540173	0.394755	0.527916	0.664624	0.563812	-0.254609	-0.517826	-0.561512	-0.188514	-0.522323	-0.90596	-0.0263383	-0.168143	-0.244364	-0.0942276	-0.282584	-0.352801	-0.102577	-0.384868	-0.426877	-0.20798	-0.11674	-0.265369	-0.130548	-0.483476	-0.728536	-0.117798	-0.350405	-0.599364	0.243879	-0.182858	-0.253255	0.221868	0.261257	0.084335	0.482677	0.732633	0.667048	0.799115	0.962291	0.580044	0.155591	0.318324	0.569259	0.0494317	0.435203
ENSG00000160208	RRP1B	2	0.0828839	-0.0510152	-0.2369	0.0938647	-0.0506561	-0.232885	0.325476	0.401361	0.138849	0.117533	0.0240113	-0.00499451	-0.235166	-0.743678	-0.865352	-0.245341	-0.508866	-0.745085	-0.0650794	-0.106615	-0.0946729	0.00943054	0.218723	0.184904	0.0577798	0.0864598	0.107311	0.217898	0.29693	0.327977	-0.0378379	0.0735138	0.123218	0.148153	0.323497	0.393151	0.37974	0.425282	0.386412	0.838038	0.888521	0.725608	0.293378	0.493616	0.876301	0.0491335	0.62363
ENSG00000136205	TNS3	2	0.211885	0.32678	-0.0533409	0.550617	0.44833	0.0716825	0.0116478	-0.308194	-0.714421	-0.129084	-0.712023	-1.26509	-0.246608	-0.886629	-1.1337	-0.324688	-0.77479	-1.15752	-0.105057	-0.408154	-0.478623	-0.255346	-0.218908	-0.388064	-0.0487302	-0.219527	-0.292452	0.136485	0.0888942	-0.036107	0.207	-0.0939818	-0.119923	0.30792	0.468489	0.369013	0.688596	0.880789	0.803323	1.36264	1.51109	1.06927	0.131374	0.249885	0.44805	0.0424334	0.350748
ENSG00000125484	GTF3C4	2	0.163949	0.230202	-0.0189003	0.363406	0.341335	0.142668	0.112733	0.0659757	-0.145162	-0.00204113	-0.20269	-0.390386	-0.226475	-0.716785	-0.829799	-0.262244	-0.581773	-0.787213	-0.0207482	0.0438167	0.0785077	0.053839	0.233569	0.304947	-0.0414163	-0.364932	-0.670885	0.0241146	-0.170807	-0.369161	0.0679771	-0.081955	-0.0621434	0.258504	0.433026	0.382635	0.613761	0.85035	0.788312	1.21894	1.39099	1.00638	0.265318	0.472818	0.840819	0.0562665	0.609592
ENSG00000112984	KIF20A	2	0.189879	0.23589	-0.303831	0.610144	0.454327	-0.0954109	-0.370583	-1.08731	-1.62814	-0.387091	-1.37672	-2.36538	-0.120096	-0.558441	-0.891133	-0.206807	-0.619068	-1.03378	-0.0396542	-0.248414	-0.324487	-0.26471	-0.363395	-0.422362	-0.112528	-0.381202	-0.558143	-0.0500355	-0.237285	-0.432785	0.26027	-0.31089	-0.350345	0.239163	0.227454	-0.00460198	0.496501	0.706274	0.659964	0.953795	1.1072	0.696733	0.0247854	0.0771369	0.139944	0.0177501	0.119617
ENSG00000104447	TRPS1	2	0.177944	0.40528	0.268767	0.400166	0.456159	0.367537	0.120697	0.128924	0.0440306	0.0244683	-0.0677707	-0.161546	-0.18512	-0.626792	-0.729945	-0.242371	-0.538532	-0.705616	-0.223512	-0.89555	-1.02361	-0.448917	-0.383883	-0.842795	-0.0511478	-0.271886	-0.401625	0.0864377	0.00609048	-0.14872	0.140129	0.0336525	0.00310993	0.2539	0.460839	0.460944	0.63602	0.833727	0.747876	1.21153	1.35423	0.964511	0.0808824	0.184421	0.336158	0.0504781	0.300345
ENSG00000174106	LEMD3	2	0.240082	0.64131	0.507855	0.625148	0.681554	0.542983	0.187501	0.15004	-0.0124943	0.0273227	-0.232928	-0.467516	-0.284355	-0.953636	-1.05446	-0.373933	-0.793927	-1.06932	-0.0659474	-0.225825	-0.25817	-0.12439	-0.0909657	-0.195103	-0.0292065	-0.101246	-0.0166465	0.253767	0.345688	0.275384	0.284394	0.0633086	-0.0111538	0.38434	0.639629	0.567613	0.806148	0.978308	0.875765	1.55289	1.68577	1.2116	0.0645163	0.121177	0.219496	0.0357942	0.19256
ENSG00000165209	STRBP	2	0.0881589	0.165302	-0.0951492	0.363104	0.210511	-0.136569	-0.197013	-0.712872	-1.11264	-0.246758	-1.01013	-1.73419	-0.0390225	-0.293701	-0.50117	-0.102427	-0.32043	-0.61581	0.0201433	0.123637	0.13223	0.0123803	0.04854	0.164923	-0.00879273	0.2193	0.555564	0.17446	0.382178	0.498565	0.236534	-0.134832	-0.19329	0.11124	0.0428966	-0.131713	0.12455	0.0799027	0.0635555	0.214448	0.193653	0.0952945	0.168807	0.275769	0.485706	0.0136289	0.320822
ENSG00000077549	CAPZB	2	-0.00321681	-0.542255	-1.01935	-0.11143	-0.387141	-0.802242	-0.125676	-0.457087	-0.897717	-0.168228	-0.587573	-0.989792	-0.0403698	-0.179093	-0.443891	-0.0136349	-0.157695	-0.371336	-0.138915	-0.483312	-0.540351	-0.241053	-0.0474805	-0.231407	-0.0290462	-0.35606	-0.814322	-0.189186	-0.532623	-0.712309	-0.20155	-0.247062	-0.122329	-0.0559981	-0.106757	-0.0990381	0.0415311	0.176699	0.193154	0.17155	0.271367	0.202633	0.340955	0.621419	1.10468	0.056112	0.78712
ENSG00000161011	SQSTM1	2	0.179287	0.449684	0.418336	0.344404	0.363118	0.339685	0.376645	0.532866	0.4369	0.161338	0.162342	0.210135	-0.221366	-0.788665	-0.904845	-0.286747	-0.600354	-0.80904	-0.411545	-1.5154	-1.70263	-0.66679	-0.3824	-1.17302	0.0279478	0.175583	0.471406	0.37287	0.6319	0.70015	0.156099	0.222388	0.177513	0.252371	0.527838	0.6198	0.64463	0.703216	0.593968	1.2159	1.27083	0.965754	0.346718	0.633699	1.13442	0.0940355	0.873052
ENSG00000162702	ZNF281	2	0.0594565	-0.242718	-0.730332	0.172898	-0.115517	-0.62348	-0.195171	-0.750252	-1.31266	-0.266568	-1.05001	-1.79269	-0.0644475	-0.352009	-0.669382	-0.0912831	-0.344384	-0.695586	-0.084498	-0.279884	-0.323703	-0.180929	-0.0560834	-0.128482	-0.0203716	-0.0646132	-0.118095	0.0117197	-0.0549539	-0.0846819	0.0293244	-0.234776	-0.19384	0.0432858	-0.0242914	-0.126558	0.123943	0.175668	0.173609	0.290631	0.338697	0.224199	0.30089	0.53025	0.940307	0.0417849	0.657246
ENSG00000138814	PPP3CA	2	0.188749	0.647105	0.404857	0.694541	0.780012	0.527219	-0.540419	-1.20418	-1.41035	-0.415571	-1.2332	-2.10178	0.0890052	0.0466183	-0.144383	-0.0169632	-0.213188	-0.370323	-0.187005	-0.72431	-0.821483	-0.409435	-0.284257	-0.577155	-0.161289	-0.330425	-0.306838	-0.0825888	-0.182526	-0.343853	0.408416	-0.300001	-0.430072	0.197278	0.0979016	-0.208172	0.361104	0.543732	0.479386	0.470337	0.583815	0.236841	0.272753	0.530057	0.944189	0.063059	0.694546
ENSG00000140092	FBLN5	2	0.136424	0.0131277	-0.383174	0.280669	0.216235	-0.0851769	-0.0877931	-0.287243	-0.538523	-0.118183	-0.38733	-0.68091	-0.173944	-0.555227	-0.751574	-0.201228	-0.514129	-0.737148	-0.116503	-0.628385	-0.76105	-0.423955	-0.58366	-0.895771	-0.100417	-0.679585	-1.28877	-0.200622	-0.645765	-1.00436	-0.00787823	-0.163402	-0.118864	0.18108	0.311277	0.294243	0.542696	0.848849	0.803642	1.12635	1.34332	0.935345	-0.169462	-0.232945	-0.40371	0.0100171	-0.223186
ENSG00000134243	SORT1	2	0.131479	0.303674	0.292704	0.201701	0.395794	0.527315	0.163777	0.489407	0.665662	0.142953	0.522271	0.85804	-0.136754	-0.324304	-0.242863	-0.133136	-0.246715	-0.138937	-0.0795413	-0.0672358	0.0079651	0.116871	0.520301	0.537163	-0.0800252	-0.693517	-1.34781	-0.183256	-0.63046	-0.996131	-0.0552282	-0.0642935	-0.0191358	0.206515	0.405667	0.413307	0.587173	0.939179	0.87261	1.08019	1.3137	0.937127	0.462326	0.839484	1.49295	0.0977876	1.0808
ENSG00000173706	HEG1	2	0.261757	0.423948	0.0575979	0.60171	0.667861	0.424101	0.0604167	0.0224966	-0.17138	-0.0296574	-0.217416	-0.430595	-0.332561	-0.992714	-1.10535	-0.383266	-0.846073	-1.07466	0.0538016	0.284116	0.344322	0.130608	0.219398	0.42747	-0.123533	-0.910926	-1.69719	-0.159729	-0.70193	-1.18554	0.0971596	-0.189968	-0.161246	0.418504	0.690014	0.586515	1.00319	1.48361	1.39107	1.98533	2.3226	1.64071	0.140892	0.282659	0.506305	0.0538041	0.393987
ENSG00000152377	SPOCK1	2	0.214668	0.503811	0.367275	0.448531	0.688715	0.725153	0.00482679	0.168456	0.31594	0.0307401	0.253328	0.394768	-0.177751	-0.487461	-0.490119	-0.215172	-0.472837	-0.458001	-0.182168	-0.774736	-0.8762	-0.392927	-0.359639	-0.746703	-0.161923	-1.02183	-1.86707	-0.28909	-0.90232	-1.44213	0.0566409	-0.102376	-0.0984145	0.307777	0.561965	0.543932	0.853584	1.33588	1.23799	1.60025	1.92332	1.31847	-0.0127316	0.067156	0.132026	0.0567403	0.181835
ENSG00000135677	GNS	2	0.196728	0.651925	0.638	0.522572	0.710088	0.738837	0.0344407	0.0723663	0.151456	0.00946624	-0.00565577	-0.0532612	-0.156114	-0.510515	-0.521152	-0.229179	-0.485573	-0.567767	-0.116045	-0.559495	-0.659011	-0.32732	-0.4337	-0.737564	-0.0855132	-0.355036	-0.490816	0.0364678	-0.0634148	-0.259673	0.241259	0.0376936	-0.0449156	0.297229	0.499311	0.443141	0.663841	0.88631	0.796334	1.22205	1.37535	0.939618	-0.163666	-0.239761	-0.41681	0.0141461	-0.231406
ENSG00000132953	XPO4	2	0.245745	0.760839	0.706621	0.635179	0.892783	0.934837	0.0211893	0.109275	0.20178	0.00913445	0.0161173	-0.0234637	-0.182026	-0.540857	-0.488986	-0.240728	-0.503922	-0.507053	0.0337808	0.409105	0.551565	0.322181	0.701126	0.994846	-0.123421	-0.696333	-1.18937	-0.0962474	-0.453526	-0.819827	0.213798	-0.142455	-0.185372	0.387021	0.590395	0.423228	0.845803	1.24693	1.14685	1.50766	1.77541	1.20725	0.480258	0.858567	1.5238	0.0963218	1.08763
ENSG00000197535	MYO5A	2	0.287692	0.819348	0.609408	0.814245	0.957117	0.783803	-0.0857798	-0.316608	-0.4724	-0.135461	-0.584534	-1.05309	-0.197911	-0.713241	-0.814996	-0.298314	-0.695088	-0.899915	-0.0395312	0.0444447	0.102779	0.0709613	0.36183	0.472	-0.120098	-0.485237	-0.69163	0.0429519	-0.129025	-0.386762	0.353308	-0.170487	-0.255302	0.426212	0.595107	0.365849	0.884706	1.2175	1.10668	1.58236	1.81132	1.21336	0.433313	0.778433	1.38279	0.0899686	0.995763
ENSG00000105810	CDK6	2	0.214899	0.552062	0.322419	0.616929	0.663766	0.44695	-0.100474	-0.378192	-0.584978	-0.147979	-0.614655	-1.08866	-0.155201	-0.589856	-0.733162	-0.239356	-0.580627	-0.812252	-0.0762431	-0.261653	-0.293072	-0.155241	-0.0752489	-0.162023	-0.0880857	-0.311685	-0.404319	0.0561833	-0.0332285	-0.200764	0.278567	-0.121241	-0.189451	0.307516	0.426055	0.265978	0.646779	0.866853	0.785832	1.18368	1.33923	0.895774	0.163246	0.311453	0.55625	0.0475389	0.422053
ENSG00000143061	IGSF3	2	0.222924	0.490658	0.224087	0.557912	0.76909	0.669658	-0.225	-0.314551	-0.294691	-0.135626	-0.22787	-0.411915	-0.132925	-0.36432	-0.390519	-0.170111	-0.425741	-0.427131	0.0210154	0.182509	0.253076	0.110594	0.295168	0.474958	-0.202614	-1.20027	-2.21235	-0.423442	-1.18994	-1.81018	0.093782	-0.330852	-0.317666	0.32107	0.458961	0.280255	0.804288	1.35415	1.27775	1.46743	1.83146	1.20095	0.248777	0.499436	0.890956	0.0729317	0.664429
ENSG00000026025	VIM	2	0.159887	0.287888	-0.0955045	0.508924	0.552111	0.244176	-0.47079	-0.967697	-1.15908	-0.340783	-0.884558	-1.50466	-0.0346767	-0.182587	-0.367672	-0.097027	-0.352589	-0.520914	-0.045559	-0.465886	-0.602646	-0.428234	-0.76332	-0.980034	-0.187769	-0.839081	-1.44702	-0.347766	-0.864853	-1.29487	0.180398	-0.316378	-0.352482	0.189542	0.186889	0.000822136	0.465898	0.806554	0.766248	0.863441	1.09109	0.641049	-0.363718	-0.55319	-0.972489	-0.0203011	-0.627856
ENSG00000072110	ACTN1	2	0.1933	0.731168	0.739755	0.594804	0.899278	0.984901	-0.167453	-0.151985	0.0452986	-0.0679375	-0.0539059	-0.118857	-0.106783	-0.264582	-0.145867	-0.160476	-0.325196	-0.256271	0.231056	0.944269	1.09823	0.453029	0.4139	0.942979	-0.150543	-0.764161	-1.30951	-0.232616	-0.650803	-1.04617	0.237843	-0.17636	-0.246606	0.324369	0.442702	0.234276	0.636794	1.00393	0.940848	1.12695	1.36636	0.874735	-0.0675551	-0.0967503	-0.172166	0.00493223	-0.117544
ENSG00000142949	PTPRF	2	0.214727	0.76529	0.655587	0.705638	0.957152	0.90414	-0.353335	-0.615409	-0.553281	-0.222721	-0.531917	-0.924794	-0.0527402	-0.198021	-0.197709	-0.135044	-0.348195	-0.375263	0.095615	0.306673	0.340654	0.0712649	-0.0467442	0.155095	-0.181792	-0.73856	-1.1732	-0.230718	-0.608969	-0.988448	0.329561	-0.239502	-0.342439	0.313729	0.370346	0.112194	0.617561	0.967279	0.897652	1.05278	1.28002	0.767408	-0.125504	-0.172384	-0.302773	0.00553821	-0.187392
ENSG00000163820	FYCO1	2	0.359169	1.14055	0.922189	1.07226	1.39576	1.27213	-0.352331	-0.67403	-0.671584	-0.257794	-0.711168	-1.26031	-0.160172	-0.576743	-0.638234	-0.28853	-0.704928	-0.828351	-0.0131307	-0.047366	-0.0408247	-0.0776941	-0.0442743	0.00763945	-0.242701	-1.02205	-1.60826	-0.21799	-0.712077	-1.2441	0.469101	-0.29457	-0.428036	0.518576	0.689772	0.363027	1.09344	1.62653	1.49424	1.91595	2.26964	1.44401	0.0837753	0.218635	0.394798	0.0590354	0.333858
ENSG00000108557	RAI1	2	0.265981	0.83717	0.575007	0.80362	1.19348	1.13494	-0.720236	-1.13056	-0.966054	-0.404219	-0.711574	-1.20163	0.0883925	0.224727	0.178936	0.00952574	-0.151669	-0.0271689	-0.176418	-0.759007	-0.846205	-0.432777	-0.344206	-0.640377	-0.349878	-1.59396	-2.76154	-0.693654	-1.68085	-2.4926	0.278532	-0.517596	-0.592122	0.303722	0.302987	-0.0238765	0.780275	1.4511	1.35679	1.22345	1.64791	0.909899	0.137754	0.379623	0.685507	0.0827278	0.565804
ENSG00000058668	ATP2B4	2	0.210442	0.591567	0.373967	0.658333	0.778507	0.595258	-0.231493	-0.521374	-0.646822	-0.19644	-0.632763	-1.10851	-0.131804	-0.451488	-0.514236	-0.204623	-0.495227	-0.63921	0.151559	0.653817	0.759317	0.286931	0.30916	0.716045	-0.131229	-0.584153	-0.947951	-0.123125	-0.421223	-0.722773	0.27558	-0.24251	-0.30523	0.323977	0.397313	0.152531	0.630713	0.940756	0.878474	1.14344	1.35336	0.869727	0.0896564	0.171928	0.304068	0.0238449	0.213909
ENSG00000100393	EP300	2	0.355345	1.05714	0.786938	1.00149	1.42001	1.3557	-0.499835	-0.762318	-0.625006	-0.291913	-0.542319	-0.952005	-0.0930366	-0.301641	-0.327048	-0.191469	-0.526654	-0.492648	-0.0786599	-0.290964	-0.296097	-0.171098	-0.0369393	-0.0862746	-0.331971	-1.62295	-2.81094	-0.563886	-1.51971	-2.35645	0.337462	-0.450033	-0.529685	0.483837	0.637252	0.310074	1.14496	1.89122	1.7604	1.97357	2.4591	1.53222	0.185963	0.442863	0.796321	0.0912066	0.639099
ENSG00000099995	SF3A1	2	0.165161	0.22429	-0.0905266	0.385492	0.44198	0.244964	-0.14829	-0.301048	-0.42758	-0.125229	-0.321881	-0.568639	-0.134527	-0.41378	-0.52686	-0.164587	-0.42565	-0.535418	-0.0595621	-0.236181	-0.261491	-0.145357	-0.0837701	-0.153025	-0.136967	-0.841675	-1.56495	-0.27613	-0.819378	-1.25712	0.0409239	-0.236023	-0.208263	0.226481	0.340985	0.245457	0.609943	0.997379	0.941108	1.16625	1.42912	0.959808	0.107649	0.245146	0.441179	0.047787	0.353455
ENSG00000174705	SH3PXD2B	2	0.220115	0.404512	0.0965537	0.481376	0.679927	0.57712	-0.223771	-0.29649	-0.261834	-0.128676	-0.140215	-0.257628	-0.112386	-0.326689	-0.419168	-0.149657	-0.413499	-0.423126	-0.24339	-1.02308	-1.15822	-0.536171	-0.45314	-0.933468	-0.221503	-1.29329	-2.37902	-0.46681	-1.29511	-1.96789	0.03896	-0.277928	-0.253844	0.276028	0.448382	0.366363	0.830989	1.40336	1.31265	1.5253	1.90447	1.25255	0.0936765	0.279197	0.509593	0.0775961	0.45464
ENSG00000254986	DPP3	2	0.207423	0.784931	0.722701	0.690354	0.889231	0.833918	-0.248228	-0.513747	-0.521851	-0.187633	-0.579955	-1.01544	-0.0469217	-0.234815	-0.250341	-0.134919	-0.340933	-0.405708	0.0477056	0.307117	0.384642	0.16598	0.313503	0.540614	-0.12401	-0.369468	-0.454216	-0.0284367	-0.143291	-0.332394	0.366046	-0.180479	-0.295553	0.301519	0.342775	0.0819807	0.54586	0.776444	0.702677	0.882083	1.03157	0.618212	0.23707	0.42956	0.761274	0.0477972	0.539122
ENSG00000134247	PTGFRN	2	0.1805	-0.0126496	-0.416729	0.258561	0.147737	-0.143301	0.305912	0.399066	0.0903964	0.0998581	0.0427317	0.0117975	-0.366078	-1.09687	-1.28283	-0.380397	-0.826047	-1.12323	-0.117852	-0.405101	-0.450841	-0.188154	-0.0543658	-0.233958	-0.0312554	-0.589712	-1.21114	-0.0181436	-0.397776	-0.721939	-0.0971365	-0.0425756	0.0562311	0.288976	0.593117	0.671614	0.823558	1.16277	1.08845	1.74476	1.9969	1.50187	0.186552	0.357903	0.642665	0.0624317	0.505296
ENSG00000135540	NHSL1	2	0.188945	0.472517	0.243724	0.511639	0.687086	0.581467	-0.302451	-0.515475	-0.522069	-0.194889	-0.415927	-0.719803	-0.0375074	-0.147332	-0.215941	-0.0858473	-0.278458	-0.28971	-0.110427	-0.382027	-0.405061	-0.184675	-0.0122636	-0.136491	-0.184833	-0.92082	-1.62044	-0.333537	-0.899095	-1.37231	0.145728	-0.292444	-0.313506	0.238256	0.300171	0.124191	0.606176	1.02693	0.957595	1.03963	1.31404	0.81523	0.248198	0.504277	0.900989	0.0733496	0.679969
ENSG00000049860	HEXB	2	0.273991	0.449131	-0.0902758	0.83094	0.652384	0.0557671	-0.0758858	-0.656436	-1.30463	-0.254201	-1.283	-2.25425	-0.353248	-1.23696	-1.53184	-0.459974	-1.07604	-1.63881	0.246159	1.06089	1.20076	0.437499	0.421032	1.05966	-0.0487175	-0.193192	-0.217219	0.200007	0.191136	0.0831226	0.349145	-0.231659	-0.278779	0.448262	0.583865	0.312447	0.828487	1.04249	0.972281	1.67659	1.84862	1.29775	0.144465	0.218819	0.38301	0.0139601	0.242227
ENSG00000108091	CCDC6	2	0.196387	0.188982	-0.319545	0.528676	0.440286	-0.00698769	-0.235385	-0.693065	-1.09752	-0.259374	-0.900489	-1.56117	-0.187732	-0.667045	-0.931363	-0.249584	-0.663767	-0.997299	-0.0370497	-0.264529	-0.340489	-0.260353	-0.387068	-0.472679	-0.127835	-0.684325	-1.21529	-0.169343	-0.582834	-0.940271	0.138622	-0.275368	-0.268847	0.267543	0.357509	0.208794	0.648348	0.980528	0.925207	1.29365	1.5297	1.02679	-0.0670693	-0.0659187	-0.110675	0.0170853	-0.0364179
ENSG00000165506	DNAAF2	3	-0.0436351	-0.0591808	0.121815	-0.118073	-0.151002	-0.0409227	0.37602	0.700842	0.72227	0.234343	0.458009	0.753169	-0.140457	-0.310151	-0.132473	-0.104563	-0.0764928	-0.0511017	0.473482	2.23024	2.6242	1.26088	1.51525	2.70212	0.131769	0.435357	0.682382	0.246653	0.512419	0.73548	-0.0599108	0.10728	0.142096	0.047985	0.0985408	0.0912336	-0.0747264	-0.208439	-0.177643	-0.0530305	-0.133586	0.0151074	0.320077	0.439513	0.762197	-0.00683813	0.426527
ENSG00000072041	SLC6A15	3	0.228341	1.05529	1.29584	0.712673	1.05956	1.28552	0.135351	0.350914	0.618452	0.104572	0.222029	0.315011	-0.202694	-0.586246	-0.392649	-0.290232	-0.511554	-0.493668	0.26083	1.12662	1.31278	0.58612	0.561794	1.15014	-0.0564244	-0.164164	-0.0807781	0.171008	0.253954	0.157516	0.398335	0.0864715	-0.0602097	0.422414	0.648614	0.475391	0.72787	0.911482	0.818844	1.29896	1.4234	0.976409	-0.0764846	-0.158034	-0.283609	-0.00463786	-0.208267
ENSG00000129534	MIS18BP1	3	0.108901	0.558097	0.611831	0.426593	0.551129	0.561887	-0.15546	-0.354786	-0.365021	-0.125558	-0.456206	-0.791581	0.0410273	0.0287879	0.055843	-0.014182	-0.0589469	-0.0544617	0.0678881	0.606341	0.779916	0.434372	0.871314	1.27665	-0.0412939	0.0652955	0.30302	0.10323	0.232976	0.273978	0.281447	-0.128664	-0.220471	0.156511	0.104115	-0.125373	0.186303	0.229182	0.190568	0.170067	0.190648	0.0585502	0.617881	1.04876	1.8527	0.0786198	1.2612
ENSG00000162419	GMEB1	3	0.0421465	-0.281213	-0.620976	0.0621357	-0.15239	-0.482793	0.116099	-0.00828649	-0.427182	-0.0266844	-0.386006	-0.682193	-0.189912	-0.545514	-0.631814	-0.158556	-0.348733	-0.540234	0.373044	2.00596	2.41104	1.1799	1.77101	2.9548	0.0373077	-0.171594	-0.518888	-0.00908042	-0.212405	-0.2957	-0.125603	-0.264554	-0.141717	0.11934	0.12351	-0.00596399	0.204701	0.34198	0.359871	0.491605	0.597744	0.48756	0.869517	1.43108	2.52212	0.0838316	1.66941
ENSG00000165417	GTF2A1	3	0.21124	1.15119	1.49972	0.747114	1.07032	1.31911	0.193154	0.380027	0.614296	0.11933	0.117806	0.130814	-0.194145	-0.591035	-0.355582	-0.292618	-0.48457	-0.49005	0.410634	1.8624	2.17929	1.00343	1.08648	2.07169	0.00619741	0.275962	0.789538	0.383971	0.787691	0.920849	0.496746	0.140364	-0.0464977	0.425202	0.605076	0.373242	0.590785	0.615592	0.534629	1.0126	1.03202	0.714354	0.0867309	0.0715421	0.115497	-0.00756583	0.0219791
ENSG00000005893	LAMP2	3	0.259523	1.22306	1.41955	0.933577	1.20117	1.27742	0.0601517	-0.00236878	0.0561362	-0.0141083	-0.361557	-0.689663	-0.217655	-0.725835	-0.584538	-0.343245	-0.645452	-0.778575	0.44691	1.99249	2.31684	1.02508	1.07504	2.15265	-0.0203541	0.228567	0.754325	0.387997	0.779958	0.890772	0.593346	0.0383089	-0.167725	0.488583	0.639661	0.316189	0.68806	0.745988	0.658252	1.19567	1.24077	0.832215	0.0991735	0.0927174	0.152051	-0.00844685	0.0414247
ENSG00000104047	DTWD1	3	0.139198	0.441684	0.277138	0.561928	0.683723	0.521293	-0.298988	-0.565853	-0.634505	-0.20441	-0.587129	-1.0159	-0.141967	-0.360497	-0.297962	-0.185143	-0.393192	-0.478308	0.635404	2.46308	2.78933	1.09492	0.765366	2.09164	-0.116952	-0.626209	-1.12517	-0.241886	-0.621854	-0.938333	0.230901	-0.301842	-0.349614	0.289626	0.293039	-0.0140438	0.415119	0.690851	0.688822	0.826146	1.01308	0.632004	-0.36248	-0.669024	-1.19769	-0.0805596	-0.910537
ENSG00000077147	TM9SF3	3	0.0967598	0.549259	0.739699	0.397428	0.443921	0.487215	0.280293	0.367319	0.326147	0.119823	-0.0410935	-0.126679	-0.207548	-0.641084	-0.521764	-0.26416	-0.440943	-0.586821	0.456869	2.01118	2.32397	1.04386	1.05252	2.10467	0.0995118	0.620681	1.28737	0.470649	1.01429	1.32681	0.30661	0.161523	0.0559107	0.259296	0.366969	0.229615	0.248897	0.0960242	0.0713798	0.502535	0.414177	0.350225	0.0356554	-0.0499549	-0.103391	-0.0376261	-0.159882
ENSG00000188554	NBR1	3	0.0481123	0.588887	0.942635	0.238276	0.587028	0.956822	-0.0433737	0.231362	0.675371	0.0800329	0.455185	0.770322	0.0365768	0.234055	0.540174	0.0263855	0.161503	0.454963	0.338614	1.49596	1.76316	0.824459	0.900135	1.69386	-0.0563292	-0.239088	-0.373386	-0.108855	-0.213532	-0.331839	0.15851	-0.0218171	-0.0994187	0.132362	0.150543	0.0049849	0.129088	0.243314	0.229228	0.113746	0.173853	0.06293	0.0318044	0.0249178	0.0360265	-0.00998332	-0.0212046
ENSG00000149084	HSD17B12	3	0.113024	0.178321	-0.0837639	0.442917	0.297376	-0.0620408	-0.00467692	-0.327966	-0.736054	-0.125868	-0.767031	-1.34726	-0.252206	-0.791571	-0.873438	-0.297984	-0.628706	-0.967543	0.567744	2.33978	2.66268	1.08998	0.941877	2.20976	0.0245359	0.0852985	0.177846	0.171165	0.271685	0.315016	0.205904	-0.147641	-0.170691	0.263362	0.296931	0.0732457	0.323518	0.355891	0.358952	0.749978	0.792652	0.583162	-0.0741913	-0.220007	-0.405033	-0.0565655	-0.377736
ENSG00000185238	PRMT3	3	0.160892	0.361391	0.176584	0.509497	0.448739	0.195517	0.13053	-0.0140905	-0.302544	-0.022898	-0.447941	-0.82109	-0.308778	-0.956159	-1.01458	-0.369347	-0.752134	-1.07329	0.410452	1.64244	1.85351	0.738034	0.540538	1.41198	0.0167958	0.0304615	0.117511	0.223508	0.336116	0.341897	0.231911	-0.0254174	-0.0683995	0.33206	0.484214	0.335133	0.536095	0.614898	0.580491	1.1515	1.22695	0.907424	-0.187363	-0.388912	-0.697978	-0.0491312	-0.538413
ENSG00000079332	SAR1A	3	-0.0280549	-0.231414	-0.358818	0.00501163	-0.225625	-0.471859	0.153993	0.0264781	-0.316728	0.00513982	-0.36189	-0.637359	-0.169562	-0.493161	-0.516727	-0.159346	-0.288767	-0.519721	0.541415	2.31122	2.64995	1.14717	1.1121	2.34642	0.115559	0.451424	0.739385	0.239498	0.508184	0.742921	0.00718189	-0.0312936	0.00136783	0.0558272	0.0262088	-0.0653875	-0.0994994	-0.256715	-0.206859	-0.0232536	-0.109636	0.00583783	0.0420351	-0.0441279	-0.0959685	-0.0558164	-0.182591
ENSG00000163281	GNPDA2	3	0.184033	0.830921	0.958585	0.648046	0.924198	1.03344	-0.00873972	0.0651276	0.227675	0.00799556	-0.035269	-0.105972	-0.18506	-0.484859	-0.285952	-0.2463	-0.432194	-0.417663	0.547669	2.31351	2.67553	1.15944	1.10613	2.34672	-0.0665753	-0.314528	-0.458543	0.015589	-0.0730687	-0.237415	0.329368	-0.0862026	-0.189221	0.380171	0.504945	0.244404	0.573353	0.786124	0.739043	1.04916	1.19238	0.798276	-0.0693389	-0.177819	-0.326839	-0.0316422	-0.29426
ENSG00000144827	ABHD10	3	0.0773868	0.665432	0.962325	0.406792	0.587954	0.763842	0.0896928	0.173913	0.321223	0.0599081	-0.00185403	-0.0375675	-0.0840065	-0.229338	-0.0107041	-0.133329	-0.166083	-0.135857	0.519636	2.28303	2.65213	1.19683	1.23763	2.44634	0.0429812	0.404621	0.905555	0.286544	0.672462	0.882331	0.328654	0.0657492	-0.0604929	0.219662	0.243747	0.0329541	0.137127	0.0417098	0.0287191	0.19476	0.130866	0.084164	0.0604875	0.00341625	-0.0103922	-0.0364855	-0.105221
ENSG00000134014	ELP3	3	0.21399	1.01374	1.24285	0.743679	0.887929	0.952741	0.317974	0.383886	0.361735	0.119105	-0.143235	-0.330167	-0.280843	-0.9303	-0.823533	-0.394017	-0.716015	-0.934499	0.369569	1.67276	1.93868	0.876155	0.907853	1.78365	0.0759582	0.658214	1.51295	0.621476	1.29716	1.62187	0.518444	0.22172	0.037723	0.434192	0.639104	0.446316	0.587767	0.4807	0.39949	1.08871	1.03372	0.769598	0.0639672	0.0102305	0.00641206	-0.0173595	-0.0575256
ENSG00000159348	CYB5R1	3	0.0642932	0.450268	0.71915	0.195647	0.384738	0.631022	0.250511	0.591328	0.831685	0.195778	0.514406	0.840977	-0.119677	-0.279096	-0.0739434	-0.135727	-0.161649	-0.0690522	0.25615	1.16994	1.37666	0.662057	0.734881	1.33653	0.0309224	0.108794	0.246029	0.162824	0.310176	0.359348	0.123937	0.137382	0.0844643	0.175245	0.308632	0.273351	0.249352	0.264362	0.235187	0.459011	0.470184	0.367115	0.0385385	0.0175523	0.0245343	-0.00740095	-0.0187019
ENSG00000132434	LANCL2	3	0.138363	0.88553	1.15563	0.602059	0.875609	1.0542	-0.0288154	-0.00143137	0.198856	-0.00308785	-0.106114	-0.218049	-0.0948053	-0.259951	-0.0328918	-0.166206	-0.252936	-0.21138	0.536391	2.27418	2.62749	1.14696	1.08648	2.29233	-0.0220598	0.115244	0.42094	0.176335	0.400201	0.460793	0.412752	-0.00246083	-0.157461	0.306697	0.354129	0.0802553	0.325321	0.353237	0.31988	0.521902	0.537643	0.326539	-0.0730614	-0.205846	-0.379175	-0.0445911	-0.347706
ENSG00000183527	PSMG1	3	0.067061	0.0620191	0.0964422	0.07054	0.0271085	0.0404235	0.553675	0.965037	0.901782	0.309055	0.569938	0.907214	-0.342761	-0.927846	-0.841213	-0.333974	-0.561912	-0.70117	0.334467	1.51722	1.76629	0.831362	0.903018	1.68497	0.109941	0.180407	0.214399	0.286338	0.43389	0.509623	-0.0466892	0.186583	0.232452	0.220819	0.476882	0.551351	0.409244	0.426391	0.403605	0.968417	1.00308	0.862015	0.0635948	0.0309179	0.0467249	-0.0119604	-0.0148498
ENSG00000143641	GALNT2	3	0.160176	0.652214	0.660702	0.589946	0.67494	0.596334	-0.00611784	-0.169673	-0.266317	-0.0669713	-0.455203	-0.820318	-0.161137	-0.547402	-0.524316	-0.240897	-0.484665	-0.656754	0.324437	1.3742	1.57563	0.659262	0.60282	1.34603	-0.0104344	0.139202	0.445674	0.235196	0.463358	0.531466	0.36176	-0.0214946	-0.136514	0.30326	0.378352	0.160727	0.41837	0.449783	0.405339	0.770356	0.799937	0.540614	-0.0204323	-0.0898297	-0.167787	-0.0222681	-0.165013
ENSG00000149257	SERPINH1	3	0.13503	0.684443	0.765488	0.577643	0.76778	0.784546	-0.146773	-0.271578	-0.19179	-0.0950506	-0.330386	-0.590486	-0.120662	-0.341037	-0.220519	-0.19145	-0.356331	-0.415467	0.499357	1.84362	2.0594	0.780334	0.353932	1.30082	-0.0596557	-0.12916	-0.0700656	0.0346797	0.0694046	0.00231139	0.357484	-0.0577553	-0.186518	0.285329	0.333337	0.0928503	0.352002	0.442063	0.419273	0.661056	0.72359	0.447352	-0.530652	-0.966635	-1.72262	-0.0983952	-1.25772
ENSG00000169223	LMAN2	3	-0.0691739	-0.310976	-0.184215	-0.319178	-0.296299	-0.114607	0.401345	0.960511	1.13219	0.316889	0.949569	1.60248	-0.167522	-0.255743	-0.0281972	-0.0825644	-0.0118963	0.141774	0.449024	2.00446	2.3489	1.11618	1.24072	2.28705	0.0747889	-0.179446	-0.630619	-0.0866189	-0.310496	-0.406989	-0.297072	0.0559893	0.181607	0.0100005	0.130359	0.232924	0.0164789	0.0912026	0.130397	0.19631	0.25257	0.300902	0.0898741	0.0845774	0.138854	-0.0197175	0.0250473
ENSG00000116005	PCYOX1	3	0.118471	0.386115	0.325574	0.454136	0.427472	0.266518	0.107104	-0.0129569	-0.237284	-0.0184106	-0.427298	-0.776138	-0.227332	-0.691377	-0.652912	-0.271504	-0.518421	-0.726579	0.570189	2.54332	2.95237	1.31035	1.42244	2.81159	0.0433036	0.206275	0.432724	0.250896	0.45816	0.563757	0.240928	-0.0774104	-0.124683	0.284605	0.341998	0.11375	0.333261	0.342833	0.331447	0.68948	0.710644	0.53121	0.225329	0.283713	0.485506	-0.0164022	0.233194
ENSG00000087299	L2HGDH	3	0.137688	0.719209	0.796511	0.581731	0.767518	0.782916	-0.205587	-0.415491	-0.374387	-0.145174	-0.493105	-0.86113	-0.0277254	-0.127484	-0.0394463	-0.0995597	-0.204836	-0.223719	0.336049	1.47251	1.71247	0.739916	0.779872	1.59903	-0.0633791	-0.0489488	0.11385	0.0622918	0.144904	0.125378	0.37217	-0.131139	-0.259108	0.247311	0.225438	-0.0624997	0.287262	0.366666	0.33389	0.420583	0.46875	0.241574	0.0990522	0.130986	0.222586	-0.00626895	0.100817
ENSG00000135249	RINT1	3	0.223637	1.45094	1.8167	1.04899	1.50123	1.72208	-0.282275	-0.447133	-0.168185	-0.154752	-0.538401	-0.959758	-0.0701754	-0.188019	0.165045	-0.188175	-0.28736	-0.193161	0.951905	4.08126	4.72937	2.06335	2.05084	4.25558	-0.0841936	0.0195798	0.386619	0.145619	0.374691	0.396733	0.707405	-0.178616	-0.435095	0.479294	0.446655	-0.115541	0.447868	0.544753	0.505622	0.632939	0.685795	0.336879	0.0337138	-0.0697177	-0.150098	-0.0598653	-0.261302
ENSG00000107798	LIPA	3	0.137879	0.933126	1.27851	0.669542	0.843876	0.97421	0.252012	0.358099	0.421727	0.117772	-0.096064	-0.235241	-0.271622	-0.770235	-0.482487	-0.351999	-0.547163	-0.660458	0.965934	4.08532	4.69788	2.0529	1.90351	4.04203	0.10236	0.695372	1.48542	0.531597	1.17673	1.53133	0.501471	0.133151	-0.0436388	0.408227	0.51013	0.198846	0.32409	0.161867	0.147331	0.641532	0.546503	0.423334	-0.159112	-0.460222	-0.843837	-0.103604	-0.758987
ENSG00000169213	RAB3B	3	0.213744	0.391167	0.22201	0.471735	0.462003	0.307538	0.423261	0.612849	0.418302	0.177088	0.134046	0.143295	-0.431541	-1.28299	-1.33099	-0.481161	-0.948955	-1.24902	0.178301	0.783655	0.899381	0.388973	0.370732	0.783158	0.0206694	-0.177961	-0.330577	0.24088	0.225709	0.110776	0.119064	0.097244	0.101059	0.409208	0.752044	0.75075	0.867287	1.07447	0.993182	1.81813	1.98486	1.50649	-0.021194	-0.0660563	-0.117441	0.00666282	-0.0768875
ENSG00000037749	MFAP3	3	0.210107	0.277718	-0.0373773	0.504716	0.395093	0.0712072	0.302257	0.267387	-0.102921	0.0603626	-0.269742	-0.537982	-0.428736	-1.31716	-1.45646	-0.485562	-1.00615	-1.41436	0.224408	0.906377	1.01571	0.39014	0.272986	0.759221	0.0144958	-0.165004	-0.304032	0.22425	0.203604	0.0986797	0.13801	0.0137952	0.0220704	0.395261	0.680055	0.63126	0.81287	1.00271	0.936298	1.74436	1.90301	1.43368	-0.0994606	-0.205898	-0.366677	-0.0120932	-0.261884
ENSG00000100483	VCPKMT	3	0.124426	0.329816	0.330915	0.281388	0.35963	0.382929	0.261284	0.477157	0.477236	0.142502	0.246837	0.371608	-0.221306	-0.618555	-0.553027	-0.239166	-0.43677	-0.49669	0.184739	0.977046	1.17651	0.589184	0.831377	1.37819	0.00698002	-0.158273	-0.308866	0.105711	0.0523164	-0.0388522	0.0663416	0.0189166	0.0232618	0.250444	0.435044	0.389817	0.499594	0.655122	0.607487	0.987193	1.10103	0.829243	0.301563	0.489947	0.86422	0.0405227	0.582981
ENSG00000120137	PANK3	3	0.194189	0.130578	-0.339165	0.543694	0.294927	-0.237556	0.191228	-0.108272	-0.732925	-0.068997	-0.802648	-1.44092	-0.43199	-1.35928	-1.55913	-0.484718	-1.03875	-1.55785	0.476954	2.09615	2.40897	1.01618	1.05984	2.22999	0.0374395	-0.0409363	-0.110572	0.248926	0.271566	0.240087	0.157252	-0.151547	-0.122337	0.390337	0.562129	0.381684	0.686066	0.830815	0.797952	1.52161	1.65367	1.25164	0.195085	0.252818	0.436011	-0.00479191	0.2307
ENSG00000109133	TMEM33	3	0.169885	0.405611	0.0184289	0.704924	0.75391	0.374214	-0.548645	-1.15337	-1.44235	-0.409647	-1.22195	-2.0867	-0.101948	-0.298954	-0.338709	-0.153323	-0.412976	-0.575674	0.703865	2.90248	3.3314	1.34937	1.25414	2.89129	-0.16814	-0.837899	-1.51686	-0.36801	-0.919409	-1.33452	0.269196	-0.555353	-0.586514	0.31064	0.204451	-0.256637	0.432116	0.800404	0.806586	0.810275	1.0567	0.60655	0.0240195	-0.00136769	-0.0183035	-0.0357613	-0.113221
ENSG00000147050	KDM6A	3	0.0648362	0.295499	0.383302	0.241947	0.383211	0.474441	0.104693	0.30615	0.401764	0.0893218	0.204248	0.32047	-0.153724	-0.306452	-0.0767771	-0.13923	-0.181391	-0.0882669	0.671931	3.07973	3.62131	1.6788	1.97677	3.66435	-0.00305976	-0.273693	-0.605771	-0.0661346	-0.259681	-0.395611	0.0488859	-0.156282	-0.139195	0.217769	0.266207	0.0657574	0.262579	0.431603	0.439899	0.515661	0.62908	0.460491	0.393727	0.586361	1.02036	0.00793416	0.595838
ENSG00000111875	ASF1A	3	-0.0124494	-0.538775	-0.806504	-0.190627	-0.503054	-0.786989	0.475286	0.642326	0.234149	0.197113	0.14861	0.210712	-0.323543	-0.894137	-0.972841	-0.271198	-0.505055	-0.774452	0.348045	1.66936	1.95576	0.9247	1.15431	2.0658	0.1384	0.165583	0.0244895	0.191785	0.211126	0.287006	-0.253795	0.0176971	0.172081	0.0786499	0.219441	0.306741	0.165551	0.156624	0.183423	0.592066	0.615416	0.614765	0.345534	0.508329	0.889817	0.0115419	0.547963
ENSG00000172061	LRRC15	3	0.0779192	0.0914538	-0.0837574	0.269084	0.128397	-0.126448	0.104486	-0.0738021	-0.391651	-0.0356985	-0.457553	-0.815989	-0.203223	-0.657943	-0.744583	-0.237453	-0.494999	-0.774068	0.296893	1.24167	1.40973	0.57905	0.507244	1.17652	0.0489105	0.220113	0.428702	0.227185	0.416461	0.525188	0.13187	-0.0217256	-0.0356919	0.177931	0.238224	0.138451	0.238439	0.208797	0.20206	0.564825	0.563675	0.444325	-0.0171824	-0.0923811	-0.172217	-0.0292546	-0.172884
ENSG00000254087	LYN	3	0.0877881	-0.0751095	-0.402233	0.276589	0.160277	-0.163951	0.0456603	-0.0623987	-0.384318	-0.0443578	-0.36543	-0.656843	-0.31237	-0.818749	-0.819465	-0.302749	-0.601104	-0.828659	0.751938	3.11655	3.57146	1.50294	1.3783	3.06567	-0.00938196	-0.461366	-1.04203	-0.124842	-0.482895	-0.720349	-0.0208564	-0.258161	-0.179366	0.258404	0.337103	0.152594	0.401584	0.632112	0.65682	0.983454	1.15787	0.866311	-0.0782242	-0.225058	-0.415886	-0.0600888	-0.399948
ENSG00000152700	SAR1B	3	0.0435116	-0.42949	-0.838172	0.00200003	-0.341177	-0.773792	0.323235	0.246921	-0.2918	0.0613985	-0.285527	-0.530929	-0.33275	-1.00156	-1.19556	-0.317182	-0.668004	-1.06363	0.25066	1.12654	1.29126	0.557796	0.610433	1.23308	0.0944787	0.0792183	-0.0464329	0.182242	0.183283	0.213568	-0.143034	-0.0358796	0.0830361	0.133872	0.26981	0.308551	0.293398	0.323617	0.331884	0.829058	0.881478	0.763024	0.15277	0.202287	0.351726	-0.00259393	0.200071
ENSG00000135750	KCNK1	3	0.051613	0.031498	-0.0357501	0.139891	0.0622359	-0.0502201	0.25611	0.353414	0.195042	0.107951	0.0409884	0.0296853	-0.247314	-0.684853	-0.656872	-0.251133	-0.453268	-0.624608	0.408239	1.69823	1.94054	0.833187	0.736748	1.62439	0.0645797	0.108064	0.126708	0.169607	0.256328	0.304258	0.0240575	0.0386596	0.0595964	0.175195	0.298411	0.264385	0.253906	0.262646	0.264136	0.641265	0.66549	0.554501	-0.101705	-0.250488	-0.453949	-0.0447333	-0.379344
ENSG00000119812	FAM98A	3	0.127472	0.112108	-0.139169	0.319636	0.195169	-0.0788494	0.187793	0.0996433	-0.231635	0.0123909	-0.32129	-0.597839	-0.280388	-0.869763	-0.974841	-0.310822	-0.651084	-0.944852	0.231295	1.05973	1.22727	0.53443	0.607985	1.20242	0.0260058	-0.0421139	-0.103112	0.167495	0.177327	0.146357	0.0791116	-0.0496644	-0.0281995	0.250938	0.397035	0.32229	0.477673	0.58258	0.551174	1.03768	1.12948	0.861546	0.159214	0.231313	0.404488	0.0101678	0.250439
ENSG00000123684	LPGAT1	3	0.104265	-0.423254	-0.992152	0.192637	-0.268671	-0.912793	0.470062	0.335433	-0.443012	0.0812106	-0.500512	-0.932028	-0.572459	-1.7013	-1.94153	-0.575396	-1.17715	-1.81844	0.610584	2.46926	2.78018	1.12228	0.872762	2.17996	0.136133	0.140811	0.0279178	0.320299	0.385614	0.439758	-0.0837156	-0.0242561	0.102339	0.3051	0.545044	0.540338	0.551208	0.593267	0.603639	1.49652	1.57719	1.31704	-0.195181	-0.456643	-0.823275	-0.0758807	-0.665812
ENSG00000141447	OSBPL1A	3	0.101594	0.242148	0.158573	0.330372	0.260836	0.0992158	0.201338	0.160993	-0.0725272	0.0401173	-0.255708	-0.484777	-0.241961	-0.738229	-0.741262	-0.275261	-0.52954	-0.754433	0.401618	1.80893	2.09877	0.936988	1.02631	2.00978	0.0590807	0.221891	0.427652	0.267222	0.472497	0.581254	0.155857	-0.00476155	-0.0245511	0.241944	0.342939	0.216582	0.333624	0.331474	0.314575	0.725264	0.7416	0.583286	0.174914	0.218491	0.375142	-0.00900027	0.188695
ENSG00000136100	VPS36	3	0.089737	-0.197485	-0.642253	0.214946	-0.0509713	-0.51294	0.0702211	-0.219721	-0.755657	-0.0974467	-0.67267	-1.18042	-0.249782	-0.797832	-1.00127	-0.259276	-0.600155	-0.962465	0.260797	1.24259	1.4484	0.63248	0.807698	1.53771	0.0232169	-0.118371	-0.325027	0.0703159	-0.0389577	-0.102299	-0.0163663	-0.196887	-0.11937	0.176373	0.231507	0.125868	0.340718	0.455607	0.453551	0.806889	0.906787	0.698723	0.345979	0.550838	0.968444	0.0260838	0.625484
ENSG00000085449	WDFY1	3	0.130994	0.336932	0.11413	0.505274	0.480931	0.211059	-0.189919	-0.560071	-0.839912	-0.204294	-0.814865	-1.41214	-0.124181	-0.423189	-0.477242	-0.173283	-0.406566	-0.602908	0.419491	1.87153	2.17459	0.933921	1.04653	2.11301	-0.0471965	-0.178789	-0.263492	0.00728553	-0.0689342	-0.154593	0.23477	-0.26281	-0.30118	0.243441	0.214629	-0.0725018	0.326078	0.461368	0.449615	0.613729	0.711035	0.453723	0.256081	0.389216	0.677703	0.0052946	0.398714
ENSG00000105928	DFNA5	3	0.0875451	0.391879	0.427149	0.348591	0.414269	0.390929	0.0136932	-0.0414692	-0.0721837	-0.0196696	-0.210402	-0.386212	-0.114447	-0.344715	-0.282833	-0.154834	-0.286652	-0.366917	0.334042	1.40234	1.61021	0.686226	0.627794	1.37651	0.00110297	0.0736365	0.221698	0.1276	0.248539	0.285469	0.210049	-0.0235757	-0.0881738	0.193916	0.23654	0.0850639	0.234487	0.255109	0.23906	0.448932	0.468039	0.322463	-0.0464411	-0.132959	-0.244436	-0.029462	-0.222802
ENSG00000186642	PDE2A	3	0.0512265	0.108167	0.169651	0.0696285	0.0930542	0.153006	0.348773	0.661745	0.694787	0.213223	0.463212	0.747968	-0.221318	-0.578889	-0.490617	-0.217955	-0.356166	-0.410003	0.224711	0.959338	1.10621	0.50569	0.473073	0.95384	0.0552675	0.0355145	-0.00212473	0.147935	0.198675	0.204853	-0.0180493	0.13362	0.153083	0.158179	0.341655	0.393363	0.30183	0.341277	0.322067	0.692327	0.732028	0.607688	-0.078895	-0.180495	-0.324081	-0.0205618	-0.249901
ENSG00000168090	COPS6	3	-0.0348949	-0.537974	-0.906189	-0.135507	-0.316375	-0.618529	-0.123036	-0.28411	-0.558417	-0.108017	-0.298925	-0.494506	-0.0917566	-0.173018	-0.25065	-0.0361998	-0.114966	-0.209362	0.353417	1.42778	1.6304	0.662961	0.598531	1.39429	-0.0347334	-0.572336	-1.3203	-0.343984	-0.869753	-1.15716	-0.242393	-0.296627	-0.156465	-0.0187649	-0.0707045	-0.124165	0.0011339	0.19502	0.250616	0.16966	0.30719	0.233879	-0.0197874	-0.0551782	-0.104974	-0.0275249	-0.125843
ENSG00000213614	HEXA	3	0.118887	0.671369	0.908837	0.419992	0.634158	0.819435	0.155816	0.350202	0.540795	0.11298	0.219161	0.329874	-0.145613	-0.396959	-0.213193	-0.195917	-0.305733	-0.285194	0.335419	1.42556	1.648	0.733481	0.682289	1.41845	0.00652081	0.107529	0.331707	0.199745	0.394937	0.443583	0.269445	0.102588	-0.000567309	0.264373	0.396676	0.273472	0.367206	0.398391	0.356217	0.667182	0.69079	0.491625	-0.0954193	-0.219947	-0.397711	-0.0291561	-0.320345
ENSG00000185896	LAMP1	3	0.145783	0.41549	0.373342	0.43522	0.427877	0.317842	0.264531	0.304877	0.131162	0.0854591	-0.131906	-0.287538	-0.288998	-0.876255	-0.855655	-0.336987	-0.641394	-0.865196	0.374797	1.69198	1.96468	0.881098	0.958195	1.8715	0.049536	0.173967	0.374432	0.302143	0.512275	0.591694	0.205791	0.0419011	0.00182967	0.315715	0.485039	0.364917	0.498149	0.538184	0.497481	1.03075	1.07651	0.823825	0.139109	0.163384	0.279351	-0.00500112	0.136146
ENSG00000198585	NUDT16	3	-0.0197704	-0.415568	-0.591045	-0.191988	-0.271436	-0.355379	0.199746	0.447001	0.369736	0.134303	0.390477	0.654864	-0.183836	-0.369875	-0.313244	-0.112208	-0.176466	-0.16895	0.362295	1.62021	1.8973	0.873275	1.00474	1.89009	0.0103943	-0.514554	-1.2601	-0.235955	-0.704953	-0.97139	-0.299654	-0.135728	0.0195192	0.0441225	0.132796	0.171826	0.160469	0.371576	0.403334	0.485706	0.63662	0.533645	0.162746	0.244644	0.426086	0.00249416	0.24648
ENSG00000196396	PTPN1	3	0.0243319	-0.0711565	-0.223509	0.0943347	0.0551025	-0.0830484	-0.0531435	-0.130299	-0.253664	-0.0533863	-0.197924	-0.342485	-0.0967661	-0.225635	-0.214369	-0.0840379	-0.171318	-0.228811	0.35347	1.48569	1.71151	0.728516	0.711966	1.52708	-0.0216341	-0.297117	-0.650883	-0.136051	-0.377207	-0.526355	-0.0316598	-0.172129	-0.128195	0.0857834	0.0806553	-0.0238992	0.119614	0.245944	0.266227	0.304146	0.393688	0.280768	0.0192554	-0.00307318	-0.0137687	-0.0211896	-0.0640007
ENSG00000004864	SLC25A13	3	0.121193	0.359956	0.280383	0.405257	0.423688	0.302084	0.0429927	-0.0514401	-0.1909	-0.0304354	-0.311057	-0.567672	-0.179348	-0.550828	-0.544913	-0.222342	-0.446473	-0.604195	0.327545	1.42164	1.64136	0.706168	0.715559	1.49346	-0.00511833	-0.0340764	-0.00453028	0.120436	0.164742	0.144014	0.192493	-0.0664466	-0.107279	0.245244	0.324782	0.167313	0.374627	0.458924	0.432612	0.74741	0.814216	0.580441	0.0599567	0.0539467	0.0873571	-0.0110459	0.0125355
ENSG00000159063	ALG8	3	0.0664798	0.265517	0.285546	0.249808	0.275955	0.253989	0.0942388	0.0982822	-0.0112868	0.0175245	-0.188383	-0.348962	-0.0816074	-0.225251	-0.113155	-0.0796744	-0.119869	-0.107604	0.452604	2.53078	3.07276	1.55977	2.39162	3.86687	0.0371983	0.0974705	0.146297	0.125603	0.186437	0.246825	0.0949782	-0.195433	-0.182837	0.171002	0.136656	-0.106676	0.155471	0.213362	0.211135	0.210773	0.248898	0.189234	1.14674	1.88321	3.31791	0.112324	2.19551
ENSG00000109452	INPP4B	3	0.0399525	-0.0223498	-0.0854791	0.112622	0.000331659	-0.124416	0.335115	0.471233	0.249154	0.142563	0.0399191	0.0219244	-0.269595	-0.725178	-0.648539	-0.252412	-0.428865	-0.580044	0.607323	2.83376	3.323	1.54712	1.85097	3.39867	0.103287	0.201716	0.229792	0.216524	0.330031	0.431709	-0.0150804	-0.03875	0.0176568	0.189548	0.278885	0.176427	0.211612	0.211521	0.228141	0.547594	0.566061	0.509824	0.444907	0.645142	1.12397	0.0060463	0.662747
ENSG00000186298	PPP1CC	3	-0.04857	-0.40076	-0.645559	-0.093753	-0.409576	-0.750408	0.0373295	-0.271128	-0.744354	-0.0961941	-0.651037	-1.11193	-0.0437389	-0.212644	-0.363036	-0.0266393	-0.0999306	-0.334849	0.21181	1.19143	1.42585	0.698295	1.08741	1.79754	0.101925	0.473631	0.790169	0.208544	0.457591	0.710196	-0.0511864	-0.129006	-0.0668814	-0.0534354	-0.178074	-0.265937	-0.230607	-0.396797	-0.351405	-0.371036	-0.469745	-0.277128	0.628863	1.00863	1.77461	0.0423844	1.15264
ENSG00000141098	GFOD2	3	-0.0912764	-0.55676	-0.778334	-0.218909	-0.52639	-0.825795	0.0692274	-0.117422	-0.519429	-0.0426882	-0.415	-0.703401	-0.0738703	-0.204881	-0.280184	-0.0271099	-0.056538	-0.23459	0.416946	1.92082	2.23715	1.01555	1.20874	2.27542	0.106474	0.330027	0.421307	0.0947849	0.202515	0.38162	-0.151885	-0.135912	-0.0373281	-0.0793682	-0.196426	-0.25778	-0.296773	-0.435658	-0.361804	-0.418976	-0.498514	-0.277109	0.352328	0.512534	0.892006	-0.00935712	0.512669
[truncated: 6,186 more rows]
[truncated: 1 more columns]

## Sheet: Cluster_Analysis_Canonical_Path
ClusterID	Cluster_Number_1	Cluster_Number_2	Cluster_Number_3	Cluster_Number_4	Cluster_Number_5	Cluster_Number_6	Cluster_Number_7	Cluster_Number_8	Cluster_Number_9	Cluster_Number_10	Cluster_Number_11	Cluster_Number_12	Cluster_Number_13	Cluster_Number_14	Cluster_Number_15	Cluster_Number_16	Cluster_Number_17	Cluster_Number_18	Cluster_Number_19	Cluster_Number_20		Note: Benjamini-Hochberg adjusted -log10(p-values)
[truncated: 464 more rows]
