# Supplementary material for: New insights into the cellular temporal response to proteostatic stress
Source: eLife. 2018 Oct 12;7:e39054. doi: 10.7554/eLife.39054 (PMC6185107; doi:10.7554/eLife.39054)
Supplement: Supplementary file 6. — Content: Worksheet 1: Cytosolic_AAtRS: Raw count values for cytosolic AAtRS related to Figure 6; Worksheet 2: Abbreviations: Details of the abbreviations used in Worksheet 1 [file elife-39054-supp6.xlsx]

## Sheet: Table_S6_Cytosolic AAtRS
RNA Seq
					H2O2								Tunicamycin									H2O2				Tunicamycin
					Rep1	Rep2	Rep3		Rep1	Rep2	Rep3		Rep1	Rep2	Rep3		Rep1	Rep2	Rep3			Rep1	Rep2	Rep3		Rep1	Rep2	Rep3
Enzyme	Exon	AS pattern	Abbr pattern	Time Point	Variant 1 (Mean) Raw	Variant 1 (Mean) Raw	Variant 1 (Mean) Raw		Variant 2 (Mean) Raw	Variant 2 (Mean) Raw	Variant 2 (Mean) Raw		Variant 1 (Mean) Raw	Variant 1 (Mean) Raw	Variant 1 (Mean) Raw		Variant 2 (Mean) Raw	Variant 2 (Mean) Raw	Variant 2 (Mean) Raw	Isoform annotated on IGV (hg19)	Notes	V2/(V1+V2)	V2/(V1+V2)	V2/(V1+V2)	AVERAGE	V2/(V1+V2)	V2/(V1+V2)	V2/(V1+V2)	AVERAGE	present in both H2O2 and TM	present only in H2O2	present only in TM	present in 6 all replicates	only 1 read total
CARS	2	Exon Skipping	SE	0h	20	25	26		1.5	0.5	2		32	24	27		2	4.5	1	y	Exon retained: NM_001014437; NR_036542; NM_001194997	0.0697674	0.0196078	0.0714286	0.0536013	0.0588235	0.157895	0.0357143	0.0841442	1	0	0	1	0
				1h	28	25	18		4	2.5	3		27	24	29		1.5	4	1.5			0.125	0.0909091	0.142857	0.119589	0.0526316	0.142857	0.0491803	0.0815563
				4h	28	32	33		2	0.5	2		24	31	20		1	0.5	1.5			0.0666667	0.0153846	0.0571429	0.046398	0.04	0.015873	0.0697674	0.0418802
				8h	23	27	18		0.5	1.5	2		59	56	41		5.5	4.5	2			0.0212766	0.0526316	0.1	0.0579694	0.0852713	0.0743802	0.0465116	0.068721
	4	Alt. 5' end	A5SS	0h	9	22	20		2	2	5		14	19	19		4	1	4	y	Longer Exon: NR_036542	0.181818	0.0833333	0.2	0.155051	0.222222	0.05	0.173913	0.148712	1	0	0	1	0
				1h	16	13	7		2	2	3		9	19	6		0	0	1			0.111111	0.133333	0.3	0.181481	0	0	0.142857	0.047619
				4h	9	25	19		0	0	0		21	19	13		5	4	2			0	0	0	0	0.192308	0.173913	0.133333	0.166518
				8h	18	12	20		2	1	0		30	24	14		2	3	3			0.1	0.0769231	0	0.0589744	0.0625	0.111111	0.176471	0.116694
	21	Exon Skipping	SE	0h	7.5	4.5	10.5		0	1	0		6.5	2.5	12.5		0	0	1	n	no variant in IGV (hg19)	0	0.181818	0	0.0606061	0	0	0.0740741	0.0246914	1	0	0	1	0
				1h	7.5	7.5	7		1	0	1		17	16	11		0	1	2			0.117647	0	0.125	0.0808824	0	0.0588235	0.153846	0.0708899
				4h	17	18.5	14.5		2	3	1		9.5	2.5	3.5		1	0	0			0.105263	0.139535	0.0645161	0.103105	0.0952381	0	0	0.031746
				8h	14	15	7.5		0	3	0		25.5	26	18.5		2	1	0			0	0.166667	0	0.0555556	0.0727273	0.037037	0	0.0365881
	22	Alt. 3' end	A3SS	0h	10	2	8		0	2	3		1	6	5		0	0	4	y	Longer Exon: NM_139273; NM_001194997	0	0.5	0.272727	0.257576	0	0	0.444444	0.148148	1	0	0	1	0
				1h	5	6	5		2	7	5		2	2	9		2	1	1			0.285714	0.538462	0.5	0.441392	0.5	0.333333	0.1	0.311111
				4h	6	12	9		0	4	1		6	6	6		2	2	2			0	0.25	0.1	0.116667	0.25	0.25	0.25	0.25
				8h	3	8	2		4	2	0		14	9	7		8	2	6			0.571429	0.2	0	0.257143	0.363636	0.181818	0.461538	0.335664
IARS	1	Alt. 3' end	A3SS	0h	29	38	42		13	12	4		50	19	34		17	12	20	y	Longer Exon: NM_013417	0.309524	0.24	0.0869565	0.21216	0.253731	0.387097	0.37037	0.337066	1	0	0	1	0
				1h	33	26	43		10	5	13		32	39	27		12	12	10			0.232558	0.16129	0.232143	0.208664	0.272727	0.235294	0.27027	0.259431
				4h	30	34	29		6	11	18		69	45	44		20	14	15			0.166667	0.244444	0.382979	0.264697	0.224719	0.237288	0.254237	0.238748
				8h	28	24	21		12	19	13		49	37	22		30	18	8			0.3	0.44186	0.382353	0.374738	0.379747	0.327273	0.266667	0.324562
	2	Exon Skipping	SE	0h	NA	NA	NA		0	0	0		NA	29	NA		0	2	0	n	no variant in IGV (hg19)	0	0	0		0	0.0645161	0	0.0645161	0	0	1	0	0
				1h	NA	NA	NA		0	0	0		NA	33	NA		0	0	0			0	0	0		0	0	0	0
				4h	NA	NA	NA		0	0	0		NA	54.5	NA		0	0	0			0	0	0		0	0	0	0
				8h	NA	NA	NA		0	0	0		NA	32.5	NA		0	0	0			0	0	0		0	0	0	0
	2-22	Exon Skipping	SE	0h	NA	54.2727	65.2727		0	2	2		65.25	NA	66.9091		3	0	0	n	no variant in IGV (hg19); read spans to middle of exon 22	0	0.0355412	0.0297297	0.0326355	0.043956	0	0	0.021978	1	0	0	0	0
				1h	NA	55.2955	55.1818		0	0	3		52.1818	NA	47.4318		0	0	0			0	0	0.0515625	0.0257813	0	0	0	0
				4h	NA	58.5682	54.2045		0	0	0		93.1136	NA	67.6591		4	0	1			0	0	0	0	0.0411889	0	0.0145647	0.0278768
				8h	NA	53.9773	38.8636		0	0	0		92.5682	NA	59.3182		0	0	0			0	0	0	0	0	0	0	0
	3	Exon Skipping	SE	0h	52	NA	61.5		0	0	0		NA	NA	53.5		0	0	0	y	Skipped Exon: NR_073446	0	0	0	0	0	0	0	0	1	0	0	0	0
				1h	65.5	NA	59		0	0	1		NA	NA	33		0	0	1			0	0	0.0166667	0.00833333	0	0	0.0294118	0.0294118
				4h	26.5	NA	37		1	0	0		NA	NA	62		0	0	0			0.0363636	0	0	0.0181818	0	0	0	0
				8h	38	NA	22.5		0	0	0		NA	NA	40.5		0	0	0			0	0	0	0	0	0	0	0
	5	Alt. 5' end	A5SS	0h	NA	NA	100		0	0	0		NA	79	124		0	2	0	n	no variant in IGV (hg19)	0	0	0	0	0	0.0246914	0	0.0123457	1	0	0	0	0
				1h	NA	NA	92		0	0	1		NA	99	80		0	1	0			0	0	0.0107527	0.0107527	0	0.01	0	0.005
				4h	NA	NA	97		0	0	0		NA	159	87		0	0	1			0	0	0	0	0	0	0.0113636	0.00568182
				8h	NA	NA	73		0	0	0		NA	122	114		0	0	0			0	0	0	0	0	0	0	0
	13	Alt. 5' end	A5SS	0h	NA	NA	NA		0	0	0		NA	18	NA		0	0	0	n	no variant in IGV (hg19)	0	0	0		0	0	0	0	0	0	1	0	0
				1h	NA	NA	NA		0	0	0		NA	20	NA		0	0	0			0	0	0		0	0	0	0
				4h	NA	NA	NA		0	0	0		NA	38	NA		0	0	0			0	0	0		0	0	0	0
				8h	NA	NA	NA		0	0	0		NA	17	NA		0	2	0			0	0	0		0	0.105263	0	0.105263
	13	Alt. 3' end	A3SS	0h	NA	NA	NA		0	0	0		NA	88	117		0	0	1	n	no variant in IGV (hg19)	0	0	0		0	0	0.00847458	0.00423729	0	0	1	0	0
				1h	NA	NA	NA		0	0	0		NA	99	82		0	1	0			0	0	0		0	0.01	0	0.005
				4h	NA	NA	NA		0	0	0		NA	103	120		0	0	1			0	0	0		0	0	0.00826446	0.00413223
				8h	NA	NA	NA		0	0	0		NA	138	125		0	0	0			0	0	0		0	0	0	0
	23	Alt. 5' end	A5SS	0h	NA	NA	NA		0	0	0		NA	NA	100		0	0	1	n	no variant in IGV (hg19)	0	0	0		0	0	0.00990099	0.00990099	0	0	1	0	0
				1h	NA	NA	NA		0	0	0		NA	NA	49		0	0	0			0	0	0		0	0	0	0
				4h	NA	NA	NA		0	0	0		NA	NA	130		0	0	1			0	0	0		0	0	0.00763359	0.00763359
				8h	NA	NA	NA		0	0	0		NA	NA	62		0	0	0			0	0	0		0	0	0	0
	30	Alt. 3' end	A3SS	0h	30	44	57		2	1	6		44	31	72		3	3	10	n	no variant in IGV (hg19)	0.0625	0.0222222	0.0952381	0.0599868	0.0638298	0.0882353	0.121951	0.0913388	1	0	0	1	0
				1h	47	36	50		3	3	6		46	33	44		5	4	3			0.06	0.0769231	0.107143	0.0813553	0.0980392	0.108108	0.0638298	0.0899924
				4h	40	42	40		5	4	6		72	61	46		7	1	4			0.111111	0.0869565	0.130435	0.109501	0.0886076	0.016129	0.08	0.0615789
				8h	48	40	32		6	4	2		75	27	33		11	3	4			0.111111	0.0909091	0.0588235	0.0869479	0.127907	0.1	0.108108	0.112005
	32	Alt. 5' end	A5SS	0h	NA	NA	NA		0	0	0		NA	NA	73		0	0	3	n	no variant in IGV (hg19)	0	0	0		0	0	0.0394737	0.0394737	0	0	1	0	0
				1h	NA	NA	NA		0	0	0		NA	NA	41		0	0	0			0	0	0		0	0	0	0
				4h	NA	NA	NA		0	0	0		NA	NA	57		0	0	3			0	0	0		0	0	0.05	0.05
				8h	NA	NA	NA		0	0	0		NA	NA	66		0	0	0			0	0	0		0	0	0	0
	34	Alt. 5' end	A5SS	0h	NA	NA	83		0	0	0		71	NA	NA		1	0	0	n	no variant in IGV (hg19)	0	0	0	0	0.0138889	0	0	0.0138889	1	0	0	0	0
				1h	NA	NA	78		0	0	0		72	NA	NA		1	0	0			0	0	0	0	0.0136986	0	0	0.0136986
				4h	NA	NA	67		0	0	1		102	NA	NA		0	0	0			0	0	0.0147059	0.0147059	0	0	0	0
				8h	NA	NA	57		0	0	0		112	NA	NA		0	0	0			0	0	0	0	0	0	0	0
one incident (IARS)	4-6	Exon Skipping	SE	Rep3 Tuni																n										0	0	1	0	1
	5	Exon Skipping	SE	Rep1 H2O2																n										0	1	0	0	1
	19-22	Exon Skipping	SE	Rep1 H2O2																n										0	1	0	0	1
	29	Alt. 3' end	A3SS	Rep2 H2O2																n										0	1	0	0	1
	32	Exon Skipping	SE	Rep1 Tuni																n										0	0	1	0	1
VARS	5	Alt. 5' end	A5SS	0h	NA	11	NA		0	0	0		NA	NA	NA		0	0	0	n	no variant in IGV (hg19)	0	0	0	0	0	0	0		0	1	0	0	0
				1h	NA	7	NA		0	0	0		NA	NA	NA		0	0	0			0	0	0	0	0	0	0
				4h	NA	13	NA		0	2	0		NA	NA	NA		0	0	0			0	0.133333	0	0.133333	0	0	0
				8h	NA	14	NA		0	0	0		NA	NA	NA		0	0	0			0	0	0	0	0	0	0
	15	Exon Skipping	SE	0h	16	12	17.5		1	0	1		18	14.5	19		2	2	0	n	no variant in IGV (hg19)	0.0588235	0	0.0540541	0.0376259	0.1	0.121212	0	0.0737374	1	0	0	1	0
				1h	17.5	15	12		2	1	0		13.5	16	10		1	0	1			0.102564	0.0625	0	0.0550214	0.0689655	0	0.0909091	0.0532915
				4h	11.5	11	12.5		1	1	1		23.5	17	15.5		2	0	1			0.08	0.0833333	0.0740741	0.0791358	0.0784314	0	0.0606061	0.0463458
				8h	10.5	13.5	9.5		0	0	1		15.5	14	17		0	0	0			0	0	0.0952381	0.031746	0	0	0	0
one incident (VARS)	2	Alt. 5' end	A5SS	Rep3 H2O2																n										0	1	0	0	1
MARS	2-5	Exon Skipping	SE	0h	28.2	24.2	35.8		2	3	1		26.2	24.8	39.6		1	1	2	n	no variant in IGV (hg19)	0.0662252	0.110294	0.0271739	0.0678977	0.0367647	0.0387597	0.0480769	0.0412004	1	0	0	1	0
				1h	34	24.2	32		1	1	2		20.8	20.2	20.4		2	0	0			0.0285714	0.0396825	0.0588235	0.0423592	0.0877193	0	0	0.0292398
				4h	14.8	22.4	22.8		3	1	1		45	34.8	35.6		0	0	0			0.168539	0.042735	0.0420168	0.0844304	0	0	0	0
				8h	19.6	19.2	14.4		1	2	0		39.8	31.2	31.2		4	4	6			0.0485437	0.0943396	0	0.0476278	0.0913242	0.113636	0.16129	0.122084
	4	Alt. 5' end	A5SS	0h	NA	5	13		0	0	0		NA	9	NA		0	0	0	n	no variant in IGV (hg19)	0	0	0	0	0	0	0	0	1	0	0	0	0
				1h	NA	7	10		0	1	2		NA	6	NA		0	0	0			0	0.125	0.166667	0.145833	0	0	0	0
				4h	NA	9	7		0	0	0		NA	7	NA		0	0	0			0	0	0	0	0	0	0	0
				8h	NA	9	2		0	0	0		NA	15	NA		0	1	0			0	0	0	0	0	0.0625	0	0.0625
	5	Exon Skipping	SE	0h	31.5	28	36		0	1	0		25.5	25.5	37.5		0	1	1	n	no variant in IGV (hg19)	0	0.0344828	0	0.0114943	0	0.0377358	0.025974	0.0212366	1	0	0	1	0
				1h	35	20	33.5		0	0	1		18.5	17.5	19		1	0	0			0	0	0.0289855	0.00966184	0.0512821	0	0	0.017094
				4h	14	18.5	19.5		1	0	1		41	38	34.5		0	0	0			0.0666667	0	0.0487805	0.0384824	0	0	0	0
				8h	17.5	17.5	13		0	1	0		45	25.5	25.5		3	3	0			0	0.0540541	0	0.018018	0.0625	0.105263	0	0.0559211
one incident (MARS)	4	Exon Skipping	SE	Rep1 Tuni																n										0	0	1	0	1
	18	Exon Skipping	SE	Rep1 H2O2																n										0	1	0	0	1
LARS	1	Alt. 3' end	A3SS	0h	28	NA	43		0	0	1		33	34	NA		0	0	0	n	no variant in IGV (hg19)	0	0	0.0227273	0.0113636	0	0	0	0	1	0	0	0	0
				1h	40	NA	42		0	0	0		46	73	NA		1	0	0			0	0	0	0	0.0212766	0	0	0.0106383
				4h	84	NA	62		1	0	0		70	54	NA		0	1	0			0.0117647	0	0	0.00588235	0	0.0181818	0	0.00909091
				8h	1	NA	45		1	0	0		120	71	NA		0	0	0			0.5	0	0	0.25	0	0	0	0
	2	Exon Skipping	SE	0h	26	33.5	44		1	2	1		27.5	29.5	54		1	0	3	n	no variant in IGV (hg19)	0.037037	0.056338	0.0222222	0.0385324	0.0350877	0	0.0526316	0.0292398	1	0	0	1	0
				1h	33	31.5	33.5		4	0	2		11.5	48	41.5		0	0	1			0.108108	0	0.056338	0.0548154	0	0	0.0235294	0.00784314
				4h	50.5	55	47.5		3	3	1		55	54.5	30.5		1	1	0			0.0560748	0.0517241	0.0206186	0.0428058	0.0178571	0.018018	0	0.0119584
				8h	16.5	56.5	35		0	2	1		82.5	49	42		0	1	1			0	0.034188	0.0277778	0.0206553	0	0.02	0.0232558	0.0144186
	4	Exon Skipping	SE	0h	60.5	51.5	73.5		3	4	1		56	50.5	57.5		3	5	8	n	no variant in IGV (hg19)	0.0472441	0.0720721	0.0134228	0.0442463	0.0508475	0.0900901	0.122137	0.0876917	1	0	0	1	0
				1h	65.5	64.5	62.5		3	6	7		45.5	48.5	44		4	5	8			0.0437956	0.0851064	0.100719	0.0765405	0.0808081	0.0934579	0.153846	0.109371
				4h	48.5	64.5	38		5	6	8		94	88.5	63		11	6	4			0.0934579	0.0851064	0.173913	0.117492	0.104762	0.0634921	0.0597015	0.0759852
				8h	58.5	60.5	45		4	7	7		79	51.5	55		9	6	5			0.064	0.103704	0.134615	0.100773	0.102273	0.104348	0.0833333	0.0966513
	5	Exon Skipping	SE	0h	48	43	62.5		6	0	2		47.5	39	42.5		1	1	2	n	no variant in IGV (hg19)	0.111111	0	0.0310078	0.047373	0.0206186	0.025	0.0449438	0.0301875	1	0	0	1	0
				1h	53	52	54		4	3	6		38.5	39.5	36.5		4	6	3			0.0701754	0.0545455	0.1	0.074907	0.0941176	0.131868	0.0759494	0.100645
				4h	42	54	36.5		2	3	6		75.5	71.5	53.5		7	9	4			0.0454545	0.0526316	0.141176	0.0797542	0.0848485	0.111801	0.0695652	0.0887383
				8h	51	52	39		3	6	3		72	44.5	46.5		4	7	3			0.0555556	0.103448	0.0714286	0.0768108	0.0526316	0.135922	0.0606061	0.0830533
	13	Exon Skipping	SE	0h	NA	NA	59		0	0	0		NA	NA	NA		0	0	0	n	no variant in IGV (hg19)	0	0	0	0	0	0	0		0	1	0	0	0
				1h	NA	NA	55.5		0	0	1		NA	NA	NA		0	0	0			0	0	0.0176991	0.0176991	0	0	0
				4h	NA	NA	80.5		0	0	0		NA	NA	NA		0	0	0			0	0	0	0	0	0	0
				8h	NA	NA	48.5		0	0	1		NA	NA	NA		0	0	0			0	0	0.020202	0.020202	0	0	0
	16	Alt. 3' end	A3SS	0h	67	91	105		0	0	0		NA	87	106		0	0	0	n	no variant in IGV (hg19)	0	0	0	0	0	0	0	0	1	0	0	0	0
				1h	95	69	108		1	0	2		NA	85	72		0	2	3			0.0104167	0	0.0181818	0.00953283	0	0.0229885	0.04	0.0314943
				4h	90	133	108		3	0	1		NA	114	85		0	0	0			0.0322581	0	0.00917431	0.0138108	0	0	0	0
				8h	113	103	69		0	4	0		NA	107	113		0	0	0			0	0.0373832	0	0.0124611	0	0	0	0
	26	Alt. 5' end	A5SS	0h	NA	50	NA		0	1	0		71	NA	88		0	0	1	n	no variant in IGV (hg19)	0	0.0196078	0	0.0196078	0	0	0.011236	0.00561798	1	0	0	0	0
				1h	NA	55	NA		0	0	0		37	NA	29		0	0	0			0	0	0	0	0	0	0	0
				4h	NA	83	NA		0	0	0		100	NA	79		1	0	1			0	0	0	0	0.00990099	0	0.0125	0.0112005
				8h	NA	71	NA		0	0	0		46	NA	47		0	0	0			0	0	0	0	0	0	0	0
one incident (LARS)	5-6	Exon Skipping	SE	Rep2 Tuni																n										0	0	1	0	1
	20	Alt. 3' end	A3SS	Rep2 Tuni																n										0	0	1	0	1
	24	Exon Skipping	SE	Rep1 H2O2																n										0	1	0	0	1
SARS	2	MXE	MXE	0h	112	153	154		8	11	16		172	128	189		12	12	19	y	NR_034072 (Alternative Exon)	0.0666667	0.0670732	0.0941176	0.0759525	0.0652174	0.0857143	0.0913462	0.0807593	1	0	0	1	0
				1h	182	118	157		18	12	0		184	153	178		10	6	0			0.09	0.0923077	0	0.0607692	0.0515464	0.0377358	0	0.0297607
				4h	193	190	178		0	2	8		234	218	206		24	18	12			0	0.0104167	0.0430108	0.0178091	0.0930233	0.0762712	0.0550459	0.0747801
				8h	177	152	112		17	1	8		310	219	202		27	31	47			0.0876289	0.00653595	0.0666667	0.0536105	0.0801187	0.124	0.188755	0.130958
	9-10	Exon Skipping	SE	0h	43	52	76		2	2	3		67	45	49		1.5	1.5	1.5	n	no variant in IGV (hg19)	0.0444444	0.037037	0.0379747	0.0398187	0.0218978	0.0322581	0.029703	0.0279529	1	0	0	1	0
				1h	55	45	48		2.5	1	1		67	43	65		1.5	2	3			0.0434783	0.0217391	0.0204082	0.0285419	0.0218978	0.0444444	0.0441176	0.03682
				4h	64	48	48		2.5	2	0.5		65	67	42		3	2	1.5			0.037594	0.04	0.0103093	0.0293011	0.0441176	0.0289855	0.0344828	0.035862
				8h	73	52	39		1	2	2		87	60	78		5.5	3.5	2			0.0135135	0.037037	0.0487805	0.0331103	0.0594595	0.0551181	0.025	0.0465259
one incident (SARS)	5-6	Exon Skipping	SE	Rep2 H2O2																n										0	1	0	0	1
	8	Alt. 5' end	A5SS	Rep3 Tuni																n										0	0	1	0	1
HARS	3	Exon Skipping	SE	0h	41	46.5	55		4	3	10		47	39	53		4	1	4	y	NM_001258042, NM_001258040 (spliced out)	0.0888889	0.0606061	0.153846	0.101114	0.0784314	0.025	0.0701754	0.0578689	1	0	0	1	0
				1h	42.5	48.5	42.5		3	3	4		55	53.5	39.5		8	5	4			0.0659341	0.0582524	0.0860215	0.0700693	0.126984	0.0854701	0.091954	0.101469
				4h	55	83	58.5		7	8	4		69.5	51.5	50		3	2	4			0.112903	0.0879121	0.064	0.0882718	0.0413793	0.0373832	0.0740741	0.0509455
				8h	52	56.5	43		4	5	4		65.5	51	48		5	6	8			0.0714286	0.0813008	0.0851064	0.0792786	0.070922	0.105263	0.142857	0.106347
	3-5	Exon Skipping	SE	0h	38	44.75	50.5		3	2	6		44	37.5	48.5		2	0	3	n	no variant in IGV (hg19)	0.0731707	0.0427807	0.106195	0.0740487	0.0434783	0	0.0582524	0.0339102	1	0	0	1	0
				1h	44.5	51	42.75		1	2	1		44	44.5	37.25		4	2	2			0.021978	0.0377358	0.0228571	0.0275237	0.0833333	0.0430108	0.0509554	0.0590998
				4h	43.5	66	51.5		4	5	4		69.75	49.25	47.5		3	2	3			0.0842105	0.0704225	0.0720721	0.0755684	0.0412371	0.0390244	0.0594059	0.0465558
				8h	43.25	48.5	35.75		3	3	1		59.5	43.5	41		1	4	6			0.0648649	0.0582524	0.0272109	0.0501094	0.0165289	0.0842105	0.12766	0.076133
	4-5	Exon Skipping	SE	0h	33	37.6667	42.3333		2	1	2		39.3333	29.6667	42.6667		1	1	4	n	no variant in IGV (hg19)	0.0571429	0.0258621	0.0451128	0.0427059	0.0247934	0.0326087	0.0857143	0.0477055	1	0	0	1	0
				1h	41.6667	48.6667	40.6667		1	1	2		33	33.3333	31		1	3	3			0.0234375	0.0201342	0.046875	0.0301489	0.0294118	0.0825688	0.0882353	0.0667386
				4h	30.6667	46.3333	40		3	3	2		64.6667	45.3333	40.6667		4	1	2			0.0891089	0.0608108	0.047619	0.0658463	0.0582524	0.0215827	0.046875	0.0422367
				8h	45	38.6667	27.3333		3	1	0		48.6667	32	30		1	3	1			0.0625	0.0252101	0	0.0292367	0.0201342	0.0857143	0.0322581	0.0460355
	5	Alt. 3' end	A3SS	0h	42	38	46		3	3	4		52	35	49		2	1	4	y	NM_001258042, NM_001258041 (shorter Exon)	0.0666667	0.0731707	0.08	0.0732791	0.037037	0.0277778	0.0754717	0.0467622	1	0	0	1	0
				1h	52	72	54		3	6	7		39	48	42		0	2	0			0.0545455	0.0769231	0.114754	0.0820742	0	0.04	0	0.0133333
				4h	41	61	52		2	2	0		68	58	51		5	1	2			0.0465116	0.031746	0	0.0260859	0.0684932	0.0169492	0.0377358	0.0410594
				8h	47	51	33		1	2	3		58	44	42		2	2	0			0.0208333	0.0377358	0.0833333	0.0473008	0.0333333	0.0434783	0	0.0256039
	6	Exon Skipping	SE	0h	52.5	NA	NA		1	0	0		72.5	NA	NA		0	0	0	n	no variant in IGV (hg19)	0.0186916	0	0	0.0186916	0	0	0	0	1	0	0	0	0
				1h	70	NA	NA		0	0	0		50.5	NA	NA		1	0	0			0	0	0	0	0.0194175	0	0	0.0194175
				4h	55	NA	NA		0	0	0		82.5	NA	NA		0	0	0			0	0	0	0	0	0	0	0
				8h	59	NA	NA		0	0	0		86	NA	NA		0	0	0			0	0	0	0	0	0	0	0
	7	Exon Skipping	SE	0h	45	50.5	65		2	5	12		67	42.5	71.5		6	4	10	n	no variant in IGV (hg19)	0.0425532	0.0900901	0.155844	0.0961625	0.0821918	0.0860215	0.122699	0.0969709	1	0	0	1	0
				1h	58	54.5	63		1	4	9		77.5	72	81		10	4	12			0.0169492	0.0683761	0.125	0.0701084	0.114286	0.0526316	0.129032	0.0986499
				4h	76	98	79		10	16	11		75	77.5	71		11	9	7			0.116279	0.140351	0.122222	0.126284	0.127907	0.104046	0.0897436	0.107232
				8h	74	73	52.5		13	11	8		110.5	81	82.5		14	11	13			0.149425	0.130952	0.132231	0.137536	0.11245	0.119565	0.136126	0.122714
QARS	2	Alt. 3' end	A3SS	0h	NA	42	NA		0	2	0		40	53	NA		1	0	0	y	NR_073590 (short Exon)	0	0.0454545	0	0.0454545	0.0243902	0	0	0.0121951	1	0	0	0	0
				1h	NA	45	NA		0	0	0		43	46	NA		1	0	0			0	0	0	0	0.0227273	0	0	0.0113636
				4h	NA	49	NA		0	0	0		65	63	NA		0	3	0			0	0	0	0	0	0.0454545	0	0.0227273
				8h	NA	46	NA		0	0	0		52	46	NA		0	0	0			0	0	0	0	0	0	0	0
	2	Alt. 3' end (2)	A3SS	0h	NA	NA	NA		0	0	0		40	NA	NA		3	0	0	n	no variant in IGV (hg19)	0	0	0		0.0697674	0	0	0.0697674	0	0	1	0	0
				1h	NA	NA	NA		0	0	0		43	NA	NA		1	0	0			0	0	0		0.0227273	0	0	0.0227273
				4h	NA	NA	NA		0	0	0		65	NA	NA		0	0	0			0	0	0		0	0	0	0
				8h	NA	NA	NA		0	0	0		52	NA	NA		0	0	0			0	0	0		0	0	0	0
	9	Exon Skipping	SE	0h	39.5	52	55.5		2	2	1		49	32	50.5		5	2	3	n	no variant in IGV (hg19)	0.0481928	0.037037	0.0176991	0.0343096	0.0925926	0.0588235	0.0560748	0.0691636	1	0	0	1	0
				1h	47	41	45.5		1	2	1		31.5	24.5	33.5		6	1	2			0.0208333	0.0465116	0.0215054	0.0296168	0.16	0.0392157	0.056338	0.0851846
				4h	29.5	38.5	35		1	4	2		61	42.5	41		2	2	2			0.0327869	0.0941176	0.0540541	0.0603195	0.031746	0.0449438	0.0465116	0.0410672
				8h	27.5	36.5	33		3	0	0		48	36.5	34		5	1	5			0.0983607	0	0	0.0327869	0.0943396	0.0266667	0.128205	0.0830705
	21	Alt. 3' end	A3SS	0h	NA	NA	NA		0	0	0		68	NA	NA		0	0	0	n	no variant in IGV (hg19)	0	0	0		0	0	0	0	0	0	1	0	0
				1h	NA	NA	NA		0	0	0		52	NA	NA		1	0	0			0	0	0		0.0188679	0	0	0.0188679
				4h	NA	NA	NA		0	0	0		93	NA	NA		0	0	0			0	0	0		0	0	0	0
				8h	NA	NA	NA		0	0	0		72	NA	NA		1	0	0			0	0	0		0.0136986	0	0	0.0136986
	23	Alt. 5' end	A5SS	0h	NA	NA	NA		0	0	0		NA	40	NA		0	0	0	n	no variant in IGV (hg19)	0	0	0		0	0	0	0	0	0	1	0	0
				1h	NA	NA	NA		0	0	0		NA	27	NA		0	0	0			0	0	0		0	0	0	0
				4h	NA	NA	NA		0	0	0		NA	57	NA		0	1	0			0	0	0		0	0.0172414	0	0.0172414
				8h	NA	NA	NA		0	0	0		NA	25	NA		0	1	0			0	0	0		0	0.0384615	0	0.0384615
	23	Exon Skipping	SE	0h	70	85	138		4	1	0		66	NA	91.5		3	0	9	n	no variant in IGV (hg19)	0.0540541	0.0116279	0	0.021894	0.0434783	0	0.0895522	0.0665152	1	0	0	0	0
				1h	89	62	115		0	0	5		45.5	NA	51		2	0	2			0	0	0.0416667	0.0138889	0.0421053	0	0.0377358	0.0399206
				4h	38	51	76		2	2	3		77.5	NA	81.5		9	0	6			0.05	0.0377358	0.0379747	0.0419035	0.104046	0	0.0685714	0.0863088
				8h	40.5	38.5	45		1	3	0		48	NA	37		0	0	0			0.0240964	0.0722892	0	0.0321285	0	0	0	0
one incident (QARS)	3	Alt. 3' end	A3SS	Rep2 Tuni																n										0	0	1	0	1
	11-12	Exon Skipping	SE	Rep2 Tuni																n										0	0	1	0	1
	15	Exon Skipping	SE	Rep2 H2O2																n										0	1	0	0	1
	15-17	Exon Skipping	SE	Rep1 Tuni																n										0	0	1	0	1
	19	Alt. 5' end	A5SS	Rep2 H2O2																n										0	1	0	0	1
	22	Alt. 3' end	A3SS	Rep3 H2O2																n										0	1	0	0	1
KARS	2	Exon Skipping	SE	0h	26	42	36		17.5	16.5	22.5		19	32	56		24.5	22.5	26.5	y	NM_001130089 (Exon retained)	0.402299	0.282051	0.384615	0.356322	0.563218	0.412844	0.321212	0.432425	1	0	0	1	0
				1h	30	35	29		21	23	27		76	74	11		28	22.5	28			0.411765	0.396552	0.482143	0.430153	0.269231	0.233161	0.717949	0.40678
				4h	106	125	81		39	40	32		41	52	30		27	23.5	19			0.268966	0.242424	0.283186	0.264859	0.397059	0.311258	0.387755	0.365357
				8h	84	81	52		37	30	23		96	77	87		33.5	28	28			0.305785	0.27027	0.306667	0.294241	0.258687	0.266667	0.243478	0.256277
	3-14	Exon Skipping	SE	0h	80.9231	87.6923	91.2308		4	6	7		92.0769	70.7692	105.923		8	7	8	n	Junction for Exon 15 shifted by 4 bases, MAPQ mostly high	0.0471014	0.0640394	0.0712608	0.0608005	0.0799385	0.0900099	0.0702228	0.0800571	1	0	0	1	0
				1h	101.692	84.0769	87.6923		8	9	9		65.2308	59.3846	68.3846		16	9	7		no variant in IGV (hg19)	0.0729313	0.0966942	0.0930788	0.0875681	0.19697	0.131609	0.0928571	0.140478
				4h	69.1538	87.6923	70.8462		15	7	6		108.923	95.5385	97		6	16	7			0.178245	0.0739236	0.0780781	0.110082	0.0522088	0.143448	0.0673077	0.0876549
				8h	74.1538	74.5385	56.6923		13	15	3		87.2308	60.6923	59.3077		10	10	6			0.149162	0.167526	0.0502577	0.122315	0.102848	0.141458	0.0918728	0.11206
	4	Exon Skipping	SE	0h	NA	84	NA		0	0	0		71.5	NA	107.5		0	0	0	n	no variant in IGV (hg19)	0	0	0	0	0	0	0	0	1	0	0	0	0
				1h	NA	65.5	NA		0	0	0		54.5	NA	65		0	0	1			0	0	0	0	0	0	0.0151515	0.00757576
				4h	NA	72	NA		0	0	0		83	NA	73		1	0	0			0	0	0	0	0.0119048	0	0	0.00595238
				8h	NA	61	NA		0	1	0		66.5	NA	51.5		0	0	0			0	0.016129	0	0.016129	0	0	0	0
	8	Alt. 3' end	A3SS	0h	136	NA	NA		0	0	0		NA	129	189		0	2	1	n	no variant in IGV (hg19)	0	0	0	0	0	0.0152672	0.00526316	0.0102652	1	0	0	0	0
				1h	195	NA	NA		1	0	0		NA	100	116		0	0	0			0.00510204	0	0	0.00510204	0	0	0	0
				4h	103	NA	NA		0	0	0		NA	183	180		0	0	0			0	0	0	0	0	0	0	0
				8h	113	NA	NA		0	0	0		NA	105	98		0	0	0			0	0	0	0	0	0	0	0
	8	Exon Skipping	SE	0h	NA	NA	95.5		0	0	0		104.5	81	NA		0	1	0	n	no variant in IGV (hg19)	0	0	0	0	0	0.0121951	0	0.00609756	1	0	0	0	0
				1h	NA	NA	111.5		0	0	0		72.5	66	NA		0	0	0			0	0	0	0	0	0	0	0
				4h	NA	NA	87.5		0	0	1		85.5	109	NA		1	0	0			0	0	0.0112994	0.0112994	0.0115607	0	0	0.00578035
				8h	NA	NA	70.5		0	0	0		95	73.5	NA		0	0	0			0	0	0	0	0	0	0	0
one incident (KARS)	2-4	Exon Skipping	SE	Rep2 Tuni																n										0	0	1	0	1
	3	Alt. 3' end	A3SS	Rep1 H2O2																n										0	1	0	0	1
	4-7	Exon Skipping	SE	Rep2 Tuni																n										0	0	1	0	1
	9	Exon Skipping	SE	Rep1 Tuni																n										0	0	1	0	1
	15	Alt. 5' end	A5SS	Rep3 Tuni																n										0	0	1	0	1
YARS	2	Exon Skipping	SE	0h	NA	NA	65		0	0	0		87	NA	NA		0	0	0	n	no variant in IGV (hg19)	0	0	0	0	0	0	0	0	1	0	0	0	0
				1h	NA	NA	56		0	0	0		85.5	NA	NA		0	0	0			0	0	0	0	0	0	0	0
				4h	NA	NA	62.5		0	0	1		115	NA	NA		0	0	0			0	0	0.015748	0.015748	0	0	0	0
				8h	NA	NA	46		0	0	0		118	NA	NA		1	0	0			0	0	0	0	0.00840336	0	0	0.00840336
	5	Exon Skipping	SE	0h	NA	91.5	NA		0	2	0		110	NA	NA		0	0	0	n	no variant in IGV (hg19)	0	0.0213904	0	0.0213904	0	0	0	0	1	0	0	0	0
				1h	NA	84.5	NA		0	0	0		59	NA	NA		1	0	0			0	0	0	0	0.0166667	0	0	0.0166667
				4h	NA	52	NA		0	0	0		145.5	NA	NA		1	0	0			0	0	0	0	0.00682594	0	0	0.00682594
				8h	NA	47.5	NA		0	0	0		79.5	NA	NA		0	0	0			0	0	0	0	0	0	0	0
	5	Alt. 3' end	A3SS	0h	NA	54	NA		0	0	0		NA	NA	68		0	0	1	n	no variant in IGV (hg19)	0	0	0	0	0	0	0.0144928	0.0144928	1	0	0	0	0
				1h	NA	48	NA		0	2	0		NA	NA	39		0	0	0			0	0.04	0	0.04	0	0	0	0
				4h	NA	49	NA		0	0	0		NA	NA	56		0	0	0			0	0	0	0	0	0	0	0
				8h	NA	42	NA		0	0	0		NA	NA	48		0	0	0			0	0	0	0	0	0	0	0
one incident (YARS)	10	Alt. 3' end	A3SS	Rep3 H2O2																n										0	1	0	0	1
	11	Exon Skipping	SE	Rep1 H2O2																n										0	1	0	0	1
RARS	2	Alt. 3' end	A3SS	0h	NA	NA	NA		0	0	0		82	NA	NA		0	0	0	n	no variant in IGV (hg19)	0	0	0		0	0	0	0	0	0	1	0	0
				1h	NA	NA	NA		0	0	0		88	NA	NA		0	0	0			0	0	0		0	0	0	0
				4h	NA	NA	NA		0	0	0		125	NA	NA		2	0	0			0	0	0		0.015748	0	0	0.015748
				8h	NA	NA	NA		0	0	0		119	NA	NA		0	0	0			0	0	0		0	0	0	0
	2-3	Exon Skipping	SE	0h	NA	NA	58.6667		0	0	0		NA	43.6667	61.3333		0	0	0	n	no variant in IGV (hg19)	0	0	0	0	0	0	0	0	1	0	0	0	0
				1h	NA	NA	57.3333		0	0	0		NA	58	62.6667		0	1	0			0	0	0	0	0	0.0169492	0	0.00847458
				4h	NA	NA	68.6667		0	0	1		NA	69	82		0	0	0			0	0	0.0143541	0.0143541	0	0	0	0
				8h	NA	NA	52.3333		0	0	0		NA	61	53.6667		0	0	1			0	0	0	0	0	0	0.0182927	0.00914634
	3	Alt. 5' end	A5SS	0h	48	NA	58		0	0	1		NA	NA	NA		0	0	0	n	no variant in IGV (hg19)	0	0	0.0169492	0.00847458	0	0	0		0	1	0	0	0
				1h	51	NA	58		1	0	0		NA	NA	NA		0	0	0			0.0192308	0	0	0.00961538	0	0	0
				4h	63	NA	68		0	0	0		NA	NA	NA		0	0	0			0	0	0	0	0	0	0
				8h	72	NA	52		0	0	0		NA	NA	NA		0	0	0			0	0	0	0	0	0	0
	4	Exon Skipping	SE	0h	68.5	62	62		0	0	0		NA	NA	73.5		0	0	0	n	no variant in IGV (hg19)	0	0	0	0	0	0	0	0	1	0	0	0	0
				1h	69.5	56	75.5		1	0	0		NA	NA	55		0	0	0			0.0141844	0	0	0.00472813	0	0	0	0
				4h	55	80	73.5		0	0	0		NA	NA	68		0	0	1			0	0	0	0	0	0	0.0144928	0.0144928
				8h	61.5	67.5	53		0	1	1		NA	NA	54		0	0	0			0	0.0145985	0.0185185	0.011039	0	0	0	0
	7	Alt. 5' end	A5SS	0h	NA	NA	52		0	0	2		NA	NA	NA		0	0	0	n	no variant in IGV (hg19)	0	0	0.037037	0.037037	0	0	0		0	1	0	0	0
				1h	NA	NA	39		0	0	0		NA	NA	NA		0	0	0			0	0	0	0	0	0	0
				4h	NA	NA	46		0	0	0		NA	NA	NA		0	0	0			0	0	0	0	0	0	0
				8h	NA	NA	18		0	0	0		NA	NA	NA		0	0	0			0	0	0	0	0	0	0
	8	Exon Skipping	SE	0h	39	50	52		0.5	0.5	2.5		37	34	60		0.5	0.5	3	n	no variant in IGV (hg19)	0.0126582	0.00990099	0.0458716	0.0228103	0.0133333	0.0144928	0.047619	0.0251484	1	0	0	1	0
				1h	44	48	39		0.5	0.5	1.5		38	33	36		0.5	1	1.5			0.011236	0.0103093	0.037037	0.0195274	0.012987	0.0294118	0.04	0.0274663
				4h	40	50	46		3.5	3	2.5		62	48	50		0.5	1.5	1			0.0804598	0.0566038	0.0515464	0.06287	0.008	0.030303	0.0196078	0.0193036
				8h	35	47	18		1	0	1		59	44	37		2	1	1.5			0.0277778	0	0.0526316	0.0268031	0.0327869	0.0222222	0.038961	0.0313234
one incident (RARS)	3-9	Exon Skipping	SE	Rep3 H2O2																n										0	1	0	0	1
	4	Exon Skipping	SE	Rep1 Tuni																n										0	0	1	0	1
	9	Alt. 3' end	A3SS	Rep2 H2O2																n										0	1	0	0	1
	9	Exon Skipping	SE	Rep3 H2O2																n										0	1	0	0	1
NARS	2	Alt. 5' end	A5SS	0h	129	147	172		13	17	4		227	191	200		3	10	15	n	no variant in IGV (hg19)	0.0915493	0.103659	0.0227273	0.072645	0.0130435	0.0497512	0.0697674	0.0441874	1	0	0	1	0
				1h	172	149	155		14	15	4		162	139	133		0	13	15			0.0752688	0.0914634	0.0251572	0.0639632	0	0.0855263	0.101351	0.0622926
				4h	141	171	148		2	5	14		221	216	166		15	19	2			0.013986	0.0284091	0.0864198	0.0429383	0.0635593	0.0808511	0.0119048	0.052105
				8h	169	144	85		1	12	7		218	159	150		25	0	0			0.00588235	0.0769231	0.076087	0.0529641	0.102881	0	0	0.0342936
	2	Exon Skipping	SE	0h	NA	95	NA		0	0	0		NA	119.5	NA		0	0	0	n	no variant in IGV (hg19)	0	0	0	0	0	0	0	0	1	0	0	0	0
				1h	NA	95.5	NA		0	0	0		NA	95	NA		0	1	0			0	0	0	0	0	0.0104167	0	0.0104167
				4h	NA	117.5	NA		0	0	0		NA	153.5	NA		0	0	0			0	0	0	0	0	0	0	0
				8h	NA	105.5	NA		0	1	0		NA	111	NA		0	0	0			0	0.00938967	0	0.00938967	0	0	0	0
	9	Exon Skipping	SE	0h	NA	NA	NA		0	0	0		78.5	53	85.5		0	0	0	n	no variant in IGV (hg19)	0	0	0		0	0	0	0	0	0	1	0	0
				1h	NA	NA	NA		0	0	0		61.5	56.5	56.5		1	0	1			0	0	0		0.016	0	0.0173913	0.0111304
				4h	NA	NA	NA		0	0	0		105	79.5	64		0	0	0			0	0	0		0	0	0	0
				8h	NA	NA	NA		0	0	0		103	61.5	62		0	1	0			0	0	0		0	0.016	0	0.00533333
	13	Exon Skipping	SE	0h	NA	NA	NA		0	0	0		NA	98.5	NA		0	0	0	n	no variant in IGV (hg19)	0	0	0		0	0	0	0	0	0	1	0	0
				1h	NA	NA	NA		0	0	0		NA	66.5	NA		0	0	0			0	0	0		0	0	0	0
				4h	NA	NA	NA		0	0	0		NA	158	NA		0	2	0			0	0	0		0	0.0125	0	0.0125
				8h	NA	NA	NA		0	0	0		NA	85	NA		0	0	0			0	0	0		0	0	0	0
GARS one incident	1	Alt. 3' end	A3SS	Rep2 Tuni																n										0	0	1	0	1
	2	Exon Skipping	SE	Rep1 Tuni																n										0	0	1	0	1
	5	Exon Skipping	SE	Rep2 Tuni																n										0	0	1	0	1
	5	Alt. 5' end	A5SS	Rep3 Tuni																n										0	0	1	0	1
	13	Exon Skipping	SE	Rep3 Tuni																n										0	0	1	0	1
WARS	1a	MXE	MXE	0h	55	57	76		41	33	55		79	51	68		61	42	55	y	NM_213646, NM_004184 (shorter gene)	0.427083	0.366667	0.419847	0.404532	0.435714	0.451613	0.447154	0.444827	1	0	0	1	0
				1h	89	60	56		52	33	45		41	45	43		27	28	17			0.368794	0.354839	0.445545	0.389726	0.397059	0.383562	0.283333	0.354651
				4h	31	52	37		17	13	31		83	95	80		86	72	68			0.354167	0.2	0.455882	0.336683	0.508876	0.431138	0.459459	0.466491
				8h	31	34	24		34	16	33		65	60	47		62	44	45			0.523077	0.32	0.578947	0.474008	0.488189	0.423077	0.48913	0.466799
	1a	Alt. 5' end	A5SS	0h	55	57	76		0	1	2		79	51	68		0	1	0	n	no variant in IGV (hg19)	0	0.0172414	0.025641	0.0142941	0	0.0192308	0	0.00641026
				1h	89	60	56		0	2	0		41	45	43		0	0	0			0	0.0322581	0	0.0107527	0	0	0	0
				4h	31	52	37		1	0	0		83	95	80		1	0	1			0.03125	0	0	0.0104167	0.0119048	0	0.0123457	0.00808348
				8h	31	34	24		0	0	0		65	60	47		0	1	0			0	0	0	0	0	0.0163934	0	0.00546448
	1b	Exon Skipping	SE	0h	40	33	55		2	0.5	2.5		61	41	55		2	3	3	n	no variant in IGV (hg19)	0.047619	0.0149254	0.0434783	0.0353409	0.031746	0.0681818	0.0517241	0.0505507	1	0	0	1	0
				1h	42	33	45		3	1	2.5		27	27	17		2	1.5	0			0.0666667	0.0294118	0.0526316	0.04957	0.0689655	0.0526316	0	0.0405324
				4h	17	13	24		0.5	0.5	2		85	72	67		3	4.5	1			0.0285714	0.037037	0.0769231	0.0475105	0.0340909	0.0588235	0.0147059	0.0358734
				8h	34	16	28		0.5	0.5	0.5		72	44	53		2	2	0			0.0144928	0.030303	0.0175439	0.0207799	0.027027	0.0434783	0	0.0235018
	2	Exon Skipping	SE	0h	78	68	109		17	22	22		114	76	105		26	16	18	y	NM_213646, NM_213645	0.178947	0.244444	0.167939	0.19711	0.185714	0.173913	0.146341	0.168656	1	0	0	1	0
				1h	104	73	80		27	20	21		56	52	38		12	20	22			0.206107	0.215054	0.207921	0.209694	0.176471	0.277778	0.366667	0.273638
				4h	28	42	51		20	23	10		149	141	123		19	26	24			0.416667	0.353846	0.163934	0.311482	0.113095	0.155689	0.163265	0.144016
				8h	50	38	35		15	12	17		101	80	70		25	24	22			0.230769	0.24	0.326923	0.265897	0.198413	0.230769	0.23913	0.222771
TARS	2	Alt. 3' end	A3SS	0h	NA	NA	NA		0	0	0		215	140	159		0	1	1	n	no variant in IGV (hg19)	0	0	0		0	0.0070922	0.00625	0.0044474	0	0	1	0	0
				1h	NA	NA	NA		0	0	0		425	193	355		2	0	0			0	0	0		0.00468384	0	0	0.00156128
				4h	NA	NA	NA		0	0	0		198	173	165		0	0	0			0	0	0		0	0	0	0
				8h	NA	NA	NA		0	0	0		642	402	404		0	0	0			0	0	0		0	0	0	0
	3	Exon Skipping	SE	0h	222	289.5	NA		0	0	0		NA	NA	NA		0	0	0	n	no variant in IGV (hg19)	0	0	0	0	0	0	0		0	1	0	0	0
				1h	294.5	260	NA		0	0	0		NA	NA	NA		0	0	0			0	0	0	0	0	0	0
				4h	317.5	377.5	NA		0	1	0		NA	NA	NA		0	0	0			0	0.00264201	0	0.001321	0	0	0
				8h	363.5	330	NA		1	0	0		NA	NA	NA		0	0	0			0.00274348	0	0	0.00137174	0	0	0
	4	Exon Skipping	SE	0h	266.5	328	349		34	31	16		320.5	188.5	404.5		39	25	54	n	no variant in IGV (hg19)	0.113145	0.086351	0.0438356	0.0811105	0.108484	0.117096	0.117775	0.114452	1	0	0	1	0
				1h	343	291.5	327.5		30	44	50		279.5	240	257.5		36	27	25			0.080429	0.131148	0.13245	0.114676	0.114105	0.101124	0.0884956	0.101241
				4h	234	322	296.5		23	40	38		459.5	373	308.5		40	51	47			0.0894942	0.110497	0.113602	0.104531	0.0800801	0.120283	0.132208	0.110857
				8h	280	264.5	186.5		35	47	16		515	327.5	288		61	42	37			0.111111	0.150883	0.0790123	0.113669	0.105903	0.113667	0.113846	0.111139
	4a	Exon Skipping	SE	0h	222	259	289		3.5	8	4.5		243	101	305		6	6.5	6.5	y	NM_001258438 (additional)	0.0155211	0.0299625	0.0153322	0.0202719	0.0240964	0.0604651	0.0208668	0.0351428	1	0	0	1	0
				1h	242	233	258		4.5	5.5	5.5		182	208	196		6.5	8	4			0.0182556	0.0230608	0.0208729	0.0207297	0.0344828	0.037037	0.02	0.0305066
				4h	193	256	242		5.5	8	4.5		357	313	213		5.5	7	3			0.0277078	0.030303	0.0182556	0.0254221	0.0151724	0.021875	0.0138889	0.0169788
				8h	223	214	150		8	5.5	4		399	251	226		8	8.5	8.5			0.034632	0.0250569	0.025974	0.0285543	0.019656	0.0327553	0.0362473	0.0295529
	4-5	Exon Skipping	SE	0h	NA	NA	NA		0	0	0		NA	166.333	NA		0	2	0	n	no variant in IGV (hg19)	0	0	0		0	0.0118812	0	0.0118812	0	0	1	0	0
				1h	NA	NA	NA		0	0	0		NA	228.333	NA		0	0	0			0	0	0		0	0	0	0
				4h	NA	NA	NA		0	0	0		NA	331	NA		0	0	0			0	0	0		0	0	0	0
				8h	NA	NA	NA		0	0	0		NA	304.333	NA		0	0	0			0	0	0		0	0	0	0
	5	Exon Skipping	SE	0h	177.5	213.5	239.5		7	7	14		208.5	111.5	244		2	5	2	y	NM_001258438 (skipped)	0.0379404	0.031746	0.0552268	0.0416377	0.00950119	0.0429185	0.00813008	0.0201832	1	0	0	1	0
				1h	199.5	204.5	212.5		3	7	7		156	198.5	213		13	10	14			0.0148148	0.0330969	0.0318907	0.0266008	0.0769231	0.0479616	0.061674	0.0621862
				4h	194	255	215		12	15	16		332.5	279.5	191.5		9	10	4			0.0582524	0.0555556	0.0692641	0.061024	0.0263543	0.0345423	0.0204604	0.027119
				8h	224.5	210	162.5		11	16	8		388.5	254.5	234		19	9	27			0.0467091	0.0707965	0.0469208	0.0548088	0.0466258	0.0341556	0.103448	0.0614099
	19	Exon Skipping	SE	0h	NA	289	NA		0	0	0		NA	NA	377.5		0	0	0	n	no variant in IGV (hg19)	0	0	0	0	0	0	0	0	1	0	0	0	0
				1h	NA	279	NA		0	0	0		NA	NA	182.5		0	0	0			0	0	0	0	0	0	0	0
				4h	NA	296	NA		0	0	0		NA	NA	344		0	0	1			0	0	0	0	0	0	0.00289855	0.00289855
				8h	NA	255.5	NA		0	1	0		NA	NA	243		0	0	0			0	0.00389864	0	0.00389864	0	0	0	0
	19	Exon Skipping (new)	SE	0h	294	322	311		4.5	4	5		339	233	401		4	5.5	8.5	n	no variant in IGV (hg19)	0.0150754	0.0122699	0.0158228	0.0143894	0.0116618	0.0230608	0.020757	0.0184932	1	0	0	1	0
				1h	360	296	337		3	3	4.5		167	191	199		0.5	5	3.5			0.00826446	0.0100334	0.0131772	0.0104917	0.00298507	0.0255102	0.017284	0.0152597
				4h	205	320	206		4	4	2		516	404	404		7.5	4.5	4			0.0191388	0.0123457	0.00961538	0.0136999	0.0143266	0.0110159	0.00980392	0.0117155
				8h	234	253	151		3.5	4	2		389	206	260		6	5	4			0.0147368	0.0155642	0.0130719	0.0144576	0.0151899	0.0236967	0.0151515	0.0180127
one incident (TARS)	6	Exon Skipping	SE	Rep3 Tuni																n										0	0	1	0	1
	6-9	Exon Skipping	SE	Rep3 Tuni																n										0	0	1	0	1
	8	Exon Skipping	SE	Rep3 H2O2																n										0	1	0	0	1
EPRS	2	Exon Skipping (new)	SE	0h	129	NA	192		0.5	0	0		163	112	NA		1	0	0	n	no variant in IGV (hg19)	0.003861	0	0	0.0019305	0.00609756	0	0	0.00304878	1	0	0	0	0
				1h	157	NA	143		0	0	0		109	105	NA		0	0	0			0	0	0	0	0	0	0	0
				4h	89	NA	107		0	0	0.5		222	208	NA		0	1	0			0	0	0.00465116	0.00232558	0	0.00478469	0	0.00239234
				8h	127	NA	93		0	0	0		189	136	NA		0	0	0			0	0	0	0	0	0	0	0
	7	Exon Skipping	SE	0h	14	NA	NA		0	0	0		NA	18	NA		0	0	0	n	no variant in IGV (hg19)	0	0	0	0	0	0	0	0	1	0	0	0	0
				1h	30.5	NA	NA		0	0	0		NA	29.5	NA		0	0	0			0	0	0	0	0	0	0	0
				4h	27.5	NA	NA		0	0	0		NA	26.5	NA		0	0	0			0	0	0	0	0	0	0	0
				8h	34	NA	NA		1	0	0		NA	38.5	NA		0	1	0			0.0285714	0	0	0.0285714	0	0.0253165	0	0.0253165
	10	Alt. 5' end	A5SS	0h	NA	NA	85		0	0	0		NA	NA	116		0	0	2	n	no variant in IGV (hg19)	0	0	0	0	0	0	0.0169492	0.0169492	1	0	0	0	0
				1h	NA	NA	107		0	0	0		NA	NA	64		0	0	0			0	0	0	0	0	0	0	0
				4h	NA	NA	88		0	0	1		NA	NA	98		0	0	0			0	0	0.011236	0.011236	0	0	0	0
				8h	NA	NA	40		0	0	0		NA	NA	89		0	0	0			0	0	0	0	0	0	0	0
one incident (EPRS)	1	Alt. 5' end	A5SS	Rep3 Tuni																n										0	0	1	0	1
	2	Exon Skipping	SE	Rep1 H2O2																n										0	1	0	0	1
	5-9	Exon Skipping	SE	Rep2 H2O2																n										0	1	0	0	1
DARS	2	Exon Skipping	SE	0h	18	NA	NA		0	0	0		12.5	NA	NA		0	0	0	n	no variant in IGV (hg19)	0	0	0	0	0	0	0	0	1	0	0	0	0
				1h	17.5	NA	NA		0	0	0		41	NA	NA		0	0	0			0	0	0	0	0	0	0	0
				4h	32	NA	NA		1	0	0		28	NA	NA		1	0	0			0.030303	0	0	0.030303	0.0344828	0	0	0.0344828
				8h	41.5	NA	NA		0	0	0		40	NA	NA		0	0	0			0	0	0	0	0	0	0	0
	3	Exon Skipping	SE	0h	NA	NA	21.5		0	0	0		NA	NA	NA		0	0	0	n	no variant in IGV (hg19)	0	0	0	0	0	0	0		0	1	0	0	0
				1h	NA	NA	13.5		0	0	0		NA	NA	NA		0	0	0			0	0	0	0	0	0	0
				4h	NA	NA	38		0	0	3		NA	NA	NA		0	0	0			0	0	0.0731707	0.0731707	0	0	0
				8h	NA	NA	25.5		0	0	0		NA	NA	NA		0	0	0			0	0	0	0	0	0	0
	6-7	Exon Skipping	SE	0h	NA	NA	80.6667		0	0	0		54	NA	NA		2	0	0	n	no variant in IGV (hg19)	0	0	0	0	0.0357143	0	0	0.0357143	1	0	0	0	0
				1h	NA	NA	52		0	0	0		51	NA	NA		0	0	0			0	0	0	0	0	0	0	0
				4h	NA	NA	63		0	0	2		80.6667	NA	NA		0	0	0			0	0	0.0307692	0.0307692	0	0	0	0
				8h	NA	NA	42.3333		0	0	0		69.3333	NA	NA		1	0	0			0	0	0	0	0.014218	0	0	0.014218
	7	Exon Skipping	SE	0h	NA	NA	NA		0	0	0		NA	71	93		0	1	0	n	no variant in IGV (hg19)	0	0	0		0	0.0138889	0	0.00694444	0	0	1	0	0
				1h	NA	NA	NA		0	0	0		NA	58.5	63		0	0	0			0	0	0		0	0	0	0
				4h	NA	NA	NA		0	0	0		NA	99	91		0	0	1			0	0	0		0	0	0.0108696	0.00543478
				8h	NA	NA	NA		0	0	0		NA	62.5	58.5		0	0	1			0	0	0		0	0	0.0168067	0.00840336
	7	Exon Skipping (new)	SE	0h	NA	NA	165		0	0	1		NA	113	151		0	0	0	n	no variant in IGV (hg19)	0	0	0.0060241	0.0060241	0	0	0	0	1	0	0	0	0
				1h	NA	NA	103		0	0	0		NA	81	94		0	0	0			0	0	0	0	0	0	0	0
				4h	NA	NA	104		0	0	0		NA	163	161		0	0	1.5			0	0	0	0	0	0	0.00923077	0.00461538
				8h	NA	NA	78		0	0	0		NA	102	84		0	1	0			0	0	0	0	0	0.00970874	0	0.00485437
one incident (DARS)	6	Alt. 5' end	A5SS	Rep3 H2O2																n										0	1	0	0	1
AARS	1	Alt. 5' end	A5SS	0h	NA	NA	27		0	0	0		15	NA	38		0	0	0	n	no variant in IGV (hg19)	0	0	0	0	0	0	0	0	1	0	0	0	0
				1h	NA	NA	17		0	0	3		22	NA	17		1	0	1			0	0	0.15	0.15	0.0434783	0	0.0555556	0.0495169
				4h	NA	NA	18		0	0	0		23	NA	19		0	0	0			0	0	0	0	0	0	0	0
				8h	NA	NA	18		0	0	0		48	NA	49		0	0	0			0	0	0	0	0	0	0	0
	12	Alt. 5' end	A5SS	0h	22	25	27		0	0	0		NA	24	33		0	1	0	n	no variant in IGV (hg19)	0	0	0	0	0	0.04	0	0.02	1	0	0	0	0
				1h	29	20	19		0	0	1		NA	18	27		0	1	1			0	0	0.05	0.0166667	0	0.0526316	0.0357143	0.0441729
				4h	22	26	28		1	1	1		NA	38	25		0	0	0			0.0434783	0.037037	0.0344828	0.0383327	0	0	0	0
				8h	24	32	24		1	1	0		NA	47	41		0	1	1			0.04	0.030303	0	0.0234343	0	0.0208333	0.0238095	0.0223214
	15	Exon Skipping	SE	0h	39	28.5	43		0	0	0		38.5	21.5	30		0	0	1	n	no variant in IGV (hg19)	0	0	0	0	0	0	0.0322581	0.0107527	1	0	0	1	0
				1h	26.5	34.5	34.5		1	0	1		24.5	19	26.5		1	2	2			0.0363636	0	0.028169	0.0215109	0.0392157	0.0952381	0.0701754	0.0682097
				4h	27.5	25	36.5		2	1	0		45	42.5	37		0	1	1			0.0677966	0.0384615	0	0.0354194	0	0.0229885	0.0263158	0.0164348
				8h	21.5	27.5	29		1	1	1		54.5	37	36.5		0	4	1			0.0444444	0.0350877	0.0333333	0.0376218	0	0.097561	0.0266667	0.0414092
one incident (AARS)	8	Alt. 5' end	A5SS	Rep2 Tuni																n										0	0	1	0	1
	17-19	Exon Skipping	SE	Rep3 H2O2																n										0	1	0	0	1
FARSA	6	Alt. 3' end	A3SS	0h	NA	84	109		0	1	0		NA	86	93		0	0	0	n	no variant in IGV (hg19)	0	0.0117647	0	0.00588235	0	0	0	0	1	0	0	0	0
				1h	NA	92	103		0	0	1		NA	71	57		0	0	0			0	0	0.00961538	0.00480769	0	0	0	0
				4h	NA	74	72		0	0	0		NA	118	107		0	0	0			0	0	0	0	0	0	0	0
				8h	NA	67	55		0	0	0		NA	87	66		0	1	1			0	0	0	0	0	0.0113636	0.0149254	0.0131445
	11	Alt. 3' end	A3SS	0h	NA	16	NA		0	0	0		25	NA	NA		0	0	0	n	no variant in IGV (hg19)	0	0	0	0	0	0	0	0	1	0	0	0	0
				1h	NA	29	NA		0	1	0		30	NA	NA		0	0	0			0	0.0333333	0	0.0333333	0	0	0	0
				4h	NA	25	NA		0	0	0		51	NA	NA		2	0	0			0	0	0	0	0.0377358	0	0	0.0377358
				8h	NA	34	NA		0	0	0		47	NA	NA		1	0	0			0	0	0	0	0.0208333	0	0	0.0208333
one incident (FARSA)	5	Exon Skipping	SE	Rep2 H2O2																n										0	1	0	0	1
	6	Exon Skipping	SE	Rep3 H2O2																n										0	1	0	0	1
	10	Alt. 5' end	A5SS	Rep2 H2O2																n										0	1	0	0	1
FARSB	3a	Exon Skipping	SE	0h	14	9	11		0	7.5	0.5		12	7	11		6.5	4	9.5	n	no variant in IGV (hg19)	0	0.454545	0.0434783	0.166008	0.351351	0.363636	0.463415	0.392801	1	0	0	1	0
				1h	10	13	13		6	7.5	0		20	9	12		4.5	2	2.5			0.375	0.365854	0	0.246951	0.183673	0.181818	0.172414	0.179302
				4h	8	12	8		0	3	3		11	16	11		5	0	7			0	0.2	0.272727	0.157576	0.3125	0	0.388889	0.233796
				8h	10	10	1		0	2.5	2		28	13	16		2.5	3.5	2			0	0.2	0.666667	0.288889	0.0819672	0.212121	0.111111	0.135067
	3b	Exon Skipping	SE	0h	14	9	11		0	0.5	0.5		NA	7	11		0	0	0	n	no variant in IGV (hg19)	0	0.0526316	0.0434783	0.0320366	0	0	0	0	1	0	0	0	0
				1h	10	13	13		0.5	0	0.5		NA	9	12		0	0.5	1			0.047619	0	0.037037	0.0282187	0	0.0526316	0.0769231	0.0647773
				4h	8	12	8		0.5	0	0		NA	16	11		0	0.5	0			0.0588235	0	0	0.0196078	0	0.030303	0	0.0151515
				8h	10	10	1		0	0	1		NA	13	16		0	0.5	0.5			0	0	0.5	0.166667	0	0.037037	0.030303	0.03367
	4	Exon Skipping	SE	0h	16	NA	17.5		0	0	1		NA	NA	NA		0	0	0	n	no variant in IGV (hg19)	0	0	0.0540541	0.027027	0	0	0		0	1	0	0	0
				1h	19	NA	15.5		1	0	1		NA	NA	NA		0	0	0			0.05	0	0.0606061	0.055303	0	0	0
				4h	27	NA	29.5		0	0	0		NA	NA	NA		0	0	0			0	0	0	0	0	0	0
				8h	26.5	NA	19		0	0	0		NA	NA	NA		0	0	0			0	0	0	0	0	0	0
one incident (FARSB)	10	Alt. 3' end	A3SS	Rep2 H2O2																n										0	1	0	0	1
																													# Patterns	65	32	37	33	48
																														present in both H2O2 and TM	present only in H2O2	present only in TM	present in 6 all replicates	only 1 read total
																													%	48.1481	23.7037	27.4074	24.4444	35.5556

## Sheet: Abbreviations
Abbreviations
AAtRS	aminoacyl-tRNA synthetase
Rep	Replicate
AS	Alternative Splicing
SE	Exon Skipping
A3SS	Alternative 3' end
A5SS	Alternative 5' end
SE	Exon Skipping
SE	Exon Skipping
y	yes
n	no
Tuni, TM	Tunicamycin
IGV	Integrative Genomics Viewer
V	Variant
