# Supplementary material for: New insights into the cellular temporal response to proteostatic stress
Source: eLife. 2018 Oct 12;7:e39054. doi: 10.7554/eLife.39054 (PMC6185107; doi:10.7554/eLife.39054)
Supplement: Supplementary file 7. — Content: Worksheet 1: Description: Notes on columns in other worksheets; Worksheet 2: 5’UTR_Structure_RibosomeBound: Includes values for mid point position of predicted structure and Base mean (mean normalized count values) of ribosome footprints; Worksheet 3: 3’UTR_Structure_ProteinBound: Includes values for mid point position of predicted structure and Base mean (mean normalized count values) of protein footprints on RNA [file elife-39054-supp7.xlsx]

## Sheet: 5'UTR_Structure_RibosomeBound
Chromosome	Midpoint_Position	StructureID	Gene	BaseMean_ribosome_footprints	L2FC(8h/0h)	SE	Wald-Stat	p-value
chrX	106960353	95092	TSC22D3	32.3312	1.3834	0.348174	3.97329	7.08859e-05
chr10	63661425	10504	ARID5B	9.32975	0.179414	0.378984	0.473409	0.635921
chr10	64134144	10546	ZNF365	1.81562	-0.100795	0.261719	-0.385128	0.700142
chr10	65028759	10583	JMJD1C	9.83909	0.462517	0.383719	1.20535	0.228067
chr1	21107023	1093	HP1BP3	69.9158	0.0704684	0.30027	0.234683	0.814454
chr1	22778435	1169	ZBTB40	0.799481	-0.10308	0.192171	-0.536395	0.591686
chr1	24287456	1252	PNRC2	304.387	-0.567448	0.266403	-2.13004	0.0331685
chr10	112631600	12653	PDCD4	0.932691	-0.0226414	0.200772	-0.112772	0.910211
chr10	112837119	12670	ADRA2A	13.9086	-0.0901584	0.383228	-0.23526	0.814007
chr10	126432695	13391	FAM53B	6.97363	0.126072	0.379436	0.332261	0.739692
chr11	8285088	14169	LMO1	1.65475	-0.232624	0.28538	-0.815138	0.414994
chr11	8705868	14211	RPL27A	62.8539	0.29392	0.363722	0.80809	0.419039
chr1	27561141	1421	WDTC1	10.5024	0.152987	0.381165	0.401366	0.688151
chr1	27561357	1422	WDTC1	5.11517	0.234109	0.36737	0.637256	0.523958
chr11	9482584	14264	ZNF143	14.1253	0.218244	0.378662	0.576356	0.564374
chr11	10529816	14309	MTRNR2L8	106.451	-0.0313634	0.331657	-0.0945655	0.92466
chr11	10530446	14311	MTRNR2L8	0.895114	-0.227538	0.227634	-0.999578	0.317515
chr1	27719217	1445	GPR3	0.112421	-0.0383689	0.139403	-0.275238	0.783134
chr11	31832782	15189	PAX6	1.78986	-0.0586976	0.276202	-0.212517	0.831704
chr11	31832947	15190	PAX6	0.0924338	0.0273462	0.139403	0.196167	0.84448
chr11	35640022	15359	FJX1	7.8415	-0.437732	0.380595	-1.15012	0.250093
chr11	44972465	15509	TP53I11	0.184868	0.0540771	0.139676	0.38716	0.698638
chr11	45826669	15529	SLC35C1	0.436026	-0.037862	0.168346	-0.224905	0.822053
chr11	46142501	15561	PHF21A	2.40294	-0.200261	0.304577	-0.657505	0.510857
chr11	46403221	15571	MDK	0.260601	-0.0677146	0.139837	-0.48424	0.628215
chr11	46867812	15615	CKAP5	5.74115	0.271266	0.37473	0.723896	0.46913
chr11	47314080	15654	MADD	0.408781	-0.108581	0.154518	-0.702705	0.48224
chr11	57435571	15763	ZDHHC5	16.4379	0.176325	0.38324	0.460091	0.645451
chr11	57529301	15775	CTNND1	14.3821	-0.177468	0.383617	-0.462617	0.643639
chr11	59383436	15806	OSBP	0.813019	0.213422	0.199081	1.07203	0.283705
chr11	61735060	15888	FTH1	35244.3	0.0237214	0.261715	0.0906382	0.92778
chr11	65729171	16148	SART1	385.806	0.172209	0.27427	0.627879	0.530083
chr11	66384100	16195	RBM14	45.3706	-0.0809098	0.335371	-0.241254	0.809358
chr11	67141024	16250	CLCF1	2.41801	-0.233984	0.303642	-0.77059	0.44095
chr1	32385177	1643	PTP4A2	286.744	-0.395917	0.265666	-1.49028	0.13615
chr11	76156085	16534	C11orf30	4.29309	0.213742	0.358337	0.596482	0.550854
chr1	32538600	1653	TMEM39B	2.59477	0.314315	0.320934	0.979378	0.327393
chr1	32687963	1666	EIF3I	208.623	0.0201797	0.293375	0.0687847	0.945161
chr11	82782746	16692	RAB30	16.9732	-0.40381	0.375285	-1.07601	0.281922
chr1	33168347	1701	SYNC	1.41688	0.0302682	0.264971	0.114232	0.909054
chr11	107880048	17132	CUL5	13.6468	-0.148766	0.380954	-0.39051	0.69616
chr11	111945005	17238	C11orf57	31.4479	0.231028	0.349046	0.661882	0.508047
chr1	33815320	1737	PHC2	0.287846	-0.00180068	0.139852	-0.0128756	0.989727
chr1	33938265	1744	ZSCAN20	0.86058	-0.0913288	0.209213	-0.436535	0.662449
chr11	118657046	17693	DDX6	19.1479	0.130772	0.370662	0.352807	0.724233
chr11	118657078	17694	DDX6	27.276	-0.248794	0.363186	-0.685033	0.493323
chr11	118780710	17700	BCL9L	7.26705	-0.938355	0.37823	-2.48091	0.0131046
chr11	126225661	18039	ST3GAL4	5.74005	0.0975021	0.371082	0.262751	0.792743
chr12	1703254	18437	FBXL14	4.49957	0.0883877	0.363953	0.242855	0.808118
chr12	6715581	18609	CHD4	20.6333	0.439371	0.371408	1.18299	0.236814
chr12	6772268	18616	ING4	20.2074	0.00412583	0.377639	0.0109253	0.991283
chr12	9067307	18718	PHC1	4.69644	0.146264	0.365368	0.400319	0.688921
chr12	10826780	18746	STYK1	0.175425	0.0273462	0.139403	0.196167	0.84448
chr12	14538230	18842	ATF7IP	0.436026	-0.037862	0.168346	-0.224905	0.822053
chr12	49582838	19838	TUBA1A	88.0688	-0.287711	0.317085	-0.907362	0.364215
chr12	49658889	19840	TUBA1C	151.369	-0.534087	0.350264	-1.52481	0.127306
chr12	52445259	20017	NR4A1	56.4817	0.046014	0.314497	0.14631	0.883677
chr12	53400250	20054	EIF4B	90.6386	-0.0709317	0.32196	-0.220312	0.825628
chr12	54366924	20154	HOXC11	1.68891	-0.0534902	0.296377	-0.18048	0.856776
chr12	54393906	20172	HOXC9	1.2627	0.0861376	0.242023	0.355906	0.721911
chr12	54447662	20203	HOXC4	0.625109	-0.0819086	0.178075	-0.459966	0.645541
chr12	54653339	20227	CBX5	21.4592	-0.182078	0.373211	-0.487868	0.625643
chr12	54718928	20234	COPZ1	120.624	-0.0408878	0.28545	-0.14324	0.886101
chr12	54813059	20251	ITGA5	6.06999	0.00459089	0.370391	0.0123947	0.990111
chr12	56512928	20320	ZC3H10	13.6588	-0.0727986	0.382493	-0.190326	0.849053
chr12	57030143	20380	BAZ2A	0.870022	-0.0719608	0.199064	-0.361495	0.717729
chr12	67663957	20752	CAND1	0.277301	0.0701626	0.140182	0.50051	0.616716
chr12	69004672	20796	RAP1B	8.28269	0.169457	0.3826	0.44291	0.657831
chr12	72057687	20919	ZFC3H1	2.0441	0.135772	0.288112	0.471248	0.637464
chr12	76477769	20980	NAP1L1	3.70581	0.0471401	0.353976	0.133173	0.894057
chr12	82152456	21111	PPFIA2	0.41352	0.0641213	0.140502	0.456374	0.648121
chr1	39338979	2123	MYCBP	19.5139	0.0276479	0.368013	0.0751275	0.940113
chr12	95611621	21298	VEZT	18.2241	0.560195	0.381139	1.46979	0.141618
chr12	96588281	21326	ELK3	17.3958	-0.15882	0.372232	-0.42667	0.66962
chr1	39875324	2143	KIAA0754	3.20335	-0.201655	0.333744	-0.604222	0.545696
chr12	109124160	21739	CORO1C	0.333048	0.0103485	0.142615	0.0725627	0.942154
chr1	40041708	2184	PABPC4	28.5163	-0.222857	0.348164	-0.640091	0.522113
chr12	111020902	21871	PPTC7	1.39289	0.107966	0.257645	0.41905	0.675179
chr12	120638599	22353	RPLP0	376.298	-0.403416	0.282199	-1.42954	0.152848
chr12	122240801	22441	LOC338799	1.39633	-0.299255	0.264388	-1.13188	0.257685
chr12	123237350	22493	DENR	35.8125	0.101356	0.364858	0.277796	0.781169
chr1	42050844	2290	HIVEP3	0.240614	-0.00765676	0.139707	-0.054806	0.956293
chr1	42384291	2295	HIVEP3	0.175425	0.0273462	0.139403	0.196167	0.84448
chr13	31039986	23090	HMGB1	536.722	0.0395005	0.272374	0.145023	0.884693
chr13	52026829	23601	INTS6	20.9204	-0.0215116	0.367478	-0.0585385	0.95332
chr13	96295446	24648	DZIP1	17.2929	-0.464465	0.381783	-1.21657	0.223769
chr1	44870943	2470	RNF220	8.64379	-0.184373	0.382907	-0.48151	0.630154
chr14	21730769	25313	HNRNPC	0.988438	-0.0917619	0.218227	-0.420488	0.674129
chr14	21852204	25325	SUPT16H	8.47272	0.14832	0.382875	0.387385	0.698471
chr14	21899861	25343	CHD8	7.09189	-0.312783	0.380628	-0.821755	0.411217
chr14	23540399	25404	ACIN1	3.22844	-0.323236	0.343239	-0.941721	0.346335
chr1	45672100	2569	ZSWIM5	2.11886	0.427912	0.295294	1.44911	0.147308
chr14	32798509	25859	AKAP6	0.70607	-0.100036	0.200301	-0.49943	0.617476
chr1	46124781	2586	GPBP1L1	1.0326	0.00538186	0.220372	0.0244217	0.980516
chr14	35344551	26203	BAZ1A	0.846626	0.0364116	0.220606	0.165053	0.868902
chr14	35452135	26205	SRP54	5.9139	0.367349	0.369951	0.992965	0.320727
chr14	36988894	26363	NKX2-1	0.175425	0.0273462	0.139403	0.196167	0.84448
chr14	64971482	27218	ZBTB1	0.913759	0.0596819	0.216656	0.275469	0.782956
chr14	65204884	27229	PLEKHG3	0.549337	0.0294792	0.179207	0.164498	0.869339
chr14	70234088	27403	LOC100289511	0.260601	-0.0677146	0.139837	-0.48424	0.628215
chr14	74353546	27536	ZNF410	5.00987	0.0717393	0.365688	0.196176	0.844472
chr14	77494489	27738	IRF2BPL	4.62116	-0.0772924	0.35803	-0.215882	0.829079
chr14	90085402	28001	FOXN3	0.277301	0.0701626	0.140182	0.50051	0.616716
chr14	92413804	28062	FBLN5	10.2721	-0.175111	0.383178	-0.456997	0.647673
chr14	92413913	28063	FBLN5	18.0976	0.10364	0.382238	0.27114	0.786283
chr1	51702156	2855	RNF11	2.00401	0.0581986	0.30801	0.18895	0.850132
chr14	102276204	28590	PPP2R5C	15.9629	0.109658	0.376659	0.291132	0.77095
chr14	102553453	28679	HSP90AA1	22.3952	0.471685	0.358385	1.31614	0.188127
chr14	103802127	28726	EIF5	555.799	0.0470801	0.343704	0.136979	0.891048
chr15	30113751	29071	TJP1	0.35085	0.0635502	0.139893	0.454279	0.649628
chr15	30114251	29072	TJP1	5.35869	0.0103904	0.366046	0.0283855	0.977355
chr15	41408196	29729	INO80	4.61208	0.132682	0.342124	0.387817	0.698152
chr15	48937873	30031	FBN1	1.5051	0.147159	0.253028	0.581593	0.560841
chr15	48937973	30032	FBN1	0.277301	0.0701626	0.140182	0.50051	0.616716
chr15	50978830	30101	TRPM7	108.304	-0.156099	0.285699	-0.546378	0.584806
chr15	52338074	30145	MAPK6	30.5254	0.485158	0.34605	1.40199	0.160919
chr15	52338229	30146	MAPK6	1.38838	0.190424	0.262489	0.725456	0.468172
chr15	56436654	30343	RFX7	9.74164	-0.594414	0.378847	-1.56901	0.116646
chr15	67418140	30923	SMAD3	0.281478	-0.0383689	0.139403	-0.275238	0.783134
chr15	69745215	31086	RPLP1	774.678	-0.266091	0.305827	-0.87007	0.384262
chr15	83240524	31571	CPEB1	0.240614	-0.00765676	0.139707	-0.054806	0.956293
chr15	83736002	31595	BTBD1	24.1096	-0.117414	0.363749	-0.322788	0.746856
chr15	93443601	31844	CHD2	3.92364	0.111699	0.335521	0.332914	0.7392
chr15	93443836	31845	CHD2	18.9032	0.303954	0.372369	0.816271	0.414345
chr15	93444405	31846	CHD2	0.240614	-0.00765676	0.139707	-0.054806	0.956293
chr16	3929926	32647	CREBBP	8.19869	-0.188679	0.381211	-0.494948	0.620637
chr1	61548217	3279	NFIA	230.906	0.0243737	0.309644	0.0787152	0.937259
chr16	19179964	33128	SYT17	0.29636	-0.0691636	0.139903	-0.494367	0.621047
chr16	24741120	33289	TNRC6A	7.05694	0.259982	0.379817	0.684492	0.493664
chr16	29985881	33450	TAOK2	6.47798	-0.132963	0.370885	-0.358502	0.719968
chr16	30042576	33459	BOLA2	0.323605	-0.00284649	0.140698	-0.0202312	0.983859
chr16	31085743	33544	ZNF646	0.40971	-0.0136663	0.153697	-0.088917	0.929148
chr16	54319975	34297	IRX3	0.360293	0.0838106	0.147342	0.568816	0.569481
chr16	54320201	34298	IRX3	12.055	-0.469895	0.381989	-1.23013	0.218649
chr16	57769681	34566	KATNB1	4.8138	-0.304117	0.329548	-0.92283	0.356096
chr16	58633275	34638	CNOT1	23.6723	0.0470778	0.364291	0.129231	0.897175
chr16	82660532	35762	CDH13	10.0187	-0.214381	0.383113	-0.559575	0.575769
chr16	87985109	35907	BANP	1.74774	0.197521	0.29517	0.669177	0.503383
chr16	88636818	35928	ZC3H18	15.8535	-0.143253	0.379233	-0.377744	0.705621
chr1	67390668	3627	MIER1	7.57997	0.0330797	0.371454	0.0890548	0.929038
chr1	67396030	3629	MIER1	5.12228	0.248473	0.37248	0.667078	0.504722
chr17	4844111	36316	RNF167	61.5119	0.125258	0.318278	0.39355	0.693914
chr17	4871143	36329	SPAG7	29.3739	-0.182203	0.351118	-0.518921	0.603816
chr17	7387723	36437	POLR2A	41.8859	0.0337311	0.344028	0.0980475	0.921895
chr17	7461767	36459	TNFSF12-TNFSF13	4.00142	0.0382217	0.340917	0.112114	0.910733
chr17	7590854	36475	TP53	16.3625	0.477047	0.377891	1.26239	0.206807
chr17	22022705	37040	MTRNR2L1	60.6571	-0.0180995	0.380255	-0.0475984	0.962036
chr17	22023278	37043	MTRNR2L1	3.83027	-0.114251	0.352447	-0.324166	0.745813
chr17	26684490	37124	POLDIP2	11.0598	-0.0522473	0.381644	-0.136901	0.891109
chr17	27277478	37213	PHF12	2.28251	0.350044	0.294577	1.18829	0.234718
chr17	27278186	37215	PHF12	2.18604	-0.0562802	0.317888	-0.177044	0.859474
chr17	28444141	37301	MIR423	1.21417	-0.0782033	0.217739	-0.359162	0.719474
chr17	28444079	37302	NSRP1	0.35085	0.0635502	0.139893	0.454279	0.649628
chr17	34900857	37567	GGNBP2	25.5211	0.485492	0.365097	1.32976	0.183597
chr17	38219287	37960	THRA	1.62661	-0.344943	0.264857	-1.30237	0.192789
chr17	38256951	37985	NR1D1	2.75174	0.0471216	0.333371	0.141349	0.887594
chr17	38802073	38022	SMARCE1	200.157	0.270741	0.339383	0.797743	0.42502
chr17	46131689	38508	NFE2L1	0.620281	0.125908	0.163309	0.770979	0.440719
chr17	46688344	38632	HOXB7	13.7182	-0.0798328	0.380303	-0.209919	0.833731
chr17	47074994	38665	IGF2BP1	13.5258	0.0569639	0.37948	0.150111	0.880677
chr17	48278881	38750	COL1A1	9.10193	0.385573	0.379218	1.01676	0.309269
chr17	55029063	38950	COIL	0.14818	-0.0383689	0.139403	-0.275238	0.783134
chr17	57430678	39100	YPEL2	6.64045	-0.438058	0.377854	-1.15933	0.246322
chr17	58755268	39217	BCAS3	2.45572	0.186246	0.313821	0.593477	0.552862
chr1	8716394	393	RERE	13.8435	-0.401262	0.37663	-1.0654	0.286694
chr1	8716439	394	RERE	0.175425	0.0273462	0.139403	0.196167	0.84448
chr17	68171120	39713	KCNJ2	0.998989	0.208937	0.223032	0.936804	0.34886
chr18	9914024	40446	VAPA	35.2372	0.00698244	0.340912	0.0204816	0.983659
chr18	18943596	40572	GREB1L	0.526275	0.107546	0.154439	0.696369	0.486198
chr18	22930947	40859	ZNF521	1.04994	0.0471173	0.218089	0.216046	0.828952
chr1	86622081	4085	COL24A1	0.444541	-0.0999731	0.146165	-0.683976	0.49399
chr18	22932058	40860	ZNF521	1.6965	-0.209781	0.280513	-0.747848	0.454552
chr18	22931993	40861	ZNF521	0.14818	-0.0383689	0.139403	-0.275238	0.783134
chr18	24126704	40945	KCTD1	2.63508	-0.462839	0.322448	-1.43539	0.151176
chr18	24126766	40946	KCTD1	3.15113	-0.0993249	0.30372	-0.327028	0.743647
chr18	33234619	41175	GALNT1	442.429	-0.202548	0.254973	-0.794391	0.426968
chr18	45423131	41830	SMAD2	258.77	0.183542	0.256085	0.716725	0.473544
chr18	45457269	41831	SMAD2	1.53259	-0.192629	0.255232	-0.754722	0.450416
chr18	48556565	41916	SMAD4	2.87904	0.355315	0.31827	1.11639	0.264254
chr18	51751029	41982	MBD2	7.10593	-0.433445	0.378039	-1.14656	0.251562
chr18	56338785	42273	MALT1	1.29729	-0.178945	0.2637	-0.678591	0.497397
chr18	56532008	42278	ZNF532	0.0924338	0.0273462	0.139403	0.196167	0.84448
chr18	56532085	42279	ZNF532	0.112421	-0.0383689	0.139403	-0.275238	0.783134
chr19	10613417	43409	KEAP1	1.93512	-0.183697	0.28592	-0.642478	0.520563
chr19	13213631	43594	LYL1	0.14818	-0.0383689	0.139403	-0.275238	0.783134
chr19	16222708	43725	RAB8A	284.211	-0.219323	0.260741	-0.841153	0.400262
chr19	19516603	43933	GATAD2A	1.30827	0.168487	0.240491	0.700596	0.483555
chr19	36706043	44798	ZNF146	22.0839	0.854414	0.369504	2.31233	0.0207595
chr19	39847512	44912	SAMD4B	47.2189	-0.128831	0.331612	-0.388497	0.697648
chr19	40324707	44945	DYRK1B	4.47087	-0.311431	0.366643	-0.849411	0.395653
chr19	41859726	45012	TGFB1	6.66817	-0.058689	0.377354	-0.155528	0.876405
chr19	45909872	45170	CD3EAP	3.12569	0.323321	0.322061	1.00391	0.315422
chr19	45971826	45173	FOSB	1.21486	0.192241	0.239121	0.803947	0.421428
chr19	46389194	45201	IRF2BP1	9.06063	0.369131	0.382416	0.965261	0.334414
chr19	48173721	45276	GLTSCR1	3.06	0.269365	0.310603	0.867232	0.385815
chr19	48673574	45288	LIG1	43.3794	0.143977	0.326727	0.440665	0.659456
chr19	48972686	45303	CYTH2	0.0924338	0.0273462	0.139403	0.196167	0.84448
chr19	49468604	45324	FTL	9215.89	0.227416	0.268748	0.846206	0.397438
chr19	49865659	45348	TEAD2	0.281478	-0.0383689	0.139403	-0.275238	0.783134
chr19	54641660	45475	CNOT3	14.42	0.424428	0.37921	1.11924	0.263037
chr19	55918983	45509	UBE2S	45.5908	-0.118116	0.327105	-0.361095	0.718029
chr2	27274588	46266	AGBL5	2.1596	0.0387672	0.288702	0.134281	0.89318
chr2	33824378	46508	FAM98A	80.8995	0.0367529	0.329704	0.111472	0.911242
chr2	45838418	46914	SRBD1	1.80129	-0.379831	0.247472	-1.53484	0.124822
chr2	46524632	46929	EPAS1	30.1252	-0.260388	0.381216	-0.683045	0.494578
chr1	95582932	4709	TMEM56	2.83339	-0.0150505	0.306834	-0.0490508	0.960879
chr2	61765418	47822	XPO1	25.7111	0.128563	0.363098	0.354074	0.723284
chr2	63277979	47910	OTX1	0.910886	-0.138333	0.213914	-0.646678	0.51784
chr2	66662614	48125	MEIS1	16.0482	-0.278363	0.378657	-0.735132	0.462259
chr2	74666783	48563	RTKN	0.833007	0.173361	0.211892	0.81816	0.413266
chr2	74667098	48564	RTKN	5.25095	0.056366	0.35412	0.159172	0.873533
chr2	85981047	48718	ATOH8	11.6005	-0.464682	0.383668	-1.21116	0.225835
chr2	86947461	48747	RMND5A	15.2297	0.140298	0.374551	0.374575	0.707977
chr1	100818297	4938	CDC14A	3.02382	0.297484	0.321173	0.926242	0.35432
chr1	101361801	4948	SLC30A7	59.0676	0.131993	0.316121	0.41754	0.676283
chr2	136289078	50049	R3HDM1	3.23303	0.190558	0.331632	0.574607	0.565557
chr2	142888582	50208	LRP1B	2.13321	-0.229056	0.28393	-0.806734	0.41982
chr2	163100014	51516	FAP	3.98723	0.697714	0.338112	2.06356	0.0390597
chr2	164592477	51641	FIGN	3.1184	-0.122615	0.333866	-0.367259	0.713426
chr2	170441318	51895	PPIG	0.593649	-0.0688707	0.187562	-0.36719	0.713478
chr2	172950224	52041	DLX1	12.1089	0.111283	0.383334	0.290302	0.771585
chr2	174829928	52160	SP3	3.95421	0.0878303	0.343397	0.255769	0.798129
chr2	178077505	52532	HNRNPA3	86.5127	0.159223	0.296983	0.536136	0.591865
chr2	178129497	52538	NFE2L2	4.48749	-0.0677119	0.361501	-0.187308	0.851419
chr2	179345199	52597	PLEKHA3	2.97728	0.0640056	0.311564	0.205433	0.837234
chr2	185463138	52825	ZNF804A	0.512688	-0.052777	0.166155	-0.317637	0.75076
chr2	189839208	52866	COL3A1	148.872	0.00494765	0.283162	0.0174728	0.986059
chr2	190445400	52879	SLC40A1	0.592721	-0.13788	0.162169	-0.850226	0.3952
chr2	196521879	52966	SLC39A10	15.0386	0.0636406	0.375935	0.169286	0.865571
chr2	204193028	53347	ABI2	19.3361	-0.0541831	0.367604	-0.147395	0.88282
chr2	208030426	53485	KLF7	7.69891	0.506313	0.379865	1.33288	0.182572
chr2	208394679	53495	CREB1	10.1502	0.220456	0.381447	0.577947	0.5633
chr1	115292601	5366	CSDE1	164.708	-0.206576	0.347497	-0.59447	0.552198
chr1	115292786	5367	CSDE1	98.2295	0.67941	0.287142	2.36611	0.0179762
chr1	115292681	5368	CSDE1	6.02294	-0.483482	0.36921	-1.3095	0.190365
chr2	219264558	53835	CTDSP1	2.3742	0.464819	0.284197	1.63555	0.101933
chr2	219264622	53836	CTDSP1	0.502144	0.00856068	0.165623	0.0516879	0.958777
chr2	230744808	54177	TRIP12	32.1654	-0.132304	0.349937	-0.37808	0.705371
chr2	234160310	54259	ATG16L1	10.8043	-0.118967	0.382431	-0.311081	0.755739
chr20	2451450	54554	SNRPB	28.9137	-0.255551	0.352662	-0.724634	0.468677
chr20	6749477	54708	BMP2	12.3536	-0.104497	0.382797	-0.272982	0.784867
chr20	30310623	55244	BCL2L1	1.48369	0.230863	0.262998	0.877812	0.380046
chr20	30795504	55277	PLAGL2	3.96078	0.0275878	0.34811	0.0792502	0.936834
chr20	34050171	55448	CEP250	5.43506	-0.127286	0.371609	-0.342527	0.731954
chr20	39317863	55696	MAFB	0.449684	-0.103881	0.14726	-0.705428	0.480544
chr20	45985439	56029	ZMYND8	0.0924338	0.0273462	0.139403	0.196167	0.84448
chr1	147013214	5618	BCL9	1.47217	0.321975	0.254601	1.26463	0.206005
chr20	50808291	56223	ZFP64	9.97279	-0.00855932	0.383712	-0.0223066	0.982203
chr20	51589750	56296	TSHZ2	6.97883	-0.50319	0.365554	-1.37651	0.168663
chr20	57226888	56491	STX16	4.43979	0.44103	0.36185	1.21882	0.222913
chr21	30671247	56980	BACH1	0.866247	0.256915	0.216012	1.18936	0.234299
chr21	36421584	57150	RUNX1	0.70696	-0.0213636	0.195856	-0.109078	0.91314
chr21	44394755	57362	PKNOX1	9.46594	0.101775	0.381697	0.266638	0.789748
chr22	19868840	57649	TXNRD2	0.444541	-0.0999731	0.146165	-0.683976	0.49399
chr22	20073334	57657	DGCR8	3.54502	-0.130814	0.352454	-0.371152	0.710525
chr22	25771842	57868	LRP5L	0.0924338	0.0273462	0.139403	0.196167	0.84448
chr1	151431928	5793	POGZ	2.59717	-0.24054	0.307593	-0.782009	0.434209
chr22	38201136	58373	H1F0	1.05582	0.0673475	0.225955	0.298057	0.765659
chr22	39640419	58454	PDGFB	0.184868	0.0540771	0.139676	0.38716	0.698638
chr22	39916702	58471	ATF4	1409.69	0.363275	0.31591	1.14993	0.250173
chr22	40574120	58496	TNRC6B	4.67994	-0.0849207	0.34615	-0.245329	0.806202
chr22	40948200	58533	MKL1	16.1158	-0.475664	0.377465	-1.26015	0.207614
chr22	40948300	58534	MKL1	30.6538	-0.101945	0.345668	-0.294921	0.768054
chr22	41697689	58583	ZC3H7B	8.48624	-0.0208072	0.377836	-0.0550695	0.956083
chr22	41865142	58598	ACO2	40.1631	0.159977	0.36013	0.444221	0.656883
chr22	47022673	58768	GRAMD4	23.3135	-0.252746	0.363235	-0.695819	0.486542
chr3	11685354	59125	VGLL4	3.51928	0.0478909	0.345607	0.13857	0.88979
chr3	12705489	59158	RAF1	18.8131	0.0574437	0.368261	0.155986	0.876044
chr3	12881847	59164	RPL32	6.60877	0.342372	0.363181	0.942703	0.345833
chr1	154531068	5918	UBE2Q1	4.16409	-0.198889	0.358325	-0.555054	0.578858
chr1	155243028	5976	CLK2	32.7047	-0.0979194	0.346579	-0.282531	0.777536
chr3	33318951	59803	FBXL2	4.38216	-0.0162345	0.358264	-0.0453143	0.963857
chr1	155829337	6017	SYT11	2.40768	-0.0181289	0.317725	-0.0570585	0.954499
chr3	48964873	60217	ARIH2	15.1559	-0.045579	0.379689	-0.120043	0.904449
chr3	49170481	60265	LAMB2	21.635	0.36973	0.373482	0.989954	0.322197
chr3	52232206	60460	ALAS1	30.1779	0.341883	0.357726	0.955711	0.339218
chr1	156163902	6050	SLC25A44	66.9326	-0.00676488	0.335262	-0.0201779	0.983901
chr3	89156871	61766	EPHA3	1.4312	-0.341147	0.254522	-1.34035	0.180133
chr3	119813053	62339	GSK3B	77.4394	0.300441	0.324474	0.925935	0.35448
chr1	161284193	6239	SDHC	101.497	-0.0211494	0.289495	-0.0730562	0.941761
chr3	129547335	62703	TMCC1	0.400267	-0.0250226	0.152181	-0.164426	0.869395
chr3	134093364	62824	AMOTL2	2.46865	-0.258577	0.308624	-0.837839	0.402121
chr3	152017205	63485	MBNL1	10.3852	0.249211	0.379403	0.656851	0.511277
chr3	152017336	63486	MBNL1	6.19877	-0.202428	0.371007	-0.545618	0.585329
chr3	152017511	63487	MBNL1	7.79602	-0.169531	0.379982	-0.446155	0.655485
chr3	160283086	63757	KPNA4	156.867	0.0728098	0.302609	0.240607	0.80986
chr3	168865314	63858	MECOM	0.112421	-0.0383689	0.139403	-0.275238	0.783134
chr3	176782766	64161	TBL1XR1	47.4755	0.111855	0.347033	0.322317	0.747212
chr3	178789592	64177	ZMAT3	4.25976	0.204067	0.35497	0.574886	0.565369
chr3	184033212	64511	EIF4G1	127.437	0.321494	0.292269	1.09999	0.271335
chr4	2627051	65034	FAM193A	3.09745	-0.8206	0.323824	-2.53409	0.0112738
chr4	18023444	65365	LCORL	0.749087	0.0441645	0.202402	0.218202	0.827272
chr1	171481219	6568	PRRC2C	38.0659	0.287203	0.342529	0.838478	0.401763
chr1	173962185	6636	RC3H1	2.05987	0.133947	0.289441	0.462779	0.643523
chr4	74088777	66463	ANKRD17	2.42568	-0.0163549	0.314986	-0.0519227	0.95859
chr4	75025773	66474	MTHFD2L	12.1293	0.149902	0.38322	0.391165	0.695675
chr4	77996952	66527	CCNI	76.036	-0.277767	0.294724	-0.942465	0.345955
chr4	79860436	66573	PAQR3	7.39658	0.0506657	0.377378	0.134257	0.893199
chr4	87770356	66911	SLC10A6	0.444541	-0.0999731	0.146165	-0.683976	0.49399
chr4	103748605	67153	UBE2D3	26.1631	-0.242934	0.363395	-0.668511	0.503807
chr4	129731279	67799	PHF17	1.38554	0.0260797	0.27382	0.095244	0.924121
chr4	129732452	67800	PHF17	1.4432	0.0121705	0.275677	0.0441477	0.964787
chr4	129733005	67801	PHF17	1.01191	0.252081	0.211429	1.19227	0.233155
chr4	140060643	67924	ELF2	7.21693	-0.283738	0.381034	-0.744652	0.456482
chr4	153601192	68434	TMEM154	0.554603	0.119311	0.158969	0.750527	0.452938
chr4	168155697	68672	SPOCK3	0.638696	0.0916656	0.177442	0.516595	0.605439
chr4	176733597	68833	GPM6A	0.260601	-0.0677146	0.139837	-0.48424	0.628215
chr5	39074480	69938	RICTOR	14.2755	0.19581	0.376938	0.519475	0.60343
chr5	52776292	70187	FST	2.54502	0.317868	0.301293	1.05501	0.29142
chr5	73936830	70750	ENC1	0.175425	0.0273462	0.139403	0.196167	0.84448
chr5	77656445	70978	SCAMP1	19.7856	-0.186638	0.369341	-0.505328	0.613328
chr5	87564661	71173	TMEM161B	4.7333	-0.213536	0.341475	-0.625335	0.531751
chr1	197704884	7119	DENND1B	1.17349	0.11973	0.215869	0.554641	0.57914
chr5	90679011	71373	ARRDC3	59.0723	-0.0603335	0.31725	-0.190176	0.849171
chr5	98105302	71832	RGMB	0.452727	0.113007	0.160065	0.706004	0.480186
chr5	111092889	72048	NREP	163.323	-0.241456	0.346857	-0.696124	0.486351
chr5	111093199	72049	NREP	0.29636	-0.0691636	0.139903	-0.494367	0.621047
chr1	11866242	723	CLCN6	2.27722	0.208838	0.307442	0.679277	0.496963
chr5	133861841	72662	PHF15	1.08923	0.00335901	0.20838	0.0161197	0.987139
chr5	137688316	72823	KDM3B	1.81041	0.185138	0.282143	0.656185	0.511705
chr5	137878902	72850	ETF1	43.8322	0.159	0.338796	0.469309	0.638849
chr5	138677523	72895	PAIP2	14.038	-0.267488	0.381996	-0.700239	0.483778
chr5	143584952	73114	KCTD16	0.0924338	0.0273462	0.139403	0.196167	0.84448
chr5	148930938	73247	CSNK1A1	341.164	0.0620539	0.268769	0.230882	0.817406
chr5	154320660	73415	MRPL22	132.955	0.0559152	0.344272	0.162416	0.870979
chr1	203764781	7380	ZC3H11A	118.217	0.154678	0.330631	0.467826	0.639909
chr1	203770718	7381	ZC3H11A	9.33777	-0.262896	0.38235	-0.68758	0.491717
chr1	203772021	7382	ZC3H11A	2.81938	-0.0369558	0.329179	-0.112266	0.910612
chr5	170814771	74200	NPM1	52.0433	0.272085	0.328719	0.827714	0.407833
chr5	171433516	74234	FBXW11	39.1461	-0.174864	0.351904	-0.496909	0.619253
chr5	179921419	74527	CNOT6	57.3682	0.279517	0.352246	0.793529	0.42747
chr5	180670818	74557	GNB2L1	1686.24	-0.247197	0.264671	-0.933977	0.350316
chr6	7108180	74732	RREB1	5.68815	-0.267845	0.365407	-0.733006	0.463555
chr6	16328587	75102	ATXN1	1.98977	0.139594	0.280429	0.497787	0.618634
chr6	16761693	75111	ATXN1	5.04113	-0.248697	0.37128	-0.669838	0.502961
chr6	31588511	75562	PRRC2A	0.891866	0.0523982	0.201398	0.260173	0.794731
chr6	33284736	75679	ZBTB22	0.562956	-0.0863839	0.155508	-0.555493	0.578557
chr6	41040773	75987	NFYA	4.35524	0.230879	0.354803	0.650725	0.515224
chr6	42110347	76070	C6orf132	2.03055	0.316957	0.286875	1.10486	0.269221
chr6	43739737	76200	VEGFA	0.436026	-0.037862	0.168346	-0.224905	0.822053
chr6	45296063	76288	RUNX2	0.29636	-0.0691636	0.139903	-0.494367	0.621047
chr1	212003917	7699	LPGAT1	7.4867	0.171696	0.381271	0.450326	0.652475
chr6	82957283	77002	IBTK	11.0091	-0.0690203	0.383391	-0.180026	0.857132
chr6	86352634	77154	SYNCRIP	76.9779	-0.39354	0.319989	-1.22985	0.218752
chr6	90121951	77246	RRAGD	1.31878	-0.312345	0.247232	-1.26337	0.206457
chr6	101846975	77728	GRIK2	23.4966	-0.4276	0.361379	-1.18325	0.236712
chr6	111095124	77991	CDK19	0.562956	-0.0863839	0.155508	-0.555493	0.578557
chr6	111804415	78030	REV3L	9.56702	-0.12657	0.383445	-0.330087	0.741334
chr6	131384438	78418	EPB41L2	7.4914	-0.331915	0.382081	-0.868703	0.385009
chr6	136173131	78587	PDE7B	42.756	0.126937	0.338236	0.375292	0.707443
chr6	137113569	78626	MAP3K5	10.1125	-0.182807	0.383708	-0.476422	0.633774
chr6	149663832	78943	TAB2	2.15356	-0.0130368	0.289597	-0.0450172	0.964094
chr7	1577780	79536	MAFK	1.53292	-0.129555	0.254313	-0.50943	0.610451
chr7	6523808	79686	KDELR2	30.0501	0.137448	0.366544	0.374983	0.707673
chr7	20371232	80096	ITGB8	13.6131	-0.273745	0.383288	-0.714202	0.475102
chr7	21467720	80181	SP4	1.56032	-0.201632	0.260361	-0.774434	0.438674
chr7	26240244	80344	HNRNPA2B1	1346.03	-0.28709	0.277346	-1.03513	0.300608
chr7	27150342	80490	HOXA3	0.112421	-0.0383689	0.139403	-0.275238	0.783134
chr7	33945129	80761	BMPER	5.06975	0.0737536	0.367051	0.200936	0.840749
chr7	73868154	81726	GTF2IRD1	1.20636	-0.281681	0.238819	-1.17947	0.23821
chr7	73868497	81727	GTF2IRD1	3.12892	-0.394815	0.326812	-1.20808	0.227017
chr7	82072782	81880	CACNA2D1	12.1244	-0.045226	0.382758	-0.118158	0.905942
chr7	94285421	82147	SGCE	109.445	0.0302265	0.295971	0.102127	0.918656
chr7	94285696	82148	PEG10	473.114	0.00448394	0.286944	0.0156265	0.987532
chr7	95064384	82169	PON2	1.26085	-0.116837	0.252871	-0.462043	0.64405
chr7	98923574	82364	ARPC1A	17.5631	0.248574	0.374597	0.663578	0.50696
chr7	98972382	82369	ARPC1B	2.69369	0.257429	0.316262	0.813973	0.41566
chr1	218519670	8236	TGFB2	1.43302	-0.183234	0.265585	-0.689927	0.49024
chr7	100424698	82434	EPHB4	6.80752	-0.31297	0.376403	-0.831475	0.405705
chr7	100464945	82436	TRIP6	2.72038	0.377484	0.331542	1.13857	0.254883
chr7	102988086	82542	PSMC2	76.879	0.129018	0.31091	0.414968	0.678166
chr7	104909319	82626	SRPK2	11.3538	0.578495	0.383552	1.50826	0.131489
chr7	111201922	82751	IMMP2L	15.539	-0.327642	0.372758	-0.878967	0.379419
chr7	112726378	82808	GPR85	0.766921	-0.238331	0.204735	-1.16409	0.244386
chr7	114055150	82847	FOXP2	0.41352	0.0641213	0.140502	0.456374	0.648121
chr1	221052750	8313	HLX	3.12782	-0.298391	0.319879	-0.932823	0.350912
chr7	128695191	83406	TNPO3	32.5759	0.214041	0.343127	0.623796	0.532762
chr7	135194834	83628	CNOT4	66.9507	0.423483	0.32233	1.31382	0.188907
chr7	139477480	83739	HIPK2	0.741829	-0.106211	0.201839	-0.526216	0.598738
chr7	142374389	83830	MTRNR2L6	0.462169	0.0978167	0.148532	0.658554	0.510182
chr1	225840421	8437	ENAH	11.5122	-0.258936	0.383037	-0.676009	0.499035
chr8	21988197	84619	HR	4.30342	-0.00322497	0.35898	-0.00898369	0.992832
chr8	22526637	84648	BIN3	2.60276	-0.0498004	0.32809	-0.151789	0.879353
chr8	23386409	84708	SLC25A37	0.112421	-0.0383689	0.139403	-0.275238	0.783134
chr8	26371967	84823	DPYSL2	4.33024	-0.474516	0.35818	-1.3248	0.185238
chr8	26435448	84825	DPYSL2	6.01859	0.247114	0.376236	0.656806	0.511306
chr8	38645031	85261	TACC1	5.58713	-0.230396	0.350773	-0.656825	0.511294
chr8	53626876	85515	RB1CC1	7.5223	0.00674711	0.379852	0.0177625	0.985828
chr8	57080831	85591	PLAG1	0.112421	-0.0383689	0.139403	-0.275238	0.783134
chr8	60031648	85679	TOX	25.0313	-0.0275802	0.377669	-0.0730276	0.941784
chr8	67579399	86019	VCPIP1	26.1394	0.151172	0.367123	0.411773	0.680505
chr8	77912343	86488	PEX2	51.6377	-0.385883	0.321038	-1.20199	0.229369
chr8	101734174	87122	PABPC1	74.674	0.0177555	0.32152	0.0552236	0.95596
chr8	101734266	87123	PABPC1	0.337263	-0.0822718	0.140466	-0.585708	0.558072
chr8	103876085	87202	AZIN1	39.8988	0.0106428	0.335542	0.0317182	0.974697
chr8	110346594	87505	ENY2	30.0107	-0.751286	0.361296	-2.07942	0.0375788
chr8	110346680	87506	ENY2	9.39862	-0.402704	0.380634	-1.05798	0.290064
chr8	116635962	87609	TRPS1	13.8591	0.114203	0.38216	0.298835	0.765066
chr8	126104041	87844	KIAA0196	7.4029	0.391844	0.371698	1.0542	0.291791
chr8	130892629	87902	FAM49B	0.826638	0.0972945	0.208251	0.467199	0.640357
chr9	3525900	88319	RFX3	0.674456	0.0847095	0.181029	0.467934	0.639832
chr9	6757928	88462	KDM4C	0.836294	-0.049448	0.208993	-0.236601	0.812966
chr9	27109358	89160	TEK	0.597864	-0.168413	0.177056	-0.951183	0.341511
chr9	32989903	89243	APTX	118.32	-0.356806	0.28835	-1.23741	0.215936
chr9	35072308	89354	VCP	72.7266	0.102876	0.318683	0.322815	0.746836
chr9	35834559	89423	TMEM8B	3.32865	-0.19168	0.345203	-0.555267	0.578712
chr9	73028498	89835	KLF9	13.5498	0.214872	0.378889	0.567111	0.570639
chr9	91041430	90452	SPIN1	29.4854	0.0280108	0.356845	0.0784955	0.937434
chr9	102584183	90767	NR4A3	2.49852	0.0373734	0.148875	0.251039	0.801784
chr9	102587956	90768	NR4A3	1.55469	-0.118364	0.264531	-0.44745	0.65455
chr9	103115176	90796	TEX10	3.76908	-0.0271013	0.343531	-0.0788904	0.93712
chr9	109625460	90926	ZNF462	5.78685	-0.27489	0.374775	-0.73348	0.463266
chr9	123550537	91374	FBXW2	30.7229	0.0616674	0.358291	0.172115	0.863347
chr9	125667393	91479	RC3H2	0.29636	-0.0691636	0.139903	-0.494367	0.621047
chr9	125667550	91480	RC3H2	35.892	-0.371437	0.350371	-1.06012	0.289088
chr9	125719324	91490	RABGAP1	36.2101	-0.020487	0.334117	-0.0613167	0.951107
chr9	128509720	91799	PBX3	4.84174	0.274983	0.363215	0.757082	0.449001
chr9	130213632	92052	RPL12	1117.96	-0.0565523	0.249291	-0.226853	0.820538
chr9	130829546	92083	NAIF1	1.8171	-0.315435	0.262124	-1.20338	0.22883
chr9	131219506	92122	ODF2	1.68446	0.340386	0.288748	1.17883	0.238464
chr9	131902417	92200	PPP2R4	5.84722	0.0914437	0.371453	0.246178	0.805544
chr9	134305528	92314	PRRC2B	125.955	-0.3728	0.294661	-1.26518	0.205807
chr10	3827398	9235	KLF6	13.2199	-0.0993991	0.380615	-0.261154	0.793974
chrX	40982862	93659	USP9X	34.5025	-0.142933	0.343412	-0.416213	0.677254
chrX	44732447	93792	KDM6A	3.14467	-0.00574048	0.325769	-0.0176213	0.985941
chrX	44732671	93793	KDM6A	12.6215	-0.101584	0.382835	-0.265346	0.790743
chrX	47509883	93901	ELK1	19.4384	-0.148808	0.377327	-0.394373	0.693306
chrX	48555127	93917	SUV39H1	5.32987	0.101027	0.370327	0.272806	0.785002
chrX	49644680	93959	USP27X	4.00212	-0.0519055	0.317065	-0.163706	0.869962
chrX	83757484	94703	HDX	3.15404	0.270829	0.334523	0.809597	0.418172
chrX	100879952	94949	ARMCX3	95.6605	0.103344	0.295908	0.349244	0.726906
chrX	102510103	95003	TCEAL8	18.3775	-0.0335485	0.37361	-0.0897956	0.92845
chrX	102940142	95012	MORF4L2	448.759	-0.061902	0.268874	-0.230227	0.817915
chrX	106243353	95064	MORC4	4.93597	0.133764	0.363857	0.367628	0.713151
chrX	109561319	95160	AMMECR1	15.8282	0.0108856	0.379795	0.0286617	0.977134
chrX	123094748	95434	STAG2	44.2538	0.512361	0.334139	1.53338	0.125183
chr10	32636056	9939	EPC1	1.6348	-0.112508	0.277429	-0.405538	0.685082
chr5	82373185	71094	TMEM167A	38.3015	-0.00140601	0.361394	-0.00389052	0.996896
chr10	37890988	10062	MTRNR2L7	0	NA	NA	NA	NA
chr10	37891097	10063	MTRNR2L7	0	NA	NA	NA	NA
chr10	37891248	10064	MTRNR2L7	0	NA	NA	NA	NA
chr10	37891206	10065	MTRNR2L7	0	NA	NA	NA	NA
chr10	37891322	10066	MTRNR2L7	0	NA	NA	NA	NA
chr10	37891490	10067	MTRNR2L7	0	NA	NA	NA	NA
chr10	37891531	10068	MTRNR2L7	0	NA	NA	NA	NA
chr10	37891648	10069	MTRNR2L7	0	NA	NA	NA	NA
chr10	52645414	10323	A1CF	0	NA	NA	NA	NA
chr10	57359551	10374	MTRNR2L5	0	NA	NA	NA	NA
chr10	68686167	10610	LRRTM3	0	NA	NA	NA	NA
chr10	68686274	10611	LRRTM3	0	NA	NA	NA	NA
chr10	68686328	10612	LRRTM3	0	NA	NA	NA	NA
chr10	71060537	10704	HK1	0	NA	NA	NA	NA
chr10	89267594	11612	MINPP1	0	NA	NA	NA	NA
chr10	97759949	11913	CC2D2B	0	NA	NA	NA	NA
chr10	103603383	12393	KCNIP2	0	NA	NA	NA	NA
chr10	119302292	12999	EMX2	0	NA	NA	NA	NA
chr10	128994412	13477	DOCK1	0	NA	NA	NA	NA
chr10	134902359	13932	GPR123	0	NA	NA	NA	NA
chr11	2162278	14015	IGF2	0	NA	NA	NA	NA
chr11	10529880	14308	MTRNR2L8	0	NA	NA	NA	NA
chr11	10530295	14310	MTRNR2L8	0	NA	NA	NA	NA
chr11	12474349	14404	PARVA	0	NA	NA	NA	NA
chr1	27961742	1488	FGR	0	NA	NA	NA	NA
chr11	20621030	14907	SLC6A5	0	NA	NA	NA	NA
chr11	20621085	14908	SLC6A5	0	NA	NA	NA	NA
chr11	57417404	15761	YPEL4	0	NA	NA	NA	NA
chr11	63606809	15956	MARK2	0	NA	NA	NA	NA
chr11	63870670	15984	MACROD1	0	NA	NA	NA	NA
chr11	64692147	16071	PPP2R5B	0	NA	NA	NA	NA
chr11	84634340	16736	DLG2	0	NA	NA	NA	NA
chr1	32828253	1685	TSSK3	0	NA	NA	NA	NA
chr11	113345896	17267	DRD2	0	NA	NA	NA	NA
chr1	34630825	1771	CSMD2	0	NA	NA	NA	NA
chr11	120530999	17797	GRIK4	0	NA	NA	NA	NA
chr11	124806034	17949	HEPACAM	0	NA	NA	NA	NA
chr11	125034650	17957	PKNOX2	0	NA	NA	NA	NA
chr11	128556593	18122	AX747861	0	NA	NA	NA	NA
chr12	8023521	18688	SLC2A14	0	NA	NA	NA	NA
chr12	14548037	18843	ATF7IP	0	NA	NA	NA	NA
chr1	36948625	1896	CSF3R	0	NA	NA	NA	NA
chr12	26277999	19357	BHLHE41	0	NA	NA	NA	NA
chr12	41086371	19562	CNTN1	0	NA	NA	NA	NA
chr12	48119298	19712	ENDOU	0	NA	NA	NA	NA
chr12	49488582	19820	DHH	0	NA	NA	NA	NA
chr12	54422226	20186	HOXC6	0	NA	NA	NA	NA
chr12	54426831	20192	HOXC5	0	NA	NA	NA	NA
chr12	56415252	20300	IKZF4	0	NA	NA	NA	NA
chr12	67072804	20743	GRIP1	0	NA	NA	NA	NA
chr12	70637238	20860	CNOT2	0	NA	NA	NA	NA
chr12	70637259	20861	CNOT2	0	NA	NA	NA	NA
chr12	70731490	20864	CNOT2	0	NA	NA	NA	NA
chr12	103351737	21517	ASCL1	0	NA	NA	NA	NA
chr12	106976712	21657	LOC100287944	0	NA	NA	NA	NA
chr12	106976776	21658	LOC100287944	0	NA	NA	NA	NA
chr12	109458809	21749	SVOP	0	NA	NA	NA	NA
chr12	109458852	21750	SVOP	0	NA	NA	NA	NA
chr12	117799587	22252	NOS1	0	NA	NA	NA	NA
chr12	118628317	22281	TAOK3	0	NA	NA	NA	NA
chr12	123560195	22512	PITPNM2	0	NA	NA	NA	NA
chr1	42050712	2289	HIVEP3	0	NA	NA	NA	NA
chr13	27131859	22952	WASF3	0	NA	NA	NA	NA
chr13	28712669	23027	PAN3-AS1	0	NA	NA	NA	NA
chr13	51995470	23599	INTS6	0	NA	NA	NA	NA
chr13	108518975	25023	FAM155A	0	NA	NA	NA	NA
chr14	21731210	25314	HNRNPC	0	NA	NA	NA	NA
chr14	23588548	25412	CEBPE	0	NA	NA	NA	NA
chr14	35873162	26238	NFKBIA	0	NA	NA	NA	NA
chr14	52327275	26686	GNG2	0	NA	NA	NA	NA
chr14	64682189	27208	SYNE2	0	NA	NA	NA	NA
chr14	64682851	27209	SYNE2	0	NA	NA	NA	NA
chr14	69259900	27359	ZFP36L1	0	NA	NA	NA	NA
chr1	50575495	2760	ELAVL4	0	NA	NA	NA	NA
chr1	50575604	2761	ELAVL4	0	NA	NA	NA	NA
chr14	77270376	27722	ANGEL1	0	NA	NA	NA	NA
chr14	92413846	28061	FBLN5	0	NA	NA	NA	NA
chr14	94423427	28150	ASB2	0	NA	NA	NA	NA
chr1	6646583	289	ZBTB48	0	NA	NA	NA	NA
chr15	40531174	29668	PAK6	0	NA	NA	NA	NA
chr15	49715398	30060	FGF7	0	NA	NA	NA	NA
chr15	49716476	30061	FGF7	0	NA	NA	NA	NA
chr15	51570336	30111	CYP19A1	0	NA	NA	NA	NA
chr1	54618724	3014	CDCP2	0	NA	NA	NA	NA
chr15	67933868	30990	MAP2K5	0	NA	NA	NA	NA
chr15	81589260	31520	IL16	0	NA	NA	NA	NA
chr15	83951975	31605	BNC1	0	NA	NA	NA	NA
chr15	83952043	31606	BNC1	0	NA	NA	NA	NA
chr1	59134154	3188	MYSM1	0	NA	NA	NA	NA
chr16	3422009	32610	MTRNR2L4	0	NA	NA	NA	NA
chr16	3421945	32611	MTRNR2L4	0	NA	NA	NA	NA
chr16	3422144	32612	MTRNR2L4	0	NA	NA	NA	NA
chr16	3422245	32613	MTRNR2L4	0	NA	NA	NA	NA
chr16	9030474	32876	USP7	0	NA	NA	NA	NA
chr16	29985127	33449	BOLA2	0	NA	NA	NA	NA
chr16	56815761	34522	NUP93	0	NA	NA	NA	NA
chr16	56815720	34523	NUP93	0	NA	NA	NA	NA
chr16	62070389	34721	CDH8	0	NA	NA	NA	NA
chr16	65093483	34778	CDH11	0	NA	NA	NA	NA
chr16	89043519	35945	CBFA2T3	0	NA	NA	NA	NA
chr17	1395954	36058	MYO1C	0	NA	NA	NA	NA
chr17	6926410	36395	BCL6B	0	NA	NA	NA	NA
chr17	7344329	36435	FGF11	0	NA	NA	NA	NA
chr1	70697238	3703	SRSF11	0	NA	NA	NA	NA
chr17	22022823	37041	MTRNR2L1	0	NA	NA	NA	NA
chr17	22022863	37042	MTRNR2L1	0	NA	NA	NA	NA
chr17	29624324	37369	NF1	0	NA	NA	NA	NA
chr17	36105073	37787	HNF1B	0	NA	NA	NA	NA
chr17	42907062	38310	GJC1	0	NA	NA	NA	NA
chr17	46132268	38512	NFE2L1	0	NA	NA	NA	NA
chr17	46651438	38606	HOXB3	0	NA	NA	NA	NA
chr17	46651511	38607	HOXB3	0	NA	NA	NA	NA
chr17	46657257	38614	MIR10A	0	NA	NA	NA	NA
chr17	73150714	39881	HN1	0	NA	NA	NA	NA
chr17	76027746	40007	TNRC6C	0	NA	NA	NA	NA
chr17	80797966	40239	TBCD	0	NA	NA	NA	NA
chr18	12656624	40522	SPIRE1	0	NA	NA	NA	NA
chr18	21452911	40681	LAMA3	0	NA	NA	NA	NA
chr18	31185598	41117	ASXL3	0	NA	NA	NA	NA
chr18	31628415	41138	NOL4	0	NA	NA	NA	NA
chr18	35145972	41304	CELF4	0	NA	NA	NA	NA
chr18	52989078	42051	TCF4	0	NA	NA	NA	NA
chr18	52989399	42052	TCF4	0	NA	NA	NA	NA
chr18	53089550	42078	TCF4	0	NA	NA	NA	NA
chr18	53256894	42097	TCF4	0	NA	NA	NA	NA
chr18	53256957	42098	TCF4	0	NA	NA	NA	NA
chr18	76751766	42878	SALL3	0	NA	NA	NA	NA
chr19	6481800	43266	DENND1C	0	NA	NA	NA	NA
chr19	14316870	43653	LPHN1	0	NA	NA	NA	NA
chr19	19626276	43936	TSSK6	0	NA	NA	NA	NA
chr19	34289297	44674	KCTD15	0	NA	NA	NA	NA
chr19	34289200	44675	KCTD15	0	NA	NA	NA	NA
chr19	39368886	44895	RINL	0	NA	NA	NA	NA
chr19	48972743	45304	CYTH2	0	NA	NA	NA	NA
chr19	54641450	45474	CNOT3	0	NA	NA	NA	NA
chr19	55795787	45498	BRSK1	0	NA	NA	NA	NA
chr2	10091924	45753	GRHL1	0	NA	NA	NA	NA
chr2	38978007	46617	SRSF7	0	NA	NA	NA	NA
chr2	50201282	47024	NRXN1	0	NA	NA	NA	NA
chr2	50201149	47025	NRXN1	0	NA	NA	NA	NA
chr2	54087140	47081	GPR75	0	NA	NA	NA	NA
chr2	60780540	47704	BCL11A	0	NA	NA	NA	NA
chr2	69002018	48337	ARHGAP25	0	NA	NA	NA	NA
chr2	99734205	48997	TSGA10	0	NA	NA	NA	NA
chr2	145275339	50550	ZEB2	0	NA	NA	NA	NA
chr2	145275875	50551	ZEB2	0	NA	NA	NA	NA
chr2	145277698	50553	ZEB2	0	NA	NA	NA	NA
chr2	145277894	50554	ZEB2	0	NA	NA	NA	NA
chr2	145277952	50555	ZEB2	0	NA	NA	NA	NA
chr1	109656684	5084	KIAA1324	0	NA	NA	NA	NA
chr2	162272641	51466	TBR1	0	NA	NA	NA	NA
chr2	174830183	52161	SP3	0	NA	NA	NA	NA
chr2	176948527	52391	EVX2	0	NA	NA	NA	NA
chr2	176981498	52409	HOXD10	0	NA	NA	NA	NA
chr2	177016249	52425	HOXD4	0	NA	NA	NA	NA
chr2	177016338	52426	HOXD4	0	NA	NA	NA	NA
chr2	179672081	52685	TTN	0	NA	NA	NA	NA
chr2	179672123	52686	TTN	0	NA	NA	NA	NA
chr2	182545340	52765	NEUROD1	0	NA	NA	NA	NA
chr2	219283857	53839	VIL1	0	NA	NA	NA	NA
chr20	24450385	55178	SYNDIG1	0	NA	NA	NA	NA
chr20	32150231	55325	CBFA2T2	0	NA	NA	NA	NA
chr20	32150298	55326	CBFA2T2	0	NA	NA	NA	NA
chr20	35269745	55507	SLA2	0	NA	NA	NA	NA
chr20	40247001	55796	CHD6	0	NA	NA	NA	NA
chr20	40247047	55797	CHD6	0	NA	NA	NA	NA
chr1	145549312	5585	ANKRD35	0	NA	NA	NA	NA
chr1	147013189	5619	BCL9	0	NA	NA	NA	NA
chr20	55934217	56440	MTRNR2L3	0	NA	NA	NA	NA
chr20	55934125	56441	MTRNR2L3	0	NA	NA	NA	NA
chr20	55934340	56442	MTRNR2L3	0	NA	NA	NA	NA
chr20	55934608	56443	MTRNR2L3	0	NA	NA	NA	NA
chr20	55934650	56444	MTRNR2L3	0	NA	NA	NA	NA
chr20	55934755	56445	MTRNR2L3	0	NA	NA	NA	NA
chr22	22065163	57759	YPEL1	0	NA	NA	NA	NA
chr1	151688782	5814	CELF3	0	NA	NA	NA	NA
chr1	153363663	5831	S100A8	0	NA	NA	NA	NA
chr22	38380376	58389	SOX10	0	NA	NA	NA	NA
chr3	6902808	58981	GRM7	0	NA	NA	NA	NA
chr3	12881918	59165	RPL32	0	NA	NA	NA	NA
chr3	18476428	59437	SATB1	0	NA	NA	NA	NA
chr3	21792683	59539	ZNF385D	0	NA	NA	NA	NA
chr3	33700630	59822	CLASP2	0	NA	NA	NA	NA
chr3	33700858	59823	CLASP2	0	NA	NA	NA	NA
chr3	45433110	60111	LARS2	0	NA	NA	NA	NA
chr3	46395565	60123	CCR2	0	NA	NA	NA	NA
chr1	156216544	6056	PAQR6	0	NA	NA	NA	NA
chr3	62359187	60901	FEZF2	0	NA	NA	NA	NA
chr3	68053787	61069	FAM19A1	0	NA	NA	NA	NA
chr3	71353837	61366	BC040624	0	NA	NA	NA	NA
chr3	89156784	61765	EPHA3	0	NA	NA	NA	NA
chr1	161039728	6219	ARHGAP30	0	NA	NA	NA	NA
chr1	161059368	6222	PVRL4	0	NA	NA	NA	NA
chr3	128684439	62660	AK125726	0	NA	NA	NA	NA
chr3	147127257	63301	ZIC1	0	NA	NA	NA	NA
chr3	147127190	63302	ZIC1	0	NA	NA	NA	NA
chr3	152553319	63507	P2RY1	0	NA	NA	NA	NA
chr3	181429794	64358	SOX2	0	NA	NA	NA	NA
chr3	187463275	64652	BCL6	0	NA	NA	NA	NA
chr3	187463229	64653	BCL6	0	NA	NA	NA	NA
chr3	196910695	64863	DLG1	0	NA	NA	NA	NA
chr4	39408529	65792	KLB	0	NA	NA	NA	NA
chr4	41750852	65875	PHOX2B	0	NA	NA	NA	NA
chr4	41750932	65876	PHOX2B	0	NA	NA	NA	NA
chr4	55095391	66138	PDGFRA	0	NA	NA	NA	NA
chr4	129733122	67802	PHF17	0	NA	NA	NA	NA
chr4	140222610	67926	NDUFC1	0	NA	NA	NA	NA
chr4	140222685	67927	NDUFC1	0	NA	NA	NA	NA
chr4	151504162	68321	MAB21L2	0	NA	NA	NA	NA
chr4	153274027	68421	FBXW7	0	NA	NA	NA	NA
chr4	156588154	68524	GUCY1A3	0	NA	NA	NA	NA
chr4	160203677	68593	RAPGEF2	0	NA	NA	NA	NA
chr5	11904040	69510	CTNND2	0	NA	NA	NA	NA
chr5	71803247	70668	ZNF366	0	NA	NA	NA	NA
chr5	76934427	70848	OTP	0	NA	NA	NA	NA
chr5	88199774	71252	AL050132	0	NA	NA	NA	NA
chr5	88199838	71253	AL050132	0	NA	NA	NA	NA
chr5	88199997	71254	AL050132	0	NA	NA	NA	NA
chr5	113698215	72104	KCNN2	0	NA	NA	NA	NA
chr5	130868685	72567	RAPGEF6	0	NA	NA	NA	NA
chr5	137071580	72789	KLHL3	0	NA	NA	NA	NA
chr5	137673211	72820	FAM53C	0	NA	NA	NA	NA
chr5	138211077	72874	CTNNA1	0	NA	NA	NA	NA
chr5	138211126	72875	CTNNA1	0	NA	NA	NA	NA
chr5	139045243	72919	CXXC5	0	NA	NA	NA	NA
chr5	139422655	72951	NRG2	0	NA	NA	NA	NA
chr5	139505700	72966	IGIP	0	NA	NA	NA	NA
chr5	139505754	72967	IGIP	0	NA	NA	NA	NA
chr5	139505836	72968	IGIP	0	NA	NA	NA	NA
chr5	139507465	72969	IGIP	0	NA	NA	NA	NA
chr5	139507531	72970	IGIP	0	NA	NA	NA	NA
chr5	139507751	72971	IGIP	0	NA	NA	NA	NA
chr5	141337805	73074	PCDH12	0	NA	NA	NA	NA
chr5	155754047	73432	SGCD	0	NA	NA	NA	NA
chr1	205313352	7447	KLHDC8A	0	NA	NA	NA	NA
chr6	24126529	75302	NRSN1	0	NA	NA	NA	NA
chr1	210126516	7626	SYT14	0	NA	NA	NA	NA
chr6	45296031	76289	SUPT3H	0	NA	NA	NA	NA
chr6	50681723	76431	TFAP2D	0	NA	NA	NA	NA
chr6	55739891	76639	BMP5	0	NA	NA	NA	NA
chr6	89927236	77226	GABRR1	0	NA	NA	NA	NA
chr6	100054638	77642	PRDM13	0	NA	NA	NA	NA
chr6	108145507	77888	SCML4	0	NA	NA	NA	NA
chr6	114384013	78103	HS3ST5	0	NA	NA	NA	NA
chr1	14042055	801	PRDM2	0	NA	NA	NA	NA
chr1	14042077	802	PRDM2	0	NA	NA	NA	NA
chr7	27142234	80480	HOXA2	0	NA	NA	NA	NA
chr7	27142332	80481	HOXA2	0	NA	NA	NA	NA
chr7	27142387	80482	HOXA2	0	NA	NA	NA	NA
chr7	27153361	80492	HOXA3	0	NA	NA	NA	NA
chr7	28452233	80622	CREB5	0	NA	NA	NA	NA
chr7	28725687	80635	CREB5	0	NA	NA	NA	NA
chr1	216896725	8068	ESRRG	0	NA	NA	NA	NA
chr7	37025813	80834	ELMO1	0	NA	NA	NA	NA
chr7	78400248	81834	MAGI2	0	NA	NA	NA	NA
chr7	81399446	81863	HGF	0	NA	NA	NA	NA
chr7	94023995	82125	COL1A2	0	NA	NA	NA	NA
chr7	94024335	82126	COL1A2	0	NA	NA	NA	NA
chr7	96634887	82248	DLX6-AS1	0	NA	NA	NA	NA
chr7	100061860	82409	C7orf61	0	NA	NA	NA	NA
chr7	110731095	82742	LRRN3	0	NA	NA	NA	NA
chr7	114055059	82846	FOXP2	0	NA	NA	NA	NA
chr7	116963123	83173	WNT2	0	NA	NA	NA	NA
chr7	129588923	83450	UBE2H	0	NA	NA	NA	NA
chr7	134551647	83608	CALD1	0	NA	NA	NA	NA
chr7	139477434	83738	HIPK2	0	NA	NA	NA	NA
chr7	142374499	83831	MTRNR2L6	0	NA	NA	NA	NA
chr7	142374539	83832	MTRNR2L6	0	NA	NA	NA	NA
chr7	142374816	83833	MTRNR2L6	0	NA	NA	NA	NA
chr7	142374955	83834	MTRNR2L6	0	NA	NA	NA	NA
chr7	142375045	83835	MTRNR2L6	0	NA	NA	NA	NA
chr7	142374998	83836	MTRNR2L6	0	NA	NA	NA	NA
chr7	143079040	83857	ZYX	0	NA	NA	NA	NA
chr7	150675013	83952	KCNH2	0	NA	NA	NA	NA
chr7	150721576	83958	ATG9B	0	NA	NA	NA	NA
chr7	154002296	84056	DPP6	0	NA	NA	NA	NA
chr8	9953134	84353	MSRA	0	NA	NA	NA	NA
chr8	15095511	84444	SGCZ	0	NA	NA	NA	NA
chr8	65492984	85895	LOC401463	0	NA	NA	NA	NA
chr8	71157573	86145	NCOA2	0	NA	NA	NA	NA
chr8	80523233	86576	STMN2	0	NA	NA	NA	NA
chr8	88886216	86695	DCAF4L2	0	NA	NA	NA	NA
chr8	93075804	86785	RUNX1T1	0	NA	NA	NA	NA
chr8	93107772	86795	RUNX1T1	0	NA	NA	NA	NA
chr8	94718410	86905	FAM92A1	0	NA	NA	NA	NA
chr8	102504976	87139	GRHL2	0	NA	NA	NA	NA
chr8	103563919	87192	ODF1	0	NA	NA	NA	NA
chr8	104831452	87257	RIMS2	0	NA	NA	NA	NA
chr8	109095230	87487	RSPO2	0	NA	NA	NA	NA
chr8	114449227	87564	CSMD3	0	NA	NA	NA	NA
chr8	134087293	87960	TG	0	NA	NA	NA	NA
chr8	145064773	88148	GRINA	0	NA	NA	NA	NA
chr9	77112353	89925	RORB	0	NA	NA	NA	NA
chr1	244006574	9000	AKT3	0	NA	NA	NA	NA
chr9	92051239	90469	SEMA4D	0	NA	NA	NA	NA
chr9	117692683	91172	TNFSF8	0	NA	NA	NA	NA
chr9	122075674	91310	DBC1	0	NA	NA	NA	NA
chr9	124990199	91432	LHX6	0	NA	NA	NA	NA
chr9	125133896	91445	PTGS1	0	NA	NA	NA	NA
chr9	127358066	91651	NR6A1	0	NA	NA	NA	NA
chr9	131534214	92160	ZER1	0	NA	NA	NA	NA
chr9	134151754	92310	FAM78A	0	NA	NA	NA	NA
chr9	135854033	92423	GFI1B	0	NA	NA	NA	NA
chrX	39936852	93591	BCOR	0	NA	NA	NA	NA
chrX	43832592	93767	NDP	0	NA	NA	NA	NA
chrX	49121191	93944	FOXP3	0	NA	NA	NA	NA
chrX	55208442	94153	MTRNR2L10	0	NA	NA	NA	NA
chrX	55208481	94154	MTRNR2L10	0	NA	NA	NA	NA
chrX	55208534	94155	MTRNR2L10	0	NA	NA	NA	NA
chrX	69664876	94346	DLG3	0	NA	NA	NA	NA
chrX	82763286	94681	POU3F4	0	NA	NA	NA	NA
chrX	113819057	95219	HTR2C	0	NA	NA	NA	NA
chrX	117107309	95282	KLHL13	0	NA	NA	NA	NA
chrX	117107360	95283	KLHL13	0	NA	NA	NA	NA
chrX	123097047	95436	STAG2	0	NA	NA	NA	NA
chrX	129474175	95604	SLC25A14	0	NA	NA	NA	NA
chrX	130423219	95631	IGSF1	0	NA	NA	NA	NA
chrX	130423249	95632	IGSF1	0	NA	NA	NA	NA
chrX	135279098	95759	FHL1	0	NA	NA	NA	NA
chr10	16563962	9587	C1QL3	0	NA	NA	NA	NA
chrX	154493783	96206	RAB39B	0	NA	NA	NA	NA
chrY	2803628	96284	ZFY	0	NA	NA	NA	NA

## Sheet: 3'UTR_Structures_ProteinBound
Chromosome	Midpoint_Position	StructureID	Gene	BaseMean_protein_footprints	L2FC(8h/0h)	SE	Wald-Stat	p-value
chr9	127998565	91694	HSPA5	355.89	2.49577	0.191457	13.0357	7.66934e-39
chr16	56977598	34535	HERPUD1	229.983	2.25192	0.211228	10.6611	1.54816e-26
chr12	104341619	21567	HSP90B1	56.6785	1.5004	0.27355	5.48492	4.13647e-08
chr15	41248182	29711	CHAC1	13.6816	1.86667	0.354455	5.26631	1.39193e-07
chr19	13055282	43565	CALR	173.143	1.17142	0.264905	4.42204	9.77713e-06
chr3	51426752	60410	MANF	55.0971	0.996872	0.259982	3.83438	0.00012588
chr11	118965615	17724	H2AFX	15.0362	1.30035	0.352089	3.69324	0.000221417
chr8	22278576	84638	SLC39A14	24.4925	1.07884	0.311632	3.4619	0.000536371
chr14	81940902	27871	SEL1L	19.852	1.09388	0.324947	3.36633	0.000761768
chr12	46754633	19700	SLC38A2	123.4	0.647442	0.208485	3.10546	0.00189986
chr17	60770583	39404	MRC2	13.9912	1.08514	0.358634	3.02577	0.00248002
chr6	74227310	76870	EEF1A1	1677.71	0.753536	0.249805	3.0165	0.00255712
chr1	160184398	6174	PEA15	23.7735	0.921145	0.318195	2.89491	0.0037927
chr19	39220111	44888	ACTN4	50.1557	0.866829	0.308271	2.8119	0.00492495
chr1	154936073	5933	SHC1	51.3726	0.811304	0.298596	2.71706	0.00658653
chr16	22095683	33207	C16orf52	4.86339	-0.949199	0.350447	-2.70854	0.00675806
chr1	154989520	5941	ZBTB7B	12.5134	0.923105	0.351485	2.6263	0.00863189
chr14	70236985	27404	SRSF5	32.6635	-0.749717	0.285474	-2.62622	0.00863393
chr1	43167775	2317	YBX1	306.31	0.591098	0.227507	2.59815	0.00937269
chr19	49993263	45355	RPL13A	132.761	0.931443	0.360258	2.58548	0.00972422
chr1	212793987	7725	ATF3	6.1671	0.92594	0.358573	2.5823	0.00981456
chr12	57923412	20478	MBD6	6.36766	0.920724	0.357883	2.5727	0.0100909
chr6	30693147	75540	TUBB	131.001	-0.547795	0.213772	-2.56252	0.0103917
chr10	74035489	10830	DDIT4	134.486	0.592555	0.232247	2.5514	0.010729
chr11	9610728	14275	WEE1	4.75903	-0.890787	0.349215	-2.55083	0.0107468
chr17	79477697	40144	ACTG1	332.847	0.556585	0.222378	2.50288	0.0123188
chr13	96446934	24656	DNAJC3	22.9364	0.782798	0.314143	2.49185	0.0127079
chr1	87811004	4175	LMO4	44.9112	0.713361	0.28638	2.49096	0.0127398
chr3	53919572	60596	SELK	20.5122	0.841743	0.338521	2.48653	0.0128996
chr6	79650173	76945	PHIP	29.2719	0.781536	0.31437	2.48604	0.0129173
chr17	34174198	37554	TAF15	41.8311	0.67892	0.274737	2.47116	0.0134675
chrX	12994946	92945	TMSB4X	545.225	0.617427	0.250797	2.46186	0.0138219
chr16	4863847	32690	GLYR1	8.91625	0.878157	0.359731	2.44115	0.0146407
chr8	144989873	88140	PLEC	37.6134	0.759466	0.315233	2.40922	0.0159867
chr12	106631706	21633	CKAP4	76.3472	0.625495	0.261287	2.3939	0.0166703
chr15	69071268	31072	ANP32A	51.5512	-0.640459	0.268663	-2.38388	0.0171314
chr19	54710539	45486	RPS9	14.568	0.833569	0.351039	2.37457	0.0175692
chr6	31605407	75568	PRRC2A	10.3788	0.833169	0.358218	2.32587	0.0200254
chr13	73651460	24167	KLF5	11.2846	0.819672	0.353144	2.32107	0.0202831
chr9	131457774	92155	SET	276.25	-0.434788	0.187486	-2.31904	0.020393
chrX	21672316	93153	CNKSR2	14.5002	0.809254	0.351432	2.30273	0.0212939
chr17	7147480	36413	CTDNEP1	37.4117	0.702322	0.307641	2.28293	0.0224347
chr3	150262053	63433	SERP1	71.4248	0.583045	0.256435	2.27366	0.0229867
chr5	72205694	70686	TNPO1	69.0532	0.541886	0.238865	2.26858	0.0232936
chr1	164819560	6400	PBX1	14.2971	0.775564	0.342811	2.26236	0.0236749
chr18	48702542	41936	MEX3C	13.0127	0.784158	0.348733	2.24859	0.0245386
chr9	131770499	92189	SH3GLB2	12.7233	0.802829	0.359646	2.23228	0.0255966
chr6	34212686	75744	HMGA1	40.3057	0.80358	0.360602	2.22844	0.0258511
chr14	77491387	27729	IRF2BPL	27.9552	0.715959	0.322441	2.22044	0.0263893
chr12	53873240	20101	PCBP2	87.5514	0.542319	0.245698	2.20725	0.0272963
chr13	73651112	24165	KLF5	51.3073	0.59187	0.268239	2.2065	0.027349
chr6	21597346	75276	SOX4	25.7486	-0.682179	0.310179	-2.19931	0.0278561
chr15	64429820	30758	SNX1	19.6171	0.729422	0.332378	2.19455	0.0281956
chr11	27387709	14961	LGR4	16.2448	-0.725353	0.333698	-2.17368	0.0297292
chr17	36560862	37817	SOCS7	5.42073	0.777962	0.35794	2.17345	0.0297468
chrX	153127120	96123	L1CAM	38.9485	0.65054	0.300624	2.16396	0.0304671
chr19	13208904	43592	NFIX	6.35484	0.770098	0.356631	2.15937	0.0308215
chrX	153127623	96124	L1CAM	25.1552	0.769701	0.356851	2.15693	0.0310115
chr7	26231459	80339	HNRNPA2B1	171.8	-0.471543	0.218801	-2.15512	0.0311523
chr8	116424325	87568	TRPS1	12.9894	-0.74892	0.348787	-2.14721	0.0317764
chr13	98044605	24695	MBNL2	14.6991	0.732172	0.342909	2.13518	0.0327466
chr9	114695329	91074	UGCG	9.10056	-0.760924	0.358359	-2.12336	0.033724
chrX	106957733	95089	TSC22D3	30.9365	0.636149	0.302069	2.10597	0.0352069
chr17	42284074	38261	UBTF	5.57364	0.744116	0.354551	2.09876	0.0358383
chr20	48249508	56101	B4GALT5	31.0833	-0.6572	0.313292	-2.09773	0.0359294
chr5	130759757	72549	RAPGEF6	5.59692	0.750552	0.35851	2.09353	0.0363015
chrX	76763582	94577	ATRX	18.8989	-0.682573	0.326097	-2.09316	0.036335
chr5	6756166	69441	PAPD7	5.23807	0.742178	0.354763	2.09204	0.0364348
chr2	191799832	52911	GLS	120.999	-0.546484	0.262368	-2.0829	0.0372607
chr7	148504529	83908	EZH2	22.154	0.63866	0.311313	2.05151	0.0402178
chr4	99801655	67091	EIF4E	82.6221	-0.50577	0.246963	-2.04796	0.0405636
chr7	104758162	82616	SRPK2	19.4738	-0.658244	0.321712	-2.04607	0.0407499
chr19	8027678	43321	ELAVL1	25.5277	0.668141	0.329979	2.0248	0.0428879
chr19	36604592	44796	POLR2I	6.6632	0.721115	0.358405	2.01201	0.044219
chr2	182794651	52778	SSFA2	113.113	-0.444842	0.221237	-2.01071	0.0443564
chr19	810951	42961	PTBP1	63.6779	0.604808	0.301003	2.00931	0.0445045
chr5	1318400	69177	CLPTM1L	99.1273	0.535607	0.267231	2.00428	0.0450398
chr1	33145987	1700	RBBP4	123.358	-0.45994	0.229796	-2.00152	0.0453369
chr5	137891672	72851	HSPA9	136.367	0.421885	0.211011	1.99935	0.0455706
chr11	72549473	16435	FCHSD2	6.26521	-0.715522	0.360367	-1.98554	0.0470849
chr17	4871321	36330	CAMTA2	9.06198	0.707411	0.35865	1.97243	0.0485608
chr5	134363506	72708	PITX1	17.4347	0.665028	0.337423	1.97091	0.0487347
chr1	153902438	5870	DENND4B	24.0022	0.617965	0.315013	1.96171	0.0497963
chr12	104341657	21568	HSP90B1	1.28628	0.516657	0.264436	1.95381	0.0507239
chr2	43450569	46729	ZFP36L2	9.00363	0.697533	0.357474	1.95128	0.0510234
chr9	139389236	92564	NOTCH1	2.41636	0.61891	0.317785	1.94758	0.0514658
chr11	62482539	15912	HNRNPUL2	8.30568	0.70074	0.35997	1.94666	0.0515753
chr2	61705271	47801	XPO1	23.9506	-0.610328	0.314033	-1.94351	0.0519542
chr2	29023873	46372	PPP1CB	170.371	-0.420691	0.217559	-1.93368	0.0531522
chr5	177638020	74456	HNRNPAB	196.603	-0.418693	0.216655	-1.93253	0.0532936
chr17	48940021	38805	TOB1	103.366	-0.494742	0.256371	-1.92979	0.0536328
chr12	115108074	22141	TBX3	1.4155	-0.509461	0.264981	-1.92263	0.0545264
chr2	237033548	54360	AGAP1	9.99978	0.67839	0.353131	1.92107	0.0547228
chr3	160219711	63750	KPNA4	21.5577	0.619452	0.322733	1.91939	0.0549347
chr17	79825921	40171	ARHGDIA	63.149	0.679331	0.355054	1.91332	0.0557071
chr3	119540859	62326	GSK3B	12.3873	-0.670126	0.350543	-1.91168	0.0559172
chr16	24930741	33309	ARHGAP17	39.5901	-0.520428	0.273457	-1.90314	0.0570218
chr14	91924371	28047	SMEK1	18.3064	-0.610009	0.322196	-1.89329	0.0583197
chr1	8072290	358	ERRFI1	6.50327	0.678812	0.359139	1.89011	0.0587432
chr5	140390573	73015	PCDHAC2	4.01075	-0.646406	0.34201	-1.89002	0.0587549
chr8	117858216	87652	RAD21	70.8061	-0.501162	0.26523	-1.88954	0.0588193
chr3	185764141	64595	ETV5	1.86842	0.555097	0.294551	1.88455	0.0594901
chr19	13209236	43593	NFIX	11.2849	0.664698	0.352807	1.88403	0.0595611
chr10	88195414	11575	WAPAL	7.10728	0.677057	0.360274	1.87929	0.0602055
chr19	45649967	45153	PPP1R37	7.22755	0.675744	0.360109	1.8765	0.0605864
chr1	169101730	6516	ATP1B1	27.6803	-0.581861	0.31046	-1.87419	0.0609043
chr7	128595425	83396	TNPO3	10.4303	0.662941	0.354171	1.87181	0.0612331
chr20	33590258	55416	TRPC4AP	11.9283	0.656609	0.351834	1.86625	0.0620067
chr1	234742489	8688	IRF2BP2	6.67495	0.672738	0.360667	1.86526	0.0621447
chr9	129645994	92025	ZBTB34	7.16544	-0.671225	0.360676	-1.86102	0.0627411
chr17	48939762	38804	TOB1	65.1568	-0.469183	0.252635	-1.85716	0.063289
chr15	42060582	29755	MGA	41.9193	-0.516286	0.279277	-1.84865	0.0645077
chr9	123363232	91367	MEGF9	26.8075	-0.565426	0.306083	-1.8473	0.0647043
chr2	199011849	53078	PLCL1	2.14338	-0.570978	0.309586	-1.84433	0.0651354
chr14	53324438	26722	FERMT2	21.5841	-0.596872	0.323643	-1.84423	0.0651495
chr10	75196614	10862	PPP3CB	5.32684	0.661475	0.358887	1.84313	0.0653103
chr4	24529353	65556	DHX15	95.5154	-0.429385	0.23314	-1.84175	0.0655124
chr12	121137750	22394	MLEC	19.7793	0.600971	0.326548	1.84038	0.0657129
chr5	82877263	71103	VCAN	2.83797	0.607233	0.330221	1.83887	0.065934
chr12	51455024	19936	CSRNP2	3.61109	-0.637238	0.347044	-1.83619	0.0663302
chr16	30682097	33509	FBRS	9.27895	0.659394	0.359907	1.83212	0.066933
chr14	102394008	28602	PPP2R5C	10.646	-0.65442	0.357203	-1.83207	0.0669412
chr6	134308400	78533	TBPL1	11.8961	0.635824	0.347076	1.83195	0.0669596
chr17	22023881	37046	MTRNR2L1	362.278	0.640213	0.350606	1.82602	0.0678475
chr15	96881787	32121	NR2F2	21.8582	-0.593019	0.324792	-1.82584	0.0678741
chr16	81744982	35740	CMIP	21.5382	-0.590261	0.324011	-1.82173	0.0684958
chr12	6880104	18632	PTMS	68.9286	0.506975	0.278347	1.82138	0.0685492
chr3	143710961	63218	C3orf58	6.66167	-0.656683	0.36067	-1.82073	0.0686475
chr1	32800160	1681	MARCKSL1	9.49947	0.654581	0.359818	1.8192	0.0688812
chr9	116024727	91104	SLC31A1	15.1419	0.622817	0.343371	1.81383	0.0697033
chr7	100277435	82427	GIGYF1	16.1761	0.60493	0.334596	1.80794	0.0706154
chr20	10619609	54814	JAG1	2.13908	0.558152	0.30959	1.80287	0.0714084
chr20	307556	54485	SOX12	8.225	0.647404	0.360118	1.79776	0.0722158
chr10	13360901	9514	SEPHS1	24.5485	-0.551001	0.306613	-1.79705	0.0723269
chr1	67451221	3633	MIER1	29.4115	-0.528577	0.29455	-1.79453	0.0727292
chr5	139495229	72958	PURA	6.50097	-0.645534	0.359974	-1.79328	0.072928
chr17	27584457	37249	NUFIP2	33.0959	-0.528321	0.294838	-1.7919	0.0731487
chr17	43183096	38342	NMT1	29.8735	0.56389	0.315259	1.78866	0.0736695
chr3	78647032	61588	ROBO1	30.6743	-0.526012	0.294282	-1.78744	0.0738667
chr8	101715419	87114	PABPC1	286.431	0.369063	0.206864	1.78409	0.0744092
chr17	38248227	37975	THRA	1.80733	0.506961	0.284978	1.77895	0.0752481
chr11	9610661	14274	WEE1	16.2962	-0.594717	0.335771	-1.7712	0.0765276
chr5	157213368	73481	CLINT1	33.4973	-0.525782	0.296914	-1.77082	0.0765899
chr5	114858951	72139	FEM1C	8.87815	-0.632437	0.357554	-1.76879	0.0769295
chr13	99446028	24741	DOCK9	5.24866	-0.634667	0.358927	-1.76823	0.0770216
chr8	57076574	85586	PLAG1	3.61194	0.610032	0.345555	1.76537	0.0775017
chr5	180002786	74537	CNOT6	20.3793	0.557814	0.31645	1.76272	0.0779471
chr14	100744621	28531	YY1	82.47	-0.415558	0.235901	-1.76158	0.0781403
chr1	44456697	2399	B4GALT2	9.95149	0.634131	0.360635	1.75837	0.0786843
chr17	79876959	40182	MAFG	4.31981	0.615231	0.350057	1.75752	0.0788299
chr1	114517473	5304	HIPK1	12.155	-0.612233	0.350141	-1.74853	0.0803716
chr1	87811217	4176	LMO4	43.0645	0.480484	0.275414	1.74459	0.0810565
chr12	57628697	20450	SHMT2	4.29648	0.601881	0.348166	1.72872	0.0838597
chr22	37459043	58344	KCTD17	2.25937	0.530145	0.306741	1.72831	0.0839319
chr7	6502559	79683	KDELR2	138.395	0.356638	0.206373	1.72812	0.0839665
chr2	25964658	46202	ASXL2	11.9369	-0.59988	0.34747	-1.72642	0.0842718
chr4	144474533	68039	SMARCA5	42.1959	-0.476163	0.275919	-1.72574	0.0843946
chr2	102508576	49083	MAP4K4	12.8293	0.596666	0.348692	1.71116	0.0870524
chr6	75964744	76906	TMEM30A	34.9118	-0.504087	0.294867	-1.70954	0.0873516
chr15	57580344	30388	TCF12	22.7733	-0.53767	0.314736	-1.70832	0.0875769
chr6	26216453	75393	HIST1H2BG	6.1002	0.615073	0.360509	1.70612	0.0879856
chr9	96328042	90557	FAM120A	9.96846	0.602472	0.354775	1.69818	0.0894742
chr2	228419536	54132	AGFG1	28.5689	-0.525449	0.309665	-1.69683	0.0897286
chr18	48701850	41934	MEX3C	2.56575	0.549802	0.324188	1.69594	0.0898981
chr17	47677413	38704	SPOP	12.5914	0.589546	0.347961	1.69429	0.0902104
chr14	60760062	27083	PPM1A	9.49754	0.607712	0.35873	1.69406	0.0902534
chrX	53963337	94099	PHF8	3.65914	-0.585444	0.346105	-1.69152	0.0907368
chr4	103538424	67140	NFKB1	2.72503	-0.552449	0.326685	-1.69108	0.0908223
chr10	74035733	10831	DDIT4	143.481	0.359243	0.212826	1.68797	0.0914172
chr10	855545	9150	LARP4B	9.44739	-0.600303	0.355647	-1.68792	0.0914273
chr9	97848336	90614	MIR23B	3.51664	0.5745	0.341391	1.68282	0.0924091
chr10	112053073	12618	SMNDC1	34.69	-0.476604	0.284286	-1.6765	0.0936411
chr2	178084230	52535	HNRNPA3	111.905	0.439966	0.263509	1.66964	0.0949902
chr3	9986683	59064	CRELD1	3.5359	0.57529	0.345031	1.66735	0.0954439
chr16	67182109	34833	B3GNT9	19.2436	-0.541494	0.32552	-1.66347	0.0962174
chr9	136228387	92443	SURF4	56.8367	0.422036	0.25515	1.65407	0.0981125
chr6	163994499	79288	QKI	10.163	-0.58625	0.354897	-1.65189	0.0985578
chr3	49397095	60276	RHOA	43.2158	0.505031	0.30581	1.65145	0.098646
chr11	2966443	14028	NAP1L4	44.1934	0.464527	0.282164	1.6463	0.0997023
chr4	95211955	67013	SMARCAD1	14.5191	-0.560382	0.340445	-1.64603	0.0997573
chr2	178095259	52537	NFE2L2	79.8922	0.39456	0.239944	1.64439	0.100096
chr8	144989355	88139	PLEC	18.5077	0.535826	0.326514	1.64105	0.100787
chr1	227177586	8490	CDC42BPA	4.15114	0.576346	0.351709	1.6387	0.101276
chr14	71577275	27461	PCNX	2.49347	-0.531095	0.324203	-1.63816	0.101389
chr15	63901242	30703	HERC1	6.40783	0.587261	0.358909	1.63624	0.101789
chr1	228285961	8536	ARF1	55.6907	0.420868	0.257606	1.63377	0.102308
chr5	6757079	69443	PAPD7	20.0164	-0.547603	0.335447	-1.63245	0.102584
chr14	65542247	27250	MAX	7.73196	0.587555	0.360348	1.63052	0.102992
chr1	8412504	372	RERE	6.7141	-0.587376	0.36067	-1.62857	0.103404
chr10	81076107	11496	ZMIZ1	6.10427	-0.58704	0.360592	-1.62799	0.103527
chr6	79648908	76940	PHIP	20.6765	-0.530211	0.325733	-1.62775	0.103579
chrX	8497099	92839	KAL1	4.56611	-0.577642	0.355368	-1.62548	0.104061
chr22	31500875	58174	SELM	3.21843	0.530485	0.326606	1.62423	0.104326
chr12	57923341	20477	MBD6	5.61789	0.582675	0.358765	1.62411	0.104352
chr9	126795198	91598	LHX2	3.96984	-0.561638	0.346117	-1.62268	0.104657
chr1	149783447	5655	HIST2H2BF	8.38095	0.581286	0.358434	1.62174	0.10486
chr15	63555859	30687	RAB8B	4.92395	0.573474	0.355432	1.61346	0.106645
chr1	245016197	9046	HNRNPU	29.4601	-0.488032	0.302481	-1.61343	0.10665
chr17	45700597	38458	NPEPPS	25.7786	-0.514649	0.318983	-1.6134	0.106657
chr8	61779041	85772	CHD7	8.34133	-0.577798	0.358283	-1.61268	0.106813
chr6	26157330	75374	HIST1H1E	18.0173	0.559434	0.347582	1.6095	0.107506
chr1	153778818	5862	GATAD2B	2.11997	0.476338	0.296215	1.60808	0.107817
chr15	96881912	32119	NR2F2	1.85548	-0.479345	0.298265	-1.60711	0.10803
chr11	62482564	15913	HNRNPUL2	0.947378	0.374326	0.23362	1.60229	0.109091
chr1	31405645	1586	PUM1	24.3952	0.516675	0.322632	1.60144	0.10928
chr3	186507374	64630	EIF4A2	203.624	-0.338865	0.211768	-1.60017	0.10956
chr4	153242442	68407	FBXW7	1.36483	-0.442331	0.276558	-1.59941	0.109729
chr1	221875426	8339	DUSP10	2.34613	-0.492953	0.308867	-1.596	0.110488
chr12	46751999	19698	SLC38A2	73.1151	0.382189	0.239752	1.5941	0.110914
chr9	125609867	91463	AL833455	16.2383	-0.533642	0.335103	-1.59247	0.111278
chr4	56291678	66163	TMEM165	78.507	-0.443371	0.278525	-1.59186	0.111417
chr2	202002354	53236	CFLAR	3.47632	0.54504	0.342744	1.59022	0.111785
chrX	76761224	94574	ATRX	1.47963	-0.428411	0.269939	-1.58706	0.112498
chr12	57923090	20476	MBD6	9.17952	0.569124	0.359436	1.58338	0.113335
chr6	43588241	76195	GTPBP2	14.3892	0.541275	0.342246	1.58154	0.113755
chr19	55741713	45496	PPP6R1	9.87877	0.559593	0.354025	1.58066	0.113956
chr22	33258997	58250	TIMP3	0.900616	-0.371674	0.235142	-1.58064	0.11396
chr10	81074307	11491	ZMIZ1	10.2765	-0.561943	0.355727	-1.5797	0.114175
chr8	101715211	87113	PABPC1	68.3703	0.436029	0.276145	1.57899	0.114339
chr2	241517331	54435	RNPEPL1	6.89303	0.565624	0.359149	1.5749	0.115279
chr12	124809264	22562	NCOR2	15.7835	0.530396	0.337177	1.57305	0.115708
chr1	202910095	7342	ADIPOR1	10.5782	0.551073	0.350546	1.57204	0.115941
chr12	12048287	18765	ETV6	2.45253	-0.504624	0.321655	-1.56883	0.116686
chr3	150177289	63429	TSC22D2	9.35848	-0.560889	0.357574	-1.5686	0.116742
chr5	133493405	72646	SKP1	100.388	0.556282	0.355862	1.5632	0.118006
chr19	2038545	43047	MKNK2	11.4883	0.551014	0.352891	1.56143	0.118423
chr3	136056766	62887	STAG1	12.9318	-0.543675	0.348814	-1.55864	0.119082
chr15	74275635	31271	STOML1	2.40211	0.497277	0.31969	1.5555	0.119827
chr11	95504065	16938	FAM76B	11.3484	-0.551286	0.354456	-1.5553	0.119875
chr15	82334551	31538	MEX3B	2.73446	-0.513767	0.330639	-1.55386	0.120217
chr15	49419972	30045	COPS2	78.1857	0.394494	0.254011	1.55306	0.120409
chr3	101298620	61919	PCNP	12.575	0.542432	0.349863	1.55042	0.121042
chr5	66464073	70570	MAST4	1.47259	0.433158	0.279503	1.54974	0.121203
chr20	6018007	54689	CRLS1	2.69841	-0.507666	0.327585	-1.54973	0.121207
chr6	4061926	74693	PRPF4B	15.1759	-0.520064	0.335974	-1.54793	0.121639
chr17	42430432	38271	GRN	20.1334	0.523551	0.338542	1.54649	0.121987
chr5	72204588	70685	TNPO1	34.3729	0.449561	0.291876	1.54025	0.1235
chr1	117532961	5416	PTGFRN	12.9505	-0.530604	0.344665	-1.53948	0.123688
chr3	33538536	59811	CLASP2	6.73201	0.554675	0.360643	1.53802	0.124044
chr2	153511893	51014	PRPF40A	41.4504	-0.465005	0.302847	-1.53544	0.124675
chr19	34845031	44722	KIAA0355	2.78526	0.479823	0.312707	1.53442	0.124927
chr5	37065228	69876	NIPBL	12.9855	0.526904	0.343424	1.53427	0.124963
chr3	27415715	59662	SLC4A7	32.5777	-0.439127	0.286417	-1.53317	0.125233
chr4	15068624	65289	CPEB2	6.11173	-0.551453	0.359733	-1.53295	0.125288
chr11	67234766	16257	TMEM134	2.26315	0.455415	0.297536	1.53062	0.125862
chr12	122269479	22450	SETD1B	11.2892	-0.537027	0.350866	-1.53058	0.125874
chr12	25362126	19333	KRAS	28.8999	-0.446263	0.291905	-1.52879	0.126315
chr10	93388674	11695	PPP1R3C	14.6806	0.517218	0.338574	1.52764	0.126603
chr1	149857745	5678	HIST2H2BE	8.53321	0.547367	0.358877	1.52522	0.127204
chr12	53873385	20102	PCBP2	264.75	-0.362659	0.237816	-1.52496	0.12727
chr5	173386597	74297	CPEB4	6.03695	0.548082	0.360584	1.51998	0.128515
chrX	129507164	95608	SLC25A14	4.60432	0.537579	0.353767	1.51958	0.128616
chr1	97280514	4811	PTBP2	3.03091	-0.506962	0.333749	-1.51899	0.128765
chr4	110461396	67308	SEC24B	9.23669	-0.540324	0.356064	-1.51749	0.129142
chr12	114254713	22108	RBM19	6.97296	0.546952	0.360549	1.517	0.129267
chr11	12959293	14442	TEAD1	14.2173	0.526845	0.347365	1.51669	0.129345
chrX	44971176	93818	KDM6A	2.30716	-0.484027	0.319555	-1.51469	0.129851
chr2	47387327	46945	CALM2	252.899	-0.315729	0.20903	-1.51045	0.13093
chrX	19552160	93096	SH3KBP1	1.73116	0.450108	0.298427	1.50827	0.131486
chr1	212794076	7726	ATF3	1.91459	0.4405	0.292216	1.50745	0.131696
chr1	228285850	8534	ARF1	27.3384	0.468896	0.311746	1.5041	0.132556
chr1	31405792	1587	PUM1	32.2643	-0.431349	0.287076	-1.50256	0.132952
chr21	40714965	57295	HMGN1	142.458	0.332366	0.221208	1.50251	0.132966
chr22	38879471	58417	DDX17	80.2606	-0.345673	0.230219	-1.50149	0.133228
chr14	100744038	28528	YY1	47.1447	0.411442	0.274297	1.49999	0.133617
chr2	55517890	47160	CCDC88A	7.25351	0.539353	0.360175	1.49748	0.134269
chr1	24088501	1244	TCEB3	11.994	-0.519377	0.346892	-1.49723	0.134334
chr17	70122238	39784	SOX9	7.32802	-0.537021	0.360246	-1.49071	0.136038
chr2	183789659	52795	NCKAP1	48.5848	-0.406125	0.273124	-1.48696	0.137025
chr12	54678324	20232	HNRNPA1	74.3148	0.38644	0.260007	1.48627	0.137209
chr1	19234744	986	IFFO2	2.56023	-0.480397	0.323308	-1.48588	0.137311
chr11	9610862	14276	WEE1	20.1479	-0.484451	0.32612	-1.4855	0.137411
chr17	7321842	36433	NLGN2	5.47139	0.531373	0.357741	1.48536	0.137449
chr12	57606492	20442	LRP1	6.04532	0.5338	0.359949	1.48299	0.138077
chr10	98281718	11936	TM9SF3	58.1118	0.367701	0.248099	1.48207	0.138321
chrX	41208775	93711	DDX3X	28.229	-0.434629	0.293527	-1.48071	0.138683
chr22	35691697	58277	HMGXB4	16.632	-0.507765	0.343529	-1.47808	0.139385
chr4	2067546	65025	NAT8L	2.39652	0.47071	0.319593	1.47284	0.140794
chr10	27962599	9822	MKX	14.2501	0.502938	0.341919	1.47093	0.14131
chr5	71505318	70655	MAP1B	36.8749	0.427095	0.290766	1.46886	0.141871
chr3	184053049	64520	EIF4G1	13.8166	0.503533	0.343261	1.46691	0.142401
chr10	27963862	9823	MKX	11.2256	0.51857	0.35357	1.46667	0.142466
chr14	90871062	28017	CALM1	101.565	0.359354	0.245204	1.46553	0.142776
chr22	50167828	58800	BRD1	11.2562	0.511922	0.349872	1.46317	0.143421
chr1	155305488	5993	ASH1L	12.7299	0.508803	0.348381	1.46048	0.144159
chr11	10529527	14306	MTRNR2L8	2947.53	0.524178	0.359958	1.45622	0.145332
chr5	56218844	70299	MIER3	1.8769	0.421495	0.289728	1.45479	0.145726
chr7	101892636	82503	CUX1	1.83439	0.431845	0.296896	1.45453	0.145799
chr9	35099923	89357	STOML2	65.5702	-0.380758	0.262174	-1.45231	0.146415
chr5	122952230	72336	CSNK1G3	14.7641	0.485162	0.334095	1.45217	0.146455
chr11	120356898	17791	ARHGEF12	4.98969	0.51965	0.358015	1.45148	0.146648
chr5	56191324	70287	MAP3K1	1.20767	-0.38685	0.266557	-1.45128	0.146702
chr12	123253887	22497	DENR	8.31375	0.521574	0.359432	1.45111	0.14675
chr10	22619955	9714	COMMD3-BMI1	22.392	-0.48261	0.33262	-1.45094	0.146797
chr2	62451594	47835	B3GNT2	13.1182	-0.504023	0.347427	-1.45073	0.146855
chr12	46299695	19689	ARID2	4.45489	0.50548	0.349678	1.44556	0.148302
chr4	174244991	68749	GALNT7	13.7366	-0.489047	0.338327	-1.44548	0.148322
chr1	51737663	2864	RNF11	23.6884	0.45961	0.31807	1.445	0.148459
chr2	47387900	46946	CALM2	193.798	-0.274034	0.189918	-1.44291	0.149046
chr16	67904935	34880	NUTF2	47.3488	0.519355	0.360279	1.44154	0.149433
chr14	89628683	27985	FOXN3	8.35481	-0.519199	0.3602	-1.44142	0.149466
chr7	134653245	83609	CALD1	53.5685	-0.395512	0.274592	-1.44036	0.149764
chr3	152182258	63503	MBNL1	50.9095	-0.400633	0.278216	-1.44001	0.149866
chr8	41787561	85311	KAT6A	7.33545	-0.519048	0.360657	-1.43917	0.150101
chr11	13753013	14483	FAR1	22.3378	-0.447623	0.311428	-1.43732	0.150626
chr20	61826852	56618	YTHDF1	31.2798	0.424033	0.295644	1.43427	0.151495
chr22	40719614	58511	TNRC6B	2.57838	0.469549	0.327594	1.43333	0.151764
chr6	99286383	77581	POU3F2	0.769883	-0.319383	0.22298	-1.43234	0.152046
chr7	21553572	80191	SP4	5.72105	-0.513865	0.359662	-1.42874	0.153078
chr1	161332419	6240	SDHC	73.0102	0.394716	0.276602	1.42702	0.153575
chr11	33163011	15282	CSTF3	8.66639	0.512776	0.359485	1.42642	0.153748
chr11	93463782	16881	SNORA8	33.1442	0.412205	0.289016	1.42624	0.1538
chrX	70794184	94447	OGT	59.8932	0.356985	0.250524	1.42495	0.154171
chr5	158584893	73657	RNF145	42.2546	0.391176	0.274693	1.42405	0.154433
chr3	107762204	62029	CD47	8.55446	-0.509454	0.35786	-1.42361	0.154558
chr2	61752421	47816	XPO1	8.22591	-0.510959	0.359046	-1.4231	0.154707
chr1	224345839	8400	FBXO28	15.7609	-0.474418	0.33387	-1.42097	0.155327
chr12	49221725	19763	CACNB3	3.98373	0.490242	0.346037	1.41673	0.156561
chr3	184052700	64519	EIF4G1	44.025	0.508989	0.359308	1.41658	0.156605
chr3	119542822	62327	GSK3B	9.28471	-0.509423	0.360383	-1.41356	0.157492
chr8	41482494	85292	AGPAT6	2.36186	-0.44123	0.313455	-1.40764	0.159239
chr12	51637508	19954	DAZAP2	71.0064	-0.333045	0.236785	-1.40653	0.159567
chr17	14249043	36742	HS3ST3B1	2.17643	-0.443922	0.315961	-1.40499	0.160024
chr7	101893216	82508	CUX1	17.6425	-0.457379	0.325606	-1.4047	0.16011
chr6	90039337	77237	UBE2J1	16.0667	0.4712	0.335603	1.40404	0.160307
chrX	148561625	96041	IDS	6.66359	-0.506161	0.360673	-1.40338	0.160504
chr8	62538834	85793	ASPH	34.0222	0.411142	0.293058	1.40294	0.160636
chr1	70727717	3709	ANKRD13C	14.089	-0.474515	0.33833	-1.40252	0.16076
chr5	158584572	73655	RNF145	79.879	-0.321359	0.229199	-1.4021	0.160887
chr14	75936822	27628	JDP2	11.426	0.494013	0.35267	1.40078	0.16128
chr3	70016000	61129	MITF	3.39379	-0.478711	0.341808	-1.40052	0.161356
chr2	153505897	51013	FMNL2	14.4521	-0.486646	0.347625	-1.39992	0.161538
chr9	99150375	90672	ZNF367	7.10652	-0.504388	0.360346	-1.39973	0.161594
chr19	14202527	43639	PRKACA	12.301	0.486098	0.347492	1.39887	0.161851
chr5	137682984	72821	FAM53C	9.80631	0.502087	0.359037	1.39843	0.161985
chr2	54888657	47129	SPTBN1	11.8775	-0.495814	0.35544	-1.39493	0.163037
chr1	161141368	6229	B4GALT3	14.0189	0.483464	0.346969	1.39339	0.163501
chr10	22619169	9712	COMMD3-BMI1	4.57632	0.49202	0.353487	1.3919	0.163952
chr15	102182577	32380	TM2D3	27.7916	-0.408831	0.294006	-1.39055	0.164361
chr2	39477540	46646	MAP4K3	6.65033	-0.501127	0.360563	-1.38985	0.164575
chr14	23527818	25399	ACIN1	33.0474	-0.421032	0.303156	-1.38883	0.164884
chr10	63855570	10539	ARID5B	5.06465	0.493294	0.355356	1.38817	0.165086
chr1	46093324	2580	GPBP1L1	8.03138	-0.497546	0.358606	-1.38745	0.165306
chr20	10618658	54811	JAG1	2.97854	0.46334	0.334226	1.38631	0.165652
chr3	63987791	60983	ATXN7	2.70031	0.425393	0.307262	1.38446	0.166216
chr3	50296751	60341	GNAI2	23.5889	0.427348	0.30889	1.38349	0.166513
chr1	222839277	8351	MIA3	14.782	0.469867	0.339702	1.38317	0.166612
chr12	54789092	20247	ITGA5	17.9765	0.456891	0.330541	1.38225	0.166894
chr4	160279499	68608	RAPGEF2	1.85111	-0.408996	0.295913	-1.38215	0.166927
chr1	228286718	8537	ARF1	182.097	0.275136	0.19932	1.38037	0.167472
chr2	73486103	48512	FBXO41	3.99805	0.466079	0.33781	1.37971	0.167677
chr1	156220357	6057	SMG5	22.6444	0.458754	0.333072	1.37734	0.168406
chr17	42754822	38297	CCDC43	12.6954	0.486548	0.353512	1.37633	0.168721
chr3	128889291	62669	CNBP	86.9593	0.379523	0.27594	1.37538	0.169013
chr8	21862942	84608	XPO7	16.3417	0.469276	0.341223	1.37528	0.169046
chr5	114859480	72140	FEM1C	13.5783	-0.472328	0.343861	-1.3736	0.169565
chr2	61752946	47818	XPO1	8.99871	-0.490766	0.357673	-1.37211	0.17003
chr11	45955312	15546	PHF21A	4.433	-0.48568	0.354365	-1.37056	0.170512
chr9	128200117	91728	MAPKAP1	9.09318	0.489726	0.357962	1.36809	0.171282
chr6	119500587	78213	MAN1A1	2.00721	-0.422636	0.308997	-1.36777	0.171385
chr2	227600552	54112	IRS1	6.61496	-0.491941	0.359828	-1.36715	0.171577
chr1	14114150	814	PRDM2	5.401	-0.491201	0.35934	-1.36695	0.17164
chrX	153290331	96145	MECP2	9.67351	-0.487858	0.357156	-1.36595	0.171954
chrX	150157211	96064	HMGB3	21.8597	-0.422984	0.31022	-1.3635	0.172726
chrX	19554503	93098	SH3KBP1	3.38776	0.467078	0.342678	1.36302	0.172875
chr22	19318338	57617	HIRA	4.3608	-0.479765	0.35247	-1.36115	0.173465
chr17	2585253	36214	PAFAH1B1	42.2832	-0.366598	0.270011	-1.35771	0.174554
chr17	18231240	36879	SHMT1	20.7082	-0.435331	0.321002	-1.35616	0.175048
chr14	36007711	26252	RALGAPA1	3.51064	-0.466995	0.344478	-1.35566	0.175207
chr10	93623138	11711	TNKS2	7.63339	0.485611	0.359478	1.35088	0.176734
chr1	89300090	4348	PKN2	31.4405	-0.388373	0.28753	-1.35072	0.176784
chr3	194124234	64769	ATP13A3	42.1108	-0.386637	0.286319	-1.35037	0.176896
chr16	22095533	33206	C16orf52	6.09056	0.485132	0.360089	1.34726	0.177898
chr21	46225560	57422	SUMO3	36.9324	-0.369793	0.274549	-1.34691	0.178009
chr11	57468427	15768	ZDHHC5	11.3309	0.476317	0.353947	1.34573	0.17839
chr9	110247256	90970	KLF4	7.37768	0.48456	0.360377	1.34459	0.178757
chr2	182795449	52779	SSFA2	30.2347	-0.39455	0.293562	-1.34401	0.178945
chr18	55154171	42226	ONECUT2	14.0486	-0.453989	0.338051	-1.34296	0.179284
chr15	75095248	31297	CSK	25.4594	-0.405882	0.30281	-1.34039	0.18012
chr4	31148360	65687	PCDH7	7.79239	-0.481141	0.35954	-1.33821	0.180827
chr12	111889344	21936	SH2B3	2.21454	0.418358	0.312741	1.33772	0.180989
chr15	33026150	29151	GREM1	19.1013	-0.436685	0.326507	-1.33745	0.181077
chr2	157180994	51186	NR4A2	5.70261	-0.4809	0.359755	-1.33675	0.181306
chr5	149234369	73256	PPARGC1B	3.1467	-0.454196	0.340251	-1.33489	0.181913
chr6	43753554	76204	VEGFA	44.0099	0.370118	0.277857	1.33205	0.182845
chr3	72427262	61435	RYBP	1.36421	-0.364065	0.273721	-1.33006	0.183498
chr18	48606083	41928	SMAD4	23.4064	0.408356	0.307162	1.32945	0.1837
chr9	96441828	90568	PHF2	6.46662	-0.478106	0.360152	-1.32751	0.18434
chr21	16333588	56799	NRIP1	20.2119	-0.429158	0.32339	-1.32706	0.184488
chr16	28995842	33416	SPNS1	10.653	0.472269	0.356098	1.32624	0.184762
chr17	47131003	38674	IGF2BP1	9.02279	0.4778	0.360285	1.32617	0.184782
chr15	63558155	30688	RAB8B	7.58212	-0.475811	0.359392	-1.32393	0.185526
chr9	125607134	91456	AL833455	10.6673	0.468234	0.353785	1.3235	0.18567
chr22	41829535	58588	TOB2	5.30823	0.475015	0.359111	1.32275	0.185918
chrX	109441655	95151	AMMECR1	3.13897	-0.449864	0.340127	-1.32264	0.185956
chr8	22278601	84639	SLC39A14	14.7213	0.449142	0.339852	1.32158	0.186307
chr18	25531540	40977	CDH2	16.4242	-0.444229	0.336266	-1.32107	0.186479
chr12	51382061	19930	SLC11A2	4.52376	0.470282	0.356231	1.32016	0.186782
chr4	83346455	66706	HNRPDL	73.7459	-0.340107	0.257639	-1.32009	0.186806
chr8	61779416	85774	CHD7	1.67929	0.368811	0.280471	1.31497	0.18852
chr17	7494756	36471	FXR2	8.68724	0.473956	0.360673	1.31409	0.188816
chr15	68483745	31054	CALML4	8.44108	-0.471412	0.35874	-1.31408	0.18882
chr10	11374856	9454	CELF2	1.52784	-0.34986	0.266563	-1.31249	0.189355
chr18	52557492	41994	RAB27B	3.83363	-0.453616	0.345772	-1.31189	0.189557
chr8	75147240	86243	JPH1	19.9077	-0.4177	0.318409	-1.31183	0.189576
chr17	55337403	38963	MSI2	2.44927	-0.424096	0.323511	-1.31092	0.189886
chr9	127704901	91674	SCAI	2.22666	-0.408355	0.311507	-1.3109	0.189891
chr15	48702744	30008	FBN1	37.0244	-0.380484	0.290543	-1.30956	0.190344
chr2	102509088	49085	MAP4K4	6.41207	-0.468065	0.358481	-1.30569	0.191658
chr1	24973673	1280	SRRM1	2.94509	0.436161	0.334088	1.30553	0.191714
chr9	131938914	92204	IER5L	6.24666	0.470257	0.360505	1.30444	0.192084
chr12	57031985	20381	ATP5B	137.521	0.294881	0.22616	1.30386	0.192282
chr4	41702034	65869	LIMCH1	27.9147	-0.3993	0.306255	-1.30382	0.192297
chr5	140391095	73016	PCDHAC2	3.80036	-0.44965	0.345376	-1.30191	0.192946
chr19	18977433	43896	UPF1	2.1684	0.399134	0.306661	1.30155	0.193071
chr15	44853611	29911	EIF3J	50.0407	0.347558	0.267231	1.30059	0.193398
chr4	27025196	65636	STIM2	4.41638	0.462698	0.355915	1.30002	0.193593
chr10	93043796	11686	PCGF5	3.98097	-0.454165	0.349404	-1.29983	0.19366
chr2	153505744	51012	FMNL2	4.0508	-0.454384	0.349888	-1.29866	0.194062
chr11	65306125	16114	SCYL1	7.88124	0.46684	0.359481	1.29865	0.194064
chr12	67707235	20768	CAND1	19.7408	-0.415855	0.320432	-1.2978	0.194357
chr1	164819487	6399	PBX1	6.97217	-0.467343	0.360479	-1.29645	0.194821
chr17	2287637	36199	MNT	6.75105	0.467467	0.360665	1.29613	0.194932
chr3	182660761	64433	DCUN1D1	4.64307	0.459012	0.354264	1.29568	0.195086
chr17	17150184	36817	COPS3	27.4274	0.384982	0.297412	1.29444	0.195514
chr14	74967086	27578	LTBP2	2.13367	0.404868	0.312887	1.29398	0.195674
chr14	73741972	27517	NUMB	10.5119	0.456838	0.353836	1.2911	0.196668
chr6	89321145	77206	RNGTT	4.69823	-0.459549	0.356265	-1.28991	0.197082
chr8	103840275	87198	AZIN1	39.4265	0.362876	0.281326	1.28988	0.197093
chr11	62566388	15921	NXF1	6.75587	0.464908	0.36067	1.28901	0.197394
chr2	174774484	52153	SP3	31.809	0.370683	0.287948	1.28733	0.197981
chr13	26978461	22946	CDK8	2.8019	0.411203	0.31961	1.28658	0.198241
chr4	184432187	69001	ING2	4.98094	0.459382	0.357251	1.28588	0.198485
chr11	60702966	15821	TMEM132A	6.08573	0.459168	0.357294	1.28513	0.198748
chr15	55910182	30307	PRTG	0.676073	-0.270476	0.210878	-1.28262	0.199626
chr10	60129336	10387	UBE2D1	14.197	-0.434351	0.338852	-1.28183	0.199902
chr2	191365102	52894	MFSD6	3.16278	-0.435704	0.340676	-1.27894	0.200918
chrX	20173030	93116	RPS6KA3	18.7922	-0.444332	0.347673	-1.27802	0.201244
chr17	49254830	38827	MBTD1	7.08741	0.460764	0.360559	1.27792	0.201279
chr1	114308523	5282	RSBN1	1.59183	-0.367078	0.287818	-1.27538	0.202174
chr16	11966815	32944	GSPT1	32.3436	-0.368752	0.289237	-1.27491	0.20234
chr15	57580677	30389	TCF12	35.6386	-0.362478	0.284427	-1.27441	0.202516
chr17	47132458	38676	IGF2BP1	6.4367	0.459472	0.360614	1.27414	0.202615
chr5	175954997	74357	RNF44	3.64899	0.442582	0.34771	1.27285	0.203072
chr20	48250645	56102	B4GALT5	26.9808	-0.384569	0.302662	-1.27062	0.203864
chr1	156434061	6073	MEF2D	6.63889	0.458178	0.36065	1.27042	0.203934
chr5	56218810	70298	MIER3	1.1298	-0.314646	0.247678	-1.27038	0.203949
chr2	29022320	46371	PPP1CB	56.4717	-0.344062	0.27091	-1.27002	0.204076
chr1	37949450	1960	ZC3H12A	6.49399	0.456828	0.360289	1.26795	0.204816
chr3	15710152	59235	ANKRD28	10.3297	0.44436	0.350815	1.26665	0.20528
chr17	47130198	38673	IGF2BP1	12.8749	0.434061	0.3439	1.26217	0.206887
chr12	57488645	20409	NAB2	4.20697	0.443707	0.351808	1.26122	0.20723
chr17	12045102	36696	MAP2K4	9.35894	0.451104	0.357693	1.26115	0.207254
chr9	35809673	89421	NPR2	4.4897	-0.446298	0.3547	-1.25824	0.208305
chr6	20493905	75246	E2F3	12.3156	-0.436808	0.347204	-1.25807	0.208366
chr3	152182434	63504	MBNL1	45.8694	-0.349062	0.277591	-1.25747	0.208583
chrX	118718339	95315	UBE2A	34.3392	-0.354242	0.281923	-1.25652	0.208928
chr13	107142126	24983	EFNB2	7.19456	-0.452216	0.359912	-1.25646	0.208948
chr6	128290775	78352	PTPRK	22.422	-0.401826	0.320302	-1.25452	0.209652
chr12	56634227	20341	ANKRD52	6.45726	0.451641	0.360038	1.25442	0.209688
chr17	60690079	39396	TLK2	11.946	0.447192	0.356857	1.25314	0.210154
chr1	19952948	1065	MINOS1	18.3456	0.419923	0.335125	1.25303	0.210194
chr6	33384030	75688	PHF1	9.03873	0.448905	0.358262	1.25301	0.210202
chr16	18820602	33103	SMG1	8.12798	0.451076	0.360598	1.25091	0.210967
chr2	208462483	53502	CREB1	11.5766	0.436627	0.349374	1.24974	0.211394
chr1	61928408	3367	NFIA	2.7952	0.416761	0.333489	1.2497	0.21141
chrX	37699216	93509	DYNLT3	42.549	-0.331403	0.265268	-1.24931	0.211551
chr12	92537101	21240	BTG1	21.059	0.396868	0.317887	1.24846	0.211863
chrX	10416016	92888	MID1	13.1488	-0.424796	0.340638	-1.24706	0.212375
chr7	131181363	83509	MKLN1	0.702505	-0.254757	0.204638	-1.24491	0.213163
chr5	172195193	74248	DUSP1	7.86847	0.446304	0.359157	1.24264	0.213999
chr1	70587912	3692	LRRC7	1.52847	-0.35565	0.286293	-1.24226	0.214141
chr11	107975299	17144	CUL5	6.24661	0.447844	0.360676	1.24168	0.214355
chr19	35770276	44748	USF2	17.6002	0.419227	0.338274	1.23931	0.215229
chr7	129474687	83444	UBE2H	37.628	0.349353	0.281956	1.23903	0.215333
chr17	1251278	36040	YWHAE	3.66549	-0.425238	0.343374	-1.23841	0.215563
chr15	44817418	29906	CTDSPL2	23.1866	0.400602	0.323586	1.23801	0.215713
chr4	177604724	68845	VEGFC	5.0031	-0.443235	0.35836	-1.23684	0.216146
chr8	37701461	85211	BRF2	5.71822	0.443566	0.358997	1.23557	0.216618
chr18	42648183	41645	SETBP1	2.91287	-0.41585	0.336722	-1.23499	0.216833
chr15	48064333	29978	SEMA6D	1.44407	0.351885	0.285	1.23468	0.216948
chr20	48252247	56103	B4GALT5	28.9825	-0.368094	0.298307	-1.23394	0.217224
chr3	168802615	63840	MECOM	4.3195	0.435854	0.353243	1.23387	0.217253
chr11	13408742	14462	ARNTL	7.32991	0.444728	0.360573	1.23339	0.21743
chr10	104436429	12466	ARL3	11.9832	0.430672	0.350447	1.22892	0.219102
chr11	117158314	17583	BACE1	3.87667	-0.428511	0.348769	-1.22864	0.219207
chr7	2479869	79566	BC034268	1.41763	0.342058	0.278687	1.22739	0.219676
chr7	92190508	82070	FAM133B	18.7394	0.397797	0.324105	1.22737	0.219684
chr2	110969127	49366	LINC00116	13.6525	-0.421665	0.343556	-1.22735	0.21969
chr6	79649688	76943	PHIP	3.33702	0.421046	0.343116	1.22712	0.219776
chr1	32800014	1680	MARCKSL1	20.0658	0.410756	0.334985	1.22619	0.220126
chr7	26706711	80429	SKAP2	0.612718	-0.252355	0.205864	-1.22583	0.220261
chr4	38700348	65765	KLF3	10.841	0.434263	0.354614	1.22461	0.220724
chr17	61671601	39446	DCAF7	12.7054	-0.426016	0.347925	-1.22445	0.220783
chr4	185308920	69036	IRF2	3.31154	-0.420593	0.343829	-1.22326	0.22123
chr9	98208294	90628	PTCH1	1.12432	0.316424	0.259144	1.22104	0.222071
chr18	2917970	40300	LPIN2	6.83578	0.440199	0.360663	1.22053	0.222265
chr1	202103204	7296	ARL8A	7.47965	-0.438987	0.359968	-1.21952	0.222647
chr20	56226932	56475	PMEPA1	37.9211	0.348628	0.28602	1.21889	0.222885
chr5	38938214	69922	RICTOR	32.7988	-0.349456	0.28688	-1.21813	0.223176
chr16	89334132	35957	ANKRD11	37.5641	0.337347	0.27702	1.21777	0.223311
chr10	104418022	12463	TRIM8	2.31401	0.386845	0.317803	1.21725	0.223509
chr1	46654910	2610	POMGNT1	7.94837	0.437107	0.359323	1.21648	0.223804
chr2	157181533	51189	NR4A2	4.92468	0.434376	0.357535	1.21492	0.224397
chr6	79649175	76941	PHIP	16.1389	-0.408378	0.336244	-1.21453	0.224546
chr17	16701578	36796	USP32P1	2.9395	0.403251	0.332137	1.21411	0.224704
chr9	36163509	89430	GLIPR2	2.12166	0.366115	0.301882	1.21278	0.225215
chr6	155578407	79091	TIAM2	6.40674	0.429002	0.353812	1.21251	0.225317
chr1	201847158	7283	IPO9	8.98754	0.435129	0.359219	1.21132	0.225773
chr8	103840501	87199	AZIN1	24.1377	0.377962	0.312032	1.21129	0.225783
chr1	153615231	5837	CHTOP	12.2396	-0.416024	0.343663	-1.21056	0.226065
chr12	20834742	19108	PDE3A	86.9799	-0.325373	0.269325	-1.20811	0.227006
chr4	79839106	66566	PAQR3	6.40004	-0.435548	0.360675	-1.20759	0.227205
chr11	128835181	18144	ARHGAP32	2.38101	-0.389248	0.322582	-1.20666	0.227562
chr12	122989294	22480	RSRC2	5.77401	-0.434048	0.359781	-1.20642	0.227654
chr14	23528213	25400	ACIN1	26.2175	0.380239	0.31565	1.20462	0.228349
chr5	108672797	72021	PJA2	17.6656	0.392894	0.326283	1.20415	0.228532
chr1	200375591	7201	ZNF281	29.6492	-0.363109	0.301691	-1.20358	0.228752
chr3	150345508	63444	SELT	38.1167	0.387172	0.321693	1.20355	0.228764
chr16	24560622	33274	RBBP6	8.95015	-0.430616	0.357889	-1.20321	0.228894
chr5	106715657	71959	EFNA5	4.90761	0.429461	0.357348	1.2018	0.229441
chr7	26229731	80336	HNRNPA2B1	71.8568	-0.294089	0.244944	-1.20064	0.229891
chr6	45517301	76314	RUNX2	3.26808	0.411008	0.342502	1.20001	0.230134
chr8	97623914	86987	SDC2	1.46121	0.342391	0.285344	1.19992	0.230169
chr5	139508314	72973	IGIP	1.10454	0.303632	0.253062	1.19983	0.230205
chr17	1422411	36059	PITPNA	6.08612	0.43218	0.360335	1.19938	0.230379
chr14	32625715	25857	ARHGAP5	9.44298	-0.425388	0.354908	-1.19859	0.230688
chr7	123322044	83289	WASL	19.4112	-0.393876	0.328771	-1.19803	0.230906
chr20	34238107	55453	CPNE1	8.09934	-0.428963	0.35835	-1.19705	0.231286
chrX	9685195	92863	TBL1X	8.27362	0.428974	0.358376	1.19699	0.231309
chr19	34845133	44723	KIAA0355	3.38366	-0.404476	0.338088	-1.19636	0.231555
chr3	182662532	64435	DCUN1D1	32.8496	-0.35198	0.294347	-1.1958	0.231774
chr6	37143176	75884	PIM1	3.52139	-0.407719	0.341398	-1.19426	0.232375
chr19	15270961	43676	NOTCH3	10.1405	-0.422132	0.353571	-1.19391	0.232514
chr9	14084096	88634	NFIB	4.72072	0.425633	0.35672	1.19318	0.232798
chr10	11962095	9467	UPF2	10.4622	-0.419728	0.351824	-1.193	0.232868
chr15	57578676	30386	TCF12	9.41177	0.424878	0.356273	1.19256	0.23304
chr10	28908792	9848	WAC	44.0358	0.324108	0.271916	1.19194	0.233284
chr3	186507615	64631	EIF4A2	149.984	-0.261131	0.219093	-1.19187	0.233311
chr17	27077084	37191	TRAF4	17.4619	0.392564	0.32978	1.19038	0.233896
chr1	54692615	3017	SSBP3	20.6319	0.377321	0.317171	1.18964	0.234186
chr9	95474841	90523	BICD2	12.5974	-0.407577	0.342657	-1.18946	0.234259
chr21	39754201	57260	ERG	4.87455	-0.424431	0.356923	-1.18914	0.234385
chr2	71662112	48416	ZNF638	15.8732	-0.393743	0.331415	-1.18807	0.234807
chr5	50138211	70067	PARP8	2.29756	-0.378749	0.319035	-1.18717	0.23516
chr22	25747681	57867	LRP5L	1.00917	0.292305	0.246489	1.18588	0.235671
chrX	53262338	94031	IQSEC2	1.00917	0.292305	0.246489	1.18588	0.235671
chr6	26205236	75392	HIST1H4E	10.89	0.415656	0.351629	1.18209	0.237171
chr6	158365473	79167	SNX9	18.2786	0.389637	0.32972	1.18172	0.237316
chr14	70237062	27405	SRSF5	22.2566	-0.389654	0.329773	-1.18158	0.237371
chr1	211486503	7677	RCOR3	9.18884	-0.420645	0.356217	-1.18087	0.237655
chr2	23929952	46125	KLHL29	2.26991	0.372254	0.315813	1.17872	0.23851
chr10	114578335	12739	VTI1A	3.32031	-0.398529	0.338517	-1.17728	0.239084
chr11	64533181	16041	SF1	32.3048	0.343537	0.291807	1.17728	0.239086
chr1	207222316	7516	YOD1	9.43431	0.422802	0.359309	1.17671	0.239312
chr12	49396372	19787	PRKAG1	25.8025	0.355669	0.302804	1.17458	0.240161
chr3	130720811	62740	ATP2C1	13.8602	-0.399001	0.33994	-1.17374	0.2405
chr2	69474847	48345	ANTXR1	20.0555	0.380238	0.324598	1.17141	0.241434
chr1	23884499	1230	ID3	44.7945	0.351094	0.29976	1.17125	0.241499
chr17	65978573	39665	BPTF	5.96009	0.421118	0.359866	1.17021	0.241918
chr3	50156311	60319	RBM5	21.2142	0.36968	0.315943	1.17009	0.241966
chr1	114304535	5278	RSBN1	2.24469	-0.373666	0.319556	-1.16933	0.242271
chr13	73651329	24166	KLF5	44.5046	0.313112	0.267905	1.16875	0.242506
chr2	119599781	49616	EN1	2.3162	0.376901	0.32258	1.1684	0.242647
chr2	24991340	46173	NCOA1	11.1453	0.419002	0.358719	1.16805	0.242787
chr8	98738103	87000	MTDH	76.1148	0.281288	0.240837	1.16796	0.242823
chr15	45725307	29941	C15orf48	0.66028	0.226752	0.194265	1.16723	0.243117
chr2	130831252	49822	POTEF	0.66028	0.226752	0.194265	1.16723	0.243117
chr8	38175254	85233	WHSC1L1	15.1318	-0.38932	0.3336	-1.16703	0.2432
chr12	22843563	19170	ETNK1	7.90294	-0.42078	0.360595	-1.1669	0.243249
chr21	38887330	57248	DYRK1A	16.3576	0.384048	0.329117	1.1669	0.24325
chr10	103867340	12406	LDB1	21.9611	0.373726	0.320427	1.16634	0.243479
chr11	9161067	14228	DENND5A	3.75629	0.389535	0.333986	1.16632	0.243484
chr5	173386227	74294	CPEB4	6.40302	0.420235	0.360542	1.16556	0.243791
chr14	54944761	26793	GMFB	24.9752	0.355886	0.305714	1.16411	0.244379
chr14	54416547	26759	BMP4	1.99697	-0.353782	0.304056	-1.16354	0.244609
chr3	15709837	59234	ANKRD28	2.44359	0.366277	0.314967	1.16291	0.244868
chr17	73001856	39876	CDR2L	5.7994	0.417863	0.360193	1.16011	0.246005
chr5	173387251	74298	CPEB4	9.70204	0.416084	0.358713	1.15993	0.246076
chr13	46110649	23479	COG3	6.98033	0.417675	0.360293	1.15926	0.246349
chr11	64621585	16058	EHD1	4.64262	0.406736	0.351104	1.15845	0.246681
chr11	68381814	16309	PPP6R3	35.6364	-0.334373	0.288887	-1.15746	0.247086
chrX	20172429	93114	RPS6KA3	8.24888	0.413972	0.358257	1.15552	0.247878
chr2	42285620	46695	PKDCC	2.08142	-0.353044	0.305532	-1.15551	0.247883
chr2	232578220	54216	PTMA	330.596	0.26993	0.233795	1.15456	0.248271
chr5	32354647	69756	ZFR	20.3283	0.382088	0.331437	1.15282	0.248983
chr2	202002570	53237	CFLAR	2.14363	0.353519	0.306784	1.15234	0.249183
chr18	11881866	40492	GNAL	12.2307	-0.395978	0.344004	-1.15109	0.249697
chr10	76791421	11001	KAT6B	1.91476	0.342848	0.298447	1.14877	0.25065
chr5	139007253	72915	UBE2D2	24.3141	-0.355416	0.309411	-1.14869	0.250685
chr5	60841785	70414	ZSWIM6	3.24416	-0.393229	0.342543	-1.14797	0.250981
chr1	158064976	6130	KIRREL	16.9514	0.378156	0.329832	1.14651	0.251584
chr1	35649971	1805	SFPQ	139.765	-0.295791	0.258168	-1.14573	0.251907
chr3	11598220	59118	VGLL4	17.6218	0.381233	0.332777	1.14561	0.251955
chr1	205758243	7469	SLC41A1	8.45948	0.409873	0.3582	1.14426	0.252517
chr7	6443545	79681	RAC1	91.0724	-0.262953	0.229997	-1.14329	0.252919
chr10	81143557	11500	ZCCHC24	6.10004	0.412048	0.360614	1.14263	0.253192
chr2	102509246	49086	MAP4K4	5.5129	-0.410771	0.359567	-1.1424	0.253286
chr13	50273489	23548	KPNA3	20.3553	-0.364029	0.318718	-1.14217	0.253385
chr17	4174758	36284	UBE2G1	5.64792	-0.410974	0.359896	-1.14192	0.253486
chr1	224346660	8401	FBXO28	16.0498	-0.386018	0.338058	-1.14187	0.253509
chr10	63856673	10541	ARID5B	5.87282	-0.410104	0.359729	-1.14004	0.254272
chr6	160169890	79218	WTAP	27.115	0.340211	0.298513	1.13969	0.254417
chr20	30783490	55274	PLAGL2	1.88853	-0.347899	0.305264	-1.13966	0.254426
chr20	56226744	56474	PMEPA1	71.6348	-0.287781	0.252555	-1.13948	0.254504
chr15	66181589	30859	RAB11A	37.9285	-0.310344	0.272641	-1.13829	0.255
chr6	4062071	74695	PRPF4B	6.34498	-0.410228	0.360675	-1.13739	0.255375
chr16	1375323	32470	UBE2I	38.367	0.318092	0.279735	1.13712	0.255489
chr2	233723123	54251	GIGYF2	4.18792	-0.397786	0.349909	-1.13683	0.255611
chr2	60687265	47654	BCL11A	6.64749	-0.409351	0.360667	-1.13498	0.256383
chr2	140989409	50169	LRP1B	1.17012	-0.295469	0.260475	-1.13435	0.256649
chr17	56081860	39041	SRSF1	44.1871	-0.313516	0.276451	-1.13407	0.256763
chr1	61922096	3357	NFIA	2.45779	0.363968	0.321281	1.13287	0.25727
chr1	111727584	5198	CEPT1	31.9401	-0.330905	0.292374	-1.13179	0.257724
chr10	76791690	11003	KAT6B	1.32466	-0.297896	0.263366	-1.13111	0.258009
chr1	71872764	3732	NEGR1	2.1416	-0.351773	0.31106	-1.13088	0.258104
chr22	38365102	58386	POLR2F	0.591338	0.21467	0.189877	1.13057	0.258234
chr9	125607411	91459	AL833455	8.30293	-0.406162	0.359483	-1.12985	0.25854
chr14	95554607	28203	DICER1	8.61055	-0.404074	0.357836	-1.12921	0.258807
chr12	89982210	21203	ATP2B1	12.0233	-0.394927	0.349821	-1.12894	0.258923
chr4	184944358	69026	AK001394	0.575795	-0.218649	0.193905	-1.12761	0.259484
chr7	114332724	82982	FOXP2	0.575795	-0.218649	0.193905	-1.12761	0.259484
chr15	59387590	30458	RNF111	20.7598	-0.354895	0.314778	-1.12745	0.259553
chr4	174245087	68750	GALNT7	1.28371	-0.305508	0.271162	-1.12666	0.259886
chr5	67597631	70588	PIK3R1	1.28371	-0.305508	0.271162	-1.12666	0.259886
chr11	128681671	18132	FLI1	0.513031	0.209896	0.186375	1.1262	0.26008
chr2	185804145	52832	ZNF804A	0.513031	0.209896	0.186375	1.1262	0.26008
chr20	34291567	55462	RBM39	0.586287	-0.217801	0.193414	-1.12609	0.260129
chr12	68055722	20782	DYRK2	1.2942	-0.304538	0.270547	-1.12564	0.26032
chr16	84942925	35801	CRISPLD2	0.972635	-0.265701	0.236649	-1.12276	0.261538
chr14	39867854	26482	FBXO33	4.80114	-0.399869	0.356197	-1.12261	0.261605
chr11	61171310	15849	CPSF7	35.9363	0.335209	0.298951	1.12128	0.262167
chr17	30328022	37410	SUZ12	15.6002	-0.373491	0.333103	-1.12125	0.262182
chr5	56191113	70286	MAP3K1	4.63425	-0.398799	0.355972	-1.12031	0.262581
chr4	157683458	68539	PDGFC	17.3926	-0.374263	0.334104	-1.1202	0.262629
chr3	107524802	62022	BBX	22.0525	0.357216	0.318945	1.11999	0.262716
chrX	46919479	93875	PHF16	7.71612	-0.403789	0.360579	-1.11983	0.262785
chr20	1349654	54535	FKBP1A	29.726	0.35155	0.314009	1.11955	0.262904
chr7	138986821	83711	UBN2	3.88427	-0.387411	0.346397	-1.1184	0.263395
chr3	72423951	61428	RYBP	10.0646	-0.393606	0.352179	-1.11763	0.263724
chr11	85669127	16753	PICALM	24.6199	0.342699	0.306716	1.11732	0.263859
chr1	70717660	3708	SRSF11	6.12973	-0.402172	0.360233	-1.11642	0.264242
chr3	172115420	64072	FNDC3B	16.6178	0.370762	0.332151	1.11625	0.264316
chr12	120532939	22335	RAB35	9.81533	0.397786	0.35647	1.1159	0.264465
chr2	161130292	51387	RBMS1	13.0213	0.38886	0.348842	1.11472	0.264972
chr3	190369284	64709	IL1RAP	3.45061	0.386197	0.346695	1.11394	0.265305
chr3	128532822	62653	RAB7A	42.093	0.312623	0.281062	1.11229	0.266013
chr1	26605274	1355	CEP85	7.00933	-0.400233	0.36064	-1.10978	0.267092
chrY	15030105	96424	DDX3Y	1.3311	0.309402	0.278913	1.10931	0.267295
chr1	901067	46	KLHL17	4.6773	0.391684	0.35315	1.10912	0.26738
chr5	150070376	73306	RBM22	13.3941	-0.3788	0.341708	-1.10855	0.267625
chr5	80715768	71062	SSBP2	5.34354	-0.393041	0.35525	-1.10638	0.268562
chr3	125247979	62521	OSBPL11	6.0407	-0.398599	0.36051	-1.10565	0.268877
chr2	85772130	48699	MAT2A	16.0222	0.376113	0.34036	1.10504	0.26914
chr5	159680380	73695	CCNJL	2.49766	0.348429	0.31565	1.10384	0.26966
chr2	121108901	49671	INHBB	0.530172	0.21293	0.193083	1.10279	0.27012
chr6	90641803	77264	BACH2	0.530172	0.21293	0.193083	1.10279	0.27012
chr16	53359233	34179	CHD9	10.5387	-0.385738	0.350025	-1.10203	0.270449
chr12	121867607	22425	KDM2B	14.6918	-0.373932	0.339408	-1.10172	0.270584
chr13	73651553	24168	KLF5	40.5651	0.295939	0.268616	1.10172	0.270584
chr10	22032491	9692	MLLT10	5.5472	-0.394506	0.358357	-1.10088	0.270951
chr17	27232829	37202	PHF12	3.41489	0.379071	0.344914	1.09903	0.271755
chr3	30046464	59730	RBMS3	1.82006	0.33327	0.303644	1.09757	0.272394
chr17	57685203	39109	DHX40	17.8744	0.356582	0.324974	1.09727	0.272525
chr2	160176307	51348	BAZ2B	12.2555	-0.380973	0.34723	-1.09718	0.272563
chrX	17752026	93043	NHS	0.886837	0.262737	0.239811	1.0956	0.273253
chr19	33088001	44641	ANKRD27	8.99715	-0.389223	0.355467	-1.09496	0.273534
chr2	166845683	51795	SCN1A	1.31396	0.297105	0.271393	1.09474	0.273629
chr17	48828037	38796	LUC7L3	62.4019	0.288485	0.263632	1.09427	0.273837
chr11	85372807	16743	CREBZF	61.059	-0.271813	0.248492	-1.09385	0.274021
chr9	129644112	92024	ZBTB34	3.33691	-0.376701	0.344418	-1.09373	0.274073
chr2	68406522	48325	PPP3R1	18.3378	0.354787	0.324774	1.09241	0.274652
chr12	42554110	19607	YAF2	21.5589	-0.348216	0.319004	-1.09157	0.275021
chr17	63524902	39575	AXIN2	6.68593	-0.393396	0.360594	-1.09097	0.275288
chr5	154197128	73406	LARP1	28.8042	-0.332738	0.305724	-1.08836	0.276434
chr4	129191616	67789	PGRMC2	99.1826	-0.237344	0.218148	-1.08799	0.276598
chr10	121340047	13168	TIAL1	13.8547	-0.377964	0.347451	-1.08782	0.276674
chr17	48939655	38803	TOB1	19.2813	-0.362794	0.3336	-1.08751	0.276812
chr5	141531339	73079	NDFIP1	36.9088	0.317524	0.29247	1.08566	0.277627
chr4	39780280	65811	UBE2K	42.8543	0.299819	0.276832	1.08303	0.278794
chr5	58267285	70334	PDE4D	16.7872	0.362662	0.335186	1.08197	0.279264
chr17	30697240	37440	ZNF207	56.582	-0.283571	0.262369	-1.08081	0.279782
chr12	122269714	22451	SETD1B	11.7932	0.37652	0.348758	1.0796	0.280319
chr17	27588216	37250	NUFIP2	28.7285	-0.320122	0.296629	-1.0792	0.280499
chr10	22618970	9711	COMMD3-BMI1	29.1841	-0.332168	0.308109	-1.07809	0.280996
chr19	36379339	44780	NFKBID	0.599114	0.204096	0.189332	1.07798	0.281043
chrX	17751984	93042	NHS	0.599114	0.204096	0.189332	1.07798	0.281043
chr5	134193044	72684	C5orf24	32.454	0.313876	0.291258	1.07765	0.281189
chr4	31146581	65686	PCDH7	9.21192	-0.3875	0.359716	-1.07724	0.281373
chr19	47114016	45222	CALM3	31.3738	-0.316126	0.293528	-1.07699	0.281486
chr17	61502453	39425	TANC2	4.91382	0.384078	0.357575	1.07412	0.282769
chr14	97033417	28272	PAPOLA	16.1431	-0.355996	0.3315	-1.0739	0.282869
chr4	106162757	67196	TET2	1.48767	-0.304539	0.283735	-1.07332	0.283127
chr2	8824335	45706	ID2	1.77494	-0.312082	0.290785	-1.07324	0.283163
chr12	68055683	20781	DYRK2	3.31127	-0.359246	0.334868	-1.0728	0.283362
chr4	83276070	66699	HNRNPD	27.1704	-0.323387	0.301637	-1.07211	0.283672
chr2	198284953	53056	SF3B1	23.4399	-0.337955	0.315431	-1.07141	0.283986
chr15	83807114	31598	HDGFRP3	28.0223	-0.338972	0.316635	-1.07055	0.284374
chr5	175937015	74356	FAF2	23.3438	-0.334763	0.312806	-1.07019	0.284532
chrX	39910553	93581	BCOR	8.331	-0.385486	0.360204	-1.07019	0.284535
chr1	112255513	5204	RAP1A	55.7778	-0.28728	0.268768	-1.06888	0.285124
chr20	2128999	54548	STK35	6.96269	-0.384808	0.360217	-1.06827	0.2854
chrX	31139608	93439	DMD	3.79912	0.36658	0.343648	1.06673	0.286093
chr14	102676821	28689	WDR20	1.10765	-0.258207	0.242107	-1.0665	0.286196
chr8	107764812	87468	OXR1	12.0924	0.367382	0.344961	1.065	0.286877
chr13	50275780	23555	KPNA3	32.7098	-0.302133	0.283849	-1.06442	0.28714
chr17	79845756	40172	ALYREF	55.3001	-0.28633	0.269267	-1.06337	0.287616
chr7	155568136	84107	RBM33	10.8518	-0.377771	0.355304	-1.06323	0.287676
chr6	53133515	76594	ELOVL5	74.9849	-0.258606	0.243234	-1.0632	0.287692
chr5	137843969	72842	ETF1	32.1948	0.308491	0.290154	1.0632	0.287693
chr1	1321951	79	CCNL2	21.9273	0.345329	0.324845	1.06306	0.287756
chr20	43537117	55905	YWHAB	34.7284	0.321022	0.302056	1.06279	0.287878
chr9	110247466	90972	KLF4	7.21212	0.382892	0.360314	1.06266	0.287936
chr1	11082870	652	TARDBP	71.7636	-0.254068	0.239157	-1.06235	0.288077
chr2	149544623	50905	EPC2	6.35198	0.383136	0.360675	1.06227	0.288112
chr10	74647392	10848	MCU	3.05823	0.359333	0.338593	1.06125	0.288574
chr1	167385698	6472	POU2F1	1.88634	-0.326018	0.307504	-1.06021	0.28905
chr14	38019956	26431	MIPOL1	0.982211	0.252747	0.238501	1.05973	0.289267
chr11	110037998	17183	ZC3H12C	3.97198	0.363438	0.343004	1.05957	0.28934
chr19	17899345	43826	FCHO1	1.34824	0.294221	0.277752	1.0593	0.289465
chr3	5026816	58967	BHLHE40	18.5279	0.341733	0.322612	1.05927	0.289476
chr18	9283530	40426	ANKRD12	4.83314	-0.377032	0.35601	-1.05905	0.289577
chr11	118619554	17680	DDX6	4.75757	-0.377411	0.356588	-1.05839	0.289876
chr11	72548218	16434	FCHSD2	4.95148	-0.376335	0.355794	-1.05773	0.290177
chr14	45565934	26526	PRPF39	8.16865	-0.379317	0.358677	-1.05754	0.290264
chr1	235331681	8708	ARID4B	6.46056	0.38126	0.360664	1.05711	0.290463
chr4	23796291	65490	PPARGC1A	9.13301	0.375628	0.356091	1.05487	0.291487
chr9	86584175	90345	HNRNPK	31.5526	0.333576	0.316257	1.05476	0.291534
chr12	56430689	20309	IKZF4	1.44633	0.294036	0.278909	1.05424	0.291775
chr1	25570994	1312	C1orf63	22.1254	-0.329111	0.312219	-1.0541	0.291837
chr11	18628026	14832	SPTY2D1	4.16042	-0.372506	0.353611	-1.05343	0.292143
chr3	53919428	60595	SELK	53.4493	0.266403	0.252948	1.05319	0.292253
chr4	1950118	65017	WHSC1	4.07195	0.368461	0.349954	1.05289	0.292393
chrX	133562233	95715	PHF6	24.0772	-0.334582	0.317952	-1.05231	0.29266
chr1	39952566	2167	MACF1	13.2397	-0.363629	0.345948	-1.05111	0.293209
chrX	131337096	95641	RAP2C	12.2963	-0.362121	0.344514	-1.0511	0.29321
chr21	35209363	57110	ITSN1	0.980938	-0.259354	0.247173	-1.04928	0.294048
chr6	33420325	75696	SYNGAP1	0.980938	-0.259354	0.247173	-1.04928	0.294048
chr8	80577346	86579	STMN2	0.965145	0.244124	0.232883	1.04827	0.294515
chr10	35860279	10022	CCNY	3.92805	0.367466	0.350723	1.04774	0.294758
chr14	93708196	28092	BTBD7	4.74664	-0.370079	0.353406	-1.04718	0.295018
chr19	1554821	43016	MEX3D	14.2837	-0.357443	0.341982	-1.04521	0.295926
chr17	66264406	39672	SLC16A6	6.2318	-0.37438	0.358248	-1.04503	0.296009
chr12	92536945	21239	BTG1	2.45424	-0.33813	0.323592	-1.04493	0.296055
chr7	137559754	83664	CREB3L2	23.4592	0.329109	0.315174	1.04421	0.296387
chr1	114935540	5323	TRIM33	10.3075	-0.370743	0.355111	-1.04402	0.296475
chr6	13621801	75034	RANBP9	2.67914	-0.341836	0.327847	-1.04267	0.297102
chr7	114330857	82975	FOXP2	1.00199	0.250452	0.240327	1.04213	0.29735
chr6	47199288	76364	TNFRSF21	2.62325	0.344587	0.331068	1.04083	0.297952
chrX	153295703	96147	MECP2	6.44855	0.374572	0.360646	1.03861	0.298984
chr1	205682334	7465	NUCKS1	42.3483	-0.324259	0.312831	-1.03653	0.299953
chr1	210416385	7640	SERTAD4	3.1231	0.350931	0.338774	1.03589	0.300256
chr22	19318421	57618	HIRA	7.32925	0.373477	0.360562	1.03582	0.300287
chr3	185361926	64574	IGF2BP2	0.845925	-0.237172	0.229132	-1.03509	0.300629
chr17	76671169	40036	CYTH1	27.9109	0.312178	0.301778	1.03446	0.300919
chr10	15820203	9567	FAM188A	4.34197	-0.365814	0.35384	-1.03384	0.301211
chr1	156044164	6045	MEX3A	3.27035	0.348338	0.336945	1.03381	0.301223
chr4	140310467	67945	NAA15	22.6099	-0.320897	0.310406	-1.0338	0.301232
chr12	69663741	20825	CPSF6	31.6555	-0.29722	0.287564	-1.03358	0.301332
chr5	14710000	69575	ANKH	35.2233	-0.303419	0.293851	-1.03256	0.301809
chr18	73001884	42658	TSHZ1	4.16226	-0.365261	0.353888	-1.03214	0.302008
chr4	160280750	68609	RAPGEF2	2.05927	-0.317744	0.308465	-1.03008	0.302971
chr20	31031943	55289	C20orf112	4.06688	-0.362696	0.352199	-1.02981	0.303101
chr15	50852541	30087	TRPM7	4.78137	-0.36621	0.355644	-1.02971	0.303147
chr9	99150428	90673	ZNF367	6.47498	0.37135	0.360664	1.02963	0.303184
chr2	235964246	54291	SH3BP4	22.6021	0.32638	0.317098	1.02927	0.303352
chr15	68480303	31052	PIAS1	2.88899	-0.334121	0.324658	-1.02915	0.30341
chr17	27207474	37197	FLOT2	11.6702	0.361768	0.351906	1.02803	0.303938
chr6	36567764	75853	SRSF3	8.3157	0.368767	0.358894	1.02751	0.304182
chrX	122734950	95410	THOC2	5.4132	-0.368955	0.359515	-1.02626	0.30477
chr2	101613168	49048	NPAS2	9.50691	-0.366494	0.35728	-1.02579	0.30499
chr12	96661060	21335	ELK3	11.371	-0.359818	0.350893	-1.02543	0.305159
chr7	94295539	82154	PEG10	39.2517	0.304798	0.297555	1.02434	0.305674
chr1	213071793	7734	FLVCR1	20.2611	-0.324608	0.317092	-1.0237	0.305976
chr3	149684212	63415	PFN2	12.2663	0.359047	0.350747	1.02366	0.305995
chr10	33468760	9952	NRP1	2.86711	-0.340638	0.332943	-1.02311	0.306256
chr16	54967792	34400	IRX5	1.63597	0.301913	0.295123	1.02301	0.306305
chr11	130014645	18182	APLP2	16.6269	0.346979	0.339212	1.0229	0.306356
chr19	36379210	44778	NFKBID	1.21633	-0.270265	0.264495	-1.02181	0.30687
chr11	120356093	17790	ARHGEF12	11.0219	-0.362127	0.354742	-1.02082	0.307341
chr12	108126698	21709	PRDM4	3.49715	0.349084	0.342057	1.02054	0.307471
chr21	35210700	57113	ITSN1	0.522396	0.177752	0.174186	1.02047	0.307505
chr6	33420382	75697	SYNGAP1	0.522396	0.177752	0.174186	1.02047	0.307505
chr7	1787468	79546	ELFN1	0.522396	0.177752	0.174186	1.02047	0.307505
chrX	18649384	93067	CDKL5	2.88342	0.342583	0.335885	1.01994	0.307756
chr12	19671360	19090	AEBP2	11.0887	-0.356328	0.349437	-1.01972	0.307862
chr2	85772253	48700	MAT2A	67.2784	0.248929	0.244292	1.01898	0.308211
chr14	70497344	27422	SMOC1	20.7699	0.318705	0.312769	1.01898	0.308212
chr3	126326500	62551	TXNRD3NB	0.905493	0.238688	0.234439	1.01812	0.308619
chr4	111538603	67335	PITX2	3.00907	0.340829	0.33494	1.01758	0.308876
chr12	121139639	22395	MLEC	8.91102	0.364484	0.358304	1.01725	0.309036
chr2	152695315	50981	CACNB4	1.30795	-0.273854	0.269668	-1.01552	0.309856
chr6	151677020	79009	AKAP12	32.2106	-0.303361	0.298817	-1.01521	0.310006
chr5	157213512	73482	CLINT1	33.3135	0.290654	0.286393	1.01488	0.310165
chr17	38286540	37992	MSL1	14.9191	-0.348718	0.343694	-1.01462	0.310289
chr14	95552693	28202	DICER1	9.94231	-0.363096	0.357924	-1.01445	0.310367
chr4	160279416	68607	RAPGEF2	1.2793	0.277647	0.273899	1.01368	0.310734
chr4	103717566	67146	UBE2D3	20.4375	0.317557	0.31413	1.01091	0.31206
chr3	185363003	64576	IGF2BP2	0.46123	0.18083	0.178956	1.01047	0.31227
chr6	106557760	77827	PRDM1	0.46123	0.18083	0.178956	1.01047	0.31227
chr2	201845669	53228	FAM126B	1.79472	-0.300766	0.297742	-1.01016	0.312419
chr6	99846892	77617	PNISR	12.6948	-0.347396	0.344107	-1.00956	0.312706
chr14	69254980	27354	ZFP36L1	67.4096	-0.267246	0.264894	-1.00888	0.313033
chr12	110973231	21866	PPTC7	3.75581	-0.352786	0.349898	-1.00825	0.313332
chr9	128729637	91888	PBX3	3.8282	0.352307	0.349564	1.00785	0.313528
chr1	94982935	4699	ABCD3	22.9646	-0.326036	0.323527	-1.00776	0.313571
chr12	109524179	21752	USP30	4.11169	0.355606	0.353107	1.00708	0.313897
chr11	62566943	15923	NXF1	2.75375	0.322532	0.320916	1.00504	0.31488
chr11	68355387	16305	PPP6R3	16.6407	-0.332863	0.331356	-1.00455	0.315114
chr3	145787266	63227	PLOD2	20.844	0.314869	0.313469	1.00446	0.315155
chr2	158593431	51312	ACVR1	15.8786	-0.332873	0.331492	-1.00417	0.315298
chr1	183521124	6950	SMG7	4.49599	0.356623	0.355177	1.00407	0.315345
chr7	73819862	81725	CLIP2	2.55877	0.323655	0.322458	1.00371	0.315517
chrX	41209298	93715	DDX3X	71.4529	-0.249	0.248261	-1.00298	0.315872
chr12	74932653	20955	ATXN7L3B	21.1913	0.324874	0.324	1.0027	0.316008
chr11	31811264	15172	PAX6	9.44007	0.356486	0.355585	1.00254	0.316085
chr18	44040570	41714	RNF165	3.71705	-0.348637	0.347914	-1.00208	0.316306
chr6	163990754	79277	QKI	5.85973	-0.360592	0.359929	-1.00184	0.31642
chr8	23429810	84710	SLC25A37	34.5857	0.281256	0.281084	1.00061	0.317014
chr17	46620071	38591	HOXB2	1.90875	-0.303515	0.303687	-0.999432	0.317585
chr12	111890282	21939	ATXN2	9.45715	0.357671	0.357985	0.999122	0.317736
chr14	77491605	27730	IRF2BPL	9.06266	0.355255	0.35564	0.998916	0.317835
chr14	50044279	26573	RPS29	17.1146	0.342935	0.34332	0.99888	0.317853
chr15	96881291	32117	NR2F2	23.8202	-0.314014	0.314712	-0.997782	0.318385
chr10	3821057	9228	KLF6	0.93041	0.237693	0.238238	0.997713	0.318419
chr9	2654361	88281	VLDLR	0.999352	0.232765	0.233381	0.997362	0.318589
chr5	179041210	74477	HNRNPH1	143.667	0.209818	0.210576	0.996402	0.319055
chr13	31035424	23086	HMGB1	51.4928	-0.258583	0.259807	-0.99529	0.319595
chr19	39875496	44919	SAMD4B	2.20052	0.308362	0.309889	0.995072	0.319701
chr7	144077686	83870	ARHGEF5	0.917583	-0.240821	0.242097	-0.994728	0.319869
chr11	34121983	15317	CAPRIN1	84.5463	0.223694	0.224936	0.994478	0.31999
chr3	143711023	63217	C3orf58	3.15594	-0.33905	0.340937	-0.994465	0.319996
chr2	39212443	46634	SOS1	3.69736	-0.342998	0.345023	-0.994132	0.320159
chr13	108886560	25028	ABHD13	3.30928	-0.339626	0.341804	-0.993627	0.320404
chr2	46613799	46939	EPAS1	7.13184	0.358011	0.360599	0.992823	0.320796
chr2	196602061	52969	SLC39A10	34.1784	-0.288072	0.290295	-0.992343	0.32103
chr1	245016562	9047	HNRNPU	10.6461	-0.351056	0.353922	-0.991903	0.321245
chr1	54704730	3021	SSBP3	6.21074	0.357516	0.36053	0.991639	0.321374
chr21	40568077	57285	BRWD1	7.16604	-0.356792	0.360608	-0.989419	0.322458
chr9	91992193	90467	SEMA4D	0.481985	-0.187757	0.189935	-0.988534	0.322891
chr9	98208208	90627	PTCH1	0.481985	-0.187757	0.189935	-0.988534	0.322891
chr1	231500367	8625	EGLN1	3.04992	0.333919	0.338069	0.987725	0.323287
chr21	35477670	57130	SLC5A3	8.78243	0.35414	0.358585	0.987602	0.323347
chr9	128729336	91887	PBX3	4.51998	-0.351281	0.356022	-0.986683	0.323798
chr3	128889208	62667	CNBP	3.30639	0.330994	0.335619	0.98622	0.324025
chr9	2654330	88280	VLDLR	1.04988	-0.247119	0.250792	-0.985353	0.324451
chr17	65073373	39615	HELZ	4.32381	0.346662	0.351816	0.98535	0.324452
chr6	134490517	78536	SGK1	52.7456	-0.251401	0.255257	-0.984893	0.324677
chr1	40036898	2179	PABPC4	24.1293	0.322314	0.327426	0.984386	0.324926
chr6	26123718	75369	HIST1H2BC	6.02506	0.354772	0.360578	0.983898	0.325166
chr12	75893443	20967	KRR1	18.0548	0.319266	0.324595	0.983581	0.325321
chr1	169100980	6514	ATP1B1	128.095	-0.212261	0.215852	-0.983364	0.325428
chr1	235330404	8704	ARID4B	7.56713	-0.354407	0.360415	-0.983331	0.325444
chr7	114333013	82983	FOXP2	2.16513	-0.301207	0.306346	-0.983224	0.325497
chr3	160218254	63746	KPNA4	13.3618	0.33772	0.343675	0.982672	0.325769
chr11	128328975	18106	ETS1	2.53453	0.32223	0.328131	0.982017	0.326091
chr8	102211172	87133	ZNF706	12.1834	-0.34358	0.349959	-0.981772	0.326212
chr17	60020878	39335	MED13	26.1529	-0.308612	0.314445	-0.981451	0.32637
chr4	160280814	68610	RAPGEF2	2.2705	-0.314056	0.320042	-0.981295	0.326447
chr2	42285511	46694	PKDCC	1.94307	0.287496	0.293051	0.981046	0.32657
chr9	127911136	91682	PPP6C	11.6371	0.340307	0.34704	0.980598	0.326791
chr15	100254888	32325	MEF2A	18.6833	0.315911	0.322246	0.980342	0.326917
chr12	19671254	19089	AEBP2	11.5055	-0.345042	0.351974	-0.980305	0.326936
chr4	170644286	68718	CLCN3	11.0999	-0.350224	0.357264	-0.980295	0.32694
chr5	71502007	70654	MAP1B	21.1283	0.312671	0.318995	0.980177	0.326999
chr4	139979472	67916	ELF2	11.8293	-0.343005	0.349972	-0.980092	0.327041
chr14	38016647	26430	MIPOL1	1.79469	0.29397	0.299977	0.979976	0.327098
chr10	77158287	11036	ZNF503	22.1798	0.318677	0.325294	0.97966	0.327254
chr17	28853810	37321	GOSR1	6.81067	-0.352949	0.360458	-0.979169	0.327496
chr3	140697071	63101	SLC25A36	23.5581	-0.305377	0.312439	-0.977397	0.328373
chr13	41506243	23369	ELF1	5.81265	0.350757	0.359185	0.976537	0.328798
chr10	98280779	11935	TM9SF3	51.0119	-0.260846	0.267169	-0.976333	0.328899
chr9	33920349	89292	UBE2R2	12.2114	-0.337379	0.345656	-0.976056	0.329037
chrX	37316452	93502	PRRG1	4.33285	-0.340107	0.348934	-0.974702	0.329708
chr1	29486579	1559	SRSF4	12.5498	0.340765	0.349667	0.97454	0.329789
chr6	155154544	79082	SCAF8	10.4255	0.344044	0.35328	0.973855	0.330129
chr18	43846803	41702	C18orf25	3.80979	-0.341315	0.35053	-0.973711	0.3302
chr5	76359655	70808	AGGF1	8.85771	-0.349387	0.359039	-0.973116	0.330496
chr9	96327054	90556	FAM120A	20.6385	0.307267	0.316378	0.971202	0.331448
chr4	106199478	67198	TET2	1.92206	-0.299014	0.308151	-0.97035	0.331872
chr2	64861280	47983	SERTAD2	6.90936	-0.349679	0.360474	-0.970053	0.33202
chr10	81075994	11495	ZMIZ1	7.34638	-0.349239	0.360152	-0.969698	0.332197
chr6	110931638	77986	CDK19	1.03939	-0.240887	0.248618	-0.968904	0.332593
chr10	121590751	13179	MCMBP	32.5999	-0.277034	0.286154	-0.968129	0.33298
chr14	73567007	27506	RBM25	6.93757	-0.349027	0.360655	-0.967757	0.333166
chrY	15817470	96465	TMSB4Y	1.0285	0.229786	0.237512	0.967473	0.333308
chr7	77584885	81817	PHTF2	3.18608	-0.325212	0.336539	-0.966344	0.333872
chr12	44187549	19638	TWF1	28.6513	-0.286252	0.296308	-0.966064	0.334012
chr17	79477554	40143	ACTG1	404.552	0.195807	0.202702	0.965984	0.334052
chr8	19824535	84524	LPL	29.2524	-0.290997	0.301284	-0.965856	0.334116
chr21	36162584	57140	RUNX1	8.25714	-0.346387	0.358786	-0.965442	0.334323
chr6	111214862	78002	AMD1	56.8405	-0.262698	0.272195	-0.965111	0.334489
chr6	30569129	75521	PPP1R10	8.17336	0.346384	0.359139	0.964483	0.334804
chr10	94238417	11765	IDE	2.44693	0.31452	0.32625	0.964045	0.335023
chr20	1920506	54541	SIRPA	1.55766	0.273733	0.283996	0.963862	0.335115
chr11	12963850	14444	TEAD1	27.5586	0.286921	0.298023	0.962749	0.335673
chr1	114936382	5324	TRIM33	4.69869	0.343991	0.357558	0.962055	0.336022
chr17	48940264	38806	TOB1	101.829	-0.222346	0.231137	-0.961967	0.336066
chr12	26273600	19353	BHLHE41	0.469006	0.172342	0.179201	0.961723	0.336189
chrX	135748495	95778	ARHGEF6	0.469006	0.172342	0.179201	0.961723	0.336189
chrX	24230370	93209	ZFX	23.9243	-0.298071	0.309955	-0.961659	0.336221
chr15	40760309	29682	BAHD1	5.636	-0.345966	0.359808	-0.961529	0.336286
chr9	96328264	90559	FAM120A	17.2413	0.316677	0.329467	0.961178	0.336463
chr3	176743084	64151	TBL1XR1	35.3182	-0.277744	0.28899	-0.961086	0.336509
chrX	133562675	95716	PHF6	24.619	-0.302397	0.314935	-0.960189	0.33696
chr11	12965846	14445	TEAD1	31.6311	0.291865	0.304194	0.959468	0.337323
chr17	42112051	38236	LSM12	27.9527	-0.282129	0.294164	-0.959088	0.337514
chr22	31322613	58161	MORC2-AS1	14.3604	0.252373	0.263252	0.958675	0.337723
chr3	101578256	61935	NFKBIZ	3.04063	0.322446	0.336512	0.9582	0.337962
chr2	201852241	53229	FAM126B	0.967334	0.230236	0.240831	0.956005	0.33907
chr1	171562611	6575	PRRC2C	30.3935	0.277668	0.290763	0.954963	0.339596
chr20	33890502	55439	UQCC	8.65081	-0.341238	0.35743	-0.954699	0.33973
chr5	88018089	71226	MEF2C	1.0868	-0.232864	0.244012	-0.954315	0.339924
chr17	48828893	38798	LUC7L3	61.6542	-0.232118	0.243284	-0.954101	0.340032
chr12	111891655	21944	ATXN2	4.53179	0.337955	0.354669	0.952872	0.340655
chr7	70256609	81647	AUTS2	3.99208	0.335816	0.352597	0.952407	0.340891
chr6	114182941	78093	MARCKS	12.2122	0.331987	0.348751	0.951933	0.341131
chrX	123235476	95454	STAG2	26.7632	-0.286896	0.301402	-0.951869	0.341164
chr13	28868546	23052	PAN3	5.97596	-0.343072	0.360431	-0.951839	0.341178
chr18	42644938	41643	SETBP1	0.842813	0.214564	0.225431	0.951792	0.341202
chr3	176738557	64147	TBL1XR1	24.058	-0.295864	0.311059	-0.951151	0.341528
chr1	52552471	2907	BTF3L4	71.2222	0.226894	0.23862	0.950857	0.341677
chr16	337481	32420	AXIN1	9.08139	0.338601	0.356234	0.950503	0.341857
chr10	93788744	11729	BTAF1	17.0139	0.318479	0.335144	0.950275	0.341973
chr12	95908094	21306	METAP2	42.6927	-0.253208	0.266601	-0.949766	0.342231
chr1	169101681	6515	ATP1B1	34.6167	-0.294171	0.309764	-0.949663	0.342284
chr11	20143110	14873	NAV2	5.42891	-0.340132	0.358164	-0.949653	0.342288
chr8	103839277	87197	AZIN1	17.4503	0.308728	0.325178	0.949413	0.342411
chr1	173907569	6626	RC3H1	7.56386	-0.342002	0.360289	-0.949242	0.342497
chr19	46268086	45184	SIX5	2.14984	0.292121	0.307798	0.949067	0.342587
chr1	27861271	1461	AHDC1	5.8888	-0.341551	0.360522	-0.947379	0.343446
chr12	69054236	20804	RAP1B	68.6506	0.224971	0.237622	0.946758	0.343762
chr4	146057751	68081	OTUD4	9.39305	0.33828	0.357424	0.946439	0.343925
chr7	26231619	80340	HNRNPA2B1	448.82	-0.163773	0.173159	-0.945797	0.344252
chr12	46300221	19694	ARID2	5.88052	0.340718	0.360251	0.94578	0.344261
chr11	128838765	18145	ARHGAP32	2.61943	0.308048	0.325747	0.945667	0.344319
chr14	75936961	27629	JDP2	17.3377	0.309336	0.327144	0.945567	0.344369
chr11	110036508	17182	ZC3H12C	4.42592	0.334733	0.354173	0.945111	0.344602
chr18	45361352	41819	SMAD2	9.43205	-0.335097	0.354669	-0.944814	0.344754
chr12	46298924	19686	ARID2	9.8917	-0.334525	0.3543	-0.944185	0.345075
chr20	36720352	55568	RPRD1B	24.2257	-0.290299	0.307617	-0.943703	0.345321
chr11	93464237	16882	SNORA8	41.6472	-0.258299	0.273913	-0.942995	0.345683
chr19	30506358	44031	URI1	27.7385	-0.285479	0.302802	-0.942791	0.345788
chr1	211489338	7679	RCOR3	4.27867	0.33412	0.354842	0.941604	0.346395
chr1	110566302	5139	AHCYL1	25.2799	0.28896	0.306928	0.941461	0.346469
chr2	159389991	51324	PKP4	0.75673	0.208143	0.221294	0.940574	0.346923
chr1	61598645	3301	NFIA	3.08026	-0.3136	0.33353	-0.940245	0.347092
chr5	149432529	73273	HMGXB3	13.2191	0.327801	0.348743	0.93995	0.347243
chr12	122756902	22466	CLIP1	10.9925	0.329634	0.35082	0.939609	0.347418
chr1	19665669	1056	CAPZB	32.0448	0.286202	0.305391	0.937165	0.348674
chr5	56189827	70285	MAP3K1	2.90288	-0.311719	0.332693	-0.936959	0.34878
chr1	33240410	1703	KIAA1522	21.6901	0.301975	0.322329	0.936855	0.348833
chr4	26433001	65622	RBPJ	1.79253	-0.28263	0.30183	-0.936389	0.349073
chr2	98372875	48953	TMEM131	3.11592	0.311971	0.333212	0.936252	0.349143
chr12	104498459	21575	HCFC2	1.72575	0.277899	0.296851	0.936159	0.349191
chr5	66465380	70572	MAST4	2.5142	-0.307945	0.328959	-0.93612	0.349212
chr12	70748493	20876	CNOT2	4.28658	0.325285	0.347744	0.935413	0.349575
chr17	34946253	37581	GGNBP2	5.58414	0.33675	0.360063	0.935254	0.349658
chr8	130853931	87897	FAM49B	65.7013	-0.225992	0.241931	-0.93412	0.350242
chr6	44122826	76224	TMEM63B	2.73071	0.298864	0.320021	0.93389	0.350361
chr2	144704611	50391	GTDC1	1.30422	0.250601	0.268486	0.933387	0.35062
chr17	22023626	37044	MTRNR2L1	5.22086	0.330657	0.354313	0.933232	0.3507
chr20	39314688	55692	MAFB	1.48647	-0.260376	0.279175	-0.932662	0.350995
chr7	90897964	82027	FZD1	11.5975	-0.331666	0.355722	-0.932374	0.351143
chr9	128729221	91886	PBX3	4.27295	-0.327632	0.351418	-0.932315	0.351174
chr4	76570255	66483	G3BP2	41.4976	0.255505	0.274226	0.931732	0.351475
chr5	14711144	69576	ANKH	37.6409	-0.256674	0.275519	-0.9316	0.351543
chr3	45785428	60118	SACM1L	25.129	-0.282201	0.303083	-0.931101	0.351802
chr1	145498874	5591	LIX1L	24.1127	-0.288476	0.309835	-0.931062	0.351822
chr6	133853169	78510	EYA4	14.4426	-0.313833	0.337108	-0.930956	0.351876
chr16	2226890	32537	TRAF7	27.4306	0.279333	0.300538	0.929442	0.35266
chr16	87440029	35895	ZCCHC14	12.9884	0.320329	0.344753	0.929155	0.352809
chr6	27833563	75457	HIST1H2AL	7.78296	0.334877	0.360629	0.928591	0.353101
chrX	41379460	93720	CASK	4.01643	-0.320501	0.345327	-0.928109	0.353351
chr1	155305299	5992	ASH1L	3.98541	0.322252	0.347253	0.928004	0.353405
chr5	127522586	72501	SLC12A2	7.27206	0.334015	0.360541	0.926426	0.354225
chr5	17276250	69618	BASP1	305.647	0.198577	0.214366	0.926346	0.354266
chr15	74922421	31291	CLK3	5.92545	0.33343	0.360033	0.926109	0.354389
chr5	72208186	70690	TNPO1	65.8529	-0.237809	0.256803	-0.926035	0.354428
chr5	130759706	72550	RAPGEF6	3.03022	-0.313479	0.338756	-0.925383	0.354766
chr1	154323738	5909	ATP8B2	17.758	-0.314148	0.339714	-0.924743	0.3551
chr3	195777123	64824	TFRC	109.451	0.220539	0.239052	0.922557	0.356238
chr17	58027734	39163	RPS6KB1	6.92136	-0.332355	0.360575	-0.921736	0.356666
chr12	52453251	20021	NR4A1	45.0615	-0.258189	0.280398	-0.920794	0.357158
chr6	16299446	75094	ATXN1	1.34644	-0.253529	0.27553	-0.920149	0.357495
chr7	24727492	80280	MPP6	8.21803	-0.329589	0.358369	-0.919692	0.357734
chr9	86354365	90343	GKAP1	0.400064	0.158608	0.172469	0.919632	0.357765
chr8	141669148	88055	PTK2	14.1947	-0.312645	0.3403	-0.918732	0.358236
chr21	44834424	57375	SIK1	75.4937	-0.240412	0.261915	-0.917903	0.35867
chr7	139246611	83724	HIPK2	9.29779	-0.326543	0.356081	-0.917046	0.359119
chr11	33162989	15281	CSTF3	1.18771	-0.247473	0.269947	-0.916747	0.359275
chr4	139979129	67915	ELF2	6.23604	-0.330458	0.360671	-0.91623	0.359546
chr11	33375245	15290	HIPK3	4.04607	0.321121	0.350546	0.916061	0.359635
chr15	100254059	32324	MEF2A	26.7274	0.274042	0.299162	0.916034	0.359649
chr13	42816666	23408	AK054970	6.4359	-0.330173	0.36053	-0.915801	0.359771
chrX	142715800	95937	SLITRK4	9.44481	-0.323225	0.353665	-0.913929	0.360754
chr19	18280557	43847	PIK3R2	11.8152	0.325327	0.35652	0.912507	0.361502
chr15	57580277	30387	TCF12	20.0895	-0.297987	0.326561	-0.912498	0.361506
chr2	181927759	52729	UBE2E3	26.4689	0.280457	0.307501	0.912052	0.361741
chr12	53584615	20067	ZNF740	0.898392	0.216438	0.237333	0.911957	0.361792
chr2	48035027	46968	FBXO11	13.0654	0.316349	0.346899	0.911934	0.361803
chr17	42112967	38238	LSM12	5.47297	-0.324707	0.356839	-0.909954	0.362847
chr1	180853340	6863	XPR1	17.5024	-0.296808	0.32639	-0.909364	0.363158
chr20	31026112	55288	ASXL1	19.6763	-0.298061	0.327806	-0.909261	0.363212
chr9	14082564	88631	NFIB	17.7456	-0.299111	0.329336	-0.908225	0.363759
chr17	47906429	38724	KAT7	9.68347	0.324459	0.35727	0.908162	0.363793
chr19	44127393	45132	CADM4	0.725684	-0.204203	0.224883	-0.908039	0.363858
chr5	50690360	70104	ISL1	0.725684	-0.204203	0.224883	-0.908039	0.363858
chrX	51488765	93996	GSPT2	0.725684	-0.204203	0.224883	-0.908039	0.363858
chr13	33350014	23159	PDS5B	1.93305	0.269376	0.296672	0.90799	0.363884
chr7	72855578	81687	BAZ1B	42.3091	-0.241199	0.266339	-0.905609	0.365143
chr2	23972889	46128	ATAD2B	3.588	0.313561	0.346261	0.905562	0.365168
chr12	123641131	22513	MPHOSPH9	9.69343	-0.322451	0.356094	-0.90552	0.36519
chr3	160218621	63747	KPNA4	33.9364	0.263189	0.290863	0.904857	0.365541
chr16	71890854	35079	ATXN1L	5.93131	-0.325918	0.360413	-0.904292	0.365841
chr6	97693995	77433	MMS22L	3.14306	0.303578	0.335726	0.904244	0.365866
chr12	66357247	20717	HMGA2	0.445062	-0.160397	0.177538	-0.903451	0.366286
chr14	65412564	27243	RAB15	0.445062	-0.160397	0.177538	-0.903451	0.366286
chr8	67475484	86003	MYBL1	6.36359	-0.325478	0.360521	-0.902799	0.366632
chr2	11966373	45829	LPIN1	9.87983	-0.321498	0.35625	-0.902451	0.366817
chr12	72180099	20922	RAB21	35.2149	-0.251574	0.278797	-0.902355	0.366868
chr10	322213	9129	DIP2C	0.800303	0.20815	0.230689	0.9023	0.366898
chr10	43978013	10132	ZNF487P	0.800303	0.20815	0.230689	0.9023	0.366898
chr6	33420037	75694	SYNGAP1	5.82319	0.32335	0.359166	0.900279	0.367972
chr7	91739718	82044	AKAP9	11.3847	0.313374	0.348812	0.898403	0.368971
chr1	56961975	3117	PPAP2B	3.39012	0.301176	0.335599	0.897428	0.36949
chr5	72207940	70689	TNPO1	51.8814	0.235875	0.26284	0.897409	0.369501
chr5	32354580	69755	ZFR	25.9599	-0.269513	0.301028	-0.895309	0.370622
chr7	87832158	81967	ADAM22	0.455554	-0.159585	0.17829	-0.895089	0.37074
chr7	28865259	80642	CREB5	1.62109	0.260117	0.290623	0.895034	0.370769
chr18	55153453	42225	ONECUT2	12.0351	0.309934	0.346977	0.893239	0.371729
chrX	135128547	95755	SLC9A6	8.03855	-0.321566	0.360088	-0.89302	0.371846
chr17	46626652	38597	HOXB3	2.44135	0.291724	0.326714	0.892901	0.37191
chr2	239973711	54412	HDAC4	5.35879	0.319358	0.358003	0.892054	0.372364
chr1	78414280	3860	FUBP1	103.43	-0.219192	0.246041	-0.890878	0.372995
chr1	86048961	4079	CYR61	32.1544	0.264272	0.296661	0.890822	0.373025
chr6	13358497	75026	AK127555	2.96686	-0.300393	0.337328	-0.890506	0.373194
chr6	139693452	78735	CITED2	1.46449	-0.242792	0.272896	-0.889685	0.373635
chr11	35642367	15360	FJX1	14.46	-0.299258	0.336671	-0.888875	0.37407
chr11	119178616	17740	CBL	5.63514	-0.31955	0.359752	-0.888252	0.374405
chr4	140309952	67942	NAA15	17.2514	-0.29078	0.327382	-0.888198	0.374434
chr14	63174049	27165	KCNH5	2.27163	-0.282774	0.318651	-0.88741	0.374858
chr2	20450875	46023	PUM2	18.9513	-0.290384	0.327246	-0.887359	0.374886
chrX	122737454	95414	THOC2	4.30842	0.314623	0.354611	0.887235	0.374952
chr12	120125280	22318	CIT	2.73625	0.287722	0.324596	0.8864	0.375402
chr17	38248858	37977	THRA	7.20253	-0.319188	0.360213	-0.886109	0.375559
chr2	100017443	49004	REV1	8.72484	-0.316313	0.35705	-0.885907	0.375667
chr8	120436040	87701	NOV	28.7976	0.271563	0.306801	0.885143	0.376079
chr9	140476752	92660	ZMYND19	39.6835	-0.242184	0.273712	-0.884813	0.376257
chrX	69723090	94357	DLG3	6.05671	0.318852	0.360489	0.884498	0.376428
chr1	173900377	6623	RC3H1	2.90885	-0.297226	0.336109	-0.884317	0.376525
chr9	34998392	89345	DNAJB5	1.00246	-0.209711	0.237285	-0.883792	0.376808
chr2	65315029	48000	RAB1A	45.3511	0.232318	0.263071	0.883099	0.377183
chr21	27144725	56919	GABPA	7.56483	-0.317985	0.360551	-0.881941	0.377809
chr2	48034092	46961	MSH6	17.6385	-0.288215	0.327007	-0.881374	0.378116
chr2	38976093	46613	SRSF7	8.14117	-0.316783	0.359997	-0.879959	0.378882
chr22	40719450	58510	TNRC6B	4.61964	-0.313509	0.356473	-0.879476	0.379143
chr17	4848970	36317	PFN1	262.125	0.305466	0.347385	0.879331	0.379222
chr16	4740948	32680	MGRN1	6.60496	0.317122	0.360641	0.879329	0.379223
chr20	43535483	55904	YWHAB	74.1065	0.220716	0.251151	0.878817	0.379501
chr8	101932914	87128	YWHAZ	187.57	-0.181226	0.206452	-0.877813	0.380045
chr1	52889341	2934	ZCCHC11	18.5248	-0.292619	0.333521	-0.877362	0.38029
chr20	40031467	55775	CHD6	1.50434	0.246056	0.280473	0.877289	0.38033
chr16	3421345	32609	MTRNR2L4	1.07749	0.127204	0.145066	0.87687	0.380557
chr18	33290256	41178	GALNT1	39.2422	0.264353	0.301648	0.876364	0.380832
chr2	23974873	46131	ATAD2B	1.34916	-0.236413	0.269877	-0.876004	0.381028
chr15	39889100	29645	THBS1	44.4366	0.234043	0.267237	0.875787	0.381146
chr1	178447882	6742	RASAL2	1.57406	-0.245307	0.280124	-0.875709	0.381188
chr5	37065143	69875	NIPBL	4.99646	0.313995	0.35869	0.875394	0.38136
chr1	61926161	3365	NFIA	2.22411	-0.275011	0.314256	-0.875117	0.38151
chr2	38976478	46614	SRSF7	21.3651	-0.280913	0.321516	-0.873713	0.382275
chr2	197065066	52995	HECW2	0.471493	-0.14787	0.169265	-0.8736	0.382336
chr6	150132524	78980	PCMT1	16.0095	-0.293667	0.336368	-0.873054	0.382634
chr22	40731257	58519	TNRC6B	6.30605	-0.314609	0.360612	-0.872431	0.382973
chr9	34087955	89300	DCAF12	29.7527	0.256422	0.293939	0.872365	0.383009
chr14	58839342	27030	ARID4A	1.74066	-0.25624	0.294024	-0.871494	0.383484
chr9	73000706	89833	KLF9	11.3171	-0.304511	0.349823	-0.870473	0.384042
chr15	29992498	29056	TJP1	10.0118	0.307123	0.353305	0.869286	0.384691
chr5	60841560	70411	ZSWIM6	13.6083	-0.294454	0.338745	-0.869248	0.384711
chr12	58003557	20490	DTX3	13.8641	0.297478	0.342818	0.867743	0.385535
chr21	35210327	57112	ITSN1	6.84261	-0.312717	0.360408	-0.867675	0.385572
chr17	16706141	36800	USP32P1	7.41393	0.312257	0.36005	0.867258	0.385801
chr3	157813995	63621	SHOX2	0.41863	-0.151435	0.174618	-0.867236	0.385813
chr6	118636040	78187	SLC35F1	0.41863	-0.151435	0.174618	-0.867236	0.385813
chr9	140730464	92673	EHMT1	4.62106	0.308845	0.356233	0.866976	0.385955
chr17	27590626	37254	NUFIP2	63.5648	-0.219893	0.253751	-0.86657	0.386178
chr16	2821368	32580	SRRM2	70.9745	0.209022	0.24123	0.866486	0.386224
chr11	67025086	16235	KDM2A	21.5421	0.271341	0.313406	0.865782	0.38661
chr6	131160501	78406	EPB41L2	8.62066	0.30928	0.357291	0.865624	0.386697
chr5	139495153	72959	PURA	2.2452	-0.274255	0.316837	-0.865603	0.386708
chr12	118588223	22274	TAOK3	5.05735	-0.30968	0.358094	-0.864801	0.387148
chr1	167385515	6471	POU2F1	5.06006	-0.309866	0.358377	-0.864638	0.387238
chr7	135047302	83617	CNOT4	8.8139	0.30917	0.357735	0.864244	0.387454
chr14	75748880	27624	FOS	1.54943	0.250504	0.289893	0.864125	0.387519
chr22	40731728	58520	TNRC6B	4.42453	-0.304258	0.35223	-0.863804	0.387696
chr6	37299809	75891	TBC1D22B	2.73043	0.274439	0.318031	0.862932	0.388175
chr17	62495758	39519	DDX5	179.316	-0.183922	0.2133	-0.862268	0.38854
chr6	36200538	75838	BRPF3	0.837226	0.20105	0.233645	0.860496	0.389516
chr21	35477749	57131	SLC5A3	6.80657	-0.310213	0.360572	-0.860336	0.389604
chr9	131938033	92203	IER5L	5.70306	-0.308061	0.358575	-0.859127	0.39027
chr18	46446574	41858	SMAD7	2.01861	0.263692	0.307077	0.858717	0.390496
chr5	147821928	73218	FBXO38	16.3988	-0.284671	0.331507	-0.858716	0.390497
chr5	137804820	72835	EGR1	5.98594	0.3093	0.36024	0.858596	0.390564
chr14	39867456	26478	FBXO33	5.38019	0.306539	0.35716	0.858269	0.390744
chr9	37434304	89545	GRHPR	2.94362	0.289957	0.338254	0.857217	0.391325
chr4	186284686	69071	SNX25	1.17411	0.227789	0.265732	0.857213	0.391327
chr5	130760782	72551	RAPGEF6	8.85395	-0.308038	0.359456	-0.856958	0.391468
chr2	198415596	53068	HSPE1-MOB4	37.9056	-0.237726	0.27742	-0.856917	0.391491
chr9	102744828	90781	ERP44	3.35215	0.286485	0.334331	0.856891	0.391505
chr14	39867135	26475	FBXO33	1.16633	0.225977	0.263877	0.856374	0.391791
chr1	211921441	7693	LPGAT1	26.5649	-0.254845	0.297593	-0.856352	0.391803
chr11	130096837	18183	ZBTB44	10.5753	-0.303515	0.354475	-0.856238	0.391866
chr1	181059750	6869	IER5	3.52803	0.296392	0.346196	0.856139	0.391921
chr7	21551462	80186	SP4	1.58635	0.252686	0.295223	0.855915	0.392045
chr11	11979026	14388	USP47	6.89046	-0.307809	0.360229	-0.854483	0.392837
chr12	66359968	20720	HMGA2	0.704929	0.184397	0.216023	0.8536	0.393327
chr20	61509118	56592	DIDO1	9.44098	-0.303222	0.355293	-0.853441	0.393415
chr12	56430053	20308	IKZF4	2.13497	0.262425	0.30767	0.852942	0.393691
chr19	34960748	44734	UBA2	46.0183	-0.225811	0.264788	-0.8528	0.39377
chr8	116424778	87570	TRPS1	3.49327	-0.285685	0.335051	-0.852662	0.393847
chr10	81143110	11499	ZCCHC24	8.00837	-0.306978	0.360257	-0.852107	0.394155
chr15	44705837	29898	CASC4	26.5379	0.259772	0.30545	0.850454	0.395072
chr6	10397937	74956	TFAP2A	5.49079	0.303034	0.356389	0.850292	0.395163
chr6	114182853	78092	MARCKS	39.6105	-0.237005	0.278976	-0.849552	0.395574
chr3	185634603	64588	TRA2B	54.5607	0.221471	0.26087	0.848973	0.395896
chr11	8245914	14155	LMO1	9.84237	-0.302023	0.355937	-0.84853	0.396143
chr15	93541476	31861	CHD2	1.93373	0.259506	0.305912	0.848302	0.39627
chr17	57479065	39105	YPEL2	1.93373	0.259506	0.305912	0.848302	0.39627
chr15	85212973	31633	SEC11A	179.004	-0.173558	0.204669	-0.847992	0.396443
chr16	18820872	33104	SMG1	12.0882	0.297922	0.35199	0.846394	0.397333
chr3	119150735	62311	TMEM39A	15.9211	0.283118	0.334717	0.845842	0.397641
chr8	61533783	85726	RAB2A	48.3253	-0.227431	0.269012	-0.845431	0.39787
chr13	42816874	23409	AK054970	6.74392	-0.3047	0.360668	-0.844821	0.398211
chr17	1801059	36110	RPA1	46.8209	0.228073	0.270389	0.843499	0.39895
chr5	154195286	73403	LARP1	27.5774	0.259791	0.308015	0.843437	0.398984
chr2	153505636	51011	FMNL2	10.4383	-0.295579	0.350484	-0.843345	0.399035
chr11	73386971	16458	RAB6A	9.77896	0.298509	0.353997	0.843253	0.399087
chr11	47488016	15676	CELF1	12.3946	0.291756	0.346327	0.84243	0.399547
chr3	49397047	60275	RHOA	110.288	0.190692	0.227045	0.839886	0.400972
chr9	14611108	88702	ZDHHC21	2.52349	-0.273206	0.32552	-0.839291	0.401306
chr19	48206471	45277	GLTSCR1	4.94307	0.300724	0.358317	0.839269	0.401318
chr12	112487311	21979	NAA25	4.05946	0.295915	0.352712	0.838973	0.401485
chr2	48034126	46962	FBXO11	1.60063	-0.24355	0.290648	-0.837956	0.402056
chr5	56558898	70314	GPBP1	19.3619	0.272557	0.325339	0.837762	0.402164
chr2	133430309	49989	NCKAP5	2.95801	-0.273942	0.327151	-0.837359	0.402391
chr11	118269512	17636	UBE4A	9.12859	-0.299381	0.357607	-0.837178	0.402492
chr1	9642712	420	SLC25A33	11.3891	-0.291191	0.34783	-0.837165	0.4025
chr16	68332426	34921	SLC7A6	11.0799	-0.296398	0.354112	-0.837016	0.402583
chr19	46213897	45179	FBXO46	6.07611	-0.301293	0.360217	-0.836422	0.402917
chr2	145146230	50453	ZEB2	2.59917	-0.272584	0.326152	-0.835756	0.403292
chr20	40031270	55773	CHD6	4.82973	-0.298192	0.356828	-0.835673	0.403339
chr9	2654145	88279	VLDLR	2.24517	0.265616	0.317943	0.835418	0.403482
chrX	153288643	96144	MECP2	4.91181	0.297627	0.35634	0.835234	0.403586
chr4	185309104	69037	IRF2	3.45244	0.285797	0.342189	0.835204	0.403603
chr1	110030212	5111	ATXN7L2	3.66033	0.28861	0.345567	0.83518	0.403617
chr3	170114414	64011	SKIL	31.9561	-0.243972	0.292266	-0.83476	0.403853
chr14	55258445	26812	SAMD4A	1.16626	0.210539	0.252244	0.834663	0.403907
chr1	89300312	4349	PKN2	35.1896	-0.236379	0.283843	-0.832781	0.404968
chr4	78088216	66532	CCNG2	8.81055	0.299899	0.360142	0.832723	0.405001
chr11	11978062	14386	USP47	3.85933	0.291377	0.350622	0.831029	0.405957
chr6	27806875	75453	HIST1H2BN	4.40115	0.293677	0.353463	0.830857	0.406055
chr4	160281148	68611	RAPGEF2	1.86701	-0.252352	0.303752	-0.83078	0.406098
chr9	137025039	92478	WDR5	16.4493	-0.273428	0.329125	-0.830772	0.406102
chr4	101945826	67121	PPP3CA	33.9254	-0.236995	0.285343	-0.830562	0.406221
chr3	114057584	62125	ZBTB20	3.19441	0.276211	0.332674	0.830276	0.406383
chr1	232534239	8636	SIPA1L2	4.60167	0.294628	0.354918	0.830132	0.406464
chr5	133918668	72669	PHF15	8.96381	-0.295823	0.356552	-0.829677	0.406722
chr4	170641770	68716	CLCN3	18.0505	0.268877	0.324312	0.82907	0.407065
chr14	55820102	26834	FBXO34	11.9891	-0.287215	0.34644	-0.829047	0.407078
chr12	57607097	20443	LRP1	3.77053	0.289158	0.34891	0.828747	0.407247
chr12	64541056	20631	SRGAP1	2.448	0.267017	0.322407	0.828196	0.407559
chr12	53435966	20058	EIF4B	4.5913	0.287476	0.347214	0.827951	0.407698
chrX	31137396	93438	DMD	6.90565	-0.298371	0.360508	-0.827641	0.407874
chr5	138705222	72900	PAIP2	26.7871	0.253425	0.306214	0.827607	0.407893
chr12	50493737	19899	SMARCD1	12.6533	0.290905	0.351564	0.827461	0.407976
chr1	32830868	1686	BSDC1	20.7163	-0.281588	0.340369	-0.827303	0.408066
chr11	82896261	16708	PCF11	6.8658	0.298137	0.360463	0.827095	0.408183
chr5	50137959	70066	PARP8	6.59157	-0.298243	0.360674	-0.826906	0.40829
chr13	107144280	24985	EFNB2	4.93824	0.294794	0.356857	0.826086	0.408755
chr10	105358251	12530	SH3PXD2A	6.44904	0.29769	0.360594	0.825553	0.409058
chr12	111890481	21940	ATXN2	11.1815	-0.289042	0.350443	-0.824791	0.40949
chr20	9460793	54778	PLCB4	1.07874	0.211051	0.255887	0.824784	0.409494
chr4	125585659	67731	ANKRD50	10.4896	-0.291323	0.353548	-0.823997	0.409941
chr19	34719006	44712	LSM14A	5.73347	-0.296767	0.360177	-0.823949	0.409969
chr3	197511075	64879	FYTTD1	3.27173	-0.283067	0.343598	-0.823831	0.410036
chrX	16859927	93017	TXLNG	9.98912	0.290958	0.35341	0.823288	0.410344
chr3	58280363	60787	ABHD6	17.1985	-0.271142	0.329408	-0.823119	0.410441
chr10	11962313	9468	UPF2	11.6664	-0.288226	0.350357	-0.822664	0.410699
chr3	188606456	64679	LPP	6.67616	-0.296547	0.360474	-0.822658	0.410702
chr2	87004803	48753	RMND5A	26.7899	-0.251351	0.305621	-0.822428	0.410834
chr14	73742677	27518	NUMB	19.7122	-0.261475	0.318189	-0.821758	0.411214
chr3	9789652	59047	BRPF1	4.49663	-0.292234	0.355634	-0.821726	0.411233
chr17	42270755	38253	ATXN7L3	7.7952	0.29404	0.358369	0.820496	0.411933
chr22	32014413	58200	SFI1	4.84498	0.293306	0.357665	0.820058	0.412183
chr1	217781856	8161	GPATCH2	5.87656	-0.294958	0.359813	-0.819753	0.412357
chr7	75046700	81749	POM121C	3.36428	-0.281233	0.343229	-0.819374	0.412573
chr13	50274116	23550	KPNA3	16.17	-0.273478	0.333795	-0.819297	0.412617
chr15	52873542	30186	FAM214A	3.50212	-0.285019	0.347963	-0.819107	0.412725
chr6	111982533	78035	FYN	5.99812	0.295318	0.360616	0.818928	0.412828
chr2	29022285	46370	PPP1CB	31.7786	0.248967	0.304039	0.818866	0.412863
chr6	163992583	79285	QKI	22.8218	-0.254022	0.31041	-0.818342	0.413162
chr17	76102844	40019	TNRC6C	0.823774	-0.184014	0.224985	-0.817895	0.413417
chr11	9160975	14227	DENND5A	3.68505	0.280497	0.343019	0.817729	0.413512
chr8	59719369	85619	TOX	9.15496	-0.291029	0.356171	-0.817105	0.413869
chr19	56173174	45517	U2AF2	8.88482	0.293237	0.359669	0.815297	0.414902
chr18	44037117	41712	RNF165	1.49876	0.234477	0.287694	0.815023	0.415059
chr10	89728496	11636	PTEN	14.5152	0.273825	0.336513	0.813713	0.41581
chrX	41374677	93718	CASK	2.09838	-0.254081	0.312448	-0.813193	0.416107
chr1	154522505	5913	UBE2Q1	33.5472	-0.235593	0.289939	-0.812559	0.416471
chr10	98745187	11971	C10orf12	2.77768	-0.270829	0.33334	-0.812471	0.416521
chr17	27232305	37200	PHF12	3.42033	0.275337	0.338889	0.81247	0.416522
chr9	138701463	92522	CAMSAP1	9.03912	0.288568	0.355474	0.811785	0.416915
chr13	77619259	24222	MYCBP2	14.8816	0.273529	0.337375	0.810757	0.417505
chr16	83845114	35776	HSBP1	98.4812	0.202496	0.250428	0.808599	0.418746
chr1	61923450	3361	NFIA	9.89511	-0.285657	0.353443	-0.808214	0.418968
chr12	68056408	20783	DYRK2	5.55698	-0.289934	0.358853	-0.807946	0.419122
chr3	52262652	60466	TLR9	6.52549	0.287048	0.355582	0.807262	0.419516
chr1	46509249	2604	PIK3R3	8.85766	0.287345	0.35604	0.807059	0.419633
chr18	56651907	42293	ZNF532	18.3285	0.259965	0.322214	0.80681	0.419776
chr6	75794239	76888	COL12A1	5.91639	-0.290105	0.359894	-0.806084	0.420195
chr10	3820149	9225	KLF6	16.9387	-0.26892	0.33387	-0.805461	0.420553
chr12	89984659	21209	ATP2B1	23.2368	-0.257336	0.319579	-0.805235	0.420684
chrX	54094786	94104	FAM120C	2.34503	-0.251738	0.312798	-0.804796	0.420938
chr3	152182638	63505	MBNL1	17.8798	0.263029	0.326987	0.804403	0.421164
chr6	20491089	75243	E2F3	10.8026	0.280652	0.349048	0.804049	0.421369
chrX	109439177	95149	AMMECR1	9.70706	0.284886	0.354706	0.80316	0.421882
chr18	67997125	42453	SOCS6	6.57708	-0.289589	0.360676	-0.802906	0.422029
chr20	19982065	54984	RIN2	2.06047	-0.252096	0.313989	-0.802879	0.422044
chr9	36339729	89442	RNF38	2.9432	-0.265911	0.331773	-0.801484	0.422852
chr5	102365254	71897	PAM	16.8196	0.273222	0.341292	0.800552	0.423391
chr5	137843688	72839	ETF1	114.873	0.178946	0.223691	0.799972	0.423727
chr3	152180610	63501	MBNL1	12.3788	0.277472	0.346954	0.799738	0.423863
chr9	125887535	91510	STRBP	6.29342	-0.287639	0.360672	-0.797509	0.425156
chr1	39951853	2166	MACF1	3.88518	0.273439	0.342885	0.797467	0.42518
chr3	23932771	59550	UBE2E1	23.3312	0.244621	0.306779	0.797386	0.425227
chr4	40427565	65850	RBM47	2.19449	0.252714	0.317207	0.796687	0.425633
chr13	114295501	25187	TFDP1	33.9713	-0.225756	0.283514	-0.796278	0.42587
chr5	171760522	74242	SH3PXD2B	12.3347	-0.278271	0.349627	-0.795907	0.426086
chr14	60755272	27079	PPM1A	2.45197	-0.25622	0.32215	-0.795344	0.426413
chr12	1895729	18449	ADIPOR2	27.1013	-0.241862	0.304252	-0.794941	0.426648
chr11	9467086	14263	IPO7	72.8937	0.19868	0.250051	0.794559	0.42687
chr1	28087979	1496	FAM76A	2.04998	-0.248286	0.312849	-0.793631	0.42741
chr13	77618812	24221	MYCBP2	5.35662	0.285145	0.359367	0.793465	0.427507
chr1	119425842	5458	TBX15	1.51582	0.224201	0.282587	0.793386	0.427553
chr1	95362573	4705	CNN3	28.6178	-0.249937	0.315411	-0.792415	0.428119
chr3	160218980	63749	KPNA4	12.427	-0.274859	0.347212	-0.791618	0.428583
chr8	141668558	88053	PTK2	10.1761	-0.280206	0.3544	-0.79065	0.429148
chr19	42734371	45081	GSK3A	7.75878	0.284497	0.35993	0.790423	0.429281
chr5	67593776	70586	PIK3R1	2.03847	0.237471	0.30054	0.790145	0.429443
chr16	22092650	33201	C16orf52	6.00846	-0.283563	0.358973	-0.789927	0.42957
chr8	38710481	85265	TACC1	14.2829	-0.268976	0.340746	-0.789373	0.429894
chr2	85282335	48676	KCMF1	7.84858	-0.284029	0.35985	-0.789298	0.429938
chr7	101901477	82512	CUX1	0.643764	0.165124	0.209352	0.78874	0.430264
chr8	23119483	84701	CHMP7	5.85382	0.284145	0.360269	0.788702	0.430286
chr1	93604588	4636	MTF2	6.59716	-0.284333	0.360661	-0.788367	0.430482
chr18	45367647	41820	SMAD2	47.7877	-0.222203	0.281891	-0.788258	0.430546
chr5	95224538	71764	ELL2	30.4714	0.228354	0.289726	0.788173	0.430595
chr11	110038434	17186	ZC3H12C	0.722071	0.166691	0.211642	0.787607	0.430927
chr16	87731723	35902	JPH3	1.98931	0.23949	0.304094	0.787554	0.430958
chr10	126311563	13387	FAM53B	3.79756	0.268811	0.341675	0.786745	0.431431
chr12	58214531	20508	CTDSP2	7.67254	0.28357	0.360448	0.786716	0.431448
chr10	93043627	11682	PCGF5	4.2901	-0.278024	0.353599	-0.786269	0.43171
chr10	89728109	11635	PTEN	13.5615	-0.267093	0.340183	-0.785147	0.432367
chr21	34930142	57091	SON	12.4428	-0.269447	0.343326	-0.784815	0.432562
chr11	12285297	14396	MICAL2	2.85578	0.259594	0.33083	0.784675	0.432644
chr11	82924286	16710	ANKRD42	18.074	0.268769	0.342735	0.784187	0.43293
chr6	30568222	75519	PPP1R10	2.04552	-0.244268	0.311835	-0.783324	0.433437
chr12	62799557	20568	USP15	5.62967	0.280881	0.35858	0.783316	0.433442
chr7	50657794	81193	GRB10	12.7785	0.269064	0.343682	0.782884	0.433695
chr7	6204138	79666	CYTH3	9.52756	0.27866	0.35622	0.782269	0.434057
chr4	153242563	68408	FBXW7	1.13273	0.20029	0.256182	0.781829	0.434315
chr1	10683303	512	PEX14	1.4712	0.219572	0.281062	0.781222	0.434672
chr14	53176310	26700	PSMC6	2.42375	0.253313	0.32448	0.780674	0.434994
chr12	89742641	21192	DUSP6	1.14209	0.206537	0.264607	0.780541	0.435072
chrX	142715544	95936	SLITRK4	6.70945	-0.280875	0.36066	-0.77878	0.436109
chr1	32192990	1632	BAI2	14.0788	-0.265069	0.34049	-0.778493	0.436278
chr8	81432093	86609	ZBTB10	2.04058	0.2388	0.306793	0.778373	0.436349
chr3	49067174	60237	QRICH1	5.00371	0.277592	0.356796	0.778012	0.436562
chr1	51737506	2863	RNF11	35.6366	-0.215817	0.2774	-0.777999	0.436569
chr2	36777708	46528	CRIM1	10.1288	-0.277243	0.35647	-0.777746	0.436719
chr9	133513689	92269	FUBP3	14.0711	-0.264421	0.340185	-0.777284	0.436991
chr3	142525255	63178	TRPC1	3.00857	0.26188	0.336953	0.777203	0.437039
chr3	125248640	62523	OSBPL11	3.45024	-0.267216	0.344127	-0.776504	0.437451
chr11	86656795	16789	FZD4	1.0939	-0.203344	0.262064	-0.775932	0.437789
chr5	137843884	72840	ETF1	39.7189	-0.226184	0.291558	-0.775777	0.43788
chr12	110973183	21865	PPTC7	4.53544	-0.275001	0.355284	-0.774032	0.438912
chr2	135713034	50034	CCNT2	10.3478	0.274929	0.355552	0.773247	0.439376
chr2	208466928	53504	CREB1	4.63114	0.272492	0.35254	0.772939	0.439558
chr6	53133664	76595	ELOVL5	70.6717	-0.1891	0.244767	-0.772574	0.439775
chr14	45579136	26530	PRPF39	7.48253	-0.277793	0.359657	-0.772383	0.439888
chr22	38686747	58404	CSNK1E	26.0261	0.240668	0.311648	0.772244	0.43997
chr11	61170207	15847	CPSF7	25.6005	0.232872	0.301871	0.771431	0.440451
chr17	65978460	39663	BPTF	2.58873	-0.24824	0.321881	-0.771215	0.44058
chr11	32998709	15268	QSER1	14.9549	-0.257605	0.334539	-0.77003	0.441282
chr18	33290843	41180	GALNT1	88.6722	-0.197322	0.256415	-0.769542	0.441572
chr15	89744885	31731	ABHD2	1.83005	0.236359	0.307309	0.769127	0.441818
chr4	2734192	65042	FAM193A	1.83005	0.236359	0.307309	0.769127	0.441818
chr11	118473555	17673	ARCN1	25.247	0.231439	0.301096	0.768653	0.442099
chr17	58741105	39216	PPM1D	7.61047	-0.27644	0.359973	-0.767948	0.442518
chr11	30431834	15039	MPPED2	2.03404	-0.238218	0.310223	-0.767894	0.44255
chr4	185676813	69044	ACSL1	6.04836	0.276873	0.36065	0.767705	0.442663
chr10	22825023	9721	PIP4K2A	13.0049	0.262244	0.341941	0.766927	0.443125
chr17	49255394	38828	MBTD1	9.75794	-0.275228	0.358944	-0.766773	0.443216
chr3	47893079	60183	MAP4	34.3156	0.219242	0.285985	0.76662	0.443307
chr14	39819529	26473	CTAGE5	8.98271	0.274326	0.358204	0.765837	0.443773
chr8	64122913	85816	YTHDF3	38.418	-0.211339	0.27613	-0.765358	0.444058
chr6	4061334	74692	PRPF4B	13.8519	0.262942	0.343591	0.765278	0.444106
chr2	69475469	48346	ANTXR1	31.1427	-0.229388	0.299795	-0.765149	0.444183
chr6	30568316	75520	PPP1R10	5.93068	-0.275629	0.360298	-0.765003	0.44427
chr18	52562731	41995	RAB27B	2.72862	0.254179	0.333138	0.762985	0.445473
chr3	107529964	62025	BBX	9.69446	-0.269808	0.353728	-0.762754	0.44561
chr2	161131070	51388	RBMS1	30.8668	0.220129	0.288665	0.762577	0.445716
chr14	39651250	26467	PNN	57.7676	0.189761	0.248846	0.762564	0.445724
chr1	232534397	8637	SIPA1L2	5.21947	-0.272527	0.357947	-0.761361	0.446442
chr2	149544132	50900	EPC2	5.83977	-0.274022	0.359945	-0.761288	0.446485
chr14	53241480	26716	STYX	2.59685	0.236982	0.311299	0.76127	0.446496
chr5	86686784	71144	RASA1	6.7549	-0.274381	0.360651	-0.760794	0.44678
chr17	27878908	37276	TAOK1	10.4013	-0.268036	0.352364	-0.760678	0.44685
chr9	14084263	88636	NFIB	7.19928	-0.273952	0.360159	-0.760641	0.446871
chr6	168372074	79348	MLLT4	1.53448	0.213619	0.281251	0.759531	0.447535
chr3	9789504	59046	BRPF1	10.9007	0.268316	0.353785	0.758416	0.448202
chr2	68406426	48324	PPP3R1	25.0248	0.240752	0.317496	0.758284	0.448281
chr12	53435876	20057	EIF4B	56.6412	-0.187764	0.247643	-0.758203	0.448329
chr4	109740988	67293	COL25A1	0.855792	-0.177724	0.234425	-0.758124	0.448376
chr11	63529707	15953	C11orf95	1.87921	0.229378	0.302631	0.757945	0.448484
chr7	94185904	82140	CASD1	8.2511	-0.273308	0.360614	-0.757895	0.448514
chr16	11348344	32932	SOCS1	0.760419	-0.165831	0.219111	-0.756834	0.449149
chr22	31835502	58192	EIF4ENIF1	4.81961	0.270753	0.357899	0.756506	0.449346
chr8	95261518	86915	GEM	3.41332	-0.259493	0.343021	-0.756493	0.449353
chr6	163992742	79286	QKI	13.4261	0.260034	0.343841	0.756262	0.449492
chr18	23596230	40921	SS18	6.73058	-0.272684	0.360585	-0.756226	0.449514
chr5	60840493	70406	ZSWIM6	3.20153	-0.257061	0.340731	-0.754439	0.450585
chr2	61414714	47747	USP34	1.42739	-0.212778	0.282128	-0.754189	0.450736
chr4	83346977	66707	HNRPDL	37.3289	-0.21315	0.282735	-0.753886	0.450918
chr20	3764525	54626	CENPB	11.0066	0.265997	0.352897	0.753752	0.450998
chr3	101369966	61922	ZBTB11	13.3408	0.26384	0.350162	0.753481	0.451161
chr8	61778575	85771	CHD7	6.83649	-0.271629	0.360674	-0.753116	0.45138
chr8	28908951	84901	HMBOX1	5.9544	-0.270634	0.359627	-0.75254	0.451726
chrX	76761281	94575	ATRX	9.01943	0.268985	0.357946	0.751468	0.452371
chr1	173903836	6624	RC3H1	1.05698	-0.195772	0.260542	-0.751404	0.45241
chr5	156822404	73469	CYFIP2	0.660905	0.161034	0.214332	0.751332	0.452453
chrX	53262096	94030	IQSEC2	0.660905	0.161034	0.214332	0.751332	0.452453
chr10	33467781	9949	NRP1	5.35216	0.269274	0.358741	0.750608	0.452889
chr7	32907826	80729	KBTBD2	8.98498	-0.267058	0.355894	-0.750387	0.453022
chr20	31025783	55287	ASXL1	15.286	0.250921	0.334663	0.749773	0.453392
chrX	24232139	93210	ZFX	24.3412	-0.228069	0.304267	-0.749568	0.453515
chr1	247003879	9085	AHCTF1	20.3636	-0.242713	0.324098	-0.748889	0.453924
chr13	100638879	24817	ZIC2	1.41003	0.211153	0.282133	0.748417	0.454209
chr2	217536879	53795	IGFBP5	1.41003	0.211153	0.282133	0.748417	0.454209
chr18	909779	40278	ADCYAP1	0.748502	0.160231	0.21412	0.748326	0.454264
chr6	32153556	75628	PBX2	10.2492	0.264232	0.353113	0.748293	0.454283
chr4	15071333	65294	CPEB2	12.426	-0.263145	0.351819	-0.747957	0.454486
chr5	66465050	70571	MAST4	4.21323	0.262427	0.350967	0.747725	0.454626
chr5	142657869	73105	NR3C1	20.3106	0.23746	0.317996	0.746737	0.455222
chr4	39826849	65813	PDS5A	5.90425	-0.268688	0.360094	-0.74616	0.455571
chr5	14509392	69563	TRIO	11.2249	0.260305	0.348878	0.746121	0.455595
chr17	36883452	37845	MLLT6	25.7052	0.23137	0.310292	0.745653	0.455877
chr5	37065541	69877	NIPBL	15.8718	-0.245542	0.330353	-0.743273	0.457317
chr12	69968853	20841	FRS2	8.20918	-0.266783	0.359006	-0.743117	0.457411
chr5	72208671	70691	TNPO1	15.6369	0.250402	0.337028	0.74297	0.4575
chr6	163992201	79283	QKI	8.94481	0.263957	0.355695	0.742087	0.458035
chr3	105295165	61963	ALCAM	15.3902	-0.255655	0.344602	-0.741887	0.458156
chr10	69677998	10631	SIRT1	7.80838	-0.266328	0.359035	-0.741788	0.458216
chr3	195777913	64830	TFRC	41.7466	0.204578	0.275809	0.741741	0.458245
chr6	134490855	78538	SGK1	28.2782	0.221824	0.299217	0.741347	0.458483
chr5	56216661	70295	MIER3	8.06941	-0.266447	0.359502	-0.741155	0.458599
chr2	164465990	51605	FIGN	2.46562	-0.238652	0.322007	-0.741139	0.458609
chr12	107273694	21678	RIC8B	0.776352	-0.0940554	0.126918	-0.741075	0.458648
chr5	65376270	70536	ERBB2IP	22.5111	-0.236398	0.318997	-0.741067	0.458653
chr2	61705724	47804	XPO1	121.011	-0.174785	0.235888	-0.740966	0.458714
chr1	155306259	5995	ASH1L	9.61216	0.262635	0.354718	0.740406	0.459054
chr14	45543620	26523	FAM179B	1.18928	-0.196806	0.266013	-0.739836	0.459399
chr10	29746471	9864	SVIL	10.2677	-0.260168	0.351751	-0.739635	0.459521
chr12	70748361	20873	CNOT2	3.81419	0.258187	0.349149	0.739476	0.459618
chr2	66799217	48180	MEIS1	8.52949	-0.264146	0.357376	-0.739126	0.45983
chr6	107386943	77846	BEND3	2.10397	-0.231073	0.312811	-0.738699	0.46009
chr15	72878884	31234	ARIH1	9.35854	-0.262268	0.355193	-0.738381	0.460283
chr2	32092919	46434	MEMO1	15.0582	-0.248344	0.336827	-0.737305	0.460937
chr16	46990787	33714	DNAJA2	50.7895	-0.196908	0.26722	-0.736877	0.461197
chr1	24295750	1257	SRSF10	23.9015	-0.233149	0.316421	-0.736832	0.461224
chr2	65315500	48002	RAB1A	19.2148	-0.236074	0.32043	-0.736743	0.461279
chr11	59342723	15799	OSBP	17.804	0.242734	0.329473	0.736734	0.461284
chr5	140390344	73014	PCDHAC2	4.10151	0.256738	0.348727	0.736213	0.461601
chr2	85770710	48694	MAT2A	88.9227	-0.165481	0.225073	-0.735236	0.462196
chr1	114936592	5326	TRIM33	2.75684	-0.244453	0.333176	-0.733707	0.463127
chr3	160218953	63748	KPNA4	14.3692	0.253431	0.345427	0.733675	0.463147
chr22	35690703	58276	HMGXB4	13.2803	-0.253077	0.344973	-0.733615	0.463183
chr12	70748750	20877	CNOT2	7.21016	0.264526	0.360582	0.733608	0.463188
chr15	99507606	32303	IGF1R	16.5657	-0.25021	0.341325	-0.733055	0.463525
chr12	89984179	21206	ATP2B1	6.07328	0.264354	0.360647	0.733	0.463558
chr19	59062055	45547	TRIM28	43.4754	0.204002	0.279031	0.731107	0.464714
chr11	100859602	16991	ARHGAP42	4.78502	0.25857	0.354041	0.730338	0.465183
chr6	43147680	76149	SRF	11.0398	0.257073	0.352066	0.730184	0.465278
chr6	21598316	75278	SOX4	27.6245	-0.215471	0.295689	-0.728708	0.46618
chr9	114416151	91066	DNAJC25	4.60507	0.25697	0.352715	0.728548	0.466278
chr10	88195182	11573	WAPAL	4.93101	0.261093	0.358489	0.728313	0.466422
chr20	6017930	54688	CRLS1	5.06135	-0.258349	0.354806	-0.72814	0.466528
chr13	41132935	23353	FOXO1	0.69523	-0.14531	0.200115	-0.72613	0.467759
chr3	132257819	62786	DNAJC13	9.72413	-0.256727	0.353566	-0.726108	0.467773
chrX	128580754	95552	SMARCA1	6.35023	-0.260622	0.359319	-0.725323	0.468254
chr1	178447947	6743	RASAL2	0.658307	-0.15031	0.207334	-0.724966	0.468473
chr1	26451836	1351	PDIK1L	1.33173	0.198185	0.273527	0.724553	0.468726
chr15	42576570	29785	GANC	1.33173	0.198185	0.273527	0.724553	0.468726
chr1	97279572	4807	PTBP2	23.9613	-0.222244	0.307002	-0.723916	0.469118
chr17	30818238	37456	CDK5R1	0.723495	-0.156711	0.21662	-0.723438	0.469411
chr10	64927544	10575	JMJD1C	8.44648	0.258075	0.356873	0.723157	0.469584
chr11	117156010	17582	RNF214	4.77065	-0.257925	0.356995	-0.722489	0.469994
chr5	42800529	69985	CCDC152	7.71072	-0.259312	0.35898	-0.722357	0.470075
chr15	39888710	29644	THBS1	55.6014	0.198926	0.275479	0.722108	0.470228
chr3	188596273	64676	LPP	12.6694	-0.246937	0.342194	-0.72163	0.470522
chr7	23351445	80240	IGF2BP3	27.9693	-0.214678	0.297514	-0.721574	0.470557
chr9	131852488	92195	DOLPP1	14.3775	-0.245054	0.340123	-0.720487	0.471225
chr9	124546843	91413	DAB2IP	5.82545	-0.259517	0.360331	-0.720219	0.47139
chr17	65977572	39662	BPTF	5.78495	-0.259277	0.360014	-0.720185	0.471411
chr2	170494231	51898	PPIG	12.2598	-0.248238	0.3448	-0.719947	0.471558
chr2	204294941	53353	ABI2	14.2209	-0.245561	0.341091	-0.719928	0.471569
chr17	8043898	36538	PER1	7.75534	0.259363	0.360428	0.719598	0.471773
chr6	30569251	75522	PPP1R10	11.1223	-0.250216	0.347758	-0.719513	0.471825
chr17	47905050	38723	KAT7	8.63844	0.257283	0.358002	0.718662	0.472349
chr14	58839205	27029	ARID4A	2.37311	-0.231955	0.323403	-0.717233	0.47323
chr9	74969428	89872	ZFAND5	67.683	-0.193381	0.269672	-0.717098	0.473314
chr17	26521804	37108	NLK	8.20047	0.257723	0.359405	0.717082	0.473324
chr2	54896630	47131	SPTBN1	30.3591	-0.214258	0.298932	-0.716747	0.47353
chr20	6760041	54713	BMP2	18.4687	-0.23638	0.330079	-0.716131	0.47391
chr3	150177600	63430	TSC22D2	13.17	0.244314	0.341399	0.715626	0.474222
chr14	86090107	27932	FLRT2	5.23411	-0.255247	0.356744	-0.715491	0.474306
chr2	27600347	46302	ZNF513	3.73564	0.248657	0.347546	0.715465	0.474322
chr3	38533035	59931	ACVR2B	2.19457	0.222569	0.311198	0.7152	0.474485
chr3	49022944	60226	ARIH2	14.9878	-0.242931	0.339739	-0.715052	0.474577
chr7	73113706	81704	STX1A	3.1238	0.23672	0.331169	0.714802	0.474731
chr17	38436853	37999	WIPF2	7.65641	0.256554	0.35911	0.714416	0.47497
chr11	20142830	14871	NAV2	5.77521	-0.25729	0.360309	-0.71408	0.475177
chr14	63841588	27186	PPP2R5E	2.221	0.226669	0.317576	0.713747	0.475384
chr17	54672678	38931	NOG	0.687336	0.15456	0.216876	0.712662	0.476055
chr9	8315581	88503	PTPRD	0.687336	0.15456	0.216876	0.712662	0.476055
chr2	201687001	53220	BZW1	157.423	0.146557	0.2058	0.712131	0.476384
chr9	140194963	92648	NRARP	3.12322	-0.240346	0.337536	-0.71206	0.476428
chr1	24973584	1279	SRRM1	1.45473	0.201258	0.283329	0.710333	0.477498
chr10	22032539	9693	MLLT10	0.417206	0.12156	0.171161	0.710213	0.477572
chr18	32471333	41162	DTNA	0.417206	0.12156	0.171161	0.710213	0.477572
chr3	184053080	64521	EIF4G1	0.417206	0.12156	0.171161	0.710213	0.477572
chr6	10396927	74953	TFAP2A	0.417206	0.12156	0.171161	0.710213	0.477572
chr8	57074494	85584	PLAG1	0.417206	0.12156	0.171161	0.710213	0.477572
chr1	155232700	5970	CLK2	11.9058	0.245828	0.346367	0.709733	0.47787
chr4	106200867	67200	TET2	2.54886	-0.230424	0.324726	-0.709596	0.477955
chr11	27679336	14973	BDNF	4.80669	-0.252736	0.356304	-0.709326	0.478122
chr15	37184120	29458	MEIS2	4.72311	0.252753	0.356842	0.708305	0.478756
chrX	23804263	93187	SAT1	18.5821	0.228967	0.323297	0.708224	0.478806
chr1	61924341	3363	NFIA	3.90334	-0.245007	0.346167	-0.707773	0.479086
chr21	35209419	57111	ITSN1	2.13991	-0.216325	0.305647	-0.707762	0.479093
chr17	45760962	38471	KPNB1	112.812	-0.15322	0.216578	-0.707463	0.479279
chr3	138015317	63017	ARMC8	6.31003	-0.255088	0.360672	-0.707257	0.479407
chr4	103538321	67139	NFKB1	7.45087	0.25508	0.360673	0.707233	0.479422
chr6	99847900	77618	PNISR	36.4805	-0.195293	0.276282	-0.70686	0.479654
chr14	71577216	27460	PCNX	2.14533	0.21503	0.304488	0.706202	0.480063
chr14	90871357	28018	CALM1	155.303	0.141035	0.199733	0.706118	0.480115
chr3	133307195	62807	CDV3	80.3497	-0.161833	0.229334	-0.705664	0.480397
chr17	19240010	36916	EPN2	2.95846	-0.23861	0.33827	-0.705382	0.480573
chr10	11372796	9448	CELF2	0.707119	0.152157	0.215721	0.705342	0.480597
chr12	115108679	22143	TBX3	0.707119	0.152157	0.215721	0.705342	0.480597
chr10	32557944	9933	EPC1	4.441	-0.246043	0.349335	-0.704317	0.481235
chr2	111925924	49390	BCL2L11	5.89031	0.253848	0.360491	0.704173	0.481325
chr2	150330111	50929	LYPD6	1.3395	0.189699	0.269779	0.703165	0.481953
chr2	158593606	51313	ACVR1	15.2365	0.243459	0.346294	0.70304	0.482031
chr3	15090665	59215	MRPS25	17.4454	-0.229666	0.326898	-0.702561	0.482329
chr3	28364196	59696	AZI2	7.56375	0.252118	0.359489	0.701323	0.483102
chr15	83806970	31597	HDGFRP3	11.817	0.243448	0.347379	0.700814	0.483419
chr1	120454703	5503	NOTCH2	19.7231	-0.223009	0.318344	-0.700529	0.483597
chr3	134074824	62821	AMOTL2	15.5154	0.234628	0.335002	0.700379	0.483691
chr17	27900515	37277	GIT1	3.37527	0.239623	0.342226	0.70019	0.483809
chr10	63856496	10540	ARID5B	7.63959	-0.251277	0.358876	-0.700178	0.483816
chr15	56382758	30332	RFX7	8.53346	0.250871	0.358748	0.699296	0.484367
chr8	42274024	85338	SLC20A2	5.90638	-0.250934	0.358939	-0.699099	0.48449
chr1	247003719	9084	AHCTF1	11.0282	-0.246866	0.353224	-0.698894	0.484618
chr5	57749867	70324	PLK2	17.2404	-0.230564	0.3299	-0.698891	0.48462
chr20	52105809	56365	TSHZ2	3.26669	0.239591	0.342864	0.698792	0.484682
chr20	60550476	56558	TAF4	10.0501	-0.24661	0.352932	-0.698747	0.48471
chr14	90871925	28019	CALM1	86.1282	-0.16427	0.235129	-0.69864	0.484777
chr22	36134842	58286	RBFOX2	12.5647	-0.239773	0.343221	-0.698596	0.484804
chr1	164821044	6401	PBX1	11.8625	-0.242901	0.347927	-0.698138	0.485091
chrX	147032009	95975	FMR1	4.71865	0.249234	0.357767	0.696637	0.48603
chr7	96649774	82260	DLX5	0.631875	-0.142964	0.205267	-0.696481	0.486128
chr9	82340334	90163	TLE4	0.631875	-0.142964	0.205267	-0.696481	0.486128
chr16	67133583	34826	CBFB	41.1918	-0.188372	0.270486	-0.696423	0.486164
chr2	128057375	49747	MAP3K2	8.45776	-0.248907	0.357489	-0.696265	0.486263
chr20	21370039	55092	XRN2	2.82525	0.1587	0.227932	0.696258	0.486267
chr17	35301269	37663	LHX1	0.793202	0.151411	0.217516	0.696093	0.486371
chr11	110038349	17184	ZC3H12C	1.9915	0.211431	0.303751	0.696066	0.486387
chr12	101522223	21455	ANO4	1.12592	-0.183381	0.263608	-0.695659	0.486642
chr3	157814311	63623	SHOX2	3.82405	-0.243266	0.349757	-0.695527	0.486725
chr7	139256526	83725	HIPK2	3.91447	0.24376	0.35058	0.695304	0.486865
chr5	132211740	72615	AFF4	18.7028	0.225708	0.324781	0.694956	0.487083
chr5	133726436	72657	UBE2B	59.2841	-0.187718	0.270172	-0.694808	0.487176
chr3	57128902	60713	IL17RD	0.486148	0.116608	0.167831	0.694793	0.487185
chr5	150408377	73322	GPX3	0.486148	0.116608	0.167831	0.694793	0.487185
chr7	20822025	80105	SP8	0.486148	0.116608	0.167831	0.694793	0.487185
chr9	134135712	92304	FAM78A	0.486148	0.116608	0.167831	0.694793	0.487185
chr7	98625084	82348	SMURF1	4.33412	-0.245557	0.353462	-0.694721	0.48723
chr6	37300694	75892	TBC1D22B	0.906028	-0.162391	0.23378	-0.694629	0.487288
chr1	226418909	8456	LIN9	6.67146	-0.250278	0.360542	-0.69417	0.487576
chr2	169626332	51867	CERS6	22.9013	-0.214553	0.309159	-0.693989	0.487689
chr14	103969632	28742	MARK3	18.899	-0.225982	0.32607	-0.693049	0.488279
chr18	48701140	41932	MEX3C	9.02855	0.247262	0.356781	0.693035	0.488288
chr7	5346975	79622	TNRC18	12.543	0.239019	0.344889	0.693031	0.48829
chr3	179110171	64206	MFN1	17.4143	0.229557	0.331344	0.692805	0.488432
chr20	33097802	55379	ITCH	13.0066	0.237123	0.34277	0.691786	0.489072
chr3	33429856	59806	UBP1	19.0635	-0.222065	0.321157	-0.691453	0.489281
chr3	187439603	64644	BCL6	0.97506	0.172279	0.249212	0.691293	0.489381
chr12	113736771	22071	SLC24A6	0.818868	-0.155305	0.224961	-0.690364	0.489965
chr1	109242667	5059	PRPF38B	37.6736	0.193583	0.280578	0.689944	0.49023
chr6	136878240	78609	MAP3K5	3.21265	-0.237082	0.344059	-0.689074	0.490777
chr13	79894279	24431	RBM26	31.2288	0.205239	0.297873	0.689015	0.490814
chr17	76353012	40022	SOCS3	34.879	-0.213087	0.309355	-0.68881	0.490943
chr2	33624153	46502	LTBP1	8.50849	-0.247837	0.359823	-0.688775	0.490965
chr7	114331864	82977	FOXP2	1.48856	-0.195389	0.283782	-0.688519	0.491126
chr12	27475522	19407	STK38L	5.15606	0.246575	0.358196	0.688381	0.491213
chr17	30327629	37407	SUZ12	15.9835	-0.229735	0.333778	-0.688288	0.491271
chr17	30327723	37408	SUZ12	0.594952	-0.144303	0.210139	-0.686704	0.492269
chr9	107543433	90846	ABCA1	0.594952	-0.144303	0.210139	-0.686704	0.492269
chr7	72419487	81674	NSUN5P2	7.18536	0.24753	0.360566	0.686503	0.492396
chr7	139790467	83748	JHDM1D	1.06114	0.175056	0.255115	0.686187	0.492595
chr19	34718896	44710	LSM14A	14.4389	0.234713	0.342465	0.685365	0.493114
chr17	58524842	39200	APPBP2	14.0513	0.238377	0.348007	0.684977	0.493358
chr5	118584786	72214	DMXL1	3.78984	-0.240431	0.351041	-0.684907	0.493403
chr17	8377986	36556	MYH10	8.41024	-0.244711	0.357389	-0.684719	0.493521
chr6	7250107	74743	RREB1	11.1505	-0.243168	0.355372	-0.684263	0.493809
chr3	15711356	59236	ANKRD28	14.0941	0.236507	0.345668	0.684203	0.493847
chr5	56191435	70288	MAP3K1	1.87674	-0.205108	0.299981	-0.683737	0.494141
chr10	129250445	13486	DOCK1	7.22877	0.246558	0.360637	0.683673	0.494181
chr12	24968314	19329	BCAT1	34.1082	0.201571	0.294898	0.683528	0.494273
chr17	57917898	39150	VMP1	191.956	-0.147208	0.215536	-0.682985	0.494617
chr18	55158497	42227	ONECUT2	8.44834	-0.245112	0.35902	-0.682724	0.494781
chr5	139919405	72994	ANKHD1-EIF4EBP3	13.8736	0.233975	0.342837	0.682468	0.494943
chr7	5566809	79636	ACTB	436.263	0.11931	0.174934	0.68203	0.49522
chr14	97033140	28271	PAPOLA	20.6397	0.223032	0.327224	0.681588	0.4955
chr17	5076668	36354	USP6	2.06326	0.212423	0.312016	0.680806	0.495994
chr2	191556889	52904	NAB1	45.9525	-0.180443	0.265046	-0.6808	0.495998
chr8	41787050	85308	KAT6A	4.98085	-0.242485	0.356219	-0.680719	0.496049
chr17	26522097	37109	NLK	5.24069	0.24391	0.358368	0.680612	0.496117
chr2	23931280	46127	KLHL29	0.591963	0.137478	0.202042	0.68044	0.496226
chrX	53262634	94032	IQSEC2	0.591963	0.137478	0.202042	0.68044	0.496226
chr18	22031335	40693	IMPACT	7.03441	0.245356	0.360597	0.680417	0.496241
chr7	103767050	82590	ORC5	12.7584	0.237533	0.349395	0.67984	0.496606
chr6	30531317	75515	PRR3	10.6688	0.23965	0.352532	0.679795	0.496635
chr7	140154201	83758	MKRN1	7.27738	0.244674	0.360454	0.678796	0.497267
chr15	44817818	29907	CTDSPL2	10.4854	0.239365	0.352978	0.678128	0.497691
chr17	30551864	37427	RHOT1	12.6479	0.234318	0.345563	0.678076	0.497724
chr1	19952990	1066	MINOS1	29.1252	0.215941	0.318987	0.676959	0.498432
chr1	245017644	9050	HNRNPU	208.552	-0.135681	0.200433	-0.676938	0.498445
chr3	159615028	63724	IQCJ-SCHIP1	10.1693	0.239006	0.353364	0.676375	0.498802
chr5	148876310	73236	CSNK1A1	48.7599	0.18709	0.276704	0.67614	0.498952
chr22	32014607	58201	PISD	12.7218	0.233077	0.344721	0.676132	0.498957
chr20	60551015	56560	TAF4	13.0513	0.231403	0.342561	0.675509	0.499353
chr17	30327802	37409	SUZ12	16.1436	0.224138	0.332608	0.673881	0.500387
chr2	160175552	51345	BAZ2B	4.38623	0.239228	0.355135	0.673625	0.50055
chrX	38665656	93521	MID1IP1	33.9978	-0.190187	0.28255	-0.67311	0.500878
chr3	9987252	59065	PRRT3	1.52255	0.184038	0.273591	0.672677	0.501153
chr15	50852647	30088	TRPM7	15.2109	-0.229538	0.341293	-0.672554	0.501231
chr10	124014026	13238	TACC2	3.51809	0.229892	0.342014	0.67217	0.501475
chr7	44923121	81122	PURB	19.715	0.214378	0.319084	0.671856	0.501675
chr16	20871088	33158	DCUN1D3	5.02463	0.239843	0.357014	0.671802	0.50171
chr9	131122862	92111	SLC27A4	14.8691	0.23598	0.351506	0.671341	0.502004
chr4	26436440	65624	RBPJ	12.7117	-0.230521	0.343402	-0.671287	0.502038
chr20	61510367	56593	DIDO1	26.5211	-0.202325	0.301603	-0.670832	0.502327
chr2	96081292	48870	AX747836	0.72426	0.147524	0.220084	0.670309	0.502661
chr10	63998003	10545	RTKN2	1.43298	-0.190444	0.284228	-0.670038	0.502833
chr5	176727198	74408	NSD1	3.45452	-0.230737	0.344438	-0.669893	0.502926
chr1	87814131	4178	LMO4	2.81841	0.219759	0.328063	0.669868	0.502942
chr10	104435886	12465	ARL3	1.16701	0.168426	0.251721	0.669096	0.503434
chr1	245016664	9048	HNRNPU	23.8989	-0.206306	0.308884	-0.667908	0.504192
chr6	154726466	79069	CNKSR3	1.09949	-0.174126	0.26078	-0.667712	0.504317
chr3	172118243	64076	FNDC3B	23.6411	0.205761	0.308174	0.667678	0.504339
chr8	95262469	86916	GEM	1.92974	-0.206851	0.309885	-0.667509	0.504447
chr1	167387333	6473	POU2F1	5.49671	-0.239193	0.358908	-0.666447	0.505125
chr2	32843576	46489	BIRC6	2.2263	-0.214117	0.321586	-0.665815	0.50553
chr12	121201625	22398	SPPL3	11.847	-0.230719	0.346855	-0.665176	0.505938
chr17	56081905	39042	SRSF1	27.138	-0.202527	0.304705	-0.664666	0.506264
chr7	129066992	83427	AHCYL2	5.66881	0.238335	0.358593	0.66464	0.506281
chr11	118619602	17679	DDX6	2.92981	0.224608	0.337997	0.664528	0.506353
chr2	149270854	50890	MBD5	0.35604	0.109445	0.164718	0.66444	0.506409
chr2	180306983	52700	ZNF385B	0.35604	0.109445	0.164718	0.66444	0.506409
chr5	167689953	73999	ODZ2	0.35604	0.109445	0.164718	0.66444	0.506409
chr7	100805804	82449	VGF	0.35604	0.109445	0.164718	0.66444	0.506409
chr7	139784841	83746	JHDM1D	0.35604	0.109445	0.164718	0.66444	0.506409
chr5	180001699	74536	CNOT6	20.5009	-0.208525	0.314025	-0.664041	0.506664
chr12	120125857	22319	CIT	4.17029	-0.235041	0.353969	-0.664017	0.506679
chr20	31436657	55315	MAPRE1	65.3875	-0.16473	0.248118	-0.663919	0.506742
chr1	114939109	5327	TRIM33	6.78216	0.239273	0.360598	0.663544	0.506982
chr14	54894376	26789	CNIH	71.3117	0.166706	0.251385	0.663152	0.507233
chr9	114981031	91079	PTBP3	10.5345	0.234564	0.353837	0.662914	0.507386
chr12	104513222	21577	NFYB	11.1408	-0.23131	0.349289	-0.662232	0.507823
chr9	129600425	92018	ZBTB43	6.02814	0.238704	0.360471	0.6622	0.507843
chr17	73820713	39923	UNK	5.39174	0.238213	0.359737	0.662186	0.507852
chr4	103717641	67147	UBE2D3	3.62403	0.229964	0.347351	0.66205	0.507939
chr19	40827558	44968	C19orf47	8.88966	0.236375	0.357671	0.660873	0.508694
chr17	27589399	37251	NUFIP2	23.5345	-0.207676	0.314264	-0.660833	0.50872
chr20	30922789	55282	KIF3B	9.38041	0.234223	0.354644	0.660445	0.508969
chr17	47128442	38671	IGF2BP1	15.3916	-0.224852	0.34048	-0.660398	0.508999
chr10	5807206	9251	GDI2	30.5973	0.19277	0.291913	0.660367	0.509019
chr1	224574849	8410	WDR26	8.82851	0.235988	0.357367	0.660352	0.509028
chr14	31364029	25799	STRN3	21.7853	0.205715	0.311637	0.660111	0.509182
chrX	41091853	93696	USP9X	19.1834	0.211979	0.321205	0.65995	0.509286
chr5	139062534	72924	CXXC5	15.2521	0.220017	0.333409	0.659901	0.509318
chr7	26231290	80338	HNRNPA2B1	64.5371	0.164764	0.249722	0.659789	0.509389
chr5	95223547	71762	ELL2	14.2058	0.224072	0.339643	0.65973	0.509427
chr14	55259495	26813	SAMD4A	2.40729	0.206487	0.312988	0.659728	0.509428
chr14	53238165	26714	STYX	4.66434	-0.234362	0.355479	-0.659286	0.509712
chr5	77781229	70980	LHFPL2	6.55847	-0.237507	0.360643	-0.658564	0.510176
chr19	811482	42962	PTBP1	121.402	-0.148145	0.225087	-0.658167	0.510431
chr12	32491679	19489	BICD1	2.96514	0.220815	0.335629	0.657913	0.510594
chr10	61789149	10425	ANK3	0.96577	0.160791	0.244514	0.657596	0.510798
chr1	17733291	916	RCC2	39.8443	-0.179141	0.27271	-0.656892	0.51125
chr17	8371269	36553	NDEL1	20.2526	-0.210885	0.321419	-0.656108	0.511755
chr7	123324173	83290	WASL	25.6349	-0.196187	0.299127	-0.655866	0.51191
chr3	156869536	63571	CCNL1	8.18065	-0.236505	0.360605	-0.655857	0.511916
chr1	118413082	5428	GDAP2	4.57098	-0.233611	0.35626	-0.655732	0.511996
chr8	128753632	87880	MYC	138.346	-0.144086	0.219744	-0.6557	0.512017
chr7	26252900	80346	CBX3	162.785	-0.13826	0.210946	-0.655427	0.512193
chr19	16686640	43753	MED26	1.98727	0.196467	0.299819	0.655287	0.512283
chr2	64858927	47981	SERTAD2	3.11015	0.223721	0.341452	0.655204	0.512337
chrX	53221377	94022	KDM5C	19.9572	-0.211704	0.323427	-0.654564	0.512749
chr10	33468022	9950	NRP1	4.11012	0.230013	0.351477	0.654418	0.512843
chr15	52357688	30151	MAPK6	46.3646	0.171	0.26159	0.653696	0.513307
chr8	107764485	87467	OXR1	14.1652	-0.222822	0.341201	-0.653052	0.513723
chr7	114332392	82978	FOXP2	0.902006	-0.156632	0.240013	-0.652597	0.514016
chr6	36569808	75855	SRSF3	195.83	-0.140389	0.215149	-0.652519	0.514067
chr6	79645598	76939	PHIP	14.6983	-0.218983	0.335662	-0.652391	0.514149
chr3	120048398	62342	LRRC58	36.9059	-0.180648	0.277087	-0.651954	0.514431
chr12	19672514	19094	AEBP2	18.5059	-0.21265	0.326621	-0.651062	0.515007
chr12	6456544	18584	SCNN1A	1.51809	0.18542	0.284855	0.650926	0.515094
chr1	113067172	5237	ST7L	0.599739	0.131361	0.202038	0.650178	0.515577
chr10	125767637	13368	CHST15	0.599739	0.131361	0.202038	0.650178	0.515577
chr19	42591187	45065	POU2F2	0.599739	0.131361	0.202038	0.650178	0.515577
chr5	170632704	74151	RANBP17	0.599739	0.131361	0.202038	0.650178	0.515577
chr7	8126769	79739	GLCCI1	17.2084	-0.214943	0.330763	-0.649839	0.515796
chr19	35517346	44744	GRAMD1A	10.3869	0.227427	0.350177	0.649462	0.51604
chr14	53241395	26715	STYX	4.85648	0.232358	0.358022	0.649005	0.516335
chr3	57913394	60774	SLMAP	8.07873	-0.234012	0.360572	-0.649004	0.516336
chr12	107385531	21687	CRY1	17.8533	-0.210401	0.324449	-0.648487	0.51667
chr6	4955274	74705	CDYL	20.3715	-0.216913	0.334587	-0.648303	0.516789
chr4	99801214	67090	EIF4E	35.7872	-0.183716	0.283581	-0.647843	0.517086
chr22	30636496	58132	LIF	12.5995	0.224677	0.346844	0.647776	0.51713
chr4	140309630	67940	NAA15	18.6275	-0.210275	0.324617	-0.647765	0.517137
chr16	56396692	34503	AMFR	13.2937	0.224682	0.34703	0.647441	0.517347
chr19	16685777	43752	MED26	4.16595	0.227284	0.351663	0.646311	0.518078
chrX	48565977	93919	SUV39H1	6.75421	0.23294	0.360675	0.645843	0.518381
chr7	114330278	82973	FOXP2	2.73105	0.20561	0.318632	0.64529	0.518739
chr6	41065277	75993	NFYA	10.3048	0.228937	0.354888	0.645097	0.518864
chr6	87971909	77174	ZNF292	12.9691	-0.219901	0.341165	-0.644558	0.519214
chr10	112773309	12669	SHOC2	27.4895	-0.196443	0.304971	-0.644137	0.519487
chr8	75945255	86263	CRISPLD1	6.35222	-0.232292	0.360675	-0.644049	0.519544
chr5	98191879	71842	CHD1	22.1642	-0.203447	0.315916	-0.643991	0.519581
chr16	11844670	32939	ZC3H7A	18.1652	0.210722	0.327427	0.643568	0.519856
chr10	103313263	12340	BTRC	3.12842	0.219217	0.340809	0.643226	0.520077
chr6	15521692	75078	JARID2	0.992201	0.162042	0.252198	0.642519	0.520536
chr11	27679276	14972	BDNF	8.44409	-0.229439	0.357323	-0.642105	0.520805
chr14	50711828	26611	L2HGDH	5.994	-0.231481	0.360505	-0.642103	0.520807
chr9	36336545	89439	RNF38	8.52863	-0.230005	0.358212	-0.642091	0.520814
chr4	74962868	66473	CXCL2	2.02188	0.197934	0.30829	0.642039	0.520848
chr6	158929719	79194	TULP4	8.6086	0.229191	0.357286	0.641476	0.521213
chr22	40719339	58509	TNRC6B	6.08219	-0.231258	0.360539	-0.641423	0.521248
chr14	35222157	26195	BAZ1A	14.9252	-0.213759	0.333359	-0.641228	0.521375
chr17	46138415	38514	NFE2L1	21.7133	0.202904	0.316777	0.640527	0.52183
chr2	85771723	48697	MAT2A	155.586	0.128443	0.200588	0.640331	0.521958
chr21	38886592	57247	DYRK1A	12.7598	-0.221081	0.345372	-0.640124	0.522092
chr17	21436358	37014	C17orf51	4.54134	0.226125	0.353553	0.639579	0.522446
chr3	57913325	60773	SLMAP	6.76464	-0.230452	0.360407	-0.639421	0.522549
chr8	66631076	85991	PDE7A	12.2155	-0.222905	0.348694	-0.639256	0.522656
chr9	34086570	89299	DCAF12	66.2282	-0.179706	0.28124	-0.638978	0.522838
chr1	210851712	7651	KCNH1	0.618395	0.130725	0.204808	0.638279	0.523292
chr16	8986657	32861	USP7	0.618395	0.130725	0.204808	0.638279	0.523292
chr18	44036942	41710	RNF165	0.618395	0.130725	0.204808	0.638279	0.523292
chr12	25362672	19334	KRAS	36.0514	-0.176796	0.276994	-0.638267	0.5233
chr3	41281571	60028	CTNNB1	89.4422	-0.16457	0.257974	-0.637929	0.52352
chr17	37078006	37868	LASP1	20.4939	-0.201837	0.316642	-0.63743	0.523845
chr2	237040392	54361	AGAP1	1.90331	-0.195148	0.306438	-0.636826	0.524238
chr6	16300988	75097	ATXN1	2.13439	0.200213	0.314782	0.636038	0.524752
chr12	49086375	19744	CCNT1	16.3106	-0.208574	0.328158	-0.635591	0.525043
chr2	27549357	46296	GTF3C2	17.5901	0.208298	0.327983	0.63509	0.52537
chr1	173755751	6614	KLHL20	8.85206	-0.226472	0.356705	-0.634901	0.525493
chr10	75883061	10951	AP3M1	21.5147	0.197402	0.311043	0.634646	0.525659
chr15	93444880	31847	CHD2	13.697	-0.218344	0.344323	-0.634125	0.525999
chr8	67476265	86004	MYBL1	7.79693	-0.228476	0.360493	-0.633789	0.526219
chr10	93623173	11710	TNKS2	6.14699	0.228237	0.360439	0.63322	0.52659
chr17	47375472	38682	ZNF652	1.57081	-0.185296	0.292679	-0.633103	0.526667
chr5	90664727	71360	ARRDC3	39.2709	-0.180025	0.28466	-0.632421	0.527112
chr12	19672294	19093	AEBP2	21.0289	-0.209368	0.331359	-0.631845	0.527488
chr12	14939569	18852	WBP11	55.8144	0.159688	0.252902	0.631424	0.527764
chr11	12959346	14443	TEAD1	17.0336	0.207976	0.329397	0.631384	0.52779
chr6	33420161	75695	SYNGAP1	2.796	0.210965	0.334255	0.631151	0.527942
chr11	111596063	17217	SIK2	3.35424	-0.217809	0.345134	-0.631085	0.527985
chr5	88017475	71222	MEF2C	0.973546	0.149824	0.237535	0.630744	0.528208
chr15	57578626	30385	TCF12	8.17056	0.226337	0.359016	0.630437	0.528409
chr22	21804416	57741	HIC2	0.56852	-0.125939	0.199975	-0.629773	0.528843
chr22	38364973	58385	POLR2F	0.56852	-0.125939	0.199975	-0.629773	0.528843
chr6	26225831	75399	HIST1H3E	0.56852	-0.125939	0.199975	-0.629773	0.528843
chr9	109775865	90961	AK097706	0.56852	-0.125939	0.199975	-0.629773	0.528843
chr17	57062515	39082	PPM1E	0.348264	0.0965821	0.153466	0.62934	0.529126
chr2	60684728	47642	BCL11A	0.348264	0.0965821	0.153466	0.62934	0.529126
chr7	28865455	80643	CREB5	0.348264	0.0965821	0.153466	0.62934	0.529126
chr9	82340453	90165	TLE4	0.348264	0.0965821	0.153466	0.62934	0.529126
chrX	39910878	93583	BCOR	0.348264	0.0965821	0.153466	0.62934	0.529126
chr3	101044322	61915	SENP7	3.87861	0.221116	0.351533	0.629007	0.529345
chr1	205760527	7470	SLC41A1	9.18581	-0.225362	0.358368	-0.628858	0.529442
chr11	107978348	17145	CUL5	6.41167	0.226742	0.360625	0.628746	0.529516
chr9	33281489	89252	CHMP5	23.09	0.197153	0.313801	0.628274	0.529825
chr1	92147281	4568	TGFBR3	0.913894	0.15274	0.243165	0.628134	0.529916
chr21	44450250	57366	PKNOX1	9.36313	0.223555	0.355908	0.628124	0.529923
chr6	26027135	75355	HIST1H4B	11.5617	0.221732	0.353194	0.627791	0.530141
chr20	36720697	55569	RPRD1B	18.8655	-0.205302	0.32715	-0.627548	0.5303
chr6	33421419	75699	SYNGAP1	3.43145	0.214905	0.342595	0.627287	0.530471
chr9	14082309	88630	NFIB	16.9534	-0.204131	0.325712	-0.62672	0.530842
chr14	21853550	25327	CHD8	5.19344	0.224307	0.358199	0.626206	0.53118
chr11	111595998	17216	SIK2	2.76656	-0.209306	0.334257	-0.626184	0.531194
chr3	71003961	61225	FOXP1	1.38828	-0.175834	0.281114	-0.625491	0.531649
chr14	53324003	26720	FERMT2	15.9088	-0.208031	0.332981	-0.624754	0.532132
chr11	95504534	16939	FAM76B	13.468	0.217222	0.348062	0.624088	0.53257
chr8	61779316	85773	CHD7	3.08221	0.210084	0.336652	0.624039	0.532602
chr10	3820461	9226	KLF6	16.0011	0.208199	0.333736	0.623843	0.532731
chr1	12569383	787	VPS13D	5.32851	-0.224003	0.359239	-0.62355	0.532923
chr10	54076758	10348	DKK1	2.05525	-0.187454	0.300755	-0.623279	0.533101
chr3	11598085	59117	VGLL4	3.10792	-0.21018	0.337373	-0.62299	0.533291
chr1	36805274	1889	STK40	2.30696	0.199153	0.319736	0.622867	0.533372
chr12	19671820	19091	AEBP2	23.5193	-0.197305	0.316797	-0.622814	0.533407
chr1	87813401	4177	LMO4	2.50162	0.200936	0.322635	0.622797	0.533418
chr2	70166615	48372	MXD1	4.9474	0.222612	0.357712	0.622321	0.533731
chr8	116420749	87567	TRPS1	0.558028	-0.123865	0.199091	-0.622153	0.533842
chr15	80430695	31494	ZFAND6	17.4919	-0.205506	0.330543	-0.621722	0.534125
chr2	198284355	53054	SF3B1	16.2072	0.20882	0.335889	0.621694	0.534143
chr1	184598140	6966	C1orf21	0.287098	0.0964021	0.155074	0.621651	0.534172
chr1	226259488	8450	H3F3B	0.287098	0.0964021	0.155074	0.621651	0.534172
chr12	79843154	21045	SYT1	0.287098	0.0964021	0.155074	0.621651	0.534172
chr5	138705375	72901	PAIP2	0.287098	0.0964021	0.155074	0.621651	0.534172
chr9	98205748	90622	PTCH1	0.287098	0.0964021	0.155074	0.621651	0.534172
chr1	42642478	2299	FOXJ3	23.2813	-0.190253	0.306485	-0.620757	0.53476
chr4	84527013	66742	AGPAT9	2.38527	0.199501	0.32165	0.620243	0.535098
chr5	176724643	74407	NSD1	7.3175	0.223542	0.360648	0.619836	0.535366
chr7	105891052	82659	NAMPT	49.2174	0.163759	0.264356	0.619464	0.535611
chr7	156797615	84157	MNX1	0.584459	-0.118062	0.191193	-0.617502	0.536904
chr12	12269132	18767	LRP6	7.53811	-0.221951	0.3599	-0.6167	0.537433
chr14	103398801	28712	CDC42BPB	2.05758	-0.183729	0.29799	-0.61656	0.537525
chr12	116397036	22191	MED13L	3.14819	0.206289	0.334806	0.616145	0.537799
chr15	59955921	30472	BNIP2	48.2203	0.159357	0.258639	0.616136	0.537805
chr3	39138139	59978	GORASP1	5.16902	0.218289	0.354363	0.616003	0.537893
chr22	40726568	58516	TNRC6B	3.03456	0.204984	0.332789	0.615957	0.537923
chr3	184062981	64524	FAM131A	3.10864	0.209074	0.339481	0.615864	0.537984
chr12	26492328	19361	ITPR2	0.626171	0.126015	0.204655	0.61574	0.538066
chr15	67666234	30934	IQCH	0.626171	0.126015	0.204655	0.61574	0.538066
chr2	145145632	50450	ZEB2	0.626171	0.126015	0.204655	0.61574	0.538066
chr16	4433422	32673	VASN	30.0331	-0.182807	0.29715	-0.615201	0.538422
chr11	47487783	15675	CELF1	13.5926	-0.208864	0.339665	-0.614913	0.538612
chr6	24705263	75308	ACOT13	2.92083	-0.199687	0.324767	-0.614862	0.538646
chr7	75956330	81775	YWHAG	44.2459	-0.167306	0.272146	-0.614768	0.538708
chr2	43450448	46730	ZFP36L2	9.21765	-0.218989	0.356229	-0.61474	0.538726
chr3	52082961	60450	DUSP7	5.50162	0.221111	0.359962	0.614262	0.539042
chr17	8377634	36554	MYH10	5.76923	-0.217377	0.354622	-0.612983	0.539888
chr10	75574227	10924	CAMK2G	3.02234	-0.202574	0.330721	-0.612523	0.540192
chr11	46417997	15576	AMBRA1	2.56162	-0.197545	0.322625	-0.612305	0.540336
chr7	19155180	80074	TWIST1	9.25248	-0.219785	0.359032	-0.612161	0.540432
chr4	87736091	66910	PTPN13	5.66868	0.219183	0.358259	0.611801	0.540669
chr12	116397961	22195	MED13L	12.9786	0.210183	0.343626	0.611663	0.540761
chr9	95059733	90505	NOL8	9.05564	0.217808	0.356261	0.611373	0.540953
chr8	22477917	84645	KIAA1967	19.5863	-0.194902	0.318944	-0.611085	0.541143
chr2	128622574	49783	AMMECR1L	6.78297	0.219739	0.359911	0.610536	0.541507
chr14	67666336	27299	FAM71D	1.07306	-0.152908	0.25073	-0.609852	0.54196
chr1	53461597	2958	SCP2	0.351252	-0.0997038	0.163489	-0.60985	0.541961
chr1	208200217	7535	PLXNA2	0.351252	-0.0997038	0.163489	-0.60985	0.541961
chr11	129322149	18159	BARX2	0.351252	-0.0997038	0.163489	-0.60985	0.541961
chr12	111788333	21928	CUX2	0.351252	-0.0997038	0.163489	-0.60985	0.541961
chr3	71003924	61226	FOXP1	0.351252	-0.0997038	0.163489	-0.60985	0.541961
chr9	8317634	88504	PTPRD	0.351252	-0.0997038	0.163489	-0.60985	0.541961
chr22	33258884	58249	TIMP3	2.65258	0.199976	0.327939	0.609796	0.541997
chr8	125564948	87817	MTSS1	0.693041	-0.128698	0.211099	-0.609658	0.542089
chr5	148884885	73237	CSNK1A1	10.2919	-0.215748	0.35424	-0.609044	0.542496
chr22	26922157	57906	TPST2	2.17698	0.188985	0.310884	0.607897	0.543256
chr12	1605069	18429	ERC1	7.07446	-0.218888	0.360195	-0.607692	0.543392
chr3	32933491	59786	TRIM71	1.6689	-0.181071	0.298493	-0.606617	0.544105
chr7	75956161	81774	YWHAG	93.1987	-0.13951	0.230036	-0.60647	0.544203
chr15	52843407	30183	ARPP19	98.0831	-0.13326	0.219856	-0.606125	0.544432
chr17	65066600	39614	HELZ	2.15576	0.188987	0.311925	0.605872	0.5446
chr5	43289598	70005	HMGCS1	17.8565	0.196268	0.324093	0.605592	0.544785
chr7	140154068	83757	MKRN1	8.89651	0.216003	0.356718	0.605528	0.544828
chr11	82896086	16707	PCF11	13.3168	-0.209128	0.345459	-0.605363	0.544938
chr5	142660012	73106	NR3C1	52.2994	-0.158397	0.261743	-0.605163	0.545071
chr17	47128611	38672	IGF2BP1	15.1907	0.203611	0.336549	0.604995	0.545182
chr9	119164319	91197	PAPPA	11.1	-0.214435	0.354512	-0.604875	0.545262
chr14	93704169	28090	BTBD7	10.2295	0.213207	0.352864	0.604219	0.545698
chr15	39889633	29646	THBS1	40.3608	-0.217067	0.359661	-0.603531	0.546155
chr11	34121733	15316	CAPRIN1	97.699	-0.136804	0.226829	-0.603116	0.546431
chrX	46741753	93871	RP2	8.11581	0.215653	0.35772	0.602854	0.546606
chr15	48066389	29980	SEMA6D	0.682549	-0.12683	0.210399	-0.602804	0.546639
chr2	69700918	48353	AAK1	0.682549	-0.12683	0.210399	-0.602804	0.546639
chr19	2229993	43062	DOT1L	11.4557	-0.208921	0.347061	-0.601971	0.547193
chr11	100861587	16992	ARHGAP42	2.44456	-0.19197	0.318989	-0.601806	0.547304
chr3	196559333	64845	PAK2	12.9861	-0.21275	0.353617	-0.601641	0.547413
chr19	41271226	44997	SNRPA	31.7643	0.184022	0.306209	0.600969	0.547861
chr2	135703837	50029	CCNT2	6.50984	-0.216596	0.360614	-0.600631	0.548086
chr1	27108113	1400	ARID1A	18.0734	0.197324	0.328567	0.60056	0.548133
chr10	89725527	11634	PTEN	24.5137	0.181759	0.30269	0.600481	0.548186
chr6	3722919	74671	PXDC1	12.5256	0.209353	0.348848	0.600127	0.548422
chrX	41208172	93708	DDX3X	80.32	-0.146833	0.245009	-0.599296	0.548976
chr5	60841949	70413	ZSWIM6	1.96546	-0.185436	0.309562	-0.599025	0.549156
chr19	49605831	45337	SNRNP70	11.5433	0.209658	0.350434	0.59828	0.549653
chr17	42112989	38237	LSM12	8.77121	-0.215223	0.359816	-0.598147	0.549742
chr7	44915938	81119	PURB	20.4966	0.191194	0.319988	0.597504	0.550171
chr15	64457961	30762	CSNK1G1	4.35949	-0.210253	0.351984	-0.597339	0.550281
chr21	44450813	57367	PKNOX1	8.55789	-0.213835	0.358111	-0.597118	0.550429
chr9	117164384	91158	DFNB31	6.21338	0.215296	0.360634	0.596993	0.550512
chr18	18530649	40556	ROCK1	10.4265	0.210913	0.353339	0.596915	0.550564
chr17	4175795	36285	UBE2G1	19.3611	0.194251	0.325669	0.596466	0.550864
chr11	118622088	17682	DDX6	14.479	0.200189	0.335754	0.596237	0.551017
chr14	59114966	27039	DACT1	0.324821	-0.0955219	0.160246	-0.596097	0.55111
chr7	107789890	82717	NRCAM	0.324821	-0.0955219	0.160246	-0.596097	0.55111
chr8	41482236	85290	AGPAT6	0.324821	-0.0955219	0.160246	-0.596097	0.55111
chr8	120630472	87708	ENPP2	0.324821	-0.0955219	0.160246	-0.596097	0.55111
chr9	27948624	89182	LINGO2	0.324821	-0.0955219	0.160246	-0.596097	0.55111
chr20	3208120	54603	SLC4A11	0.984426	0.139551	0.234134	0.596033	0.551153
chr5	134062573	72678	SEC24A	8.84502	-0.212998	0.357426	-0.595923	0.551227
chr19	5917414	43238	RANBP3	12.2634	0.211226	0.354912	0.595151	0.551743
chr16	22094527	33204	C16orf52	6.54173	0.214464	0.360624	0.594705	0.552041
chr17	79877026	40183	MAFG	8.62091	0.213926	0.360006	0.59423	0.552358
chr14	39866986	26474	FBXO33	2.80883	-0.189715	0.319402	-0.593968	0.552534
chr1	224576866	8411	WDR26	11.2698	-0.208051	0.350293	-0.593933	0.552557
chr6	114181879	78091	MARCKS	72.2793	-0.146687	0.247112	-0.593606	0.552776
chr3	196658058	64849	SENP5	16.8744	-0.19536	0.32946	-0.592969	0.553202
chr1	23413226	1210	LUZP1	11.0154	-0.2084	0.35146	-0.592956	0.553211
chr2	85770936	48696	MAT2A	121.356	0.137138	0.231321	0.592848	0.553283
chr4	121957026	67630	NDNF	1.71127	-0.167827	0.283724	-0.591515	0.554175
chr1	114308440	5281	RSBN1	0.655318	0.123145	0.208374	0.590977	0.554536
chr16	53634646	34199	RPGRIP1L	0.655318	0.123145	0.208374	0.590977	0.554536
chr3	18390143	59391	SATB1	0.655318	0.123145	0.208374	0.590977	0.554536
chr4	17883078	65358	LCORL	0.655318	0.123145	0.208374	0.590977	0.554536
chr1	7829668	351	CAMTA1	0.531596	-0.116186	0.19664	-0.590856	0.554617
chr16	49525041	33796	ZNF423	0.531596	-0.116186	0.19664	-0.590856	0.554617
chr18	3458091	40321	TGIF1	12.9231	-0.2036	0.344747	-0.590578	0.554803
chr17	58524598	39199	APPBP2	7.66094	-0.212131	0.359248	-0.590484	0.554866
chr1	61923214	3360	NFIA	12.5893	-0.202862	0.34368	-0.590264	0.555014
chr18	42645015	41644	SETBP1	0.963172	-0.147599	0.250285	-0.589724	0.555375
chr20	13370480	54883	TASP1	2.66346	-0.19598	0.332424	-0.589549	0.555493
chrX	55172425	94140	FAM104B	8.99964	0.211638	0.359401	0.588862	0.555954
chr14	32625804	25856	ARHGAP5	8.55064	0.210586	0.357776	0.588598	0.556131
chr6	75796243	76889	COL12A1	8.41907	0.210799	0.358455	0.588077	0.55648
chr3	128198329	62632	GATA2	7.0809	-0.212016	0.360588	-0.587973	0.55655
chr12	19672027	19092	AEBP2	31.8324	-0.17105	0.291009	-0.587783	0.556678
chr10	88195037	11572	WAPAL	2.05767	0.181518	0.308974	0.587486	0.556877
chr9	126795019	91596	LHX2	1.42936	0.166389	0.283224	0.587482	0.55688
chr11	31810781	15171	PAX6	5.54632	0.211186	0.359638	0.587219	0.557057
chr16	11770388	32934	SNN	10.6533	0.209258	0.356463	0.587041	0.557176
chr1	14113080	813	PRDM2	4.95525	0.210223	0.358536	0.586337	0.557649
chr17	48826687	38794	LUC7L3	6.85708	0.211199	0.360592	0.585703	0.558075
chr2	192814792	52938	TMEFF2	0.388176	-0.0923728	0.157747	-0.585577	0.55816
chr2	206644418	53433	NRP2	0.388176	-0.0923728	0.157747	-0.585577	0.55816
chr4	96089993	67033	UNC5C	0.388176	-0.0923728	0.157747	-0.585577	0.55816
chr8	141668757	88054	PTK2	15.4832	-0.195653	0.334162	-0.585503	0.55821
chr11	72547817	16433	FCHSD2	2.46689	0.190835	0.326947	0.583689	0.559429
chr2	20649171	46037	RHOB	30.4269	-0.168014	0.287899	-0.583586	0.559499
chr15	55833067	30304	AK055370	5.05881	-0.209094	0.358705	-0.582914	0.559951
chr6	43754205	76205	VEGFA	16.0368	0.193865	0.332874	0.582397	0.560299
chr3	132257397	62785	DNAJC13	16.5956	-0.192566	0.330729	-0.582248	0.560399
chr2	206862749	53441	INO80D	3.80635	-0.204134	0.350724	-0.582035	0.560543
chr1	61923023	3359	NFIA	4.13712	-0.203624	0.350138	-0.581554	0.560867
chr2	161130117	51386	RBMS1	21.1054	0.184287	0.317002	0.581344	0.561008
chr8	124511682	87782	FBXO32	13.0869	-0.203855	0.350684	-0.581306	0.561035
chr9	125607290	91457	AL833455	3.15587	-0.195671	0.336778	-0.581009	0.561235
chr1	39951814	2165	MACF1	4.41279	-0.205392	0.353791	-0.580546	0.561547
chr16	81743960	35739	CMIP	11.3685	0.202098	0.348607	0.57973	0.562097
chr3	28365470	59697	AZI2	19.2385	0.193959	0.334622	0.579637	0.562159
chr14	103196855	28700	RCOR1	4.62724	-0.207159	0.357405	-0.579619	0.562171
chr6	74533988	76880	CD109	3.76932	0.197779	0.341378	0.579355	0.562349
chr7	77269156	81798	PTPN12	39.2381	-0.160638	0.277493	-0.578888	0.562664
chr15	100253495	32321	MEF2A	10.9417	0.203512	0.351841	0.57842	0.562981
chr9	80336038	90015	GNAQ	3.6696	-0.201848	0.348973	-0.578405	0.56299
chr1	150448042	5727	RPRD2	4.25067	0.201622	0.348621	0.578341	0.563034
chr7	116437682	83144	MET	28.3829	0.174779	0.302509	0.577764	0.563424
chr20	48519942	56117	SPATA2	1.76179	0.172135	0.297936	0.577759	0.563427
chr12	57489227	20410	NAB2	6.98778	0.208104	0.360624	0.577067	0.563894
chr15	44853731	29912	EIF3J	57.0611	0.142254	0.246816	0.576358	0.564373
chr6	1612843	74602	FOXC1	4.59248	0.204203	0.354388	0.576212	0.564472
chr15	56383253	30333	RFX7	7.94673	-0.20735	0.359872	-0.576177	0.564496
chr12	53584550	20066	ZNF740	10.2134	-0.2045	0.355749	-0.574843	0.565397
chrX	10109909	92880	WWC3	2.54129	0.183511	0.319407	0.574536	0.565605
chr10	61788190	10423	ANK3	0.287897	-0.0890891	0.155086	-0.574449	0.565664
chr10	73059658	10786	UNC5B	0.287897	-0.0890891	0.155086	-0.574449	0.565664
chr12	111799764	21929	FAM109A	0.287897	-0.0890891	0.155086	-0.574449	0.565664
chr15	48059541	29975	SEMA6D	0.287897	-0.0890891	0.155086	-0.574449	0.565664
chr15	96882027	32118	NR2F2	0.287897	-0.0890891	0.155086	-0.574449	0.565664
chr16	48394993	33752	LOC100507577	0.287897	-0.0890891	0.155086	-0.574449	0.565664
chr17	16699415	36795	USP32P1	0.287897	-0.0890891	0.155086	-0.574449	0.565664
chr17	59486539	39298	TBX2	0.287897	-0.0890891	0.155086	-0.574449	0.565664
chr2	145145738	50451	ZEB2	0.287897	-0.0890891	0.155086	-0.574449	0.565664
chr4	55605663	66149	KIT	0.287897	-0.0890891	0.155086	-0.574449	0.565664
chr8	41482281	85291	AGPAT6	0.287897	-0.0890891	0.155086	-0.574449	0.565664
chr9	98208509	90629	PTCH1	0.287897	-0.0890891	0.155086	-0.574449	0.565664
chr9	116818158	91150	ZNF618	0.287897	-0.0890891	0.155086	-0.574449	0.565664
chr6	107475560	77850	PDSS2	4.56771	-0.203114	0.353707	-0.574244	0.565803
chr1	38326391	1997	INPP5B	3.97617	0.201583	0.351541	0.573428	0.566355
chrX	147030834	95973	FMR1	15.1149	-0.194508	0.339269	-0.573316	0.566431
chr8	144873134	88125	SCRIB	18.8096	0.187532	0.327212	0.573123	0.566562
chr16	18820386	33102	SMG1	15.9605	0.19715	0.344249	0.572695	0.566851
chr15	82334205	31535	MEX3B	1.05556	0.145984	0.254977	0.572538	0.566958
chr2	140989051	50168	LRP1B	1.05556	0.145984	0.254977	0.572538	0.566958
chr5	72742125	70728	FOXD1	1.05556	0.145984	0.254977	0.572538	0.566958
chr14	75587653	27608	NEK9	0.663094	0.119252	0.208326	0.572427	0.567033
chr6	143073977	78790	HIVEP2	5.33166	-0.205583	0.359164	-0.572392	0.567057
chr5	157213217	73480	CLINT1	0.92326	0.137805	0.240805	0.572266	0.567142
chr13	107195692	24993	ARGLU1	60.8554	-0.149902	0.262853	-0.570289	0.568482
chr2	161129482	51385	RBMS1	4.90745	0.202637	0.355348	0.57025	0.568508
chr1	173907708	6627	RC3H1	5.93111	0.204804	0.360074	0.568783	0.569503
chr12	46754539	19699	SLC38A2	147.487	0.129815	0.228293	0.568632	0.569606
chr15	72876280	31233	ARIH1	22.6827	0.184765	0.324955	0.568588	0.569636
chr18	23598008	40923	SS18	14.439	-0.193776	0.34105	-0.568176	0.569916
chr10	17757178	9611	STAM	15.7192	-0.192052	0.338177	-0.567905	0.570099
chr16	15689687	33008	KIAA0430	5.07072	0.202583	0.357075	0.56734	0.570483
chr3	172117017	64073	FNDC3B	14.4839	0.199861	0.352278	0.567339	0.570484
chr1	97280170	4808	PTBP2	14.9687	-0.192283	0.33895	-0.56729	0.570517
chr2	8897808	45712	KIDINS220	0.725059	-0.124874	0.220325	-0.566772	0.570869
chr15	82334775	31539	MEX3B	1.9126	-0.174966	0.308852	-0.566505	0.571051
chr17	58024425	39161	RPS6KB1	16.9523	0.185591	0.327765	0.566233	0.571236
chr3	125248567	62522	OSBPL11	4.67682	0.202036	0.35689	0.566101	0.571325
chr18	25531882	40978	CDH2	25.5364	0.173142	0.305892	0.566023	0.571378
chr3	188606304	64677	LPP	3.63267	-0.197686	0.349355	-0.565861	0.571488
chrX	41208429	93709	DDX3X	33.4665	0.160228	0.283439	0.5653	0.57187
chr6	93952789	77343	EPHA7	4.26447	-0.197789	0.35019	-0.564804	0.572207
chr2	85280858	48674	KCMF1	13.4879	-0.192341	0.340617	-0.564685	0.572288
chr1	46093187	2582	GPBP1L1	5.90588	0.20335	0.360148	0.564628	0.572327
chr1	61922126	3356	NFIA	2.95867	0.187084	0.331405	0.564519	0.572401
chr10	69678089	10632	SIRT1	1.74932	-0.163193	0.289416	-0.563869	0.572843
chr2	181928111	52730	UBE2E3	33.9183	0.159216	0.28244	0.563717	0.572947
chr4	153243759	68412	FBXW7	3.68363	0.196286	0.34823	0.563667	0.572981
chr8	17086774	84472	CNOT7	21.5313	-0.176933	0.314039	-0.563413	0.573154
chr5	149234490	73257	PPARGC1B	3.91776	-0.19851	0.352385	-0.563331	0.573209
chr15	91426650	31812	FURIN	17.4454	0.182929	0.324806	0.563196	0.573302
chr4	73147507	66424	ADAMTS3	5.36363	-0.201344	0.357721	-0.562852	0.573535
chr3	89531226	61788	EPHA3	0.926248	-0.13976	0.248499	-0.562419	0.57383
chr1	61924117	3362	NFIA	4.99546	-0.201709	0.358869	-0.562068	0.57407
chr22	40720673	58513	TNRC6B	1.73423	0.167613	0.298647	0.561241	0.574633
chr7	44921798	81121	PURB	27.6309	0.1694	0.301932	0.561055	0.57476
chr18	56063772	42267	NEDD4L	7.70775	-0.201779	0.360374	-0.559915	0.575537
chr3	152181800	63502	MBNL1	34.1525	0.157862	0.282047	0.559703	0.575682
chr16	64981422	34770	CDH11	0.751491	-0.120297	0.214986	-0.559559	0.57578
chr5	32355176	69757	ZFR	80.1169	0.128637	0.230083	0.559089	0.576101
chr11	31810534	15170	PAX6	3.12395	0.186664	0.334026	0.558832	0.576276
chrX	41093182	93698	USP9X	3.792	0.194935	0.348856	0.558783	0.57631
chr17	419982	36004	VPS53	4.59303	-0.199393	0.357112	-0.558348	0.576607
chr11	13409962	14464	BTBD10	6.32984	0.20111	0.360316	0.558148	0.576743
chr10	7200700	9279	SFMBT2	2.38746	0.181841	0.326311	0.557261	0.577349
chr15	38644365	29625	SPRED1	13.2444	0.189226	0.340208	0.556205	0.57807
chr1	115260721	5357	CSDE1	87.548	0.137721	0.247732	0.555929	0.578259
chr12	1603698	18428	ERC1	6.48791	-0.199892	0.360648	-0.554257	0.579403
chr12	78606765	21028	NAV3	1.25568	0.148601	0.268402	0.553651	0.579818
chr1	56960502	3113	PPAP2B	0.801727	-0.125232	0.226254	-0.553502	0.57992
chr6	107585492	77853	PDSS2	3.04995	-0.186456	0.336934	-0.553392	0.579995
chr22	28144500	58005	MN1	8.63052	0.197388	0.356987	0.552927	0.580314
chr1	93604302	4635	MTF2	6.5913	-0.199254	0.360404	-0.552864	0.580356
chr20	55984348	56458	RBM38	2.91221	0.184988	0.334627	0.552817	0.580389
chr18	22642125	40734	ZNF521	1.25973	-0.146457	0.265331	-0.551979	0.580963
chr20	32237809	55333	CBFA2T2	4.08599	0.193186	0.349988	0.551978	0.580963
chr1	179068503	6774	ABL2	1.58174	-0.157741	0.285856	-0.55182	0.581072
chr8	103661037	87194	KLF10	16.7214	0.181812	0.32948	0.551814	0.581076
chr17	14249217	36743	HS3ST3B1	0.967959	0.13838	0.250948	0.551427	0.581341
chr1	235331830	8709	ARID4B	8.21767	-0.197646	0.358488	-0.551334	0.581405
chr1	231501784	8627	EGLN1	25.9004	-0.166331	0.301974	-0.55081	0.581764
chr16	24835260	33300	TNRC6A	7.7972	0.197786	0.359229	0.550583	0.581919
chr2	65538187	48019	SPRED2	5.39972	-0.198093	0.359889	-0.550428	0.582026
chr1	21133437	1094	EIF4G3	19.8805	0.176719	0.321153	0.550265	0.582138
chr12	1018660	18418	WNK1	71.4691	-0.138733	0.252127	-0.550251	0.582147
chr20	48809173	56134	CEBPB	97.8712	0.135268	0.246488	0.548781	0.583156
chr1	26227243	1340	STMN1	188.394	-0.108784	0.198256	-0.548706	0.583207
chr9	91931407	90463	CKS2	256.619	-0.12502	0.227865	-0.548659	0.58324
chr8	126450489	87856	TRIB1	5.3804	0.196609	0.358927	0.547768	0.583851
chr15	75713056	31329	SIN3A	1.36971	0.149567	0.273085	0.547694	0.583902
chr17	74731892	39968	SRSF2	27.0778	-0.162401	0.296611	-0.54752	0.584022
chr10	112658153	12656	PDCD4	36.0838	0.152463	0.278464	0.547513	0.584026
chr1	205627061	7461	SLC45A3	0.314329	-0.0813429	0.148572	-0.547497	0.584037
chr20	14304913	54900	FLRT3	0.314329	-0.0813429	0.148572	-0.547497	0.584037
chr20	60549888	56556	TAF4	0.314329	-0.0813429	0.148572	-0.547497	0.584037
chr7	21552958	80189	SP4	0.314329	-0.0813429	0.148572	-0.547497	0.584037
chr8	68109981	86033	ARFGEF1	4.09535	0.19289	0.353332	0.545917	0.585123
chr2	38522067	46590	ATL2	18.5795	0.175535	0.321646	0.54574	0.585245
chr12	12875028	18794	CDKN1B	36.41	-0.152166	0.278943	-0.545507	0.585405
chr20	19982087	54985	RIN2	1.88345	-0.165697	0.303979	-0.545094	0.585689
chr8	125500101	87808	RNF139	7.76907	0.196411	0.360511	0.544813	0.585882
chr3	159615117	63725	IQCJ-SCHIP1	1.85187	-0.165138	0.303265	-0.544533	0.586075
chr18	48701912	41935	MEX3C	2.74844	-0.182145	0.33495	-0.543799	0.58658
chr2	66799549	48181	MEIS1	12.862	-0.187441	0.344808	-0.543611	0.586709
chr7	131181328	83508	MKLN1	2.88973	0.180717	0.332566	0.543403	0.586852
chr12	28111409	19429	PTHLH	0.629686	-0.112107	0.206338	-0.54332	0.586909
chr2	32843608	46490	BIRC6	0.629686	-0.112107	0.206338	-0.54332	0.586909
chr12	42553871	19606	YAF2	11.397	-0.191777	0.352994	-0.543289	0.586931
chr5	43175621	69994	ZNF131	56.7995	-0.140258	0.258198	-0.54322	0.586978
chr13	100615976	24805	ZIC5	6.19284	0.195638	0.360674	0.542424	0.587526
chrX	68061961	94301	EFNB1	1.84741	-0.162232	0.299165	-0.542282	0.587625
chr3	49397530	60277	RHOA	244.686	0.117072	0.216067	0.541834	0.587933
chr15	68480344	31053	PIAS1	1.31676	-0.144462	0.266732	-0.541601	0.588094
chr3	38296940	59921	OXSR1	19.3016	-0.176354	0.326043	-0.540893	0.588582
chr6	45515913	76312	RUNX2	3.49105	0.186615	0.345584	0.539998	0.589198
chr11	86661239	16790	FZD4	0.899816	-0.133285	0.247115	-0.539363	0.589636
chr17	68174949	39721	KCNJ2	0.899816	-0.133285	0.247115	-0.539363	0.589636
chr1	184589427	6964	C1orf21	10.779	-0.190506	0.353497	-0.538918	0.589943
[truncated: 3,505 more rows]

## Sheet: ReadMe 
Column_Head	Description
Midpoint_Position	midpoint position of the predicted structure
BaseMean_protein_footprints	the mean of normalized counts of all samples
L2FC(8h/0h)	Log fold change
